# Supplementary material for: CEBPA restricts alveolar type 2 cell plasticity during development and injury-repair
Source: Nat Commun. 2024 May 16;15:4148. doi: 10.1038/s41467-024-48632-3 (PMC11099190; doi:10.1038/s41467-024-48632-3)
Supplement: Supplementary file 4 — Source Data [file 41467_2024_48632_MOESM4_ESM.zip]

Archive with 8 entries (7 files):
- Source Data/Scripts for genomic analysis.txt
- Source Data/Tables/
- Source Data/Tables/Source data for Fig 1 Supplementary Figure 3.xlsx
- Source Data/Tables/Source data for Fig 2 Supplementary Figure 4.xlsx
- Source Data/Tables/Source data for Fig 3.xlsx
- Source Data/Tables/Source data for Fig 4.xlsx
- Source Data/Tables/Source data for Fig 5 Supplementary Figure 6.xlsx
- Source Data/Tables/Source data for Fig 6 Supplementary Figure 9.xlsx
