# Supplementary material for: CEBPA restricts alveolar type 2 cell plasticity during development and injury-repair
Source: Nat Commun. 2024 May 16;15:4148. doi: 10.1038/s41467-024-48632-3 (PMC11099190; doi:10.1038/s41467-024-48632-3)
Supplement: Supplementary file 4 — Source Data [file 41467_2024_48632_MOESM4_ESM.zip › Source Data/Scripts for genomic analysis.txt]

##Fig. 1 & S1_RNA

# Load the PBMC dataset from our publihed GSE158192
library(Seurat)
library(cowplot)
library(dplyr)
library(ggplot2)
library(monocle)
library(VGAM)
library(grid)
library(EnhancedVolcano)

pbmc.data <- Read10X(data.dir = "data/GSE158192/")
pbmc <- CreateSeuratObject(counts = pbmc.data, project = "agg", min.cells = 3, min.features = 200)
pbmc

# The [[ operator can add columns to object metadata. This is a great place to stash QC stats
pbmc[["percent.mt"]] <- PercentageFeatureSet(pbmc, pattern = "^MT-")

# Visualize QC metrics as a violin plot
VlnPlot(pbmc, features = c("nFeature_RNA", "nCount_RNA", "percent.mt"), ncol = 3)

integrate <- CreateSeuratObject(pbmc.data, min.cells = 3, min.features = 200) %>% PercentageFeatureSet(pattern = "^mt-", col.name = "percent.mt") %>% NormalizeData() %>% FindVariableFeatures() %>% ScaleData()
integrate <- subset(integrate, subset = nFeature_RNA > 200 & nFeature_RNA < 4000 & percent.mt < 10)
integrate <- ScaleData(integrate) %>% RunPCA(npcs = 30) %>% RunUMAP(dims=1:30) %>% FindNeighbors() %>% FindClusters()

#label each of the datasets
integrate$ID <- str_sub(rownames(integrate@meta.data),-2,-1)
integrate@meta.data$ID <- plyr::mapvalues(x= integrate@meta.data$ID,
                                           from=c("-1","-2", "-3", "-4", "-5", "-6", "-7", "-8","-9","10", "11", "12"),
                                           to= c("E145","E165", "E185", "P4", "P6", "P7", "P8","P10", "P15", "P20", "10wk", "15wk"))
Idents(object = integrate) <- "RNA_snn_res.0.8"
DimPlot(integrate, label = T, repel = T)

#identify where epithelial cells types are
FeaturePlot(integrate, label=T,features = c("Sox9","Spock2","Lamp3","Foxj1", "Scgb1a1", "Ascl1", "Trp63"))
#identify lineage clusters and proliferating clusters
FeaturePlot(integrate,label=T, features = c("Cdh5","Cdh1","Mki67","Ptprc","Col3a1"))
DotPlot(integrate,  features = c('Cdh1','Cdh5','Col3a1','Ptprc','Mki67')) + coord_flip()


#add metadata for clusters into lineages
integrate@meta.data$lineage <- integrate@meta.data$seurat_clusters
integrate@meta.data$lineage <- plyr::mapvalues(x= integrate@meta.data$lineage,
                                               from=c("0","1","2","3","4","5","6","7","8","9","10","11","12","13","14", "15","16","17","18","19","20","21","22","23","24","25","26","27","28","29","30","31","32","33","34","35","36","37","38","39","40","41"),
                                               to= c("Cdh1","Cdh1","Cdh5", "Cdh5","Col3a1","Cdh1", "Ptprc","Col3a1","Col3a1","Cdh1", "Cdh1","Ptprc","Col3a1","Ptprc", "Ptprc","Cdh1", "Ptprc",
                                                     "Cdh5","Col3a1","Cdh5","Cdh1","Col3a1","Cdh1","Col3a1","Cdh5", "Cdh1","Cdh5","Cdh1","Ptprc","Ptprc","Cdh1","Ptprc",
                                                     "Col3a1","Ptprc","Col3a1","Cdh5","Cdh5","Cdh5","Col3a1","Col3a1","Ptprc","Cdh5"))

#confirm new labels
Idents(object = integrate) <- "lineage"

table(integrate$lineage)
DimPlot(integrate, label =  F, group.by = "lineage", cols= c('salmon', 'violet','turquoise3', 'darkorchid' ))
FeaturePlot(integrate, features = c("Spock2","Rtkn2","Aqp5","Lamp3","Sox9", "Mki67"), cols = c('lightgrey', 'red'))
FeaturePlot(integrate, features = c("Scgb1a1","Foxj1","Sox9","Spock2","Lamp3", "Sox2"), cols = c('lightgrey', 'red'))

##saveRDS
saveRDS(integrate, file="results/agg12_lineages.rds")


#subset the epithelial cells 
integrate_epi <- subset(integrate, idents=c("Cdh1"))
#verify
DimPlot(integrate_epi, label = T)
DimPlot(integrate_epi, label = T, group.by = "ID")

#Recluster epithelial cells
integrate_epi <- FindVariableFeatures(integrate_epi)
integrate_epi <- ScaleData(integrate_epi) %>% RunPCA(npcs = 30) %>% RunUMAP(dims=1:30) %>% FindNeighbors() %>% FindClusters(resolution = 1)
Idents(object = integrate_epi) <- "seurat_clusters"
DimPlot(integrate_epi, label = T)

#recheck for doublets lineage genes that should not be present
DotPlot(integrate_epi,  features = c('Cdh1','Cdh5','Col3a1','Ptprc','Mki67')) + coord_flip()

FeaturePlot(integrate_epi, features = c("Cdh5","Cdh1","Mki67","Ptprc","Col3a1"))
#reidentify where epithelial cell types are
FeaturePlot(integrate_epi, features = c("Sox9","Spock2","Lamp3","Ascl1","Foxj1", "Scgb1a1", "Trp63", "Sox2"))

DotPlot(integrate_epi,  features = c("Sox9","Spock2","Lamp3","Ascl1","Foxj1", "Scgb1a1", "Trp63", "Sox2", "Mki67","Cebpa","Rtkn2")) + coord_flip()


#add metadata to rename clusters into cell types
integrate_epi@meta.data$cell_type <- integrate_epi@meta.data$seurat_clusters
integrate_epi@meta.data$cell_type <- plyr::mapvalues(x= integrate_epi@meta.data$cell_type,
                                                     from=c("0","1","2","3","4","5","6","7","8","9","10","11","12","13","14", "15","16","17","18", "19", "20", "21","22"),
                                                     to= c("AT2","AT2","AT2", "AT1", "AT2", "AT1", "AT2","Sox9","AT2","Sox9","AT1", "AT1","Sox9" , "NE","Sox9","prolif.AT2", "AT1", "AT1","Ciliated","Sox9","Secretory","AT1.AT2","Secretory"))
Idents(object = integrate_epi) <- "cell_type"
DimPlot(integrate_epi, label = T)

FeaturePlot(integrate_epi3,label=T, features = c("nFeature_RNA"))

FeaturePlot(integrate_epi,label=T, features = c("Sox2"))

saveRDS(integrate_epi, file="results/annoEpi.rds")

##############################################################################
#subset to alveolar epithelial cells only Fig.1A

integrate_epi2 <- subset(integrate_epi, idents=c("AT1", "AT2", "Sox9", "prolif.AT2"))
#verify
DimPlot(integrate_epi2, label = T)
#recluster epithelial cells
integrate_epi2 <- ScaleData(integrate_epi2) %>% RunPCA(npcs = 30) %>% RunUMAP(dims=1:30) %>% FindNeighbors() %>% FindClusters(resolution = 1)
DimPlot(integrate_epi2, label = T)

#check where epithelial cell types are
FeaturePlot(integrate_epi2, features = c("Sox9","Spock2","Lamp3","Ascl1","Foxj1", "Scgb1a1", "Trp63", "Sox2"))
DotPlot(integrate_epi2,  features = c('Cdh1','Cdh5','Col3a1','Ptprc','Mki67')) + coord_flip()
DotPlot(integrate_epi2,  features = c("Sox9","Spock2","Lamp3","Ascl1","Foxj1", "Scgb1a1", "Trp63", "Sox2", "Mki67","Cebpa","Rtkn2")) + coord_flip()

#renames clusters into cell_types
integrate_epi2@meta.data$cell_type <- integrate_epi2@meta.data$seurat_clusters
integrate_epi2@meta.data$cell_type <- plyr::mapvalues(x= integrate_epi2@meta.data$cell_type,
                                                      from=c("0","1","2","3","4","5","6","7","8","9","10","11","12","13","14", "15","16","17","18"),
                                                      to= c(to= c("AT2","AT1","AT2", "AT2", "AT2", "AT2","AT1", "AT1","Sox9", "Sox9","AT2","AT1","AT2","Sox9","AT1","AT1","Prolif.AT2","Sox9","18")
                                                      ))


Idents(object = integrate_epi2) <- "cell_type"
DimPlot(integrate_epi2, label = T)


##subset to AT1, AT2, Sox9, and proliferating AT2
integrate_epi3 <- subset(integrate_epi2, idents=c("AT1", "AT2", "Sox9", "Prolif.AT2"))
DimPlot(integrate_epi3, label = F)

#recluster AT1, AT2, Sox9, and proliferating AT2
integrate_epi3 <- ScaleData(integrate_epi3) %>% RunPCA(npcs = 30) %>% RunUMAP(dims=1:30) %>% FindNeighbors() %>% FindClusters(resolution = 1)
DimPlot(integrate_epi3 , label = T)
DimPlot(integrate_epi3 , label = T, group.by = "ID")


#check for doublets again with lineage expressed genes
FeaturePlot(integrate_epi3 , features = c("Cdh5","Cdh1","Mki67","Ptprc","Col3a1","Sox2"))
DotPlot(integrate_epi3,  features = c('Cdh1','Cdh5','Col3a1','Ptprc','Mki67')) + coord_flip()

#verify locations of epithelial cell types and absence of Sox2 cells
FeaturePlot(integrate_epi4 ,label=T, features = c("Sox2", "Sox9"))
DotPlot(integrate_epi4,  features = c("Sox9","Spock2","Lamp3","Sox2","Mki67")) + coord_flip()
VlnPlot(integrate_epi3, features = c("Sox2","Sox9"))

#####remove cells with sox2>1.5
integrate_epi4 <- subset(integrate_epi3, subset = Sox2 < 0.1& Cdh5 < 0.5)
DimPlot(integrate_epi4 , label = T)
FeaturePlot(integrate_epi4 ,label=T, features = c("Sox2"))

#recluster AT1, AT2, Sox9, and proliferating AT2 for Fig. 1B
integrate_epi4 <- ScaleData(integrate_epi4) %>% RunPCA(npcs = 30) %>% RunUMAP(dims=1:30) %>% FindNeighbors() %>% FindClusters(resolution = 1)
DimPlot(integrate_epi4 , label = T)
DimPlot(integrate_epi4 , label = T, group.by = "ID")

#renames clusters into cell_types
integrate_epi4@meta.data$cell_type <- integrate_epi4@meta.data$seurat_clusters
integrate_epi4@meta.data$cell_type <- plyr::mapvalues(x= integrate_epi4@meta.data$cell_type,
                                                      from=c("0","1","2","3","4","5","6","7","8","9","10","11","12","13","14", "15","16","17"),
                                                      to=  c("AT1","AT2","AT1", "AT2", "AT2", "AT2","AT2","Sox9", "AT2", "AT1", "Sox9",
                                                                "AT2", "Sox9","Sox9","AT1","AT1","Prolif.AT2","Sox9"))
 

#verify
Idents(object = integrate_epi4) <- "cell_type"
DimPlot(integrate_epi4, label = T)
table(integrate_epi4$cell_type)

#AT1        AT2       Sox9 Prolif.AT2 
#5992      10422       3624        550 

Idents(object = integrate_epi4) <- "ID"
table(integrate_epi4$ID)
#10wk 15wk E145 E165 E185  P10  P15  P20   P4   P6   P7   P8 
#550 1141 2349 1268 2712 1831 3566 1743 1655  489 1451 1833 

saveRDS(integrate_epi4, file="results/Annoepi2.rds")
setwd("D:/kbry/12292022_scRNA_wtEpiagg")
pbmc<-readRDS(file="results/Annoepi2.rds")
Idents(object = pbmc) <- "cell_type"


#####################
#Annontate ID&celltype
integrate_epi4$comp <- paste(integrate_epi4$ID, integrate_epi4$cell_type, sep = "_")

Idents(integrate_epi4)<-"comp"

#get cell numbers
levels(integrate_epi4)
cell<-table(integrate_epi4$comp)
write.csv(cell, file="results/integrate_epi4_cellno.csv")
DimPlot(integrate_epi4, label = T, repel=T)

###########################################################################################

epi<-readRDS(file="results/Annoepi2.rds")


# plot Fig 1.A
DimPlot(epi, label = T, group.by = "ID", col="glasbey12")

#########
##comparing AT2 Trascriptome across timepoints


levels(epi)
# find markers for every cluster compared to all remaining cells, report only the positive
# ones
pbmc.markers <- FindAllMarkers(epi, only.pos = TRUE, min.pct = 0.25, logfc.threshold = 0.25)
#pbmc.markers %>%group_by(cluster) %>%slice_max(n = 20, order_by = avg_log2FC)

write.csv(pbmc.markers, file="results/allmarkers_epi4.csv")


######subset AT2 CLUSTER+PROGENITORS
AT2<-subset(epi, idents = c("E145_Sox9","E165_Sox9", "E185_AT2","E185_Sox9" ,"P4_AT2", "P6_AT2","P7_AT2", "P8_AT2",
                            "P10_AT2",  "P15_AT2","P20_AT2", "10wk_AT2" ,  "15wk_AT2"  ))


#recluster AT2 cells+progenitors
AT2 <- ScaleData(AT2) %>% RunPCA(npcs = 30) %>% RunUMAP(dims=1:30) %>% FindNeighbors() %>% FindClusters(resolution = 0.8)
DimPlot(AT2 , label = T)
DimPlot(AT2 , label = T, group.by = "comp")

Idents(AT2)<-"RNA_snn_res.0.8"
DotPlot(AT2,  features = c("Sox9","Spock2","Lamp3","Sox2","Mki67")) + coord_flip()

###REMOVE LUSTER 14 AT1
integAT2<-subset(AT2, idents = c(0:13))
integAT2 <- ScaleData(integAT2) %>% RunPCA(npcs = 30) %>% RunUMAP(dims=1:30) %>% FindNeighbors() %>% FindClusters(resolution = 0.8)
DimPlot(integAT2, label = T, repel = T)
Idents(integAT2)<-"comp"

saveRDS(integAT2, file="results/aggAT2_12timepoint.rds")

DimPlot(integAT2, label = F, group.by = "comp", cols = c())
aggAT2<-readRDS(file="results/aggAT2_12timepoint.rds")
########################################################################
integAT2=aggAT2
##remove E185_Sox9 only 5 cells

#10wk_AT2  15wk_AT2 E145_Sox9 E165_Sox9  E185_AT2 E185_Sox9   P10_AT2   P15_AT2   P20_AT2    P4_AT2    P6_AT2    P7_AT2    P8_AT2 
#269       784      2349      1268       789         5      1193      2692      1502       697       178      1017      1244 
 

AT2_integrate<-subset(integAT2, idents = c("10wk_AT2","15wk_AT2","E145_Sox9","E165_Sox9","E185_AT2","P10_AT2","P15_AT2",
                                          "P20_AT2","P4_AT2","P6_AT2","P7_AT2","P8_AT2"))

AT2_integrate <- ScaleData(AT2_integrate) %>% RunPCA(npcs = 30) %>% RunUMAP(dims=1:30) %>% FindNeighbors() %>% FindClusters(resolution = 0.8)

Idents(AT2_integrate)<-"comp"

DimPlot(AT2_integrate, label = T, repel = T)
saveRDS(AT2_integrate, file="results/aggAT2_12timepoint2.rds")
#######################################################################################
###to plot disrete colors Fig.1A
# Install the released version from CRAN:https://kwstat.github.io/pals/reference/discrete.html
install.packages("pals")
library("pals")
pal.bands(stepped,alphabet,alphabet2,polychrome,glasbey)
col<-pal.bands(glasbey)

library(Palo)
library(ggplot2)
#https://kwstat.github.io/pals/reference/discrete.html>> chech for color
#https://satijalab.org/seurat/reference/discretepalette#details-1

glasbey<-DiscretePalette(32, palette = "glasbey")
glasbey12<-c("#02AD24" ,"#C8FF00", "#886C00" ,"#FFB79F", "#858567", "#A10300"
           ,"#14F9FF" ,"#00479E", "#DC5E93" ,"#93D4FF" ,"#004CFF" ,"#FE8F42")

DimPlot(pbmc, label = F, group.by = "comp", cols = glasbey12)

levels(integAT2)
table(integAT2$comp)

saveRDS(integAT2, file="results/aggAT2_12timepoint2.rds")

######################################################################################
###checking genes kintics ##monocle trial 01122023 Fig.S1

pbmc<-readRDS(file="D:/kbry/12292022_scRNA_wtEpiagg/results/aggAT2_12timepoint2.rds")
Idents(pbmc)<-"ID"
levels(pbmc)
DimPlot(pbmc, label = T, repel = T)

source("http://bioconductor.org/biocLite.R")
biocLite()
BiocManager::install("monocle") 
library(monocle)
library(DDRTree)
library(pheatmap)
library(pals)
library(ggpubr)

data <- as(as.matrix(pbmc@assays$RNA@data), 'sparseMatrix')
pd <- new('AnnotatedDataFrame', data=pbmc@meta.data)
fData <- data.frame(gene_short_name=row.names(data),row.names = row.names(data))
fd <- new('AnnotatedDataFrame', data=fData)
HSMM <- newCellDataSet(data,
                       phenoData=pd,
                       featureData=fd,
                       expressionFamily = uninormal())

ordering_genes <- pbmc@assays$RNA@var.features[1:500]
HSMM <- setOrderingFilter(HSMM, ordering_genes)
HSMM <- reduceDimension(HSMM,norm_method="none", 
                        reduction_method="DDRTree",
                        max_components=2,
                        scaling=TRUE,
                        pseudo_expr=0)

HSMM <- orderCells(HSMM, reverse = T) 
plot_cell_trajectory(HSMM, color_by = "Pseudotime", show_branch_points = F, orderCells()) + facet_wrap(~ID, nrow = 2)
plot_cell_trajectory(HSMM, markers="Cebpa", use_color_gradient = T) + facet_wrap(~ID, nrow = 2) + scale_color_gradient(low="lightblue", high="red")
HSMM <- orderCells(HSMM, reverse =T)


#PLot Fig. S1
#customize the color as with scrnaSEQ
glasbey12<-c("#02AD24" ,"#C8FF00", "#886C00" ,"#FFB79F", "#858567", "#A10300"
           ,"#14F9FF" ,"#00479E", "#DC5E93" ,"#93D4FF" ,"#004CFF" ,"#FE8F42")

plot_cell_trajectory(HSMM, color_by = "ID", cell_size =0.5,show_backbone = FALSE)+color_palette (glasbey12)
  
TF<-c("Cebpa", "Cebpb","Cebpd", "Cebpz","Cebpg")

plot_genes_in_pseudotime(HSMM[TF], color_by = "ID" ) + color_palette (glasbey12)

#plot_pseudotime_heatmap(HSMM[rownames(datawithoutRps)[1:88],], show_rownames = T)

####################################################################33

##generating Heatmap in Fig. 1C

library(scater)
library(Seurat)
library(tidyverse)
library(cowplot)
library(Matrix.utils)
library(edgeR)
library(dplyr)
library(magrittr)
library(Matrix)
library(purrr)
library(reshape2)
library(S4Vectors)
library(tibble)
library(SingleCellExperiment)
library(pheatmap)
library(apeglm)
library(png)
library(DESeq2)
library(RColorBrewer)
library(tibble)

pbmc<-readRDS(file="D:/kbry/12292022_scRNA_wtEpiagg/results/aggAT2_12timepoint2.rds")
Idents(pbmc)<-"ID"
DimPlot(pbmc, label = T, repel = T, split.by = "ID")

pbmc2<-subset(pbmc,idents=c("E165","E185", "15wk"))


#Recluster 

pbmc2 <- ScaleData(pbmc2) %>% RunPCA(npcs = 30) %>% RunUMAP(dims=1:30) %>% FindNeighbors() %>% FindClusters(resolution = 1)
Idents(object = pbmc2) <- "seurat_clusters"
DimPlot(pbmc2, label = T, group.by = "ID")

#annotate
#subset wk15
adults2<-subset(pbmc2,idents=c("15wk"))
adults2@meta.data$type<- plyr::mapvalues(x= adults2@meta.data$type,from=c("0","1","2","3","4","5","6"),
                                                                                         to= c("AT1","AT2","AT2","AT2","AT2","AT1","AT2"))

###generate AT2 specific genes list in Table. S1######################

 colnames(AT2vsAT1)
 F_AT2vsAT1<-  AT2vsAT1 %>% dplyr::filter(pct.1 > 0.25& avg_log2FC >1.3) 
 F_AT2vsAT1<-F_AT2vsAT1[order(F_AT2vsAT1$avg_log2FC),]

 F_AT2vsAT1<-rownames_to_column(F_AT2vsAT1)
  colnames(F_AT2vsAT1)<- c("gene"   , "p_val"  ,    "avg_log2FC" ,"pct.1"   ,   "pct.2"   ,   "p_val_adj" )

 write.csv(F_AT2vsAT1, file="results/AT2_adult_sig.csv")


AT2_signature<-F_AT2vsAT1[,"gene"]

###############################
E16vsE18DEseq2_.01 <- FindMarkers(epi3, ident.1 = "E165", ident.2 = c("E185"), features = AT2_signature,  test.use = "DESeq2", min.pct = 0.01, logfc.threshold = 0.01)
    write.csv(E16vsE18DEseq2_.01, file="results/E16vsE185DEseq2_AT2signature_0.01logfc.csv")
    Flt_E16vsE18DEseq2_.01<-E16vsE18DEseq2_.01%>% dplyr::filter(pct.1 > 0.25&  pct.1 > 0.25)
    

E16vsE18<- FindMarkers(epi3, ident.1 = "E165", ident.2 = c("E185"), features = AT2_signature,  test.use = "DESeq2", min.pct = 0.01, logfc.threshold = 0.01)
    write.csv(E16vsE18DEseq2_.01, file="results/E16vsE185DEseq2_AT2signature_0.01logfc.csv")
    Flt_E16vsE18DEseq2_.01<-E16vsE18DEseq2_.01%>% dplyr::filter(pct.1 > 0.25&  pct.1 > 0.25)

 E18vsAdults <- FindMarkers(epi3, ident.1 = "E185", ident.2 = "15wk", features = AT2_signature,  test.use = "DESeq2")
  write.csv(E18vsAdults, file="results/E18vsAdultsDEseq2_AT2signature.csv")
   


epi3 <- ScaleData(object = epi3, features = rownames(epi3))
  ##heatmap for gene list
  AT2ordered<-read.csv(file="results/AT2gene_ordered.csv")
  AT2list<-AT2ordered[,"Stmn1"]
  ##116genes
  
  DoHeatmap(epi3, features = AT2list, label = T ,draw.lines = F)  + scale_fill_viridis()
  +  scale_fill_gradientn(colors = rev(RColorBrewer::brewer.pal(n =4, name = "RdBu")))
 

 #master table for e165vs e185& E16vsadult&E185 vs adults Table. S1
table1= Flt_E16vsE18DEseq2_.01<-
table2= Flt_E16vsE18DEseq2_.01
table3=E18vsAdults    
table1<-rownames_to_column(table1, var="gene")
table2<-rownames_to_column(table2, var="gene")
table3<-rownames_to_column(table3, var="gene")

colnames(table1)<-c("gene",       "p_val_a"  ,    "avg_log2FC_a", "pct.1_a"    ,  "pct.2_a"   ,   "p_val_adj_a") 
    
colnames(table2)<-c("gene",       "p_val_b"  ,    "avg_log2FC_b", "pct.1_b"    ,  "pct.2_b"   ,   "p_val_adj_b") 

colnames(table3)<-c("gene",       "p_val_c"  ,    "avg_log2FC_c", "pct.1_c"    ,  "pct.2_c"   ,   "p_val_adj_c") 

    
   mastertable<-merge(table1,table2, by="gene") 
    
   mastertable2<-merge(mastertable, table3, by="gene")
    write.csv(mastertable2, file="results/master_table_AT2genes.csv")
   


epi3 <- ScaleData(object = epi3, features = rownames(epi3))
  
##heatmap for gene list
  AT2ordered<-read.csv(file="results/AT2gene_ordered.csv")


  DoHeatmap(epi3, features = AT2list, label = T ,draw.lines = F)  + scale_fill_viridis()
  +  scale_fill_gradientn(colors = rev(RColorBrewer::brewer.pal(n =4, name = "RdBu"))) 


########Fig. 1& S1-ATAC

###Extracting Psudobulk ATAC data from scATAC. We followed the same code to process E16.5 SOX9 progenitors, E18.5 nascent, P3, P8, 9-wk AT2
#Here an exampel for E18.5

library(Signac)
library(Seurat)
library(GenomeInfoDb)
library(EnsDb.Mmusculus.v79)
library(ggplot2)
library(dplyr)
library(harmony)
library(JASPAR2018)
library(TFBSTools)
library(BSgenome.Mmusculus.UCSC.mm10)
set.seed(1234)


count<- Read10X_h5("data/filtered_peak_bc_matrix.h5")
metadata <- read.csv(file = "data/singlecell.csv", header= TRUE, row.names = 1)
fragment.path <- 'data/fragments.tsv.gz'

brain_assay <- CreateChromatinAssay(
  counts = count,
  sep = c(":", "-"),
  genome = "mm10",
  fragments = fragment.path,
  min.cells = 1
)
brain <- CreateSeuratObject(
  counts = brain_assay,
  assay = 'peaks',
  project = 'ATAC',
  meta.data = metadata
)

# extract gene annotations from EnsDb
annotations <- GetGRangesFromEnsDb(ensdb = EnsDb.Mmusculus.v79)

# change to UCSC style since the data was mapped to hg19
seqlevelsStyle(annotations) <- 'UCSC'

# add the gene information to the object
Annotation(brain) <- annotations

##QC
#############################
brain <- NucleosomeSignal(object = brain)
brain$nucleosome_group <- ifelse(brain$nucleosome_signal > 4, 'NS > 4', 'NS < 4')
FragmentHistogram(object = brain, group.by = 'nucleosome_group', region = 'chr1-1-10000000')

brain <- TSSEnrichment(brain, fast = FALSE)
brain$high.tss <- ifelse(brain$TSS.enrichment > 2, 'High', 'Low')
TSSPlot(brain, group.by = 'high.tss') + NoLegend()

brain$pct_reads_in_peaks <- brain$peak_region_fragments / brain$passed_filters * 100
brain$blacklist_ratio <- brain$blacklist_region_fragments / brain$peak_region_fragments

VlnPlot(
  object = brain,
  features = c('pct_reads_in_peaks', 'peak_region_fragments',
               'TSS.enrichment', 'blacklist_ratio', 'nucleosome_signal'),
  pt.size = 0.1,
  ncol = 5
)

brain <- subset(
  x = brain,
  subset = peak_region_fragments > 3000 &
    peak_region_fragments < 100000 &
    pct_reads_in_peaks > 40 &
    blacklist_ratio < 0.025 &
    nucleosome_signal < 4 &
    TSS.enrichment > 2
)
brain
brain <- RunTFIDF(brain)
brain <- FindTopFeatures(brain, min.cutoff = 'q0')
brain <- RunSVD(object = brain)
DepthCor(brain)


brain <- RunUMAP(
  object = brain,
  reduction = 'lsi',
  dims = 2:30
)
brain <- FindNeighbors(
  object = brain,
  reduction = 'lsi',
  dims = 2:30
)
brain <- FindClusters(
  object = brain,
  algorithm = 3,
  resolution = 1.2,
  verbose = FALSE
)

DimPlot(object = brain, label = TRUE) + NoLegend()
table(brain$seurat_clusters)


##################################
# compute gene activities
gene.activities <- GeneActivity(brain)

# add the gene activity matrix to the Seurat object as a new assay
brain[['RNA']] <- CreateAssayObject(counts = gene.activities)
brain <- NormalizeData(
  object = brain,
  assay = 'RNA',
  normalization.method = 'LogNormalize',
  scale.factor = median(brain$nCount_RNA)
)

saveRDS(brain,file="E18.5_satac.rds")
brain<-readRDS(file="E18.5_satac.rds")

DefaultAssay(brain) <- 'RNA'

FeaturePlot(object = brain, label=T, features = c('Lamp3',"Sox2","Rtkn2","Hopx"), max.cutoff = 'q95', 
            ncol = 3, cols = c('lightblue', 'red'))

DotPlot(brain, features = c("Fgf18","Pdgfra","Pdgfrb","Notch3","Meox2","Acta2","Actc1","Msln",
                         "Rtkn2","Lamp3","Sox9","Sox2","Foxj1","Scgb1a1","Trp63","Ascl1","Nkx2-1",
                         "Plvap","Car4","Gja5","Prox1",
                         "Cd79a","Cd9","Cd3e","Ccl4","Ear1","S100a9","Cd300e","Mycl","Xcr1","Irak2","Cd83","Runx1",
                         "Tbx4","Epcam","Cdh5","Ptprc"), group.by = "seurat_clusters") + coord_flip()


###extract AT2 BARCODES (0,18) 1073+75
#AT2
cells.use <- WhichCells(brain, ident = c(0,18))
cells.barcodes <- as.data.frame(cells.use)
cells.barcodes$type <- "K"
cells.AT2 <- as.data.frame(cells.barcodes)

table(brain$seurat_clusters)
##number of AT2 cntl cells =1271
####split df into 2 halves and save
n<-nrow(cells.AT2)/2
n1<-(nrow(cells.AT2)/2)+1
n2<-nrow(cells.AT2)

At2.1<-cells.AT2[1:n, ]
AT2.2<-cells.AT2[n1:n2,]

write.table(At2.1, file = "results/E18.5_wtAT2.1_scATAC_barcodes.bed", row.names = F, col.names = F, quote = F, sep = "\t" )

write.table(AT2.2, file = "results/E18.5_wtAT2.2_scATAC_barcodes.bed", row.names = F, col.names = F, quote = F, sep = "\t" )


#after exctracting barcodes and save info as bed file following R code
#upload files to seadragon 
#For cell types and lineages full barcodes sets and 2 halfed barcode sets were uploaded to our high performance computing cluster for sinto, filtering, and peakcalling, 
#Sinto commands: sinto filterbarcodes -b possorted_bam.bam -c x_scATAC_barcodes_y.bed
#sintro version 0.4.0

 #Sinto commands: sinto filterbarcodes -b possorted_bam.bam -c x_scATAC_barcodes_y.bed
#5.Filtering for MACs2 peak calling 
#split bams were then moved to indepedent folders per cell type and relabeled as scATAC.bam
#each filed was then filtered following the steps below via samtools /1.15 and picard 2.9.0: #samtools/1.15
#code :samtools sort -@ 8 AT2.2.bam -o AT2.2.s.bam ##make sure to load samtools
#java -Xmx8g -jar /rsrch3/home/pul_med-rsch/dhassan/picard/picard.jar  MarkDuplicates I= AT2.2.s.bam ASSUME_SORTED=true METRICS_FILE=scATAC_s.markdup.metrics VALIDATION_STRINGENCY=LENIENT OUTPUT=AT2.2_s.md.bam
#samtools view -b -h -F 4 -F 1024 -F 2048 -q 30 scATAC_s.md.bam > scATAC_sf.md.bam

##peakcall

# MACs2 peak calling per cell type
#samples were then processed using MACS2 commands for broadpeak calling: macs2 callpeak -t sampleID -g mm -q 0.05 --nomodel --shift -100 --extsize 200 -n sampleID -B --broad -f BAM
#called peaks were then filetered by the mm10 blacklist using bedtools: bedtools subtract -a sampleID.bt.macs2_peaks.broadPeak -b blacklist.bed > sampleID_Blfilt.bt.mac2s_peaks.broadPeak

#For Homer motif analysis
findMotifsGenome.pl cebpa_ATACpeaks.xlsx mm10 test -size 200 -mask -preparsedDir preparsed


library(DiffBind)
library(GreyListChIP)
library(csaw)


sample<- read.csv("DiffBind_allsamples.csv")
tam.peaks <- dba(sampleSheet="DiffBind_allsamples.csv")
dba.blacklist(tam.peaks, blacklist=TRUE, greylist=FALSE)
tam.peaks <- dba.blacklist(tam.peaks)
tamoxifen.greylist$master

olap.rate <- dba.overlap(tam.peaks, mode=DBA_OLAP_RATE)
olap.rate
plot(olap.rate, xlab="Overlapping samples", ylab="Overlapping peaks", type="b")
consensus.peaks <- dba.peakset(tam.peaks, bRetrieve=TRUE)
consensus.peaks[,0]
tam.counts <- dba.count(tam.peaks)
plot(tam.counts)
dba.plotPCA(tam.counts,DBA_REPLICATE, label=DBA_CONDITION)

dba.plotMA(tam.counts, bNormalized=FALSE, sub="Non-Normalized",
           contrast=list(E18.5=tam.counts$masks$E18.5,
                          p3=tam.counts$masks$p3))
#normalize
tam.counts <- dba.normalize(tam.counts)
dba.plotMA(tam.counts, sub="Normalized (Default)",
           contrast=list(E18.5=tam.counts$masks$E16.5,
                         p3=tam.counts$masks$p3))


###contrast
tam.model <- dba.contrast(tam.counts, categories=DBA_CONDITION, minMembers =2)
tam.model <- dba.analyze(tam.model)
dba.show(tam.model, bContrasts=T)	

dba.plotVenn(tam.model,contrast=3,method=DBA_ALL_METHODS)

saveRDS(tam.model, file = "results/diffbind3/DAobject")
samples<-readRDS(file="results/diffbind3/DAobject.rds")

# get dataframe with results
E16vsE18 <- as.data.frame(dba.report(tam.model, contrast=2))

X <- as.data.frame(dba.report(samples, contrast=6))
p8_EnrichedvsE18<-X%>% 
  dplyr::filter(FDR < 0.01& Fold< -1 ) %>% 
  dplyr::select(seqnames, start, end, Fold,Conc_p8,Conc_E18.5,FDR, p.value )%>% 
  write_tsv("8_P8vsE18.5.bed",col_names = F)

E16_EnrichedvsP8<-E16vsE18%>% 
  dplyr::filter(FDR < 0.01& Fold>1 ) %>% 
  dplyr::select(seqnames, start, end, Fold,Conc_E16.5,Conc_E18.5,FDR, p.value )%>% 
  write_tsv("results/diffbind3/1_E16vsE18.5.bed",col_names = F)


E185_vsE165<-E16vsE18%>% 
  dplyr::filter(FDR < 0.01& Fold< -1 ) %>% 
  dplyr::select(seqnames, start, end, Fold,Conc_E16.5,Conc_E18.5,FDR, p.value)%>% 
  write_tsv("results/diffbind3/2_E18.5vsE165.bed",col_names = F)


wk9_vsE18<- as.data.frame(dba.report(tam.model, contrast=7))
wk9_vsE18<-wk9_vsE18%>% 
  dplyr::filter(FDR < 0.01& Fold< -1  ) %>% 
  dplyr::select(seqnames, start, end, Fold,Conc_wk9          ,Conc_E18.5  ,FDR, p.value)%>% 
  write_tsv("results/diffbind3/6_wk9_vsE18.bed",col_names = F)


x<- as.data.frame(dba.report(tam.model, contrast=4))


wk9_vsE165<- as.data.frame(dba.report(tam.model, contrast=4))

wk9_vsE165<-wk9_vsE165%>% 
  dplyr::filter(FDR < 0.01& Fold< -1  ) %>% 
  dplyr::select(seqnames, start, end, Fold,Conc_E16.5 , Conc_wk9 ,FDR, p.value)%>% 
  write_tsv("results/diffbind3/7_wk9_vsE165.bed",col_names = F)
##########################

##Tutorials used https://rockefelleruniversity.github.io/RU_ATAC_Workshop.html
##modify according to this:  https://www.biostars.org/p/392637/

library(Rsamtools)
library(GenomicAlignments)
library(soGGi)
library(rtracklayer)

library(ChIPQC)
library(ChIPseeker)
library(rGREAT)
library(limma)
library(DESeq2)
library(tracktables)
library(clusterProfiler)
library(org.Mm.eg.db)
library(MotifDb)

library(Rsubread)


peaks <- dir("D:/kbry/01092022_DiffBind_E18vsp3vsP8_scATAC/peaks", pattern= ".broadPeak", full.names=T)

myPeaks <- lapply(peaks, ChIPQC:::GetGRanges, simple = TRUE)

names(myPeaks) <- c("E165_s1","E165_s2","E185_s1","E185_s2","P3_s1","P3_s2","p8_s1","p8_s2","wk9_s1","Wk9_s2")

Group <- factor(c("progenior", "E18", "P3", "P8", "mature"))
consensusToCount <- soGGi:::runConsensusRegions(GRangesList(myPeaks), "none")

blklist <- import.bed("blacklist.bed")

consensusToCount <- consensusToCount[!consensusToCount %over% blklist & !seqnames(consensusToCount) %in% 
                                       "chrM"]

consensusToCount


#https://www.biostars.org/p/392637/

myPeaks <- lapply(peaks, ChIPQC:::GetGRanges, simple = TRUE)
names(myPeaks) <- c("E165_s1","E165_s2","E185_s1","E185_s2","P3_s1","P3_s2","p8_s1","p8_s2","wk9_s1","Wk9_s2")

Group <- factor(c("progenior", "E18", "P3", "P8", "mature"))
myGRangesList<-GRangesList(myPeaks)   
reduced <- reduce(unlist(myGRangesList))
consensusIDs <- paste0("consensus_", seq(1, length(reduced)))
mcols(reduced) <- do.call(cbind, lapply(myGRangesList, function(x) (reduced %over% x) + 0))
reducedConsensus <- reduced
mcols(reducedConsensus) <- cbind(as.data.frame(mcols(reducedConsensus)), consensusIDs)
consensusIDs <- paste0("consensus_", seq(1, length(reducedConsensus)))
return(reducedConsensus)

consensusToCount=reducedConsensus

#########################################################
library(limma)
consensusToCount2<-as.data.frame(elementMetadata(consensusToCount))
vennDiagram(consensusToCount2)


as.data.frame(elementMetadata(consensusToCount)) %>% dplyr::select(c("E165_s1","E185_s1","P3_s1","p8_s1","wk9_s1")) %>% 
  vennDiagram(main = "Overlap for AT2 open regions")


#PCA of overlaps (occupancy analysis).
library(tidyr)

myPlot <- as.data.frame(elementMetadata(consensusToCount)) %>% dplyr::select(-consensusIDs) %>% 
  as.matrix %>% t %>% prcomp %>% .$x %>% data.frame %>% mutate(Samples = rownames(.)) %>% 
  mutate(Group = gsub("_\\d", "", Samples)) %>% ggplot(aes(x = PC1, y = PC2, 
                                                           colour = Group)) + geom_point(size = 5)+ theme_classic(base_size = 11,base_family = 10)

##DESeq2 for differential ATAC-seq.

library(DESeq2)
Group <- factor(c("E16.5","E16.5", "E18.5","E18.5", "P3","P3", "P8","P8", "mature","mature"))

load("results/countsFromATAC.RData")
metaData <- data.frame(Group, row.names = colnames(myCounts))
atacDDS <- DESeqDataSetFromMatrix(myCounts, metaData, ~Group, rowRanges = consensusToCount)
atacDDS <- DESeq(atacDDS)
atac_Rlog <- rlog(atacDDS)
#plot PCA Fig. 1D
plotPCA(atac_Rlog, intgroup = "Group", ntop = nrow(atac_Rlog))


###########################
library(Rsubread)
occurrences <- elementMetadata(consensusToCount) %>% as.data.frame %>% dplyr::select(-consensusIDs) %>% 
  rowSums

table(occurrences) %>% rev %>% cumsum

consensusToCount <- consensusToCount[occurrences >= 2, ]

consensusToCount

####
bamsToCount <- dir("reads", full.names = TRUE, pattern = "*.\\.bam$")
myCounty <- summarizeOverlaps(consensusToCount, bamsToCount, singleEnd = FALSE)
colnames(myCounty) <- c("E165_s1","E165_s2","E185_s1","E185_s2","P3_s1","P3_s2","p8_s1","p8_s2","wk9_s1","Wk9_s2")
save(myCounty, file = "results/myCountyC.RData")

#mycounty<-to be used for motif analysis

############################
library(Rsubread)
occurrences2<- regionsToCount2 %>% dplyr::select(GeneID) %>% 
  rowSums

table(occurrences) %>% rev %>% cumsum

consensusToCount <- consensusToCount[occurrences >= 2, ]

consensusToCount

regionsToCount2<-read.table("mergedATACPeaks.broadPeak")
regionsToCount2<-as.data.frame(regionsToCount2)
regionsToCount2$GeneID<-paste(regionsToCount2$V1, regionsToCount2$V2,regionsToCount2$V3, sep = "_")
col_order <- c("GeneID","V1","V2","V3","V4")
regionsToCount2<-regionsToCount2[,col_order]
colnames(regionsToCount2)<-c("GeneID","Chr","Start","End","Strand")
write.table(regionsToCount2, file="results/mergedAtacpeaks.bed")


fcResults2 <- featureCounts(bamsToCount, annot.ext = regionsToCount2, isPairedEnd = TRUE, 
                           countMultiMappingReads = FALSE, maxFragLength = 100)
myCounts2 <- fcResults2$counts
colnames(myCounts2) <- c("E165_s1","E165_s2","E185_s1","E185_s2","P3_s1","P3_s2","p8_s1","p8_s2","wk9_s1","Wk9_s2")
save(myCounts2, file = "results/countsFromATAC_consenusPeak.RData")

###############################################################################
#motif heatmap Fig.1S
library(MotifDb)
library(JASPAR2020)
library(TFBSTools)
library(motifmatchr)
library(chromVAR)
library(motifStack)


load("D:/kbry/01092022_DiffBind_E18vsp3vsP8_scATAC/results/myCountyC.RData")

myCounty
peakRanges <- rowRanges(myCounty)
peakRanges[1, ]

library(BSgenome.Mmusculus.UCSC.mm10)
peakRangesCentered <- resize(peakRanges, fix = "center", width = 100)
peakSeqs <- getSeq(BSgenome.Mmusculus.UCSC.mm10, peakRangesCentered)
names(peakSeqs) <- as.character(peakRangesCentered)
peakSeqs


opts <- list()
opts[["tax_group"]] <- "vertebrates"
opts[["collection"]] <- "CORE"
opts[["all_versions"]] <- FALSE
motifsToScan <- getMatrixSet(JASPAR2020, opts)


##summaize ATAC signal to Motifs
myCounty <- myCounty[rowSums(assay(myCounty)) > 5, ]
myCounts <- addGCBias(myCounts, genome = BSgenome.Mmusculus.UCSC.mm10)
motif_ix <- matchMotifs(motifsToScan, myCounts, genome = BSgenome.Mmusculus.UCSC.mm10)
motif_ix


deviations <- computeDeviations(object = myCounts, annotations = motif_ix)
variability_Known <- computeVariability(deviations)
devZscores <- deviationScores(deviations)
devZscores[1:2, ]

variability_Known <- variability_Known[order(variability_Known$p_value), ]
variability_Known[1:5, ]

topVariable <- variability_Known[1:60, ]
devTop <- merge(topVariable[, 1, drop = FALSE], devZscores, by = 0)
devTop[1:2, ]

devToPlot <- as.matrix(devTop[, -c(1:2)])
rownames(devToPlot) <- devTop[, 2]
library(pheatmap)
pheatmap(devToPlot, cluster_cols=FALSE)
pheatmap(devToPlot, cluster_cols=T, cluster_rows = T)


colnames(devTop)
write.csv(variability_Known, file="results/motifheatmap/variability_Known_chromvar.csv")

###########################

#pseudobulk ATAC analyis
##modified from Little DR code 

#exctract barcodes and save info as bed file following R code
#upload files to seadragon 
#For cell types and lineages full barcodes sets and 2 halfed barcode sets were uploaded to our high performance computing cluster for sinto, filtering, and peakcalling, 
#sintro version 0.4.0

#Sinto commands: sinto filterbarcodes -b possorted_bam.bam -c x_scATAC_barcodes_y.bed
#.Filtering for MACs2 peak calling 
#split bams were then moved to indepedent folders per cell type and relabeled as scATAC.bam
#each filed was then filtered following the steps below via samtools /1.15 and picard 2.9.0: #samtools/1.15
#code :samtools sort -@ 8 AT2.2.bam -o AT2.2.s.bam ##make sure to load samtools
#java -Xmx8g -jar /rsrch3/home/pul_med-rsch/dhassan/picard/picard.jar  MarkDuplicates I= AT2.2.s.bam ASSUME_SORTED=true METRICS_FILE=scATAC_s.markdup.metrics VALIDATION_STRINGENCY=LENIENT OUTPUT=AT2.2_s.md.bam
#samtools view -b -h -F 4 -F 1024 -F 2048 -q 30 scATAC_s.md.bam > scATAC_sf.md.bam

##peakcall

#6. MACs2 peak calling per cell type
#samples were then processed using MACS2 commands for broadpeak calling: macs2 callpeak -t sampleID -g mm -q 0.05 --nomodel --shift -100 --extsize 200 -n sampleID -B --broad -f BAM
#called peaks were then filetered by the mm10 blacklist using bedtools: bedtools subtract -a sampleID.bt.macs2_peaks.broadPeak -b blacklist.bed > sampleID_Blfilt.bt.mac2s_peaks.broadPeak
#To check frip bedtools was used: bedtools sort -i sampleID.bt.macs2_peaks.broadPeak | bedtools merge -i stdin | bedtools intersect -u -a scATAC_sf.md.bam -b stdin -ubam | samtools view -c
#Due to the low number of reads a -log10 Q cuttoff of 2 was used prior to differential accessibility analysis.

#broad peak call 
macs2 callpeak -t sampleID -c input --broad -g mm -n sampleID -B --broad -f BAM


## Homer motif analysis
findMotifsGenome.pl cebpa_ATACpeaks.xlsx mm10 test -size 200 -mask -preparsedDir preparsed
#########################################################################################################################################
##ChIPseq Analysis
##ChIP seq analysis steps following alignment using bowtie2 .. 
#after alignment, you have .sam file

#sort sam file by genomic coordinates:
java -jar ~/picard/picard.jar SortSam I=ChIP-bt-align.sam SORT_ORDER=coordinate O=sorted.sam

#convert .sam to .bam:
samtools view -h -S -b sorted.sam >ChIP-bt-align_s.bam

#Remove duplicates:
 java -Dpicard.useLegacyParser=false -Xmx8g -jar ~/picard/picard.jar MarkDuplicates I=ChIP-bt-align_s.bam ASSUME_SORTED=true METRICS_FILE=sample.s.markdup.metrics VALIDATION_STRINGENCY=LENIENT OUTPUT= ChIP-bt-align_s.md.bam

# Filter:
samtools view -b -h -F 4 -F 1024 -F 2048 -q 30 ChIP-bt-align_sf.md.bam> ChIP-bt-align_sf.md.bam

#index:
samtools index ChIP-bt-align_s.md.bam

##peak calling using macs2
macs2 callpeak -t /path to ChIP sample/ChIP-bt-align_sf.md.bam -c /path to the input file/Input-bt-align_sf.md.bam -g mm -n sample.name -B -f BAM

##HOMER MOTIF
findMotifsGenome.pl cebpa_ATACpeaks.xlsx mm10 test -size 200 -mask -preparsedDir preparsed


##########################
##normalization of Bam files using bamCovrage
#module load gcc
#module load python/2.7.15-deeptools

bamCoverage -b NKX_s1.bam  -o NKX_s1.bw --binSize 20 --normalizeUsing BPM --smoothLength 60 --centerReads

#Convert bigwig to bedgraph for easeq visulaization

#module load ucsc_utils/1.04.00
bigWigToWig NKX_s1.bw  aNKX_s1.bg

##########################
 
#Bedtools command

bedtools intersect \
-a macs2/Cebpa-rep1_peaks.narrowPeak \
-b macs2/Cebpa-rep2_peaks.narrowPeak \
-wo > bedtools/Cebpa-overlaps.bed

bedtools subtract -a sorted_adlt_lost2691.bed -b sorted_Neo_lost5287.bed  -A >  adlt_lost_unique.bed


########################################################

##sc-multiome analysis Fig. 3,5,6
##analysis of sc-multiome datasets 

#Joint RNA and ATAC analysis: 10x multiomic tutorial was followed #https://stuartlab.org/signac/articles/pbmc_multiomic.html 
ibrary(Signac)
library(Seurat)
library(GenomeInfoDb)
library(EnsDb.Mmusculus.v79)
library(ggplot2)
library(patchwork)
library(BSgenome.Mmusculus.UCSC.mm10)
library(cowplot)
library(dplyr)
library(VGAM)
library(grid)
library(EnhancedVolcano)
library(GenomicRanges)
library(harmony)
library(JASPAR2020)
library(TFBSTools)
library(patchwork)
set.seed(1234

#object prep

counts<-Read10X_h5("filtered_feature_bc_matrix.h5")
fragpath<-"atac_fragments.tsv.gz"
annotation<-GetGRangesFromEnsDb(ensdb=EnsDb.Mmusculus.v79)
seqlevelsStyle(annotation)<-"UCSC"
genome(annotation)<-"mm10"

pbmc<-CreateSeuratObject(counts = counts$`Gene Expression`, assay = "RNA")
pbmc[["ATAC"]]<-CreateChromatinAssay(counts = counts$Peaks, sep=c(":","-"),fragments = fragpath, annotation=annotation)
#15438 cells; 

DefaultAssay(pbmc)<-"RNA"
pbmc<-PercentageFeatureSet(pbmc, pattern = "^mt-", col.name = "percent.mt")
pbmc<-SCTransform(pbmc)
pbmc<-RunPCA(pbmc)

DefaultAssay(pbmc)<-"ATAC"
pbmc<-NucleosomeSignal(pbmc)
pbmc<-TSSEnrichment(pbmc)

VlnPlot(object = pbmc, features=c("nCount_RNA","percent.mt","nCount_ATAC","TSS.enrichment","nucleosome_signal"), log = T,ncol=5,pt.size=0)

pbmc<-subset(x=pbmc,
             subset=nCount_ATAC<100000&nCount_ATAC>1000
             & nCount_RNA<25000&nCount_RNA>1000 & percent.mt<20
             &nucleosome_signal<2&TSS.enrichment>1)
#5482 cells; 


#use type macs2 to find the file path
#"/Users/ibtlab/miniconda3/bin/macs2"
DefaultAssay(pbmc)<-"ATAC"
peaks<-CallPeaks(pbmc, macs2.path="/Users/ibtlab/miniconda3/bin/macs2")
peaks<-keepStandardChromosomes(peaks, pruning.mode = "coarse")
peaks<-subsetByOverlaps(x=peaks, ranges = blacklist_mm10, invert = TRUE)
macs2_counts<-FeatureMatrix(fragments = Fragments(pbmc),features = peaks,cells = colnames(pbmc))
pbmc[["peaks"]]<-CreateChromatinAssay(counts=macs2_counts,fragments=fragpath,annotation=annotation)


DefaultAssay(pbmc)<-"peaks"
pbmc<-FindTopFeatures(pbmc, min.cutoff = 5)
pbmc<-RunTFIDF(pbmc)
pbmc<-RunSVD(pbmc)

#WNN
pbmc<-FindMultiModalNeighbors(object = pbmc, reduction.list = list("pca","lsi"),
                              dims.list = list(1:50, 2:40),
                              verbose = TRUE)
pbmc<-RunUMAP(object=pbmc, nn.name = "weighted.nn", assay = "RNA", verbose = TRUE)
pbmc<-FindClusters(pbmc, graph.name = "wsnn", algorithm = 3)
DimPlot(pbmc, label = TRUE, repel = TRUE, reduction = "umap")
DefaultAssay(pbmc)<-"SCT"
FeaturePlot(pbmc, features="nCount_ATAC", reduction = "umap", cols = c("lightgrey", "red"))
FeaturePlot(pbmc, features="nCount_RNA", reduction = "umap", cols = c("lightgrey", "red"))
FeaturePlot(pbmc, features="percent.mt", reduction = "umap", cols = c("lightgrey", "red"))
FeaturePlot(pbmc, features="Sun1GFP", reduction = "umap", cols = c("lightgrey", "red"))

top5_agg <- FindAllMarkers(pbmc, assay = "RNA", split.by ="geno", only.pos = TRUE, min.pct = 0.25) %>% group_by(cluster) %>% top_n(n=5, wt=avg_log2FC)

pbmc_CEBPA_aggr_GFPrg <- pbmc
saveRDS(pbmc_CEBPA_aggr_GFPrg,file="pbmc_adultCEBPA_aggr_GFPrg")

pbmc$geno <- substr(colnames(pbmc@assays$RNA@counts), 18, 18)
pbmc$geno <- plyr::mapvalues(x = pbmc$geno,
                             from = 1:2,
                             to = c("cntrl","mut"))

DimPlot(pbmc, label = TRUE, repel = TRUE, reduction = "umap" , split.by = "geno" )


###Differntial motif activity Fig. 3G, S3B,S4E

library(Signac)
library(Seurat)
library(JASPAR2020)
library(TFBSTools)
library(BSgenome.Mmusculus.UCSC.mm10)
library(patchwork)
set.seed(1234)

#motif analysis
#https://satijalab.org/signac/articles/motif_vignette.html 

pfm <- getMatrixSet(
  x = JASPAR2018,
  opts = list(species = 9606, all_versions = FALSE)
)

pfm <- getMatrixSet(
  x = JASPAR2020,
  opts = list(collection = "CORE", tax_group = 'vertebrates', all_versions = FALSE)
)


motif.matrix <- CreateMotifMatrix(
  features = StringToGRanges(rownames(epi3), sep = c(":", "-")),
  pwm = pfm,
  genome = 'mm10',
  sep = c(":", "-"),
  use.counts = FALSE)


# Add the Motif object to the assay

epi3<-AddMotifs(object=epi3, genome=BSgenome.Mmusculus.UCSC.mm10, pfm=pfm)

epi3 <- RunChromVAR(
  object = epi3,
  genome = BSgenome.Mmusculus.UCSC.mm10
)
DefaultAssay(epi3)<-"peaks"
motif.name <- ConvertMotifID(epi3, name = "SOX9")
DefaultAssay(epi3)<-"chromvar"
FeaturePlot(epi3,pt.size = 0, features ="MA0604.1" , split.by = "geno", cols = c("lightblue", "red"), order=T, combine=T ,reduction = "wnn.umap", min.cutoff = 0)


###########################

pbmc<-readRDS(file="data/pbmc_adultCEBPA_aggr_GFPrg")
pbmc$geno <- substr(colnames(pbmc@assays$RNA@counts), 18, 18)
pbmc$geno <- plyr::mapvalues(x = pbmc$geno,
                             from = 1:2,
                             to = c("cntrl","mut"))

DimPlot(pbmc, label = TRUE, repel = TRUE, reduction = "umap" , split.by = "geno" )

DotPlot(pbmc, features = c('Cdh1','Cdh5','Col3a1','Ptprc','Mki67')) + coord_flip()

#make stackbar Fig.3A,5C,  6E#####################
#https://github.com/satijalab/seurat/issues/962
library(dittoSeq)


dittoBarPlot(
  object = epi3,
  var = "celltype",
  group.by = "geno", color.panel=cols3
  , retain.factor.levels=T )


##############plotting signature score Fig. 1B, 5C 6G###################################################
progenitors_gene <- read.table(file = "prog_list.txt", header = TRUE,stringsAsFactors = FALSE)
pbmc<- AddModuleScorepbmcfeatures=prog,name = "progintor")
FeaturePlot(pbmc, "progintor1",  reduction = "wnn.umap", label=T, min.cutoff = 0,  pt.size = 1) + scale_colour_gradientn(colours = rev(brewer.pal(n = 11, name = "RdBu")))
##############################
#obtaining Differential gene expression and ATAC peaks between mutAT2vs ctrlAT2
library(Signac)
library(Seurat)
library(GenomeInfoDb)
library(EnsDb.Mmusculus.v79)
library(ggplot2)
library(patchwork)
library(BSgenome.Mmusculus.UCSC.mm10)
library(cowplot)
library(dplyr)
library(VGAM)
library(grid)
set.seed(1234)

diffvol <- FindMarkers(pbmc, ident.1 = "mut.AT2", ident.2 = "c.AT2", min.pct = 0.01, logfc.threshold = 0.01, pseudocount.use = 0.001)
DE.defult<- diffvol
DE.defult <- tibble::rownames_to_column(DE.defult, "gene")
head(DE.defult)


################## Plotting Fig.3D, 5E volcano Plot#################################################################

setwd("C:/Users/dhassan/Desktop/08302022concordance/results")
##aggregated epith cells different timepoints
library(Seurat)
library(cowplot)
library(dplyr)
library(ggplot2)
library(monocle)
library(VGAM)
library(grid)
library(EnhancedVolcano)

diffvol<-read.csv(file = "ann.sDE3.csv")
samp <- diffvol[,-1]
rownames(samp) <- diffvol[,1]

lab_italics <- paste0("italic('", rownames(samp), "')")
selectLab_italics = paste0(
  "italic('",
  c("Tgfb2","Sox9","Clu","Adamst18","Cebpa","Lyz2","Lyz1","C6","Lnc2","Hopx","Rtkn2","Col18a1","Retnla","Bex2","S100g","Rtkn2","Akap5","Fbln5"),
  "')")

EnhancedVolcano(samp,
                lab = lab_italics,
                x = 'avg_log2FC',
                y = 'p_val_adj',
                selectLab = selectLab_italics,
                xlab = "ln(fold change)",
                pCutoff = 10e-20,
                FCcutoff = 1.0,
                pointSize = 1,
                labSize = 3,
                labCol = 'red',
                labFace = 'bold',
                boxedLabels = TRUE,
                parseLabels = TRUE,
                col = c('grey', 'grey', 'black', 'black'),
                colAlpha = 5/5,
                legendPosition = 'top',
                legendLabSize = 3,
                legendIconSize = 3,
                drawConnectors = TRUE,
                widthConnectors = 0.5,
                title=NULL, subtitle=NULL,
                colConnectors = 'black') 

##########################
#atac analysis
library(chromVAR)
library(JASPAR2020)
library(TFBSTools)
library(motifmatchr)
library(BSgenome.Mmusculus.UCSC.mm10)

# Scan the DNA sequence of each peak for the presence of each motif, and create a Motif object
DefaultAssay(pbmc)<-"peaks"
pfm<-getMatrixSet(x=JASPAR2020, opts=list(species=9606, all_versions=F))
pbmc3<-AddMotifs(object=pbmc3, genome=BSgenome.Mmusculus.UCSC.mm10, pfm=pfm)

da.peaks <- FindMarkers(pbmc, ident.1 = "mut.AT2", ident.2 = "c.AT2", min.pct = 0.05, logfc.threshold = 0.1, test.use = "LR", latent.vars = "nCount_peaks")

write.csv(da.peaks, file = "result/da.peaks.csv")

sig.peaks<-da.peaks%>%filter (p_val<0.005)
write.csv(sig.peaks, file = "result/sig_da.peaks.csv")

#linking peaks to genes

sig.peaks<- rownames(da_peaks[da_peaks$p_val_adj < 0.005, ])

annotate.sigpeaks<- ClosestFeature(pbmc, regions = sig.peaks)

da_peaks <- tibble::rownames_to_column(da_peaks, "region")

write.csv(signpeaks, file="differntialpeaks_signfilter.csv")

######################Fig.3E,5F  Scatter Plot for Gene expression and ATAC#####################################################

setwd("D:/kbry/08302022concordance")
library(dplyr)
library(tidyverse)
library(EnhancedVolcano)
library(ggpubr)

#filter sign DE
#sDE<- DE %>% dplyr::filter( ap_val_adj< 0.05)

#sDA<- peaks %>% dplyr::filter( p_val_adj< 0.05)

sDE=DE
sDA<- peaks

#annotate peak change direction


ann.sDA <-sDA%>% 
  dplyr::mutate(peakDir = case_when(avg_log2FC> 0  ~"UP", avg_log2FC< 0  ~"DOWN" ))

ann.sDA2 <-ann.sDA%>% 
  dplyr::mutate(ATAC.sig = case_when(p_val > 0.05  ~"low" , between(avg_log2FC, -0.05, 0.05)  ~ "low" ))

ann.sDE <-sDE%>% 
  dplyr::mutate(geneDir = case_when(avg_log2FC>0  ~"UP", avg_log2FC < 0 ~"DOWN"  ))

ann.sDE2 <-ann.sDE%>% 
  dplyr::mutate(RNA.Sig = case_when(p_val > 0.05  ~"low" , between(avg_log2FC, -0.5, 0.5)  ~ "low"   ))

ann.sDE2$X<-NULL
#colnames(ann.sDE2)<-c("gene",          "p_val" ,     "avg_log2FC", "pct.1"  ,    "pct.2"  ,    "p_val_adj",  "geneDir" ,   "RNA.Sig")


#make table into long format using dplyr gather
genes_names <- sDE$gene%>% unique()
dplyr::mutate(DEG = gene_names %in% sDE) %>% 
  
  
  #rename column gene
names(ann.sDA2)[names(ann.sDA2)=="gene_name"]<- "gene"
names(ann.sDA2)[names(ann.sDA2)=="avg_log2FC"]<- "atac_log2FC"
names(ann.sDA2)[names(ann.sDA2)=="p_val_adj"]<- "atac.p_val_adj"
names(ann.sDA2)[names(ann.sDA2)=="p_val"]<- "atac.p_val"
##remove unnceessary column
cln_ann.sDA2<- subset (ann.sDA2, select = -c(region,tx_id,X,pct.1,pct.2,gene_id,closest_region,gene_biotype,distance,type,gene_biotype))


merge_rna_atac<- merge(cln_ann.sDA2, ann.sDE2, by = "gene")

colnames(merge_rna_atac)

merged<- merge_rna_atac%>% 
  dplyr::mutate(anno2 = case_when(  RNA.Sig=="low" ~"NA" ,
                                    ATAC.sig =="low" ~"NA" ,
                                   geneDir== "UP" & peakDir == "UP"  ~ "concordant_up",
                                 geneDir == "DOWN" & peakDir == "DOWN"  ~ "concordant_down",
                                 geneDir == "UP" & peakDir == "DOWN"  ~ "non concordant_upGE_dwnDA",
                                 geneDir == "DOWN" & peakDir == "UP"  ~ "non concordant_dwnGE_upDA",
                              
  ))

merged2<-data.frame(merged)

merged<-read.csv(file="results/merged_rna.atac.csv")

#plotting

p7 <- ggscatter(merged, x = "avg_log2FC", y = "atac_log2FC", color = "anno2",label = "gene",  label.select = c("Sox9","Adamts18","Lyz1","Bspry","Lnc2","Col18a1","Lyz2","Nupr1","S100g","Rtkn2","Chil1","Il33"), 
                palette = c("#00ea11","#ea00d9","black","black", "grey"), size = 0.5, repel = T) +
  geom_hline(yintercept = 0) + geom_vline(xintercept = 0) + theme(legend.position = "")


###########################################################################


#RNA velocity shown in Figure Fig. S3B 

#on linux  
#use samtools to sort bam file, it should be renamed as possorted_genome_bam.bam so that velocyto recognize it  
samtools sort -t CB -O BAM possorted_genome_bam.bam -o cellsorted_possorted_genome_bam.bam

#load velocyto and run the command, where -m is masked regions and GFPgenes.gtf is the edited gtf file from 10X 
velocyto run10x -m mm10.refGene.gtf cntrl GFPgenes.gtf

#using Python and jupyter notebook, upload seurat object as H5AD and follow the basic tutorial at :https://scvelo.readthedocs.io/en/stable/VelocityBasics.html
#Running scvelo 0.3.3 (python 3.11.5) .
#showing example for the mutant sample

import scanpy as sc
import scvelo as scv
import numpy as np

adata = sc.read_h5ad('agg_adata.h5ad')

#subset the mutant
mut=adata[adata.obs['geno'=='mut'].copy()

#read loom file created by velocyto
ladata=scv.read('mutant.loom')
adata =scv.utils.merge(mut, ladata)

#normalize and calculate velocity
scv.pp.filter_and_normalize(adata)
scv.pp.moments(adata)
scv.tl.velocity(adata)
scv.tl.velocity_graph(adata)
scv.pl.velocity_embedding_grid(adata, color='celltype')

#plot the and save the figure shown in Fig. S3B

scv.set_figure_params('scvelo') # Optional: Sets default styling for figures

# Adjust the dpi (dots per inch) for higher resolution, and remove the title and axis labels to omit labels
scv.pl.velocity_embedding_stream(
    adata, 
    basis='umap', # or your preferred embedding
    color='typecomp', legend_loc='none',
    dpi=300, # Higher resolution; adjust as needed
    save='high_res_SeVcontrol_embedding_stream.png',
    title='', # Removes the title
    show=False, # Set to False to not display the figure in the notebook/output
    xlabel='', # Removes x-axis label
    ylabel='' # Removes y-axis label
