# Supplementary material for: CEBPA restricts alveolar type 2 cell plasticity during development and injury-repair
Source: Nat Commun. 2024 May 16;15:4148. doi: 10.1038/s41467-024-48632-3 (PMC11099190; doi:10.1038/s41467-024-48632-3)
Supplement: Supplementary file 4 — Source Data [file 41467_2024_48632_MOESM4_ESM.zip › Source Data/Tables/Source data for Fig 1 Supplementary Figure 3.xlsx]

## Sheet: Figure. 1C
Figure. 1C: raw data to generate the heatmap in Fig. 1C
P values were calculated using two-tailed, non-parametric Wilcoxon rank sum test
gene	p_val_a	avg_log2FC_a	pct.1_a	pct.2_a	p_val_adj_a	p_val_b	avg_log2FC_b	pct.1_b	pct.2_b	p_val_adj_b	p_val_c	avg_log2FC_c	pct.1_c	pct.2_c	p_val_adj_c
Tpt1	1.99854e-160	0.603747	0.999	0.999	4.26888e-156	3.34338e-294	-1.42601	0.999	1	7.14147e-290	4.36545e-249	2.02975	1	0.999	9.3246e-245
Fabp5	6.4796e-205	-2.56022	0.732	0.945	1.38404e-200	0	-4.42621	0.732	0.999	0	6.69326e-198	1.86599	0.999	0.945	1.42968e-193
Bex2	1.17324e-141	-1.89242	0.32	0.77	2.50603e-137	7.78056e-243	-3.06657	0.32	0.911	1.66193e-238	1.86239e-66	1.17415	0.911	0.77	3.97806e-62				genes that pass criteria for both early and mature
Lyz1	6.2792e-89	-4.82955	0.002	0.29	1.34124e-84	3.4631e-240	-5.99207	0.002	0.671	7.39719e-236	8.12282e-45	1.16251	0.671	0.29	1.73503e-40				a: E16 vs adult
Bex4	0.335961	0.068577	0.905	0.903	1	9.00746e-117	-1.04754	0.905	0.988	1.92399e-112	9.93281e-108	1.11612	0.988	0.903	2.12165e-103				b: E16.5 vs E18.5
Cebpa	1.09422e-112	-1.05786	0.177	0.62	2.33726e-108	4.49445e-298	-1.95024	0.177	0.953	9.60015e-294	2.10286e-86	0.892375	0.953	0.62	4.4917e-82				C: E16.5 vs adult
Eef1a1	1.11655e-288	1.41711	1	0.997	2.38494e-284	2.19185e-147	0.607563	1	1	4.68179e-143	7.32238e-145	0.809548	1	0.997	1.56406e-140
Tmem243	1.03915e-163	-1.42316	0.603	0.894	2.21963e-159	3.78706e-295	-2.22204	0.603	0.992	8.08916e-291	2.22153e-90	0.798875	0.992	0.894	4.74518e-86
Id2	2.95032e-27	1.13903	0.805	0.737	6.30188e-23	0.44958	0.438541	0.805	0.94	1	4.03976e-45	0.700486	0.94	0.737	8.62893e-41
Trf	2.37932e-184	-1.46266	0.025	0.585	5.08224e-180	1.95848e-215	-2.03477	0.025	0.658	4.18331e-211	2.77536e-06	0.572109	0.658	0.585	0.0592817
Napsa	0	-3.46915	0.355	0.997	0	0	-4.03184	0.355	0.999	0	1.4226e-48	0.562692	0.999	0.997	3.03868e-44
Dbi	1.78486e-162	-1.26184	0.899	0.969	3.81247e-158	3.46229e-266	-1.81157	0.899	0.991	7.39545e-262	5.02613e-58	0.549731	0.991	0.969	1.07358e-53
Egfl6	9.06259e-15	-0.309122	0.677	0.77	1.93577e-10	1.46517e-100	-0.844171	0.677	0.953	3.1296e-96	5.84211e-40	0.535048	0.953	0.77	1.24787e-35
Cldn3	1.71568e-07	-0.151905	0.943	0.938	0.0036647	1.3424e-95	-0.679481	0.943	0.992	2.86736e-91	3.54036e-48	0.527576	0.992	0.938	7.5622e-44
Scp2	3.6842e-165	-1.26053	0.788	0.946	7.86944e-161	1.14502e-235	-1.78381	0.788	0.979	2.44576e-231	1.26263e-36	0.523284	0.979	0.946	2.69697e-32
Lpcat1	4.36576e-245	-1.95851	0.541	0.972	9.32527e-241	1.55252e-300	-2.47872	0.541	0.996	3.31617e-296	1.08567e-45	0.520212	0.996	0.972	2.319e-41
Dram1	5.21179e-191	-1.46418	0.558	0.94	1.11324e-186	1.57157e-283	-1.9672	0.558	0.992	3.35688e-279	4.52763e-50	0.503026	0.992	0.94	9.67102e-46
Ppp1r14c	1.52224e-07	-0.11698	0.874	0.92	0.00325151	3.74344e-82	-0.614399	0.874	0.98	7.99598e-78	1.21174e-48	0.49742	0.98	0.92	2.58828e-44
Fasn	1.22866e-197	-1.73468	0.304	0.833	2.62442e-193	1.26989e-301	-2.22089	0.304	0.98	2.71248e-297	7.63859e-29	0.486203	0.98	0.833	1.6316e-24
Ier2	3.15235e-86	1.21243	0.93	0.633	6.73342e-82	1.6097e-41	0.761027	0.93	0.853	3.43832e-37	2.59261e-12	0.451404	0.853	0.633	5.53782e-08
Mgst1	9.7254e-111	-0.867686	0.885	0.953	2.07735e-106	1.27811e-218	-1.30782	0.885	0.993	2.73004e-214	2.11258e-43	0.440138	0.993	0.953	4.51247e-39
Mid1ip1	8.07455e-87	-1.20996	0.654	0.825	1.72472e-82	3.38587e-183	-1.63843	0.654	0.965	7.23222e-179	6.10283e-20	0.428476	0.965	0.825	1.30357e-15
Exosc7	1.62456e-105	-1.10072	0.493	0.781	3.47005e-101	1.35421e-225	-1.51943	0.493	0.967	2.89259e-221	2.52622e-26	0.418701	0.967	0.781	5.39601e-22
Abca3	9.90198e-261	-1.98398	0.273	0.913	2.11506e-256	0	-2.38936	0.273	0.993	0	1.50469e-20	0.405381	0.993	0.913	3.21402e-16
Ctsc	2.22851e-197	-1.59125	0.591	0.936	4.76009e-193	5.13857e-277	-1.97156	0.591	0.991	1.0976e-272	7.3885e-31	0.380305	0.991	0.936	1.57818e-26
Acot1	2.09165e-05	0.143871	0.78	0.645	0.446776	9.05712e-07	-0.199937	0.78	0.859	0.019346	5.56311e-16	0.343808	0.859	0.645	1.18828e-11
Ptma	0	2.46967	1	0.995	0	1.35893e-305	2.13256	1	0.997	2.90267e-301	1.75685e-35	0.337108	0.997	0.995	3.75264e-31
Atp1b1	1.38233e-149	-1.1821	0.778	0.954	2.95265e-145	6.9393e-230	-1.51565	0.778	0.995	1.48223e-225	4.90128e-22	0.333544	0.995	0.954	1.04691e-17
Cxcl15	0	-4.97229	0.364	1	0	0	-5.28953	0.364	1	0	9.84651e-12	0.317241	1	1	2.10321e-07
Nucb2	3.09456e-147	-1.27485	0.153	0.652	6.60999e-143	4.69222e-272	-1.54743	0.153	0.905	1.00226e-267	1.40134e-16	0.272582	0.905	0.652	2.99327e-12
Lamp3	0	-2.67004	0.151	0.966	0	0	-2.90156	0.151	0.993	0	2.99477e-09	0.231515	0.993	0.966	6.39683e-05
Dcxr	1.68076e-97	-1.06315	0.456	0.788	3.59011e-93	5.13944e-163	-1.23062	0.456	0.93	1.09778e-158	4.01443e-07	0.167474	0.93	0.788	0.00857483
Cited2	6.51049e-82	-1.16619	0.452	0.742	1.39064e-77	2.50763e-134	-1.33173	0.452	0.895	5.35631e-130	9.80106e-05	0.165539	0.895	0.742	1
Npc2	5.67667e-202	-0.976637	0.999	1	1.21254e-197	7.84069e-223	-1.04042	0.999	1	1.67477e-218	0.000144808	0.0637782	1	1	1
Ank3	3.30648e-121	-1.14495	0.241	0.672	7.06263e-117	4.56215e-187	-1.20195	0.241	0.861	9.74475e-183	0.0193396	0.0570043	0.861	0.672	1
Oat	2.62739e-80	-0.820002	0.683	0.853	5.6121e-76	1.18615e-96	-0.794368	0.683	0.926	2.53362e-92	0.862438	-0.0256341	0.926	0.853	1
Socs2	5.39674e-110	-1.11486	0.396	0.777	1.15274e-105	2.41047e-128	-1.03069	0.396	0.87	5.14875e-124	0.39709	-0.0841698	0.87	0.777	1
Lgi3	3.65811e-193	-1.51574	0.576	0.925	7.81373e-189	6.22852e-206	-1.40962	0.576	0.979	1.33041e-201	0.00319048	-0.106127	0.979	0.925	1
Slc34a2	0	-4.2983	0.121	0.999	0	0	-4.17254	0.121	0.999	0	8.27577e-13	-0.125764	0.999	0.999	1.7677e-08
Atp6v1c2	6.1097e-200	-1.37997	0.032	0.625	1.30503e-195	9.57136e-263	-1.24429	0.032	0.772	2.04444e-258	0.440869	-0.135674	0.772	0.625	1
Car8	4.08647e-223	-1.78499	0.177	0.805	8.7287e-219	4.62069e-208	-1.60628	0.177	0.805	9.86979e-204	0.00041962	-0.178711	0.805	0.805	1
C2cd4b	8.88824e-71	-1.12699	0.048	0.334	1.89853e-66	1.66932e-88	-0.941839	0.048	0.397	3.56568e-84	0.410428	-0.18515	0.397	0.334	1
Zdhhc3	2.83234e-115	-1.39549	0.394	0.758	6.04987e-111	1.10896e-164	-1.20067	0.394	0.904	2.36873e-160	0.300715	-0.194824	0.904	0.758	1
Muc1	5.26515e-96	-0.993796	0.621	0.864	1.12464e-91	1.2714e-81	-0.787969	0.621	0.922	2.71572e-77	2.50644e-05	-0.205827	0.922	0.864	0.535375
H2afj	4.84012e-233	-1.67161	0.846	0.977	1.03385e-228	3.96522e-236	-1.45573	0.846	0.988	8.46971e-232	5.80071e-07	-0.215875	0.988	0.977	0.0123903
Mlc1	6.45617e-211	-1.3132	0.001	0.599	1.37904e-206	1.51823e-203	-0.853197	0.001	0.585	3.24295e-199	7.22973e-16	-0.460007	0.585	0.599	1.54427e-11
Acsl4	2.08598e-223	-1.6128	0.099	0.75	4.45565e-219	1.71292e-192	-1.0776	0.099	0.728	3.65879e-188	2.04441e-21	-0.535195	0.728	0.75	4.36687e-17
Lcn2	0	-2.97549	0.002	0.872	0	2.20332e-288	-2.43056	0.002	0.771	4.70629e-284	5.07336e-20	-0.544928	0.771	0.872	1.08367e-15
Sftpc	0	-4.19008	0.889	1	0	0	-3.62974	0.889	1	0	4.90183e-186	-0.560338	1	1	1.04703e-181
Hc	0	-2.97541	0.002	0.93	0	0	-2.40429	0.002	0.811	0	2.44439e-35	-0.571128	0.811	0.93	5.22121e-31
Sfta2	6.46698e-271	-1.70117	0.954	1	1.38135e-266	4.51559e-201	-1.10754	0.954	0.997	9.64529e-197	2.26467e-82	-0.59363	0.997	1	4.83734e-78
Cd36	0	-2.74248	0.052	0.954	0	0	-2.07895	0.052	0.939	0	2.26325e-56	-0.663522	0.939	0.954	4.83431e-52
Pla2g1b	6.63835e-279	-2.43352	0.211	0.904	1.41795e-274	6.20529e-272	-1.74446	0.211	0.935	1.32545e-267	2.95788e-34	-0.689069	0.935	0.904	6.31804e-30
Cpm	1.03992e-111	-1.14642	0.355	0.739	2.22127e-107	4.80451e-33	-0.445059	0.355	0.646	1.02624e-28	1.77514e-37	-0.701364	0.646	0.739	3.7917e-33
Etv5	2.61727e-37	-0.557749	0.636	0.838	5.59049e-33	0.337619	0.189825	0.636	0.786	1	4.49063e-48	-0.747574	0.786	0.838	9.59198e-44
Acoxl	2.08895e-195	-1.35328	0.002	0.565	4.462e-191	2.63388e-94	-0.537337	0.002	0.303	5.62598e-90	1.55145e-42	-0.815943	0.303	0.565	3.3139e-38
Il33	3.21744e-180	-1.42103	0.04	0.602	6.87244e-176	8.72928e-95	-0.592386	0.04	0.404	1.86457e-90	2.22397e-35	-0.828642	0.404	0.602	4.75041e-31
S100g	0	-4.67784	0.017	0.983	0	0	-3.7721	0.017	0.94	0	1.10863e-58	-0.905731	0.94	0.983	2.36802e-54
Gclc	1.84806e-148	-1.41417	0.178	0.668	3.94745e-144	3.46946e-46	-0.439787	0.178	0.474	7.41077e-42	3.39722e-48	-0.974384	0.474	0.668	7.25645e-44
Ramp1	6.38238e-249	-1.66374	0.088	0.796	1.36328e-244	1.07351e-107	-0.688787	0.088	0.535	2.29302e-103	6.78261e-78	-0.974951	0.535	0.796	1.44877e-73
Chia1	6.69455e-215	-2.02665	0.002	0.611	1.42996e-210	1.63719e-115	-1.01313	0.002	0.365	3.49704e-111	5.85606e-37	-1.01352	0.365	0.611	1.25085e-32
Mt1	3.35291e-64	-1.45547	0.626	0.807	7.16181e-60	9.14053e-10	-0.391545	0.626	0.741	1.95242e-05	3.84521e-26	-1.06393	0.741	0.807	8.21336e-22
Nupr1	0	-2.95069	0.011	0.898	0	6.71743e-184	-1.84734	0.011	0.56	1.43484e-179	1.35933e-73	-1.10335	0.56	0.898	2.90353e-69
Selenop	1.62056e-276	-2.27055	0.323	0.941	3.46153e-272	3.3716e-155	-1.15557	0.323	0.861	7.20173e-151	3.24904e-108	-1.11497	0.861	0.941	6.93994e-104
Cebpd	3.49452e-240	-2.44611	0.064	0.744	7.46429e-236	2.19956e-151	-1.27517	0.064	0.587	4.69826e-147	1.14016e-44	-1.17094	0.587	0.744	2.43538e-40
Mt2	0.623623	-0.652893	0.303	0.282	1	1.62303e-22	0.550149	0.303	0.126	3.46679e-18	3.7608e-18	-1.20304	0.126	0.282	8.03307e-14
Apoc1	9.9734e-136	-1.97645	0.143	0.608	2.13032e-131	2.77554e-44	-0.77035	0.143	0.398	5.92856e-40	2.83031e-35	-1.2061	0.398	0.608	6.04553e-31
Smim6	1.06493e-59	-0.774071	0.618	0.782	2.27469e-55	7.11325e-28	0.451286	0.618	0.387	1.51939e-23	1.196e-96	-1.22536	0.387	0.782	2.55465e-92
Scd1	0	-5.01131	0.033	0.991	0	0	-3.73544	0.033	0.965	0	1.70365e-86	-1.27587	0.965	0.991	3.63899e-82
Sftpa1	0	-6.72274	0.311	1	0	0	-5.33309	0.311	1	0	1.24003e-206	-1.38965	1	1	2.6487e-202
Sftpb	0	-4.5844	0.526	1	0	2.47513e-301	-3.18977	0.526	0.999	5.28687e-297	4.56811e-240	-1.39463	0.999	1	9.75748e-236
Cd200	1.8041e-266	-1.81147	0.018	0.745	3.85355e-262	2.95457e-80	-0.412465	0.018	0.31	6.31096e-76	3.89406e-112	-1.39901	0.31	0.745	8.31772e-108
Cox6a2	3.30952e-199	-1.71082	0.002	0.575	7.06914e-195	3.13121e-47	-0.244555	0.002	0.163	6.68826e-43	3.97414e-83	-1.46627	0.163	0.575	8.48876e-79
Sftpd	0	-5.34224	0.014	1	0	0	-3.79179	0.014	0.914	0	7.02234e-170	-1.55045	0.914	1	1.49997e-165
Acot7	2.64792e-234	-2.17733	0.227	0.842	5.65595e-230	9.2525e-24	-0.507136	0.227	0.423	1.97633e-19	1.40472e-124	-1.67019	0.423	0.842	3.00047e-120
Wfdc2	3.78854e-306	-2.02257	0.989	1	8.09232e-302	8.86213e-07	-0.187828	0.989	0.992	0.0189295	2.57306e-238	-1.83474	0.992	1	5.49605e-234
Apoe	5.33122e-196	-2.34974	0.188	0.761	1.13875e-191	3.74023e-18	-0.397718	0.188	0.361	7.98914e-14	1.50535e-104	-1.95203	0.361	0.761	3.21542e-100
Hp	0	-2.83476	0.025	0.913	0	4.69739e-121	-0.762537	0.025	0.443	1.00336e-116	3.22319e-170	-2.07223	0.443	0.913	6.88473e-166
Lrg1	2.31341e-170	-2.27481	0	0.501	4.94145e-166	4.39758e-08	-0.068746	0	0.023	0.000939323	2.57072e-100	-2.20606	0.023	0.501	5.49105e-96
Lyz2	0	-8.48295	0.048	0.999	0	1.60757e-286	-6.22946	0.048	0.829	3.43377e-282	1.29484e-185	-2.25349	0.829	0.999	2.76578e-181
Elovl1	0	-3.20217	0.249	0.962	0	9.51399e-123	-0.913955	0.249	0.755	2.03219e-118	2.05116e-186	-2.28822	0.755	0.962	4.38128e-182
Chil1	0	-4.71911	0.002	0.983	0	2.0954e-306	-2.42998	0.002	0.807	4.47578e-302	1.16079e-199	-2.28912	0.807	0.983	2.47946e-195
H2-Eb1	0	-2.56724	0.006	0.869	0	1.79721e-12	-0.0685042	0.006	0.057	3.83883e-08	7.13892e-222	-2.49874	0.057	0.869	1.52487e-217
Ly6e	2.01265e-261	-2.38157	0.344	0.927	4.29902e-257	1.46348e-16	0.332076	0.344	0.195	3.126e-12	2.93878e-227	-2.71365	0.195	0.927	6.27724e-223
Cbr2	0	-5.21251	0.035	0.999	0	1.94139e-172	-2.10368	0.035	0.579	4.14681e-168	1.91926e-243	-3.10883	0.579	0.999	4.09955e-239
H2-Ab1	0	-3.29647	0.004	0.945	0	7.96505e-09	-0.0464681	0.004	0.038	0.000170133	1.44832e-259	-3.25	0.038	0.945	3.09361e-255
H2-Aa	0	-3.63376	0.005	0.971	0	5.57842e-17	-0.0932887	0.005	0.069	1.19155e-12	2.18399e-267	-3.54048	0.069	0.971	4.665e-263
Cd74	0	-5.23926	0.123	1	0	2.94772e-64	-1.20388	0.123	0.438	6.29632e-60	5.49112e-257	-4.03538	0.438	1	1.1729e-252
curated list of AT2 -specific genes obtained by differential gene expression analysis between 15-wk AT2 vs 15-wk AT1 ; p_val < 0.05 & avg_log2FC > 1.3
P values were calculated using two-tailed, non-parametric Wilcoxon rank sum test; filtered by: ; p_val < 0.05 & avg_log2FC > 1.3
genes	p_val	avg_log2FC	pct.1	pct.2	p_val_adj
Sftpc	2.6279e-260	7.78349	1	0.807	5.61319e-256
Sftpa1	8.37374e-267	7.07216	1	0.22	1.78863e-262
Lyz2	2.28676e-262	7.01064	0.999	0.378	4.88452e-258
Sftpb	7.44379e-268	6.13695	1	0.179	1.58999e-263
Cxcl15	1.3865e-271	5.69677	1	0.068	2.96156e-267
Cbr2	6.54003e-270	4.87677	0.999	0.073	1.39695e-265
Sftpd	8.28851e-270	4.85279	1	0.1	1.77043e-265
Scd1	8.91435e-266	4.81462	0.991	0.041	1.90411e-261
Slc34a2	1.50687e-271	4.67204	0.998	0.041	3.21868e-267
Lyz1	4.31895e-38	4.58545	0.276	0.027	9.22527e-34
Chil1	6.93376e-265	4.53685	0.984	0.03	1.48105e-260
S100g	1.55626e-263	4.4836	0.983	0.024	3.32418e-259
Napsa	1.5164e-271	4.23695	0.998	0.033	3.23903e-267
Sfta2	3.11912e-273	4.15901	1	0.017	6.66244e-269
Cd74	2.81449e-260	4.1233	1	0.341	6.01175e-256
Fabp5	1.3019e-241	3.99598	0.942	0.033	2.78087e-237
Npc2	1.35295e-260	3.65305	1	0.637	2.88991e-256
H2-Aa	2.26403e-252	3.40693	0.966	0.032	4.83597e-248
Lamp3	8.78794e-260	3.06608	0.972	0.013	1.8771e-255
Hc	1.64854e-239	2.97138	0.928	0.008	3.52128e-235
H2-Ab1	4.99742e-228	2.96217	0.93	0.055	1.06745e-223
Hp	2.50313e-229	2.86921	0.904	0.009	5.34668e-225
Lcn2	4.00335e-212	2.82902	0.869	0.013	8.55115e-208
Mt1	1.53085e-176	2.80292	0.821	0.066	3.2699e-172
Mgst1	1.44133e-245	2.7935	0.947	0.022	3.07869e-241
Wfdc2	4.85203e-252	2.74087	1	0.7	1.03639e-247
Ctsc	5.40234e-243	2.70552	0.94	0.019	1.15394e-238
Nupr1	1.11043e-210	2.6962	0.885	0.035	2.37188e-206
Pla2g1b	1.87568e-225	2.68978	0.911	0.036	4.00646e-221
Bex2	8.82075e-169	2.63324	0.763	0.03	1.88411e-164
Cd36	3.78991e-236	2.58776	0.952	0.046	8.09524e-232
Cldn3	1.58956e-235	2.57936	0.935	0.017	3.39531e-231
Dram1	2.56515e-235	2.44008	0.946	0.057	5.47916e-231
Acot7	2.34443e-197	2.41237	0.852	0.055	5.00771e-193
Bex4	5.51312e-209	2.39106	0.91	0.088	1.1776e-204
Ly6e	2.52342e-200	2.37765	0.922	0.13	5.39003e-196
Apoe	1.52491e-152	2.36684	0.773	0.082	3.25721e-148
H2-Eb1	3.30542e-202	2.35958	0.864	0.03	7.06037e-198
Ppp1r14c	3.16206e-234	2.31226	0.925	0.013	6.75415e-230
Mid1ip1	2.06467e-180	2.31057	0.818	0.06	4.41014e-176
Lgi3	2.39501e-215	2.28159	0.929	0.082	5.11575e-211
Apoc1	4.66589e-130	2.22322	0.631	0.009	9.96634e-126
Muc1	2.37739e-213	2.18486	0.871	0.017	5.07811e-209
Etv5	4.19903e-205	2.13218	0.84	0.003	8.96914e-201
Fasn	4.66292e-195	2.12327	0.851	0.041	9.96e-191
Lrg1	1.57073e-87	2.08679	0.479	0.011	3.35508e-83
Lpcat1	1.36089e-195	2.05235	0.972	0.31	2.90686e-191
Car8	6.2134e-188	2.03657	0.802	0.008	1.32718e-183
Elovl1	1.23342e-155	1.9565	0.953	0.498	2.63458e-151
Chia1	1.7561e-117	1.90858	0.58	0.003	3.75102e-113
Cited2	7.37847e-147	1.89862	0.73	0.046	1.57604e-142
Cpm	1.28004e-173	1.8908	0.753	0.002	2.73416e-169
Atp1b1	5.57757e-185	1.84628	0.958	0.27	1.19137e-180
Egfl6	4.19659e-177	1.83001	0.767	0.003	8.96391e-173
Eef1a1	6.18972e-224	1.81453	0.998	0.831	1.32213e-219
Tmem243	3.73655e-165	1.80749	0.903	0.232	7.98127e-161
Ptma	1.24749e-195	1.80173	0.996	0.567	2.66463e-191
Socs2	5.78002e-168	1.79554	0.786	0.044	1.23461e-163
Cebpd	2.55029e-103	1.76318	0.76	0.204	5.44742e-99
Abca3	6.59495e-172	1.7613	0.917	0.182	1.40868e-167
Smim6	4.94863e-165	1.75767	0.767	0.03	1.05703e-160
Cd200	7.07083e-157	1.7351	0.746	0.028	1.51033e-152
Tpt1	2.82702e-215	1.70109	0.999	0.785	6.03852e-211
Zdhhc3	2.97724e-132	1.68907	0.777	0.13	6.35938e-128
Ramp1	2.52098e-164	1.64194	0.797	0.058	5.38481e-160
Ank3	2.53741e-149	1.6301	0.695	0.009	5.41991e-145
Il33	2.37018e-131	1.61134	0.628	0.003	5.0627e-127
H2afj	2.93483e-163	1.60479	0.981	0.526	6.26879e-159
Dbi	3.95683e-145	1.58842	0.962	0.488	8.45179e-141
Oat	1.5419e-155	1.57921	0.866	0.174	3.29349e-151
Mt2	2.97533e-49	1.51374	0.308	0.011	6.35531e-45
Trf	1.10181e-114	1.47946	0.581	0.013	2.35347e-110
Ier2	2.75449e-96	1.47423	0.651	0.096	5.8836e-92
Cox6a2	3.18041e-99	1.46813	0.582	0.044	6.79337e-95
Acsl4	7.59987e-137	1.46485	0.745	0.071	1.62333e-132
Cebpa	2.21285e-132	1.46357	0.634	0.005	4.72665e-128
Selenop	4.44243e-137	1.4413	0.944	0.438	9.48902e-133
Dcxr	1.75902e-126	1.42894	0.787	0.15	3.75727e-122
Gclc	3.7922e-122	1.4067	0.688	0.06	8.10015e-118
Exosc7	1.07123e-124	1.40438	0.767	0.131	2.28815e-120
Atp6v1c2	4.88927e-125	1.37061	0.606	0.003	1.04435e-120
Acot1	3.96265e-120	1.35724	0.602	0.011	8.46422e-116
Id2	1.22253e-105	1.35463	0.72	0.133	2.61133e-101
Nucb2	1.8125e-118	1.34175	0.632	0.033	3.87149e-114
Acoxl	7.40333e-111	1.33925	0.55	0	1.58135e-106
C2cd4b	1.18818e-64	1.33672	0.364	0.002	2.53795e-60
Mlc1	1.32529e-122	1.30204	0.602	0.006	2.83081e-118
Scp2	5.6022e-128	1.30152	0.952	0.49	1.19663e-123

## Sheet: Fig. 1D
Fig. 1D: Peaksets from the 4 categories in Fig. 1D and their corresponding Homer motif analysis
Differentially accessible obtained by DESeq2 analysis
early lost peaks (E16.5 vs E18.5)					early gained peaks(E18.5 vs E16.5)					Late lost peaks (E18.5.5 vs 9-wk)					Late gained peaks (9-wk vs E18.5)						Homer motif analysis
Chr	Start	End	Strand	Gene Name	Chr	Start	End	Strand	Gene Name	Chr	Start	End	Strand	Gene Name	Chr	Start	End	Strand	Gene Name		Cluster	MOTIF	p value	% site	% background	denovo/known
chr12	24831221	24831620	+	Mboat2	chr1	74008835	74009234	+	Tns1	chr12	54191936	54192335	+	Egln3	chr16	34352709	34353108	+	Kalrn		C1	TEAD	1e -229	0.2214	5.1	denovo
chr2	33215696	33216095	+	Angptl2	chr4	33261364	33261763	+	Pnrc1	chr1	14139701	14140100	+	Eya1	chr10	20505527	20505926	+	Pde7b		C1	SOX	1e -89	20.7	8.41	denovo
chr18	38200024	38200423	+	Pcdh1	chr5	92488415	92488814	+	Scarb2	chr7	6696343	6696742	+	Zim1	chr3	135521994	135522393	+	Manba		C1	RFX	1e -86	8.38	1.86	denovo
chr8	69832338	69832737	+	Pbx4	chr7	19817472	19817871	+	Bcl3	chr8	81767493	81767892	+	Inpp4b	chr17	56208823	56209222	+	Dpp9		C1	BORIS	1e -72	7.35	1.69	denovo
chr7	98777446	98777845	+	Wnt11	chr19	5845277	5845676	+	Neat1	chr1	90896704	90897103	+	Mlph	chr11	31821956	31822355	+	D630024D03Rik		C2	FOXA	1e -319	23.9	6.12	denovo
chr2	103144425	103144824	+	Apip	chr17	24359806	24360205	+	Abca3	chr6	112210559	112210958	+	1700054K19Rik	chrUn_JH584304	20915	21314	+	Pisd-ps3		C2	NKX2	1e -276	44.9	20.76	denovo
chr12	112660712	112661111	+	Mir6939	chr10	86825866	86826265	+	Nt5dc3	chr5	74240908	74241307	+	Rasl11b	chr11	59458979	59459378	+	Jmjd4		C2	CEBP	1e -156	18.96	6.79	denovo
chr2	151605651	151606050	+	Snph	chr9	106447407	106447806	+	Abhd14a	chr6	17944160	17944559	+	Wnt2	chr8	11173336	11173735	+	Col4a2		C2	TEAD	1e -83	10.72	3.89	denovo
chr7	49553576	49553975	+	Dbx1	chr2	125800989	125801388	+	Secisbp2l	chr11	34181648	34182047	+	Foxi1	chr12	17184248	17184647	+	Kcnf1		C3	CEBP	1e -1921	27.78	5.34	denovo
chr12	18609860	18610259	+	5730507C01Rik	chr15	68108893	68109292	+	Zfat	chr15	41447234	41447633	+	Oxr1	chr15	39666707	39667106	+	Rims2		C3	NKX2	1e -1427	60.73	30.4	denovo
chr13	22041143	22041542	+	Hist1h4i	chr7	28931317	28931716	+	Actn4	chr15	6954002	6954401	+	Osmr	chr5	69341511	69341910	+	Kctd8		C3	FOXM	1e -837	26.88	9.97	denovo
chr17	84026147	84026546	+	8430430B14Rik	chr15	10690168	10690567	+	Rai14	chr8	120285045	120285444	+	A330074K22Rik	chr9	50700953	50701352	+	Dixdc1		C4	AP1	1e -119	19.8	6.11	known
chr13	23750950	23751349	+	Hist1h2ab	chr1	130731753	130732152	+	AA986860	chr9	40806692	40807091	+	Snord14c	chr11	54106612	54107011	+	P4ha2		C4	Fosl2	1e -145	14.19	2.65	known
chr7	16993634	16994033	+	Ccdc8	chr19	24456847	24457246	+	Fam122a	chr14	36867056	36867455	+	Ccser2	chr19	29942384	29942783	+	Il33		C4	smad2::smad3	1e -150	18.31	4.35	denovo
chr4	154269475	154269874	+	Arhgef16	chr14	31416840	31417239	+	Sh3bp5	chr3	142339902	142340301	+	Pdlim5	chr10	69218869	69219268	+	Rhobtb1		C4	ATF	1e -39	17.68	9.51	denovo
chr3	37652536	37652935	+	Spry1	chr14	101859543	101859942	+	Lmo7	chr10	78371786	78372185	+	Agpat3	chr9	20804289	20804688	+	Col5a3
chr2	157464817	157465216	+	Src	chr5	117133887	117134286	+	Taok3	chr7	30744162	30744561	+	Gapdhs	chr2	54436153	54436552	+	Galnt13
chr5	124352135	124352534	+	Cdk2ap1	chr17	56206470	56206869	+	Dpp9	chr7	4671917	4672316	+	Hspbp1	chr1	74017833	74018232	+	Tns1
chr1	71652909	71653308	+	Fn1	chr16	97610951	97611350	+	Tmprss2	chr2	50066158	50066557	+	Lypd6	chr3	36449409	36449808	+	Mir7009
chr3	127257559	127257958	+	LOC100862268	chr3	32408814	32409213	+	Pik3ca	chr16	17247721	17248120	+	Hic2	chr19	29112619	29113018	+	Rcl1
chr16	18400760	18401159	+	Arvcf	chr9	7870929	7871328	+	Birc3	chr19	36734466	36734865	+	Ppp1r3c	chr15	7597376	7597775	+	Egflam
chr7	142610993	142611392	+	H19	chr17	34000177	34000576	+	H2-K1	chr18	54037220	54037619	+	Csnk1g3	chr3	52983770	52984169	+	Cog6
chr5	144963740	144964139	+	Smurf1	chr10	96338118	96338517	+	4930459C07Rik	chr18	4008468	4008867	+	Lyzl1	chr4	123623767	123624166	+	Mir6398
chr11	59458979	59459378	+	Jmjd4	chr17	35262810	35263209	+	H2-D1	chr12	99529913	99530312	+	Gm26839	chr3	75631158	75631557	+	Platr10
chr2	157434438	157434837	+	Src	chr4	56943232	56943631	+	Tmem245	chr11	17170939	17171338	+	Ppp3r1	chr7	141462428	141462827	+	Gm10575
chr1	32172461	32172860	+	Khdrbs2	chr16	10452365	10452764	+	Tvp23a	chr3	90323234	90323633	+	Gatad2b	chr7	45712431	45712830	+	Sphk2
chr13	23752097	23752496	+	Hist1h3b	chr8	126844635	126845034	+	A630001O12Rik	chr1	134070190	134070589	+	Btg2	chr7	27607604	27608003	+	Akt2
chr17	12119048	12119447	+	Agpat4	chr3	9249661	9250060	+	Zbtb10	chr12	4706936	4707335	+	Fam228a	chr11	50212994	50213393	+	Sqstm1
chr8	54724248	54724647	+	Wdr17	chr1	134074595	134074994	+	Btg2	chr2	81816899	81817298	+	Zfp804a	chr10	8928787	8929186	+	Sash1
chr4	119072839	119073238	+	Gm12866	chr4	122955119	122955518	+	Mfsd2a	chr6	30460695	30461094	+	1700012C14Rik	chr3	105007999	105008398	+	Cttnbp2nl
chr3	55054978	55055377	+	4931419H13Rik	chr5	28055381	28055780	+	Insig1	chr9	44487491	44487890	+	Bcl9l	chr14	25488041	25488440	+	Zmiz1
chr18	22985132	22985531	+	Nol4	chr12	17290537	17290936	+	Pdia6	chr19	5794936	5795335	+	Mascrna	chr11	3903006	3903405	+	Dusp18
chr17	47762935	47763334	+	Tfeb	chr6	72304270	72304669	+	Sftpb	chr6	34478851	34479250	+	Bpgm	chr18	5817678	5818077	+	Zeb1
chr7	84248308	84248707	+	Abhd17c	chr10	86310520	86310919	+	Timp3	chr12	89812146	89812545	+	Nrxn3	chr17	33978722	33979121	+	H2-K2
chr11	60108812	60109211	+	Rai1	chr8	34573426	34573825	+	B930018H19Rik	chr10	17931178	17931577	+	Heca	chr1	170770704	170771103	+	Atf6
chr12	56525376	56525775	+	Sfta3-ps	chr18	84884918	84885317	+	Cyb5a	chr5	101878483	101878882	+	Cds1	chr6	137110154	137110553	+	Rerg
chr2	152411023	152411422	+	Zcchc3	chr11	4031300	4031699	+	Sec14l4	chr1	59915820	59916219	+	Fam117b	chr17	5936256	5936655	+	Synj2
chr5	113133253	113133652	+	2900026A02Rik	chr5	51868236	51868635	+	Mir6417	chr12	110690406	110690805	+	Hsp90aa1	chr3	37652536	37652935	+	Spry1
chr4	63213856	63214255	+	Col27a1	chr9	59271713	59272112	+	Adpgk	chr2	152734961	152735360	+	Id1	chr9	107328234	107328633	+	Hemk1
chr18	68976343	68976742	+	4930546C10Rik	chr2	101715903	101716302	+	Traf6	chr16	97659341	97659740	+	Tmprss2	chr17	10326671	10327070	+	1700110C19Rik
chr4	150599560	150599959	+	Slc45a1	chr17	31915916	31916315	+	Sik1	chr5	28055381	28055780	+	Insig1	chr16	95248593	95248992	+	Kcnj15
chr5	108700321	108700720	+	Fgfrl1	chr9	100582920	100583319	+	Slc35g2	chr11	65322875	65323274	+	Gm12295	chr4	141955281	141955680	+	Fhad1os1
chr3	123296669	123297068	+	Sec24d	chr14	30829117	30829516	+	Stimate	chr1	134074595	134074994	+	Btg2	chr16	35282436	35282835	+	Sec22a
chr14	55617839	55618238	+	Rec8	chr10	42830450	42830849	+	Scml4	chr2	152739305	152739704	+	Id1	chr9	45201240	45201639	+	Tmprss4
chr12	21784374	21784773	+	Ywhaq	chr9	116187156	116187555	+	Gm4668	chr12	109495140	109495539	+	Dlk1	chr8	91907165	91907564	+	Irx3
chr13	24565728	24566127	+	Ripor2	chr10	84610857	84611256	+	Polr3b	chr16	97730352	97730751	+	Ripk4	chr4	154181000	154181399	+	Megf6
chr1	189761497	189761896	+	Ptpn14	chr1	14139701	14140100	+	Eya1	chr4	62518699	62519098	+	Alad	chr12	110197365	110197764	+	3110009F21Rik
chr11	58948647	58949046	+	Hist3h2ba	chr1	160079348	160079747	+	4930562F07Rik	chr6	49118433	49118832	+	Malsu1	chr4	97476747	97477146	+	Nfia
chr4	134975296	134975695	+	Syf2	chr2	168170195	168170594	+	E130018N17Rik	chr6	7803836	7804235	+	C1galt1	chr11	59238841	59239240	+	Arf1
chr13	28417911	28418310	+	Prl5a1	chr5	116422852	116423251	+	Hspb8	chr10	76537567	76537966	+	Lss	chr4	151902658	151903057	+	Dnajc11
chr4	57543791	57544190	+	Palm2	chr8	120538600	120538999	+	Mir7687	chr16	31591945	31592344	+	Gm536	chr2	151962438	151962837	+	Mir1953
chr5	23386877	23387276	+	5031425E22Rik	chr15	91642961	91643360	+	Lrrk2	chr6	96581167	96581566	+	1700123L14Rik	chr4	120380751	120381150	+	Scmh1
chr10	79613925	79614324	+	C2cd4c	chr8	116508859	116509258	+	Dynlrb2	chr3	32817428	32817827	+	Usp13	chr4	148947981	148948380	+	Gm13205
chr11	117332163	117332562	+	45178	chr14	79273907	79274306	+	Zfp957	chr16	24399401	24399800	+	Lppos	chr18	11858221	11858620	+	Mir1901
chr18	42899294	42899693	+	Ppp2r2b	chr13	51902844	51903243	+	Gadd45g	chr3	153783253	153783652	+	5730460C07Rik	chr7	49392942	49393341	+	Nav2
chr17	47702712	47703111	+	Frs3os	chr2	52477210	52477609	+	Arl5a	chr3	5685983	5686382	+	Pex2	chr7	79801406	79801805	+	Mesp1
chr11	88119200	88119599	+	Cuedc1	chr8	39313876	39314275	+	Gm6213	chr15	41751399	41751798	+	Oxr1	chr1	62175046	62175445	+	Pard3bos2
chr1	87011710	87012109	+	Alppl2	chr9	73089476	73089875	+	Khdc3	chr14	99564078	99564477	+	Klf5	chr1	73998382	73998781	+	Tns1
chr2	151009158	151009557	+	Ninl	chr12	8809079	8809478	+	Sdc1	chr2	6483679	6484078	+	Usp6nl	chr7	19864187	19864586	+	Ceacam16
chr4	140624486	140624885	+	Arhgef10l	chr1	46863421	46863820	+	Slc39a10	chr6	14715582	14715981	+	Ppp1r3a	chr11	120731907	120732306	+	Cbr2
chr11	55428184	55428583	+	Sparc	chr4	83307657	83308056	+	Ttc39b	chr12	101021769	101022168	+	Mir1190	chr8	104384055	104384454	+	Cmtm4
chr8	124754188	124754587	+	Fam89a	chr9	117297942	117298341	+	Rbms3	chr17	29368714	29369113	+	Fgd2	chr5	77384162	77384561	+	Igfbp7
chr1	43698484	43698883	+	Ecrg4	chr5	25062519	25062918	+	Prkag2	chr2	9879494	9879893	+	Gata3	chr4	87667557	87667956	+	Mllt3
chr1	172350451	172350850	+	Kcnj10	chr2	144245353	144245752	+	Snord17	chr14	31133266	31133665	+	Nt5dc2	chr18	82462054	82462453	+	Mbp
chr10	120553006	120553405	+	Hmga2	chr4	139386963	139387362	+	Ubr4	chr1	108671010	108671409	+	D830032E09Rik	chr3	126831446	126831845	+	Ank2
chr8	84744014	84744413	+		chr15	55043534	55043933	+	Taf2	chr15	70600963	70601362	+	Gm19782	chr19	40665760	40666159	+	Entpd1
chr16	14906364	14906763	+	Efcab1	chr4	150871100	150871499	+	Errfi1	chr7	17058131	17058530	+	Hif3a	chr3	105825658	105826057	+	Gm5547
chr4	47233222	47233621	+	Col15a1	chr1	180888488	180888887	+	Lefty2	chr13	81633085	81633484	+	Adgrv1	chr16	86818636	86819035	+	Gm32461
chr10	75556002	75556401	+	Lrrc75b	chr2	178642465	178642864	+	Cdh26	chr7	96796401	96796800	+	Gm15413	chr17	48019651	48020050	+	1700122O11Rik
chr9	27203194	27203593	+	Jam3	chr16	5130748	5131147	+	Ppl	chr11	106066431	106066830	+	Taco1	chr8	121570433	121570832	+	Fbxo31
chr14	70203369	70203768	+	Sorbs3	chr6	13069598	13069997	+	Tmem106b	chr14	67001454	67001853	+	Bnip3l	chr8	120498907	120499306	+	Gse1
chr12	74284005	74284404	+	1700086L19Rik	chr15	10818202	10818601	+	Gm19276	chr12	13445491	13445890	+	Nbas	chr9	16216191	16216590	+	Fat3
chr8	107544790	107545189	+	Mir140	chr4	4039309	4039708	+	Sdr16c5	chr3	45204391	45204790	+	2610316D01Rik	chr7	7188238	7188637	+	Zfp418
chr9	114026585	114026984	+	Fbxl2	chr3	116414361	116414760	+	Cdc14a	chr16	94652216	94652615	+	Dyrk1a	chr12	116772316	116772715	+	Ptprn2
chr12	17184248	17184647	+	Kcnf1	chr2	49811786	49812185	+	Lypd6b	chr5	140663825	140664224	+	Ttyh3	chr4	81898675	81899074	+	Gm5860
chr10	56115080	56115479	+	Msl3l2	chr11	4882833	4883232	+	Mir6918	chr1	134006361	134006760	+	Fmod	chr12	29907077	29907476	+	Pxdn
chr4	123093434	123093833	+	Bmp8b	chr1	131084302	131084701	+	Mapkapk2	chr11	33513154	33513553	+	Ranbp17	chr1	119295090	119295489	+	Inhbb
chr19	7172296	7172695	+	Otub1	chr8	77478868	77479267	+	Arhgap10	chr9	103761732	103762131	+	Tmem108	chr12	81688479	81688878	+	Ttc9
chr1	133237070	133237469	+	Plekha6	chr10	40467563	40467962	+	Slc22a16	chr4	58553111	58553510	+	Lpar1	chr1	74027484	74027883	+	Tns1
chr1	73307253	73307652	+	D530049I02Rik	chr2	31537079	31537478	+	Fubp3	chr9	62000077	62000476	+	Paqr5	chr17	66340785	66341184	+	Mtcl1
chr2	167727118	167727517	+	A530013C23Rik	chr16	15887032	15887431	+	Cebpd	chr11	119053251	119053650	+	Cbx8	chr3	21986465	21986864	+	Tbl1xr1
chr9	107714426	107714825	+	Sema3f	chr14	121777375	121777774	+	Dock9	chr12	54203673	54204072	+	Egln3	chr17	34152918	34153317	+	H2-DMb1
chr3	54915738	54916137	+	Sertm1	chr8	82416913	82417312	+	Il15	chr1	46887910	46888309	+	Slc39a10	chr6	137169544	137169943	+	Rerg
chr1	132196315	132196714	+	Mir135b	chr14	105800134	105800533	+	Spry2	chr15	10717172	10717571	+	4930556M19Rik	chr15	96395017	96395416	+	Scaf11
chr2	174295305	174295704	+	Gnasas1	chr14	86889436	86889835	+	Diaph3	chr12	45070234	45070633	+	Stxbp6	chr8	121563090	121563489	+	Fbxo31
chr10	79778027	79778426	+	Fstl3	chr1	14223362	14223761	+	Eya1	chr13	54425232	54425631	+	Thoc3	chr14	55617839	55618238	+	Rec8
chr2	13574044	13574443	+	Vim	chr5	130192385	130192784	+	Rabgef1	chr1	182091774	182092173	+	Srp9	chr17	34304799	34305198	+	H2-Eb1
chr15	102249357	102249756	+	Rarg	chr8	88566135	88566534	+	Nkd1	chr10	120377312	120377711	+	9230105E05Rik	chr2	151959253	151959652	+	Mir1953
chr7	45092015	45092414	+	Rcn3	chr12	112629249	112629648	+	Adssl1	chr17	42908970	42909369	+	Cd2ap	chr15	80004945	80005344	+	Mir7213
chr3	102135564	102135963	+	Casq2	chr9	118741215	118741614	+	Itga9	chr6	83237133	83237532	+	Slc4a5	chr17	34287697	34288096	+	H2-Aa
chr1	135781227	135781626	+	Phlda3	chr13	97781657	97782056	+	Eyelinc18	chr2	71739530	71739929	+	Platr26	chr2	114701340	114701739	+	Dph6
chr18	61952695	61953094	+	Sh3tc2	chr17	84365986	84366385	+	Thada	chr2	134785886	134786285	+	Plcb1	chr16	95728847	95729246	+	Ets2
chr11	31713674	31714073	+	Bod1	chr3	142493704	142494103	+	Gbp5	chr16	74730294	74730693	+	Robo2	chr6	134702978	134703377	+	Borcs5
chr5	96412756	96413155	+	Fras1	chr11	120507644	120508043	+	Slc25a10	chr14	52106769	52107168	+	Hnrnpc	chr15	58999181	58999580	+	Ndufb9
chr2	151962438	151962837	+	Mir1953	chr2	116942458	116942857	+	D330050G23Rik	chr11	7227248	7227647	+	Igfbp3	chr8	90349638	90350037	+	Tox3
chr4	62663300	62663699	+	Rgs3	chr17	66358336	66358735	+	Mtcl1	chr3	65845035	65845434	+	Ccnl1	chr1	33383841	33384240	+	Prim2
chr5	114664694	114665093	+	Trpv4	chr11	17170939	17171338	+	Ppp3r1	chr2	24633638	24634037	+	Cacna1b	chr6	53956517	53956916	+	Cpvl
chr9	21332472	21332871	+	Slc44a2	chr14	67188420	67188819	+	Ebf2	chr5	125382702	125383101	+	Ubc	chr6	72467043	72467442	+	Mat2a
chr7	6781492	6781891	+	Mir3099	chr4	123893755	123894154	+	Mycbp	chr1	151065145	151065544	+	Hmcn1	chr17	71004267	71004666	+	Myl12a
chr2	148040712	148041111	+	Foxa2	chr14	25312904	25313303	+	Zmiz1	chr5	21702926	21703325	+	Napepld	chr15	36578526	36578925	+	Snx31
chr9	83197011	83197410	+	Hmgn3	chr17	71127592	71127991	+	Lpin2	chr9	50890545	50890944	+	Ppp2r1b	chr6	84310862	84311261	+	Gm10445
chr11	118540408	118540807	+	Engase	chr2	32927809	32928208	+	Lrsam1	chr8	82996055	82996454	+	Rnf150	chr6	29853416	29853815	+	Ahcyl2
chr1	125755540	125755939	+	Gpr39	chr14	34223467	34223866	+	Syt15	chr12	73206253	73206652	+	Trmt5	chr11	103051291	103051690	+	Nmt1
chr11	8958535	8958934	+	Hus1	chr7	134381469	134381868	+	D7Ertd443e	chr4	5472042	5472441	+	4930423M02Rik	chr15	101260381	101260780	+	Nr4a1
chr17	36154443	36154842	+	Gm10499	chr6	108784101	108784500	+	Arl8b	chr1	136561813	136562212	+	Zfp281	chr16	90927463	90927862	+	Cfap298
chr4	137488933	137489332	+	Hspg2	chr16	23239500	23239899	+	St6gal1	chr13	107961929	107962328	+	Zswim6	chr4	148902992	148903391	+	Casz1
chr2	5714609	5715008	+	Camk1d	chr4	138454058	138454457	+	Camk2n1	chr9	20642786	20643185	+	Ubl5	chr6	113936765	113937164	+	Atp2b2
chr8	119466151	119466550	+	Necab2	chr3	98056297	98056696	+	Notch2	chr12	12354231	12354630	+	4921511I17Rik	chr11	31781568	31781967	+	D630024D03Rik
chr1	152556224	152556623	+	Rgl1	chr17	71087389	71087788	+	Myom1	chr9	66613635	66614034	+	Usp3	chr3	27871394	27871793	+	Tmem212
chr12	12910638	12911037	+	Mycn	chr16	45837935	45838334	+	Phldb2	chr6	38180690	38181089	+	Atp6v0a4	chr4	109430801	109431200	+	Ttc39a
chr15	98033357	98033756	+	Col2a1	chr6	86610758	86611157	+	Asprv1	chr16	52136054	52136453	+	Cblb	chr6	108412989	108413388	+	Mir7661
chr11	120950818	120951217	+	Slc16a3	chr11	106896755	106897154	+	Smurf2	chr16	58574259	58574658	+	Gm813	chr9	75435920	75436319	+	Leo1
chr13	60110448	60110847	+	Gas1	chr9	27694921	27695320	+	Spata19	chr15	37459018	37459417	+	Ncald	chr11	31713674	31714073	+	Bod1
chr18	64188866	64189265	+	St8sia3	chr8	61127477	61127876	+	Sh3rf1	chr13	104727738	104728137	+	Cwc27	chr13	117220550	117220949	+	Emb
chr4	63171958	63172357	+	Kif12	chr16	20413942	20414341	+	Abcc5	chr18	22290548	22290947	+	Asxl3	chr17	73985975	73986374	+	Xdh
chr7	44614111	44614510	+	Kcnc3	chr2	113534490	113534889	+	Fmn1	chr10	108409621	108410020	+	Gm36283	chr15	97028621	97029020	+	Slc38a4
chr8	78742456	78742855	+	Lsm6	chr3	94650403	94650802	+	Tuft1	chr18	76098193	76098592	+	2900057B20Rik	chr11	73160708	73161107	+	P2rx5
chr5	127370526	127370925	+	Tmem132cos	chr12	31183598	31183997	+	6030469F06Rik	chr9	58739729	58740128	+	Rec114	chr5	122325119	122325518	+	Rad9b
chr16	16560093	16560492	+	Fgd4	chr11	75926446	75926845	+	Rph3al	chr2	46187280	46187679	+	1700019E08Rik	chr18	35655031	35655430	+	Prob1
chr12	20921056	20921455	+	1700030C10Rik	chr10	119010798	119011197	+	Gm33677	chr15	56278614	56279013	+	Sntb1	chr6	31146770	31147169	+	Lncpint
chr9	50005852	50006251	+	Ncam1	chr1	134783961	134784360	+	Ppp1r12b	chr5	138279902	138280301	+	Gpc2	chr17	45889534	45889933	+	4930542M03Rik
chr6	86106031	86106430	+	Add2	chr11	63026614	63027013	+	Cdrt4os1	chr9	92865819	92866218	+	1700034K08Rik	chr3	52600847	52601246	+	Gm30173
chr19	3669061	3669460	+	Lrp5	chr8	11911944	11912343	+	Tex29	chr16	10351217	10351616	+	Gm1600	chr19	23987351	23987750	+	Fam189a2
chr1	177338785	177339184	+	Akt3	chr15	54114156	54114555	+	Tnfrsf11b	chr12	80146562	80146961	+	2310015A10Rik	chr17	35301777	35302176	+	H2-Q1
chr15	101235775	101236174	+	A330009N23Rik	chr14	72293638	72294037	+	Fndc3a	chr19	46505037	46505436	+	Trim8	chr1	33370891	33371290	+	Prim2
chr6	53664765	53665164	+	Creb5	chr10	78371786	78372185	+	Agpat3	chr1	159854280	159854679	+	4930523C07Rik	chr13	109502807	109503206	+	Mir582
chr17	75004925	75005324	+	Ltbp1	chr1	156667460	156667859	+	Tor3a	chr1	182048036	182048435	+	Enah	chr2	150595802	150596201	+	Apmap
chr17	23695794	23696193	+	Cldn9	chr5	101968389	101968788	+	Wdfy3	chr13	113023433	113023832	+	Cdc20b	chr1	150164869	150165268	+	Ptgs2os2
chr8	120323130	120323529	+	A330074K22Rik	chr4	45472293	45472692	+	Shb	chr4	85881304	85881703	+	Adamtsl1	chr18	60805664	60806063	+	Cd74
chr13	54758345	54758744	+	Sncb	chr1	178209982	178210381	+	Desi2	chr10	119721872	119722271	+	Grip1os2	chr17	29541429	29541828	+	Tmem217
chr6	39557598	39557997	+	Dennd2a	chr1	174907642	174908041	+	Grem2	chr3	82364544	82364943	+	Map9	chr10	20186760	20187159	+	4930405J17Rik
chr14	25196727	25197126	+	4930572O13Rik	chr13	45695130	45695529	+	Gmpr	chr11	119989099	119989498	+	Mir3065	chr16	92234561	92234960	+	Kcne2
chr16	10781827	10782226	+	Socs1	chr16	95234868	95235267	+	Kcnj15	chr13	112938130	112938529	+	Dhx29	chr9	74909224	74909623	+	Fam214a
chr1	93168296	93168695	+	Crocc2	chr9	46016429	46016828	+	Sik3	chr18	62511584	62511983	+	Fbxo38	chr9	64774539	64774938	+	Dennd4a
chr17	23679467	23679866	+	Cldn6	chr19	24553292	24553691	+	Pip5k1b	chr2	180222231	180222630	+	Lama5	chr1	86038503	86038902	+	2810459M11Rik
chr3	127716755	127717154	+	Alpk1	chr16	34667175	34667574	+	Ropn1	chr15	103298869	103299268	+	Gpr84	chr12	8790618	8791017	+	Sdc1
chr9	121950763	121951162	+	Gask1a	chr2	50908772	50909171	+	Gm13498	chr8	35439564	35439963	+	Eri1	chr7	105706259	105706658	+	Rrp8
chr5	111675583	111675982	+	E130006D01Rik	chr6	125433668	125434067	+	Plekhg6	chr12	56265086	56265485	+	Gm19990	chr1	46408731	46409130	+	Dnah7c
chr8	18950729	18951128	+	Xkr5	chr7	28959643	28960042	+	Actn4	chr3	53590338	53590737	+	Frem2	chr5	53326037	53326436	+	Smim20
chr17	23684234	23684633	+	Cldn9	chr4	95048671	95049070	+	Jun	chr14	81037981	81038380	+	Olfm4	chr4	118445919	118446318	+	Cdc20
chr3	107517280	107517679	+	Slc6a17	chr14	30907769	30908168	+	Itih3	chr3	95124965	95125364	+	Tmod4	chr9	118686161	118686560	+	Itga9
chr18	61634600	61634999	+	Bvht	chr19	20727437	20727836	+	Aldh1a7	chr3	53564480	53564879	+	Stoml3	chr15	73561000	73561399	+	Slc45a4
chr3	63609747	63610146	+	Strit1	chr5	91205470	91205869	+	Areg	chr1	134082933	134083332	+	Btg2	chr4	145026496	145026895	+	Dhrs3
chr7	28923946	28924345	+	Actn4	chr3	148136791	148137190	+	Adgrl2	chr16	72225425	72225824	+	8030451O07Rik	chr13	9140200	9140599	+	Larp4b
chr1	134037218	134037617	+	Fmod	chr7	113239788	113240187	+	Arntl	chr10	24629075	24629474	+		chr6	48504144	48504543	+	Zfp862-ps
chr1	140245469	140245868	+	Kcnt2	chr8	41015694	41016093	+	B430010I23Rik	chr4	32011207	32011606	+	Map3k7	chr8	88272242	88272641	+	Adcy7
chr9	108587862	108588261	+	Wdr6	chr4	57153929	57154328	+	Epb41l4b	chr6	121211808	121212207	+	Tuba8	chr19	57014826	57015225	+	Afap1l2
chr15	85993395	85993794	+	Celsr1	chr1	51530140	51530539	+	Nabp1	chr2	31453604	31454003	+	Ass1	chr5	31755290	31755689	+	Babam2
chr9	110652333	110652732	+	Nbeal2	chr14	30888270	30888669	+	Itih4	chr15	7117963	7118362	+	Lifr	chr3	138839696	138840095	+	Tspan5
chr2	38822984	38823383	+	Mir181a-2	chr19	6308254	6308653	+	Cdc42bpg	chr18	34865100	34865499	+	Egr1	chr18	45559069	45559468	+	Kcnn2
chr5	146692504	146692903	+	Usp12	chr3	101386442	101386841	+	Igsf3	chr13	23166514	23166913	+	Vmn1r219	chr3	127843535	127843934	+	Ap1ar
chr16	29788109	29788508	+	Gm1968	chr17	57264989	57265388	+	Vav1	chr10	58585648	58586047	+	Ccdc138	chr8	33867702	33868101	+	Rbpms
chr2	144550609	144551008	+	Rbbp9	chr17	6835528	6835927	+	Ezr	chr6	71772787	71773186	+	Mrpl35	chr5	130149908	130150307	+	Kctd7
chr9	102354562	102354961	+	Ephb1	chr10	84412353	84412752	+	Nuak1	chr2	174418511	174418910	+	Nelfcd	chrX	105079504	105079903	+	Pbdc1
chr6	134294056	134294455	+	Bcl2l14	chr3	79531910	79532309	+	Fnip2	chr10	83242275	83242674	+	Slc41a2	chr19	29948192	29948591	+	Il33
chr8	84021152	84021551	+	Palm3	chr5	99419879	99420278	+	Rasgef1b	chr11	69415198	69415597	+	Kdm6b	chr8	13254098	13254497	+	Adprhl1
chr14	60554291	60554690	+	Spata13	chr11	94133558	94133957	+	Tob1	chr2	178498387	178498786	+	Cdh26	chr6	143451857	143452256	+	4930579D09Rik
chr9	34279903	34280302	+	Kirrel3	chr15	67149703	67150102	+	St3gal1	chr4	94938981	94939380	+	Eqtn	chr11	99493021	99493420	+	Krt23
chr10	24520514	24520913	+	Ccn2	chr2	4736763	4737162	+	Bend7	chr1	138294426	138294825	+	Atp6v1g3	chr3	19566763	19567162	+	Dnajc5b
chr2	33546900	33547299	+	Zbtb43	chr2	61113909	61114308	+	Gm13582	chr5	137345841	137346240	+	Ephb4	chr5	31576682	31577081	+	AI839979
chr12	3959804	3960203	+	Pomc	chr14	121719586	121719985	+	Dock9	chr6	92816213	92816612	+	Prickle2	chr11	8523670	8524069	+	Tns3
chr3	31260579	31260978	+	Slc7a14	chr10	119721872	119722271	+	Grip1os2	chr12	16634081	16634480	+	Ntsr2	chr2	131935697	131936096	+	Prnd
chr6	115823825	115824224	+	Efcab12	chr4	128969072	128969471	+	Azin2	chr3	10297768	10298167	+	Fabp12	chr1	191292392	191292791	+	Nenf
chr10	60203207	60203606	+	Chst3	chr2	174344012	174344411	+	Gnas	chr7	49882337	49882736	+	Slc6a5	chr5	38307715	38308114	+	Drd5
chr2	168045769	168046168	+	Pard6b	chr5	86227391	86227790	+	Gnrhr	chr8	22643499	22643898	+	A930013F10Rik	chr3	31038710	31039109	+	Mir7008
chr2	26540797	26541196	+	Gm35978	chr2	125792217	125792616	+	Secisbp2l	chr3	130180528	130180927	+	Col25a1	chr1	127673373	127673772	+	Tmem163
chr7	16991694	16992093	+	Ccdc8	chr10	75676785	75677184	+	Susd2	chr19	32179257	32179656	+	Sgms1	chr10	58604747	58605146	+	Edar
chr13	116443209	116443608	+	Isl1	chr14	25270525	25270924	+	4930572O13Rik	chr11	4141500	4141899	+	Mir3060	chr2	60901627	60902026	+	Rbms1
chr4	62660501	62660900	+	Rgs3	chr4	140598836	140599235	+	Arhgef10l	chr8	73291621	73292020	+	Large1	chr3	19676397	19676796	+	Crh
chr5	64878048	64878447	+	Tlr1	chr9	30824238	30824637	+	Adamts15	chr3	5229271	5229670	+	Zfhx4	chr3	62962613	62963012	+	Mme
chr2	139774961	139775360	+	Ism1	chr1	79746055	79746454	+	Wdfy1	chr15	67048125	67048524	+	Ndrg1	chr1	162643764	162644163	+	Myoc
chr5	129594216	129594615	+	Mmp17	chr2	75781828	75782227	+	Agps	chr8	46818126	46818525	+	Irf2	chr13	112529941	112530340	+	Il31ra
chr6	134091392	134091791	+	Etv6	chr9	65744381	65744780	+	Oaz2	chr14	49525131	49525530	+	Slc35f4	chr3	101907064	101907463	+	Slc22a15
chr11	20886980	20887379	+	Lgalsl	chr7	44683612	44684011	+	Myh14	chr4	82667255	82667654	+	Gm11266	chr3	55452446	55452845	+	Dclk1
chr10	75182332	75182731	+	Specc1l	chr17	26225150	26225549	+	Fam234a	chr4	14857189	14857588	+	Pip4p2	chr17	34262987	34263386	+	H2-Ab1
chr12	117688558	117688957	+	Cdca7l	chr12	113132508	113132907	+	Crip2	chr1	150534559	150534958	+	Prg4	chr10	75129227	75129626	+	Bcr
chr14	13284524	13284923	+	Synpr	chr10	69910307	69910706	+	Ank3	chr1	155196690	155197089	+	Stx6	chr11	53805874	53806273	+	Irf1
chr12	22906247	22906646	+	2410018L13Rik	chr10	86339599	86339998	+	Timp3	chr6	42260462	42260861	+	Tmem139	chr1	36536035	36536434	+	Ankrd23
chr7	142569099	142569498	+	Mir675	chr9	58275098	58275497	+	Stoml1	chr1	187997584	187997983	+	Esrrg	chr5	146325169	146325568	+	Wasf3
chr2	151603177	151603576	+	Snph	chr11	120255087	120255486	+	Bahcc1	chr10	62425419	62425818	+	Hkdc1	chr11	96937488	96937887	+	Pnpo
chr2	147875944	147876343	+	A530006G24Rik	chr14	36867056	36867455	+	Ccser2	chr11	114851763	114852162	+	Gprc5c	chr4	86068416	86068815	+	Adamtsl1
chr14	61061737	61062136	+	Tnfrsf19	chr7	123365905	123366304	+	Arhgap17	chr14	17046818	17047217	+	Rarb	chr12	77193302	77193701	+	Fut8
chr3	95054488	95054887	+	Psmd4	chr15	58324040	58324439	+	Klhl38	chr18	67369628	67370027	+	Tubb6	chr4	59831046	59831445	+	Snx30
chr7	142552615	142553014	+	Nctc1	chr17	65657903	65658302	+	Txndc2	chr1	118511736	118512135	+	2900060B14Rik	chr3	122012504	122012903	+	Abca4
chr17	84419997	84420396	+	Thada	chr9	14104893	14105292	+	Mir12204	chr6	82821738	82822137	+	Hk2	chr17	50735381	50735780	+	Btg3
chr4	10967861	10968260	+	Plekhf2	chr5	8357374	8357773	+	Adam22	chr7	35785607	35786006	+	E130304I02Rik	chr12	69451087	69451486	+	5830428M24Rik
chr1	128535481	128535880	+	Cxcr4	chr5	134651987	134652386	+	Eif4h	chr6	22444136	22444535	+	Fam3c	chr10	76448802	76449201	+	2610028H24Rik
chr10	122870154	122870553	+	Mirlet7i	chr8	84661525	84661924	+	Ier2	chr15	85359867	85360266	+	Atxn10	chr13	71956481	71956880	+	Irx1
chr10	80097315	80097714	+	Sbno2	chr6	87189763	87190162	+	D6Ertd527e	chr14	87019662	87020061	+	Diaph3	chr10	110158385	110158784	+	Nav3
chr14	40956248	40956647	+	Tspan14	chr13	104036845	104037244	+	Nln	chr3	85588686	85589085	+	Gatb	chr11	12479944	12480343	+	Cobl
chr5	66676144	66676543	+	Uchl1os	chr13	3831970	3832369	+	Calm4	chr19	27780054	27780453	+	Rfx3	chr2	118422356	118422755	+	Eif2ak4
chr10	43684224	43684623	+	1700027J07Rik	chr9	54717540	54717939	+	Mir5710	chr18	31640892	31641291	+	Sap130	chr1	168502225	168502624	+	Mir6348
chr8	70317172	70317571	+	Gdf1	chr13	31547529	31547928	+	Foxq1	chr4	151178969	151179368	+	Gm13090	chr5	88699518	88699917	+	Mob1b
chr1	132192145	132192544	+	Lemd1	chr12	80146562	80146961	+	2310015A10Rik	chr17	5770539	5770938	+	3300005D01Rik	chr8	40996383	40996782	+	B430010I23Rik
chr4	97465826	97466225	+	Nfia	chr14	76818197	76818596	+	4930431P22Rik	chr10	120476181	120476580	+	Hmga2	chr8	122656087	122656486	+	Cbfa2t3
chr16	63856939	63857338	+	Epha3	chr1	131245111	131245510	+	Rassf5	chr13	99989646	99990045	+	Mccc2	chr3	132871407	132871806	+	Gm29811
chr9	58822585	58822984	+	Hcn4	chr2	48624020	48624419	+	Acvr2a	chr6	39472277	39472676	+	Gm10244	chr19	42120461	42120860	+	Avpi1
chr11	83598194	83598593	+	Ccl6	chr14	99176538	99176937	+	Dis3	chr8	106176864	106177263	+	Slc7a6	chr5	125058261	125058660	+	Rflna
chr4	141337931	141338330	+	Fam131c	chr18	33386496	33386895	+	Nrep	chr19	34712009	34712408	+	Slc16a12	chr5	93137013	93137412	+	2023-09-11
chr11	117018411	117018810	+	Snhg20	chr8	88452159	88452558	+	Nkd1	chr5	96374065	96374464	+	Fras1	chr9	20830948	20831347	+	Rdh8
chr12	112877634	112878033	+	Gpr132	chr1	127627135	127627534	+	Tmem163	chr1	43163776	43164175	+	Fhl2	chr9	60477951	60478350	+	Thsd4
chr13	32048496	32048895	+	Foxc1	chr13	73448750	73449149	+	Lpcat1	chr14	76899258	76899657	+	Lacc1	chr15	100259027	100259426	+	Tmprss12
chr11	69876872	69877271	+	Tmem95	chr10	99237142	99237541	+	Dusp6	chr8	39111255	39111654	+	Tusc3	chr16	4051039	4051438	+	Dnase1
chr9	114547646	114548045	+	Trim71	chr14	70529913	70530312	+	Lgi3	chr11	5442652	5443051	+	Znrf3	chr3	84429310	84429709	+	4930565D16Rik
chr11	115842171	115842570	+	Llgl2	chr3	142125577	142125976	+	Bmpr1b	chr11	100067689	100068088	+	Krt31	chr17	45885842	45886241	+	4930542M03Rik
chr2	33876575	33876974	+	Mvb12b	chr19	56601947	56602346	+	Nhlrc2	chr7	96746007	96746406	+	Gm15413	chr4	154547462	154547861	+	Gm13133
chr9	53705997	53706396	+	Rab39	chr15	102302537	102302936	+	Espl1	chr2	38771372	38771771	+	Nr6a1	chr8	105251990	105252389	+	B3gnt9
chr14	118473774	118474173	+	1700044C05Rik	chr17	35251308	35251707	+	Mir8094	chr2	143852695	143853094	+	Bfsp1	chr3	97317275	97317674	+	Bcl9
chr8	105378669	105379068	+	Plekhg4	chr11	11686010	11686409	+	Ikzf1	chr8	71645533	71645932	+	Mir6769b	chr2	164356539	164356938	+	Slpi
chr7	142535084	142535483	+	Mrpl23	chr10	125270275	125270674	+	Slc16a7	chr11	60308654	60309053	+	Tom1l2	chr6	82756231	82756630	+	Hk2
chr1	168382789	168383188	+	Pbx1	chr7	16780065	16780464	+	Slc1a5	chr3	22892751	22893150	+	Rprl2	chr8	81854596	81854995	+	Inpp4b
chr8	36581036	36581435	+	Dlc1	chr13	59228147	59228546	+	Agtpbp1	chr2	33414044	33414443	+	Zbtb34	chr17	71250677	71251076	+	Lpin2
chrX	139357642	139358041	+	Platr21	chr6	18666565	18666964	+	Cttnbp2	chr5	137078039	137078438	+	Serpine1	chr2	146482862	146483261	+	Ralgapa2
chr4	137479790	137480189	+	Hspg2	chr1	34140097	34140496	+	Dst	chr4	82385426	82385825	+	Nfib	chr10	127167812	127168211	+	B4galnt1
chr1	91732574	91732973	+	Twist2	chr9	14053675	14054074	+	Mir12204	chr3	153849628	153850027	+	Asb17os	chr15	99592186	99592585	+	Aqp5
chr11	49764607	49765006	+	Gfpt2	chr18	37891105	37891504	+	Mir6979	chr3	144537062	144537461	+	Hs2st1	chr5	137440212	137440611	+	Zan
chr17	84028539	84028938	+	8430430B14Rik	chr12	102647795	102648194	+	Mir1936	chr1	90963004	90963403	+	Rab17	chr15	8685450	8685849	+	Slc1a3
chr3	104794454	104794853	+	Rhoc	chr18	67745911	67746310	+	Ptpn2	chr17	43710062	43710461	+	Cyp39a1	chr19	21104534	21104933	+	4930554I06Rik
chr9	72491790	72492189	+	Tex9	chr6	31518102	31518501	+	Podxl	chr6	146910109	146910508	+	Ppfibp1	chr16	90848772	90849171	+	Eva1c
chr2	33165664	33166063	+	Garnl3	chr13	37495536	37495935	+	Ly86	chr1	15558577	15558976	+	Terf1	chr8	84952816	84953215	+	Rtbdn
chr13	108301475	108301874	+	Depdc1b	chr3	52039967	52040366	+	Maml3	chr6	100847252	100847651	+	Ppp4r2	chr4	59879532	59879931	+	Slc46a2
chr8	70905841	70906240	+	Map1s	chr2	125154288	125154687	+	Slc12a1	chr10	117118540	117118939	+	Frs2	chr8	117368749	117369148	+	Cmip
chr15	98935342	98935741	+	Tuba1b	chr12	117545276	117545675	+	Rapgef5	chr10	22708486	22708885	+	Mir7663	chr17	34398591	34398990	+	BC051142
chr7	46123007	46123406	+	Kcnj11	chr10	59116337	59116736	+	2023-09-10	chr15	99474293	99474692	+	Bcdin3d	chr3	63609747	63610146	+	Strit1
chr4	62732865	62733264	+	Rgs3	chr1	72913080	72913479	+	Igfbp5	chr2	60940375	60940774	+	Rbms1	chr9	120881027	120881426	+	1700020M21Rik
chr9	110690242	110690641	+	Ccdc12	chr10	128980976	128981375	+	Olfr9	chr11	95988523	95988922	+	Igf2bp1	chr11	60707688	60708087	+	Llgl1
chr2	94289093	94289492	+	Mir670	chr3	51947151	51947550	+	Maml3	chr8	35293592	35293991	+	Ppp1r3b	chr15	95904253	95904652	+	LOC102634389
chr12	23010102	23010501	+	2410018L13Rik	chr14	121190387	121190786	+	B930095G15Rik	chr14	54993627	54994026	+	Myh7	chr15	58986439	58986838	+	Ndufb9
chr1	128679256	128679655	+	Cxcr4	chr7	96575311	96575710	+	Gm15413	chr4	59860012	59860411	+	Snx30	chr14	46454497	46454896	+	Bmp4
chr18	80548780	80549179	+	Gm2176	chr5	105586514	105586913	+	Lrrc8c	chr14	118836102	118836501	+	Cldn10	chr10	127147154	127147553	+	B4galnt1
chr8	120177361	120177760	+	Fam92b	chr3	121262816	121263215	+	Tmem56	chr16	90385736	90386135	+	Hunk	chr19	53922004	53922403	+	Pdcd4
chr11	120948871	120949270	+	Slc16a3	chr13	81351528	81351927	+	Adgrv1	chr8	120292094	120292493	+	A330074K22Rik	chr6	48491347	48491746	+	Zfp862-ps
chr1	50927269	50927668	+	Tmeff2	chr8	46073733	46074132	+	Snx25	chr8	11831125	11831524	+	Tex29	chr4	129793912	129794311	+	Ptp4a2
chr11	28584130	28584529	+	Ccdc85a	chr6	38354172	38354571	+	Zc3hav1	chr1	134232747	134233146	+	Adora1	chr16	97514354	97514753	+	Fam3b
chr17	84014335	84014734	+	8430430B14Rik	chr5	53670297	53670696	+	Rnu7	chr2	112359701	112360100	+	Emc4	chr2	102901378	102901777	+	Cd44
chr8	70366574	70366973	+	Comp	chr17	46729009	46729408	+	Gnmt	chr6	108371327	108371726	+	Mir7661	chr18	12274178	12274577	+	Ankrd29
chr13	51761210	51761609	+	Sema4d	chr18	65067597	65067996	+	Nedd4l	chr19	36793986	36794385	+	Tnks2	chr6	129236178	129236577	+	2310001H17Rik
chr13	49178782	49179181	+	Ninj1	chr2	158306255	158306654	+	Lbp	chr1	134063008	134063407	+	Btg2	chr14	48513341	48513740	+	Tmem260
chr2	156693312	156693711	+	4930405A21Rik	chr19	56588334	56588733	+	Nhlrc2	chr4	119157903	119158302	+	Zfp691	chr14	70195927	70196326	+	Sorbs3
chr8	119740640	119741039	+	Meak7	chr16	44178553	44178952	+	Usf3	chr5	42987713	42988112	+	Cpeb2	chr4	99945043	99945442	+	Pgm2
chr5	142960144	142960543	+	Fscn1	chr4	59331687	59332086	+	Gm12596	chr5	140607096	140607495	+	Lfng	chr11	58994394	58994793	+	Trim11
chr9	13613275	13613674	+	Maml2	chr18	80554736	80555135	+	Gm2176	chr3	84923642	84924041	+	Fbxw7	chr12	7876670	7877069	+	Apob
chr8	120629899	120630298	+	1190005I06Rik	chr2	153239439	153239838	+	Plagl2	chr14	76615229	76615628	+	Serp2	chr8	124265801	124266200	+	Galnt2
chr12	4863663	4864062	+	Mfsd2b	chr11	116260285	116260684	+	Srp68	chr10	24138677	24139076	+	Stx7	chr4	128891125	128891524	+	Trim62
chr12	56242790	56243189	+	Gm19990	chr13	70656353	70656752	+	Ice1	chr8	109800336	109800735	+	Ap1g1	chr13	9061360	9061759	+	Larp4b
chr11	116103963	116104362	+	Trim47	chr16	78265158	78265557	+	E330011O21Rik	chr14	99850395	99850794	+	Klf12	chr14	25519773	25520172	+	Mir3075
chr2	156401239	156401638	+	2900097C17Rik	chr10	117145617	117146016	+	Frs2	chr13	8633953	8634352	+	Wdr37	chr11	111424789	111425188	+	Kcnj2
chr10	78752444	78752843	+	Ccdc105	chr19	44422198	44422597	+	Scd1	chr7	17062426	17062825	+	Hif3a	chr10	18999448	18999847	+	Tnfaip3
chr5	111408617	111409016	+	Mn1	chr16	38621052	38621451	+	Tmem39a	chr19	36832954	36833353	+	Tnks2	chr14	70534238	70534637	+	Lgi3
chr9	13616505	13616904	+	Maml2	chr11	117987140	117987539	+	Pgs1	chr2	71758839	71759238	+	Itga6	chr14	16497254	16497653	+	Rarb
chr2	158231091	158231490	+	D630003M21Rik	chr11	85713491	85713890	+	Bcas3os1	chr1	107657691	107658090	+	Serpinb8	chr11	75571260	75571659	+	Pitpna
chr8	108726508	108726907	+	Zfhx3	chr8	124182221	124182620	+	Galnt2	chr8	91505564	91505963	+	Fto	chr12	75450039	75450438	+	Gphb5
chr2	37788193	37788592	+	Crb2	chr5	74732615	74733014	+	Lnx1	chr17	5324599	5324998	+	Ldhal6b	chr13	109278601	109279000	+	Mir582
chr7	16948020	16948419	+	Pnmal2	chr5	28370781	28371180	+	Rbm33	chr17	80786864	80787263	+	Map4k3	chr13	9064209	9064608	+	Larp4b
chr17	45889534	45889933	+	4930542M03Rik	chr12	15850538	15850937	+	Trib2	chr8	83458222	83458621	+	Scoc	chr9	110362387	110362786	+	Scap
chr5	131538351	131538750	+	Gm29681	chr9	104337586	104337985	+	Acpp	chr3	90081406	90081805	+	Tpm3	chr9	64572595	64572994	+	Rab11a
chr2	153509233	153509632	+	Nol4l	chr16	76958608	76959007	+	1700041M19Rik	chr1	93063685	93064084	+	Kif1a	chr15	100403442	100403841	+	Slc11a2
chr11	58994394	58994793	+	Trim11	chr3	102751140	102751539	+	Tspan2os	chr2	132781594	132781993	+	Chgb	chr6	99084913	99085312	+	Foxp1
chr3	27729025	27729424	+	Fndc3b	chr1	179568690	179569089	+	Cnst	chr3	50976845	50977244	+	Noct	chr1	195018131	195018530	+	A330023F24Rik
chr10	62865238	62865637	+	Tet1	chr9	31120303	31120702	+	St14	chr12	35712547	35712946	+	9130015A21Rik	chr3	20130368	20130767	+	Gyg
chr4	135385669	135386068	+	Ncmap	chr6	72272197	72272596	+	Sftpb	chr10	75645608	75646007	+	Susd2	chr12	34907005	34907404	+	Hdac9
chr9	27155248	27155647	+	Jam3	chr16	74730294	74730693	+	Robo2	chr6	121210040	121210439	+	Tuba8	chr7	19580617	19581016	+	Zfp296
chr15	94404156	94404555	+	Adamts20	chr1	30718606	30719005	+	Phf3	chr17	71490930	71491329	+	Smchd1	chr9	45389618	45390017	+	Fxyd2
chr5	113961843	113962242	+	Ssh1	chr10	7289910	7290309	+	Cnksr3	chr1	69470754	69471153	+	Ikzf2	chr16	65647431	65647830	+	Chmp2b
chr17	47462706	47463105	+	1700001C19Rik	chr11	35971071	35971470	+	Wwc1	chr10	18350728	18351127	+	Nhsl1	chr8	92258292	92258691	+	Crnde
chr12	24097134	24097533	+	9030624G23Rik	chr19	11724283	11724682	+	Cblif	chr2	60923005	60923404	+	Rbms1	chr6	71922980	71923379	+	Polr1a
chr16	54346110	54346509	+	Zpld1	chr15	25940485	25940884	+	Retreg1	chr2	174477569	174477968	+	Prelid3b	chr5	144040844	144041243	+	Ocm
chr18	23041645	23042044	+	Nol4	chr5	134974243	134974642	+	Cldn3	chr19	7214562	7214961	+	Cox8a	chr5	30545713	30546112	+	Cib4
chr14	28417042	28417441	+	Wnt5a	chr2	6483679	6484078	+	Usp6nl	chr14	16733847	16734246	+	Rarb	chr17	34305590	34305989	+	H2-Eb1
chr10	84554613	84555012	+	Platr7	chr16	58476288	58476687	+	St3gal6	chr19	20406447	20406846	+	1500015L24Rik	chr5	88999794	89000193	+	Slc4a4
chr7	105425650	105426049	+	Cckbr	chr6	87282256	87282655	+	Antxr1	chr6	145499628	145500027	+	Lmntd1	chr13	109881227	109881626	+	Mir1904
chr8	120573933	120574332	+	Gins2	chr3	135673270	135673669	+	Nfkb1	chr6	145331308	145331707	+	1700073E17Rik	chr9	78139431	78139830	+	Ick
chr5	125203082	125203481	+	Ncor2	chr7	74536187	74536586	+	Slco3a1	chr7	68696902	68697301	+	Arrdc4	chr11	31788304	31788703	+	D630024D03Rik
chr14	70554195	70554594	+	Hr	chr7	44572314	44572713	+	Napsa	chr16	72641023	72641422	+	Robo1	chr9	58458564	58458963	+	4930461G14Rik
chr3	8717527	8717926	+	Hey1	chr12	56281640	56282039	+	Gm19990	chr10	5116697	5117096	+	Syne1	chr12	40239173	40239572	+	Gm7008
chr12	73708913	73709312	+	Prkch	chr5	123975802	123976201	+	Hip1r	chr11	11960937	11961336	+	Ddc	chr8	11089218	11089617	+	Irs2
chr4	153806150	153806549	+	BC039966	chr17	47899143	47899542	+	Foxp4	chr17	8244109	8244508	+	Ccr6	chr6	91736498	91736897	+	Slc6a6
chr12	118263861	118264260	+	Sp4	chr4	70544388	70544787	+	Megf9	chr11	98963679	98964078	+	Rara	chr15	36811890	36812289	+	Ywhaz
chr17	34040945	34041344	+	Col11a2	chr10	107467856	107468255	+	Myf5	chr7	89462681	89463080	+	AI314278	chr8	126807341	126807740	+	A630001O12Rik
chr11	11908068	11908467	+	Ddc	chr8	12795123	12795522	+	Gm15350	chr1	35600866	35601265	+	Hs6st1	chr17	25471386	25471785	+	Tekt4
chr7	84409804	84410203	+	Arnt2	chr15	103258239	103258638	+	Nfe2	chr6	97815632	97816031	+	Mitf	chr4	154022393	154022792	+	Smim1
chr1	36017103	36017502	+	Hs6st1	chr6	42260462	42260861	+	Tmem139	chr11	21321467	21321866	+	Mir1933	chr12	35294633	35295032	+	Mir680-3
chr7	139978554	139978953	+	6430531B16Rik	chr5	76437101	76437500	+	Gm7271	chr3	51231503	51231902	+	Noct	chr13	95207238	95207637	+	Pde8b
chr11	7129651	7130050	+	Cccd201	chr19	20722925	20723324	+	Aldh1a7	chr5	5211414	5211813	+	Cdk14	chr6	31390402	31390801	+	Mkln1os
chr11	116592412	116592811	+	Aanat	chr5	125382702	125383101	+	Ubc	chr14	23477189	23477588	+	Gm10248	chrUn_JH584304	47597	47996	+	Pisd-ps3
chr5	140383632	140384031	+	Snx8	chr1	39192670	39193069	+	Npas2	chr6	121195396	121195795	+	Pex26	chr3	37380473	37380872	+	Fgf2
chr2	173246973	173247372	+	Zbp1	chr6	137540766	137541165	+	Eps8	chr1	67000523	67000922	+	Lancl1	chr17	71055206	71055605	+	Myom1
chr7	144417885	144418284	+	Cttn	chr17	78966044	78966443	+	Ndufaf7	chr10	14545126	14545525	+	Adgrg6	chr8	126805510	126805909	+	A630001O12Rik
chr1	88608215	88608614	+	Gm19589	chr8	103203727	103204126	+	1600027J07Rik	chr11	20616160	20616559	+	Sertad2	chrX	105069967	105070366	+	5530601H04Rik
chr4	131826885	131827284	+	Ptpru	chr1	136366006	136366405	+	Camsap2	chr3	129536190	129536589	+	Gm35986	chr19	21144609	21145008	+	4930554I06Rik
chr12	72236559	72236958	+	Rtn1	chr8	39031509	39031908	+	Tusc3	chr8	44165077	44165476	+	Gm5347	chr2	25534180	25534579	+	Traf2
chr9	14192735	14193134	+	Mir12204	chr3	116941237	116941636	+	4930455H04Rik	chr18	75264190	75264589	+	2010010A06Rik	chr9	30137879	30138278	+	Ntm
chr9	63896353	63896752	+	Smad6	chr6	118934562	118934961	+	4931430N09Rik	chr14	32388208	32388607	+	1700024G13Rik	chr4	63084540	63084939	+	Ambp
chr10	83130602	83131001	+	Chst11	chr18	39666294	39666693	+	Pabpc2	chr6	134210139	134210538	+	Etv6	chr1	125176391	125176790	+	Actr3
chr14	15801598	15801997	+	Lrrc3b	chr2	75763281	75763680	+	Nfe2l2	chr6	17051457	17051856	+	Tes	chr16	45791214	45791613	+	Abhd10
chr17	47521606	47522005	+	Ccnd3	chr7	118252372	118252771	+	4930583K01Rik	chr12	9760918	9761317	+	Osr1	chr10	121390551	121390950	+	Gns
chr8	10961946	10962345	+	3930402G23Rik	chr3	57344181	57344580	+	Mir12195	chr8	83426947	83427346	+	Scoc	chr17	34261506	34261905	+	H2-Ab1
chr3	27871394	27871793	+	Tmem212	chr16	30056921	30057320	+	Hes1	chr17	5896053	5896452	+	Synj2	chr12	103434006	103434405	+	Ifi27
chr7	87246552	87246951	+	Nox4	chr12	72554358	72554757	+	Pcnx4	chr2	50150243	50150642	+	Lypd6	chr3	132880808	132881207	+	Gm29811
chr2	78205143	78205542	+	Gm14461	chr7	29425150	29425549	+	Sipa1l3	chr5	148558452	148558851	+	Ubl3	chr15	74955404	74955803	+	Ly6e
chr3	114030231	114030630	+	Col11a1	chr12	29983194	29983593	+	Pxdn	chr1	75749666	75750065	+	Slc4a3	chr6	82735389	82735788	+	Hk2
chr13	55510742	55511141	+	Pdlim7	chr6	50314318	50314717	+	Gsdme	chr13	59775157	59775556	+	Etohd2	chr5	35041304	35041703	+	Hgfac
chr7	24373587	24373986	+	Kcnn4	chr13	111797946	111798345	+	Map3k1	chr18	14422606	14423005	+	8430422H06Rik	chr6	147569256	147569655	+	Ccdc91
chr1	135779063	135779462	+	Phlda3	chr6	86585027	86585426	+	Asprv1	chr10	60186221	60186620	+	Chst3	chr18	53268178	53268577	+	Snx24
chr5	20512749	20513148	+	Phtf2	chr14	103680419	103680818	+	Slain1os	chr4	98817493	98817892	+	Kank4	chr15	3973358	3973757	+	Fbxo4
chr15	84654216	84654615	+	Prr5	chr16	17795569	17795968	+	Scarf2	chr2	157420429	157420828	+	Src	chr8	75102975	75103374	+	Mcm5
chr11	119904962	119905361	+	Chmp6	chr9	66091466	66091865	+	Snx22	chr6	144648042	144648441	+	Sox5os3	chr10	84678455	84678854	+	Polr3b
chr2	158667016	158667415	+	Ppp1r16b	chr17	34955784	34956183	+	Hspa1b	chr5	75544787	75545186	+	Kit	chr6	72779049	72779448	+	Tcf7l1
chr1	136040490	136040889	+	Ascl5	chr3	93128042	93128441	+	Crnn	chr18	83129146	83129545	+	4921531P14Rik	chr12	86961965	86962364	+	Cipc
chr18	57270963	57271362	+	Prrc1	chr2	8729284	8729683	+	1700061F12Rik	chr6	55349205	55349604	+	Aqp1	chr12	86816586	86816985	+	Irf2bpl
chr14	65404051	65404450	+	Pnoc	chr6	15738535	15738934	+	Mdfic	chr8	121921836	121922235	+	BC048644	chr1	33398159	33398558	+	Prim2
chr9	121589660	121590059	+	Lyzl4os	chr5	44181606	44182005	+	Tapt1	chr7	131303344	131303743	+	Cuzd1	chr1	133978701	133979100	+	Prelp
chr1	166282611	166283010	+	Ildr2	chr16	55816545	55816944	+	Nfkbiz	chr2	106650235	106650634	+	BB218582	chr2	27939459	27939858	+	Col5a1
chr2	172901255	172901654	+	Bmp7	chr3	68573204	68573603	+	Schip1	chr6	85599345	85599744	+	Alms1	chr15	62328415	62328814	+	H2afy3
chr12	29938314	29938713	+	Pxdn	chr9	20565353	20565752	+	Zfp846	chr10	19016680	19017079	+	Tnfaip3	chr8	69193225	69193624	+	Lzts1
chr5	64159888	64160287	+	Tbc1d1	chr13	45442414	45442813	+	Mylip	chr12	111664113	111664512	+	Ckb	chr13	9940210	9940609	+	Zmynd11
chr4	11876005	11876404	+	Pdp1	chr8	36186981	36187380	+	Gm38414	chr16	18752019	18752418	+	Cldn5	chr6	91139874	91140273	+	Hdac11
chr3	63871279	63871678	+	Plch1	chr13	52818742	52819141	+	BB123696	chr10	86923565	86923964	+	Stab2	chr12	7878735	7879134	+	Apob
chr7	98769170	98769569	+	Wnt11	chr4	62516944	62517343	+	Alad	chr2	80560758	80561157	+	Nckap1	chr15	76696454	76696853	+	Gpt
chr10	68323144	68323543	+	4930545H06Rik	chr18	9147702	9148101	+	Fzd8	chr6	37268619	37269018	+	Dgki	chr1	138912252	138912651	+	1700019P21Rik
chr1	72778817	72779216	+	Igfbp2	chr8	60643669	60644068	+	Mfap3l	chr19	10107054	10107453	+	Fads2	chr8	92129268	92129667	+	Crnde
chr4	137473988	137474387	+	Hspg2	chr12	110688038	110688437	+	1700001K19Rik	chr6	136180465	136180864	+	Grin2b	chr9	60502253	60502652	+	Thsd4
chr12	17636577	17636976	+	Hpcal1	chr9	62374230	62374629	+	Anp32a	chr3	27655062	27655461	+	Fndc3b	chr4	40205502	40205901	+	Ddx58
chr2	84742455	84742854	+	Mir130a	chr18	83426279	83426678	+	4921531P14Rik	chr2	32821026	32821425	+	Stxbp1	chr4	154449420	154449819	+	Gm13133
chr3	89963089	89963488	+	Atp8b2	chr3	41522639	41523038	+	2400006E01Rik	chr19	36938043	36938442	+	Btaf1	chr12	20921056	20921455	+	1700030C10Rik
chr13	62952092	62952491	+	Aopep	chr15	36460444	36460843	+	Ankrd46	chr10	122030358	122030757	+	Srgap1	chr5	90891071	90891470	+	Cxcl1
chr5	34288405	34288804	+	Cfap99	chr11	28954865	28955264	+	Efemp1	chr17	5058343	5058742	+	Arid1b	chr13	72352575	72352974	+	Gm20554
chr15	74679116	74679515	+	Arc	chr13	92274507	92274906	+	Dhfr	chr4	85588900	85589299	+	Sh3gl2	chr15	101338394	101338793	+	Mir1941
chr2	21028501	21028900	+	Gm13375	chr6	127555636	127556035	+	Cracr2a	chr9	83110440	83110839	+	Hmgn3	chr1	37231191	37231590	+	Cnga3
chr8	70406344	70406743	+	Comp	chr4	118273452	118273851	+	Ptprf	chr6	89424504	89424903	+	Plxna1	chr11	28817453	28817852	+	Efemp1
chr6	31601175	31601574	+	Gm6117	chr19	44314435	44314834	+	Mir5114	chr17	47139730	47140129	+	Trerf1	chr4	63310453	63310852	+	Orm1
chr2	144310243	144310642	+	Ovol2	chr14	8536003	8536402	+	4930452B06Rik	chr1	174659442	174659841	+	Fmn2	chr4	95075698	95076097	+	Jun
chr3	107680719	107681118	+	Ahcyl1	chr12	119381835	119382234	+	Macc1	chr19	41816878	41817277	+	Frat1	chr15	7719022	7719421	+	Gdnf
chr9	48910869	48911268	+	Htr3a	chr2	74409890	74410289	+	4930441J16Rik	chr11	97695117	97695516	+	Pcgf2	chr2	145370765	145371164	+	Slc24a3
chr2	157058810	157059209	+	Soga1	chr1	71893653	71894052	+	Gm8883	chr16	18605365	18605764	+	Tbx1	chr15	3962287	3962686	+	Fbxo4
chr15	76462224	76462623	+	Scx	chr6	125322788	125323187	+	Scnn1a	chr12	8437224	8437623	+	Rhob	chr2	25395616	25396015	+	Entpd2
chr3	68012362	68012761	+	Schip1	chr13	31557912	31558311	+	Foxq1	chr5	74097541	74097940	+	Snora26	chr8	10924448	10924847	+	3930402G23Rik
chr14	27846838	27847237	+	Erc2	chr6	49097092	49097491	+	Malsu1	chr15	96315675	96316074	+	Arid2	chr11	94346609	94347008	+	Ankrd40
chr7	116196908	116197307	+	Plekha7	chr6	115464699	115465098	+	Pparg	chr1	190170465	190170864	+	Prox1	chr12	5353109	5353508	+	Klhl29
chr5	111509041	111509440	+	C130026L21Rik	chr4	63560078	63560477	+	Tmem268	chr3	59028715	59029114	+	Med12l	chr6	49349790	49350189	+	Fam221a
chr13	49320105	49320504	+	Fgd3	chr2	178982064	178982463	+	4930591A17Rik	chr13	52845511	52845910	+	Auh	chr11	32546566	32546965	+	Stk10
chr7	93079779	93080178	+	Fam181b	chr11	16800527	16800926	+	Egfr	chr7	137116237	137116636	+	Gm10578	chr1	164628858	164629257	+	Gm26685
chr5	149353130	149353529	+	Medag	chr5	113024468	113024867	+	Grk3	chr18	12364457	12364856	+	Lama3	chr16	92548664	92549063	+	Clic6
chr4	141734904	141735303	+	Agmat	chr14	121148092	121148491	+	B930095G15Rik	chr2	101721814	101722213	+	Traf6	chr8	3411806	3412205	+	Arhgef18
chr11	43836355	43836754	+	Adra1b	chr9	78212333	78212732	+	Gsta1	chr3	102970239	102970638	+	Nr1h5	chr4	117136060	117136459	+	Plk3
chr4	25035819	25036218	+	Gpr63	chr12	99207127	99207526	+	4930474N09Rik	chr1	118481277	118481676	+	2900060B14Rik	chr1	64853844	64854243	+	Plekhm3
chr4	154348456	154348855	+	Arhgef16	chr2	75765421	75765820	+	Nfe2l2	chr12	111234378	111234777	+	Amn	chr4	139337090	139337489	+	Mrto4
chr9	56881545	56881944	+	Cspg4	chr16	32807776	32808175	+	Smbd1	chr14	119908031	119908430	+	Oxgr1	chr14	45837010	45837409	+	Ddhd1
chr4	46291741	46292140	+	Foxe1	chr6	66910710	66911109	+	Gng12	chr3	106457417	106457816	+	Dennd2d	chr11	31760092	31760491	+	D630024D03Rik
chr6	42709894	42710293	+	Tcaf1	chr10	17727959	17728358	+	Cited2	chr5	74202533	74202932	+	Rasl11b	chr19	5572380	5572779	+	Ap5b1
chr18	58385294	58385693	+	Slc27a6	chr11	116060618	116061017	+	Unc13d	chr1	87394596	87394995	+	Kcnj13	chr6	145361146	145361545	+	1700073E17Rik
chr17	36169077	36169476	+	Gm8909	chr19	26754451	26754850	+	Smarca2	chr16	19961045	19961444	+	Klhl6	chr11	60729395	60729794	+	Mir5100
chr9	44494386	44494785	+	Bcl9l	chr11	78408392	78408791	+	Slc13a2	chr3	121577158	121577557	+	Slc44a3	chr4	40700288	40700687	+	Aptx
chr6	40076102	40076501	+	Tmem178b	chr4	154981114	154981513	+	Pank4	chr2	20909356	20909755	+	Arhgap21	chr6	122824132	122824531	+	Foxj2
chr5	129455188	129455587	+	Sfswap	chr11	68285758	68286157	+	Mir6406	chr4	59884134	59884533	+	Slc46a2	chr7	66180934	66181333	+	Chsy1
chr7	26941468	26941867	+	Cyp2a22	chr15	59652829	59653228	+	Trib1	chr12	71836116	71836515	+	Daam1	chr4	141861532	141861931	+	Efhd2
chr11	95105473	95105872	+	Dlx3	chr12	86833708	86834107	+	Irf2bpl	chr10	119114705	119115104	+	1700064J06Rik	chr11	78984764	78985163	+	Lgals9
chr10	108406616	108407015	+	Gm36283	chr10	67785638	67786037	+	Zfp365	chr10	91953038	91953437	+	Gm31592	chr6	29860216	29860615	+	Ahcyl2
chr17	7262033	7262432	+	Tcp10a	chr18	82983478	82983877	+	4930592I03Rik	chr7	143712008	143712407	+	Tnfrsf23	chr17	31736708	31737107	+	Cryaa
chr9	53472818	53473217	+	Atm	chr9	123085368	123085767	+	Zdhhc3	chr3	94405539	94405938	+	Lingo4	chr7	49347346	49347745	+	Nav2
chr8	84655562	84655961	+	Ier2	chr7	19830711	19831110	+	Bcl3	chr5	131000468	131000867	+	Galnt17	chr5	103647327	103647726	+	1700016H13Rik
chr6	82856230	82856629	+	2310069B03Rik	chr6	94637111	94637510	+	Mir7041	chr8	26747167	26747566	+	2310008N11Rik	chr6	67014655	67015054	+	E230016M11Rik
chr1	119305400	119305799	+	Inhbb	chr7	44693734	44694133	+	Izumo2	chr5	34909315	34909714	+	Msantd1	chr5	117158584	117158983	+	Taok3
chr16	92579269	92579668	+	Clic6	chr1	43472144	43472543	+	Nck2	chr18	54506661	54507060	+	Redrum	chr10	81422220	81422619	+	Nfic
chr17	87203367	87203766	+	C330024C12Rik	chr19	34212855	34213254	+	Stambpl1	chr9	67028278	67028677	+	Tpm1	chr2	167860508	167860907	+	Ptpn1
chr11	104114685	104115084	+	Crhr1	chr1	59134416	59134815	+	Tmem237	chr1	90836111	90836510	+	Col6a3	chr3	89785369	89785768	+	Ube2q1
chr11	71033392	71033791	+	6330403K07Rik	chr8	69049782	69050181	+	Atp6v1b2	chr19	41766679	41767078	+	Gm19424	chr16	22920095	22920494	+	Fetub
chr1	89673073	89673472	+	4933400F21Rik	chr5	130207284	130207683	+	Tmem248	chr3	32661533	32661932	+	Gnb4	chr3	105521219	105521618	+	Kcnd3os
chr13	74260083	74260482	+	Ahrr	chr12	40463856	40464255	+	Dock4	chr13	117018722	117019121	+	Parp8	chr2	132061861	132062260	+	Rassf2
chr2	148182542	148182941	+	Foxa2	chr4	149820568	149820967	+	Slc25a33	chr8	126000035	126000434	+	Kcnk1	chr17	71039957	71040356	+	Myom1
chr4	133042897	133043296	+	Ahdc1	chr13	52756075	52756474	+	BB123696	chr7	126806911	126807310	+	Aldoa	chr11	70255075	70255474	+	Alox12
chr5	118321666	118322065	+	2410131K14Rik	chr12	25209347	25209746	+	Gm17746	chr6	112495222	112495621	+	Oxtr	chr13	63063705	63064104	+	Aopep
chr7	82794579	82794978	+	4933406J10Rik	chr3	83958962	83959361	+	Tmem131l	chr4	155019328	155019727	+	Plch2	chr18	38922878	38923277	+	Fgf1
chr11	103355252	103355651	+	Arhgap27	chr19	56663740	56664139	+	Adrb1	chr3	146501718	146502117	+	Gng5	chr11	60935306	60935705	+	Map2k3
chr11	30367415	30367814	+	4930505A04Rik	chr7	132574653	132575052	+	Oat	chr7	18884467	18884866	+	Pglyrp1	chr4	73781134	73781533	+	Rasef
chr11	79650357	79650756	+	Rab11fip4os2	chr13	47224110	47224509	+	Rnf144b	chr7	74726513	74726912	+	Slco3a1	chr2	79627649	79628048	+	Itprid2
chr19	10714770	10715169	+	Vps37c	chr12	69448210	69448609	+	5830428M24Rik	chr5	23561252	23561651	+	Srpk2	chr6	147951617	147952016	+	Far2
chr19	28640922	28641321	+	D930032P07Rik	chr6	127991486	127991885	+	Tspan11	chr15	56692178	56692577	+	Has2	chr10	62189284	62189683	+	Mir7662
chr2	127136909	127137308	+	Ncaph	chr1	39313687	39314086	+	Rpl31	chr2	73380276	73380675	+	Gpr155	chr5	125081439	125081838	+	Rflna
chr2	131506438	131506837	+	Smox	chr18	12225494	12225893	+	Npc1	chr1	157137128	157137527	+	Tex35	chr7	132673991	132674390	+	Lhpp
chr9	60832197	60832596	+	Uaca	chr10	76537567	76537966	+	Lss	chr15	51830216	51830615	+	Eif3h	chr17	13925963	13926362	+	Gm7168
chr2	165622599	165622998	+	Eya2	chr13	19364220	19364619	+	Stard3nl	chr6	34579705	34580104	+	Cald1	chr4	141869934	141870333	+	Efhd2
chr4	32165939	32166338	+	Map3k7	chr16	11446951	11447350	+	Snx29	chr8	88922836	88923235	+	Mir8110	chr6	125325362	125325761	+	Scnn1a
chr4	91371882	91372281	+	Elavl2	chr8	110670116	110670515	+	Mtss2	chr17	14400976	14401375	+	4930474M22Rik	chr15	7810101	7810500	+	Gdnf
chr17	88626382	88626781	+	Ston1	chr3	88125177	88125576	+	Mef2d	chr9	103707814	103708213	+	Tmem108	chr2	54039901	54040300	+	Rprm
chr11	6394188	6394587	+	Zmiz2	chr9	43737760	43738159	+	Nectin1	chr6	144917097	144917496	+	Bcat1	chr4	148024020	148024419	+	Clcn6
chr1	132200901	132201300	+	Mir135b	chr7	73535145	73535544	+	Chd2	chr12	17733000	17733399	+	Hpcal1	chr7	98312521	98312920	+	Acer3
chr7	142578037	142578436	+	H19	chr11	86961898	86962297	+	Ypel2	chr4	149314299	149314698	+	Kif1b	chr16	4045688	4046087	+	Dnase1
chr16	4603067	4603466	+	Glis2	chr14	57104571	57104970	+	Gjb2	chr12	83848645	83849044	+	Numb	chr16	90231300	90231699	+	Sod1
chr12	70752216	70752615	+	Frmd6	chr15	97822900	97823299	+	Hdac7	chr11	6514785	6515184	+	Myo1g	chr12	11204328	11204727	+	9530020I12Rik
chr4	108350770	108351169	+	Coa7	chr12	59129034	59129433	+	Mia2	chr5	117486112	117486511	+	Ksr2	chr7	63851832	63852231	+	E030018B13Rik
chr7	48958821	48959220	+	Nav2	chr15	12196483	12196882	+	Mtmr12	chr1	131938808	131939207	+	Slc45a3	chr4	141653942	141654341	+	Plekhm2
chr4	156064093	156064492	+	Gm13648	chr19	56801319	56801718	+	Ccdc186	chr14	62798544	62798943	+	Ints6	chr13	91372132	91372531	+	A830009L08Rik
chr2	107290390	107290789	+	Kcna4	chr9	14544359	14544758	+	Cwc15	chr15	100066647	100067046	+	Dip2b	chr12	84155133	84155532	+	Pnma1
chr15	78850405	78850804	+	Lgals2	chr19	24321357	24321756	+	Fxn	chr3	17616635	17617034	+	Mir124-2hg	chr1	133188681	133189080	+	Plekha6
chr9	119749158	119749557	+	Scn10a	chr2	128552161	128552560	+	Spdye4c	chr6	72352727	72353126	+	Tmem150a	chr5	96009106	96009505	+	Cxcl13
chr13	83730889	83731288	+	C130071C03Rik	chr13	45088817	45089216	+	Dtnbp1	chr9	115048328	115048727	+	Osbpl10	chr4	117933191	117933590	+	Artn
chr11	88011310	88011709	+	Dynll2	chr16	34030174	34030573	+	Umps	chr4	45361312	45361711	+	Dcaf10	chr12	86775543	86775942	+	Lrrc74a
chr5	119086093	119086492	+	1700081H04Rik	chr6	137471028	137471427	+	Eps8	chr1	87393792	87394191	+	Kcnj13	chr12	20815578	20815977	+	1700030C10Rik
chr17	21535358	21535757	+	Zfp52	chr7	25440156	25440555	+	Cxcl17	chr4	70394725	70395124	+	Cdk5rap2	chr7	84135835	84136234	+	Abhd17c
chr11	35938828	35939227	+	Wwc1	chr11	75509918	75510317	+	Rilp	chr4	32621622	32622021	+	Casp8ap2	chr17	34296067	34296466	+	H2-Aa
chr4	82250236	82250635	+	Gm11264	chr11	60229764	60230163	+	Srebf1	chr15	76724127	76724526	+	C030006K11Rik	chr17	34655621	34656020	+	Atf6b
chr1	90153353	90153752	+	Iqca	chr5	113035699	113036098	+	Grk3	chr7	80823917	80824316	+	Iqgap1	chr10	13789590	13789989	+	Aig1
chr13	35765790	35766189	+	Cdyl	chr16	10664322	10664721	+	Clec16a	chr5	3936191	3936590	+	Akap9	chr6	113934700	113935099	+	Atp2b2
chr1	39335798	39336197	+	Rpl31	chr1	59915820	59916219	+	Fam117b	chr1	191169925	191170324	+	Fam71a	chr10	85038175	85038574	+	Fhl4
chr15	102025346	102025745	+	Krt18	chr13	19389460	19389859	+	Stard3nl	chr6	86026873	86027272	+	Add2	chr8	46092985	46093384	+	Snx25
chr2	90782561	90782960	+	Agbl2	chr8	68565574	68565973	+	Csgalnact1	chr15	6312402	6312801	+	Dab2	chr3	133341033	133341432	+	Ppa2
chr13	73268726	73269125	+	Irx4	chr1	86470629	86471028	+	Tex44	chr1	155199465	155199864	+	Stx6	chr8	13240666	13241065	+	Adprhl1
chr11	51551248	51551647	+	Phykpl	chr13	73453809	73454208	+	Lpcat1	chr17	49691394	49691793	+	Kif6	chr2	77436203	77436602	+	Gm13944
chr2	34014902	34015301	+	C230014O12Rik	chr10	69136284	69136683	+	Rhobtb1	chr2	119329126	119329525	+	Gm14207	chr4	53108154	53108553	+	Abca1
chr6	131316403	131316802	+	Styk1	chr12	26365919	26366318	+	4930549C15Rik	chr6	90619130	90619529	+	Slc41a3	chr2	103303186	103303585	+	Ehf
chr17	15075012	15075411	+	Ermard	chr8	81767493	81767892	+	Inpp4b	chr7	49428992	49429391	+	Nav2	chr2	25363489	25363888	+	Uap1l1
chr10	88717473	88717872	+	Gm4925	chr6	99275858	99276257	+	Foxp1	chr6	121212977	121213376	+	Tuba8	chr4	145246695	145247094	+	Tnfrsf1b
chr9	31925851	31926250	+	Barx2	chr3	10016764	10017163	+	Fabp5	chr8	92493426	92493825	+	Irx5	chr5	139812050	139812449	+	Tmem184a
chr4	142277488	142277887	+	Kazn	chr18	61279078	61279477	+	Pde6a	chr1	134555120	134555519	+	Kdm5b	chr16	33678051	33678450	+	Heg1
chr9	64094136	64094535	+	Scarletltr	chr9	92865819	92866218	+	1700034K08Rik	chr16	91810266	91810665	+	Itsn1	chr12	56662789	56663188	+	Pax9
chr2	32317996	32318395	+	Gm23363	chr6	92854882	92855281	+	9530026P05Rik	chr4	65391526	65391925	+	Trim32	chr2	109725268	109725667	+	Bdnf
chr18	35867776	35868175	+	Cxxc5	chr3	82364544	82364943	+	Map9	chr1	78647323	78647722	+	Acsl3	chr12	24498474	24498873	+	Taf1b
chr8	121164081	121164480	+	Foxl1	chr4	45487718	45488117	+	Shb	chr4	32375867	32376266	+	Bach2	chr12	25120732	25121131	+	Gm17746
chr11	95096752	95097151	+	Itga3	chr4	5681466	5681865	+	Fam110b	chr11	119046521	119046920	+	Cbx8	chr6	120641900	120642299	+	Cecr2
chr15	102022690	102023089	+	Krt18	chr18	3501253	3501652	+	Bambi	chr9	59016282	59016681	+	Neo1	chr7	58626720	58627119	+	Atp10a
chr8	72353515	72353914	+	Klf2	chr12	91910507	91910906	+	Sel1l	chr18	65999333	65999732	+	Lman1	chr7	27605555	27605954	+	Akt2
chr5	125408855	125409254	+	Ubc	chr14	120278830	120279229	+	Mbnl2	chr6	95179993	95180392	+	Kbtbd8	chr13	102933720	102934119	+	1700099I09Rik
chr8	83576484	83576883	+	Ndufb7	chr2	118402306	118402705	+	Eif2ak4	chr2	91441723	91442122	+	1110051M20Rik	chr9	96879015	96879414	+	Pxylp1
chr2	70704389	70704788	+	Gorasp2	chr8	11351372	11351771	+	Col4a1	chr15	78978896	78979295	+	Triobp	chr8	70571046	70571445	+	Isyna1
chr12	18514224	18514623	+	5730507C01Rik	chr6	134700858	134701257	+	Borcs5	chr14	57041393	57041792	+	Gja3	chr1	131126353	131126752	+	Dyrk3
chr8	125920222	125920621	+	Map3k21	chr12	69486066	69486465	+	5830428M24Rik	chr10	80387501	80387900	+	Mex3d	chr10	41709323	41709722	+	Ccdc162
chr4	114688645	114689044	+	Gm12830	chr5	29083271	29083670	+	Rnf32	chr15	81055449	81055848	+	Mrtfa	chr3	52576722	52577121	+	Gm30173
chr4	115063193	115063592	+	Tal1	chr6	118045880	118046279	+	Rasgef1a	chrX	130281481	130281880	+	Diaph2	chr5	118355921	118356320	+	2410131K14Rik
chr16	8523787	8524186	+	Abat	chr10	24948227	24948626	+	Arg1	chr16	87207903	87208302	+	Gm32865	chr12	35291834	35292233	+	Mir680-3
chr2	84840135	84840534	+	Slc43a1	chr6	18248485	18248884	+	Cftr	chr18	8054532	8054931	+	Wac	chr2	101950846	101951245	+	Commd9
chr18	79020280	79020679	+	Setbp1	chr1	184675555	184675954	+	4930488B22Rik	chr2	113428265	113428664	+	Fmn1	chr9	48618547	48618946	+	Nnmt
chr11	62967090	62967489	+	Cdrt4	chr12	25215279	25215678	+	Gm17746	chr1	92972836	92973235	+	Gpr35	chr4	63010232	63010631	+	Zfp618
chr4	130861943	130862342	+	Laptm5	chr7	123322478	123322877	+	Arhgap17	chr18	80734909	80735308	+	Nfatc1	chr2	30901652	30902051	+	Ptges
chr7	122670777	122671176	+	Cacng3	chr12	29280083	29280482	+	Gm31333	chr8	119180719	119181118	+	Hsbp1	chr11	59636113	59636512	+	Olfr225
chr7	109276718	109277117	+	Lmo1	chr13	54231818	54232217	+	Hrh2	chr1	120027666	120028065	+	Sctr	chr12	26460135	26460534	+	Rsad2
chr2	168549295	168549694	+	Nfatc2	chr19	23058409	23058808	+	Klf9	chr6	32386876	32387275	+	Plxna4os1	chr2	6118279	6118678	+	Proser2
chr18	75378638	75379037	+	Smad7	chr8	45614650	45615049	+	Sorbs2	chr16	48410191	48410590	+	Gm5485	chr5	125019107	125019506	+	Rflna
chr2	104069677	104070076	+	Cd59b	chr17	25968191	25968590	+	Capn15	chr8	35409169	35409568	+	Ppp1r3b	chr4	154185020	154185419	+	Megf6
chr12	20614773	20615172	+	1700030C10Rik	chr1	131118511	131118910	+	Dyrk3	chr13	19603719	19604118	+	Epdr1	chr7	46614283	46614682	+	Sergef
chr10	77151123	77151522	+	Col18a1	chr10	23852078	23852477	+	Vnn3	chr1	13643130	13643529	+	Lactb2	chr12	51882967	51883366	+	Hectd1
chr7	130692462	130692861	+	Tacc2	chr15	85935653	85936052	+	Trmu	chr3	10016764	10017163	+	Fabp5	chr1	83032472	83032871	+	Slc19a3
chr1	171419457	171419856	+	Tstd1	chr10	22708486	22708885	+	Mir7663	chr15	55618980	55619379	+	Mtbp	chr18	60804792	60805191	+	Cd74
chr4	131206829	131207228	+	A930031H19Rik	chr2	137207835	137208234	+	Jag1	chr1	82641514	82641913	+	Col4a3	chr4	58981615	58982014	+	Ptgr1
chr8	117660365	117660764	+	Sdr42e1	chr12	73206253	73206652	+	Trmt5	chr9	68859493	68859892	+	9530091C08Rik	chr7	49375540	49375939	+	Nav2
chr7	7049723	7050122	+	Aurkc	chr14	8135100	8135499	+	Pxk	chr4	82684211	82684610	+	Zdhhc21	chr6	146959981	146960380	+	1700034J05Rik
chr5	29467787	29468186	+	Mnx1	chr7	35113102	35113501	+	Cebpa	chr6	135302391	135302790	+	Pbp2	chr8	12856008	12856407	+
chr5	134444591	134444990	+	Gtf2ird1	chr17	83161695	83162094	+	Pkdcc	chr4	43043867	43044266	+	Fam214b	chr6	126033669	126034068	+	Ntf3
chr4	44106334	44106733	+	Gm12504	chr4	59753719	59754118	+	Inip	chr4	106996337	106996736	+	Mrpl37	chr7	75865014	75865413	+	Klhl25
chr5	112656837	112657236	+	1700034G24Rik	chr11	65039737	65040136	+	Elac2	chr16	23028951	23029350	+	Kng2	chr8	120547551	120547950	+	Mir7687
chr11	117345267	117345666	+	45178	chr11	68488201	68488600	+	Pik3r6	chr6	31549646	31550045	+	Podxl	chr16	26967915	26968314	+	Gmnc
chr7	118848793	118849192	+	Knop1	chr17	13735075	13735474	+	Afdn	chr5	48989157	48989556	+	Kcnip4	chr10	29457536	29457935	+	Rspo3
chr7	141278689	141279088	+	Sct	chr15	54496605	54497004	+	Mal2	chr4	149132205	149132604	+	Cenps	chr3	146265674	146266073	+	Lpar3
chr6	91301736	91302135	+	Fbln2	chr11	94495456	94495855	+	Epn3	chr4	100645870	100646269	+	Cachd1	chr5	135161196	135161595	+	Bcl7b
chr18	25645857	25646256	+	Celf4	chr2	156732114	156732513	+	Dlgap4	chr5	101880924	101881323	+	Cds1	chr7	84361139	84361538	+	Arnt2
chr11	98357002	98357401	+	1700003D09Rik	chr13	12475148	12475547	+	Lgals8	chr4	53146469	53146868	+	Abca1	chr8	13420959	13421358	+	Tmem255b
chr5	63891802	63892201	+	Rell1	chr6	108410864	108411263	+	Mir7661	chr11	116162161	116162560	+	Fbf1	chr3	84652553	84652952	+	Tmem154
chr17	32166699	32167098	+	Notch3	chr6	94779812	94780211	+	Lrig1	chr4	149498889	149499288	+	Lzic	chr11	57998843	57999242	+	Larp1
chr18	43207360	43207759	+	Stk32a	chr16	45400170	45400569	+	Cd200	chr7	74341200	74341599	+	Slco3a1	chr3	88120022	88120421	+	Mef2d
chr17	29463935	29464334	+	Pim1	chr6	137874813	137875212	+	Dera	chr11	83319057	83319456	+	Ap2b1	chr4	119467877	119468276	+	Rimkla
chr18	38190528	38190927	+	Pcdh1	chr10	121297338	121297737	+	Tbc1d30	chr3	97595071	97595470	+	Chd1l	chr7	125427657	125428056	+	Kdm8
chr5	74702779	74703178	+	Lnx1	chr6	120172347	120172746	+	Ninj2	chr5	98485279	98485678	+	Mir703	chr18	60638220	60638619	+	Synpo
chr1	69727960	69728359	+	Ikzf2	chr9	120776622	120777021	+	1700020M21Rik	chr11	88334889	88335288	+	Mir378b	chr17	31965535	31965934	+	Hsf2bp
chr16	95699633	95700032	+	Ets2	chr2	165323960	165324359	+	Elmo2	chr4	142671878	142672277	+	Kazn	chr14	25533089	25533488	+	Mir3075
chr5	29708341	29708740	+	Dnajb6	chr18	74648918	74649317	+	1700120E14Rik	chr11	60311456	60311855	+	Tom1l2	chr9	104467246	104467645	+	Mir2136
chr8	84742665	84743064	+		chr5	134644812	134645211	+	Eif4h	chr16	93092791	93093190	+	1810053B23Rik	chr3	101404603	101405002	+	Igsf3
chr6	112459293	112459692	+	Cav3	chr15	10717172	10717571	+	4930556M19Rik	chr7	144680024	144680423	+	Ano1	chr18	37655524	37655923	+	Pcdhga1
chr8	35350385	35350784	+	Ppp1r3b	chr1	25057662	25058061	+	Gm20172	chr15	7563204	7563603	+	Egflam	chr14	121361704	121362103	+	Stk24
chr7	28919736	28920135	+	Capn12	chr13	4233465	4233864	+	Akr1c19	chr8	33817443	33817842	+	Smim18	chr13	115106244	115106643	+	Itga1
chr11	120183146	120183545	+	2810410L24Rik	chr15	38531179	38531578	+	Azin1	chr7	66743360	66743759	+	Cers3	chr11	46102048	46102447	+	Mir8100
chr4	127640169	127640568	+	Gjb5	chr7	27118095	27118494	+	Cyp2f2	chr14	19751007	19751406	+	Nid2	chr8	84786349	84786748	+
chr7	95814813	95815212	+	Tenm4	chr8	36685422	36685821	+	Dlc1	chr7	113121914	113122313	+	4930543E12Rik	chr12	79103758	79104157	+	9230116L04Rik
chr8	61745129	61745528	+	Palld	chr6	143536898	143537297	+	4930579D09Rik	chr17	26781225	26781624	+	Bnip1	chr3	31911803	31912202	+	Kcnmb2
chr2	132879407	132879806	+	Lrrn4	chr5	135887742	135888141	+	Hspb1	chr15	101424905	101425304	+	Krt7	chr2	148578222	148578621	+	Nxt1
chr2	91931567	91931966	+	Mdk	chr18	65036825	65037224	+	Nedd4l	chr8	7808379	7808778	+	Efnb2	chr8	126884115	126884514	+	A630001O12Rik
chr13	56582094	56582493	+	Tgfbi	chr4	135516478	135516877	+	Stpg1	chrY	1245599	1245998	+	Uty	chr10	117282054	117282453	+	Lyz2
chr9	107453127	107453526	+	Cacna2d2	chr6	3343668	3344067	+	Gm8579	chr5	113113143	113113542	+	2900026A02Rik	chr15	55134632	55135031	+	Deptor
chr2	180604755	180605154	+	Col9a3	chr2	77162104	77162503	+	Ccdc141	chr1	179046042	179046441	+	Smyd3	chr18	53256176	53256575	+	Snx24
chr3	102275618	102276017	+	A230001M10Rik	chr3	88422082	88422481	+	Slc25a44	chr8	80117581	80117980	+	Hhip	chr3	88133248	88133647	+	Mef2d
chr4	107119039	107119438	+	Cdcp2	chr4	119966637	119967036	+	Hivep3	chr18	55058811	55059210	+	Zfp608	chr4	54587286	54587685	+	Zfp462
chr11	6895580	6895979	+	Adcy1	chr17	62687466	62687865	+	Efna5	chr10	52174385	52174784	+	Ros1	chr14	20741330	20741729	+	Ndst2
chr7	30143563	30143962	+	Zfp382	chr6	52026210	52026609	+	Skap2	chr7	132793430	132793829	+	Fam53b	chr6	87304453	87304852	+	Antxr1
chr12	56252761	56253160	+	Gm19990	chr1	134189080	134189479	+	Mybph	chr11	115222263	115222662	+	Nat9	chr6	88809207	88809606	+	Abtb1
chr11	107413179	107413578	+	Pitpnc1	chr14	20177706	20178105	+	Kcnk5	chr16	17510382	17510781	+	Lztr1	chr4	150346816	150347215	+	Rere
chr4	155653054	155653453	+	Mmp23	chr1	151427221	151427620	+	Swt1	chr13	27059065	27059464	+	Prl	chr16	96357910	96358309	+	Igsf5
chr7	100285461	100285860	+	P4ha3	chr17	6771610	6772009	+	Ezr	chr4	95096617	95097016	+	Jun	chr7	49258059	49258458	+	Nav2
chr5	146385027	146385426	+	Wasf3	chr19	59075517	59075916	+	Shtn1	chr7	19557963	19558362	+	Ppp1r37	chr8	95144257	95144656	+	Kifc3
chr12	117153659	117154058	+	Gm10421	chr19	42115936	42116335	+	Avpi1	chr1	33753782	33754181	+	Bag2	chr7	16417031	16417430	+	Zc3h4
chr2	172825160	172825559	+	Bmp7	chr11	87039363	87039762	+	Gdpd1	chr1	74121858	74122257	+	Tns1	chr1	191075521	191075920	+	Nsl1
chr17	52602091	52602490	+	Gm27217	chr17	31842327	31842726	+	Sik1	chr16	85128187	85128586	+	App	chr15	98714336	98714735	+	Ccdc65
chr2	165563445	165563844	+	Eya2	chr2	137225218	137225617	+	Jag1	chr13	64126307	64126706	+	Slc35d2	chr14	71359569	71359968	+	Gm4251
chr7	136864960	136865359	+	Mgmt	chr9	42908916	42909315	+	Grik4	chr15	99008715	99009114	+	Tuba1c	chr4	43759525	43759924	+	A630077J23Rik
chr5	144479699	144480098	+	Nptx2	chr6	125318958	125319357	+	Scnn1a	chr17	64138011	64138410	+	1110058D11Rik	chr19	5432299	5432698	+	AI837181
chr1	191977180	191977579	+	Rd3	chr3	129620800	129621199	+	Gm35986	chr16	90625799	90626198	+	Mis18a	chr6	99974280	99974679	+	Prok2
chr2	181953046	181953445	+	Gm14496	chr3	89458751	89459150	+	Pmvk	chr8	26501224	26501623	+	2310008N11Rik	chr1	88560756	88561155	+	Gm19589
chr1	93128740	93129139	+	Agxt	chr14	41146108	41146507	+	Mbl1	chr3	36008512	36008911	+	Mccc1	chr6	31262157	31262556	+	2210408F21Rik
chr5	149514221	149514620	+	Wdr95	chr4	145199976	145200375	+	Vps13d	chr14	59525825	59526224	+	Cab39l	chr14	103646878	103647277	+	Slain1
chr17	12830456	12830855	+	Mas1	chr4	128907243	128907642	+	Trim62	chr9	74971407	74971806	+	Fam214a	chr16	48356381	48356780	+	Dppa2
chr12	76524912	76525311	+	Mir5135	chr7	97453054	97453453	+	Kctd14	chr6	65144796	65145195	+	Hpgds	chr1	90633709	90634108	+	Cops8
chr7	3331686	3332085	+	Cacng7	chr7	133920007	133920406	+	Dhx32	chr10	67951699	67952098	+	4930521O17Rik	chr2	85252881	85253280	+	Lrrc55
chr7	34541027	34541426	+	Kctd15	chr17	34968622	34969021	+	Hspa1a	chr1	158163430	158163829	+	Brinp2	chr1	88658331	88658730	+	Arl4c
chr2	12301779	12302178	+	Itga8	chr19	43916660	43917059	+	Dnmbp	chr12	108003961	108004360	+	Bcl11b	chr4	135844427	135844826	+	Srsf10
chr11	113221367	113221766	+	4732490B19Rik	chr18	74641649	74642048	+	1700120E14Rik	chr16	95825173	95825572	+	1600002D24Rik	chr7	132800801	132801200	+	Fam53b
chr3	148744686	148745085	+	Adgrl2	chr9	118699784	118700183	+	Itga9	chr12	33214200	33214599	+	Atxn7l1	chr10	58836441	58836840	+	Sh3rf3
chr7	113295479	113295878	+	Btbd10	chr13	43807368	43807767	+	Cd83	chr9	14768872	14769271	+	1700012B09Rik	chr9	32730626	32731025	+	Ets1
chr2	90522434	90522833	+	Ptprj	chr8	84079217	84079616	+	Mir709	chr8	77438285	77438684	+	Arhgap10	chr11	94875016	94875415	+	Gm11544
chr16	36691412	36691811	+	Ildr1	chr8	121673161	121673560	+	Zcchc14	chr2	73012685	73013084	+	Sp3	chr5	115872068	115872467	+	Cit
chr6	55009581	55009980	+	Ggct	chr10	53888376	53888775	+	Fam184a	chr7	98086357	98086756	+	Myo7a	chr19	44458733	44459132	+	Wnt8b
chr12	87278314	87278713	+	Ahsa1	chr14	121100812	121101211	+	Farp1	chr4	19604037	19604436	+	Rmdn1	chr2	23034696	23035095	+	Abi1
chr11	118363156	118363555	+	Timp2	chr7	35146335	35146734	+	Cebpa	chr9	120811568	120811967	+	1700020M21Rik	chr17	45859423	45859822	+	4930542M03Rik
chr12	20990272	20990671	+	Asap2	chr12	55446646	55447045	+	Nfkbia	chr3	60098507	60098906	+	Sucnr1	chr15	99408841	99409240	+	Tmbim6
chr11	43385302	43385701	+	Mir146	chr15	85832011	85832410	+	Ttc38	chr5	116407274	116407673	+	Hspb8	chr11	32868900	32869299	+	Smim23
chr6	89282469	89282868	+	4930512J16Rik	chr15	91660535	91660934	+	Lrrk2	chr10	98979340	98979739	+	Atp2b1	chr8	123388930	123389329	+	Tcf25
chr11	11877965	11878364	+	1700042O10Rik	chr18	65029300	65029699	+	Nedd4l	chr9	21037484	21037883	+	Mir1900	chr11	54071744	54072143	+	Pdlim4
chr8	117470560	117470959	+	Mir7078	chr2	60850980	60851379	+	Rbms1	chr18	47099761	47100160	+	Commd10	chrX	75759043	75759442	+	4933407K13Rik
chr1	37971549	37971948	+	Lyg1	chr15	83408657	83409056	+	Pacsin2	chr3	145656965	145657364	+	Ccn1	chr15	67083068	67083467	+	St3gal1
chr17	74993979	74994378	+	Ltbp1	chr19	40487488	40487887	+	Sorbs1	chr1	43082932	43083331	+	Tgfbrap1	chr6	84181470	84181869	+	Dysf
chr3	145632866	145633265	+	Ccn1	chr16	62807525	62807924	+	Stx19	chr4	123056514	123056913	+	Trit1	chr4	151339491	151339890	+	Gm13090
chr9	35331109	35331508	+	4933422A05Rik	chr9	114805135	114805534	+	Cmtm7	chr7	83982522	83982921	+	Mesd	chr8	95354644	95355043	+	Mmp15
chr2	37766097	37766496	+	Crb2	chr13	60722761	60723160	+	BC051665	chr9	35101662	35102061	+	4930581F22Rik	chr7	112491720	112492119	+	Parvaos
chr6	112383239	112383638	+	Ssu2	chr6	121211808	121212207	+	Tuba8	chr17	73022691	73023090	+	Lclat1	chr9	63698712	63699111	+	Smad3
chr1	21075837	21076236	+	Tram2	chr2	164454896	164455295	+	Sys1	chr14	99788195	99788594	+	Klf12	chr3	94984289	94984688	+	Pi4kb
chr1	91872367	91872766	+	Twist2	chr2	36172152	36172551	+	Rbm18	chr18	82910665	82911064	+	Zfp516	chr11	105574265	105574664	+	Tanc2
chr5	53241066	53241465	+	Smim20	chr11	68301636	68302035	+	Mir6406	chr14	105830711	105831110	+	Spry2	chr15	64053382	64053781	+	Fam49b
chr8	33963955	33964354	+	Rbpms	chr19	28850493	28850892	+	Slc1a1	chr8	84712450	84712849	+	Lyl1	chr9	111197365	111197764	+	Mlh1
chr2	4298773	4299172	+	Frmd4a	chr9	48723629	48724028	+	Zbtb16	chr9	77828567	77828966	+	Gclc	chr4	124846509	124846908	+	1110065P20Rik
chr15	87715265	87715664	+	Mir6393	chr18	83387964	83388363	+	4921531P14Rik	chr19	10219573	10219972	+	Tmem258	chr7	104218651	104219050	+	Trim6
chr2	168578073	168578472	+	Nfatc2	chr7	121880239	121880638	+	Scnn1b	chr19	14161290	14161689	+	Olfr1505	chr18	46113669	46114068	+	A330093E20Rik
chr7	109218836	109219235	+	Lmo1	chr12	40248033	40248432	+	Gm7008	chr15	102395151	102395550	+	Sp1	chr17	71267404	71267803	+	Emilin2
chr5	137374822	137375221	+	Ephb4	chr16	30113185	30113584	+	Hes1	chr16	95964473	95964872	+	Psmg1	chr13	34709139	34709538	+	Fam50b
chr2	63702414	63702813	+	Gm8541	chr5	52882375	52882774	+	Anapc4	chr12	109531891	109532290	+	Meg3	chr16	57642592	57642991	+	Mir1970b
chr1	88707581	88707980	+	Arl4c	chr12	80691936	80692335	+	Plekhd1os	chr6	23574420	23574819	+	Rnf133	chr18	20968932	20969331	+	Rnf125
chr9	35493394	35493793	+	Cdon	chr10	69445936	69446335	+	Ank3	chr19	43708210	43708609	+	Entpd7	chr7	66083748	66084147	+	Selenos
chr3	33844110	33844509	+	Ccdc39	chr5	72904944	72905343	+	Slain2	chr17	51783727	51784126	+	Satb1	chr6	137980416	137980815	+	Slc15a5
chrX	136992922	136993321	+	Zcchc18	chr10	80503537	80503936	+	Onecut3	chr1	182115661	182116060	+	Srp9	chr9	50697648	50698047	+	Dixdc1
chr19	3659774	3660173	+	Lrp5	chr1	161913625	161914024	+	Suco	chr6	39600860	39601259	+	Ndufb2	chr1	120062224	120062623	+	Tmem37
chr9	58299216	58299615	+	Loxl1	chr7	80386407	80386806	+	Fes	chr8	125816727	125817126	+	A730098A19Rik	chr8	124826910	124827309	+	Trim67
chr19	42196457	42196856	+	Sfrp5	chr17	33828869	33829268	+	Ndufa7	chr4	138086999	138087398	+	1700095J12Rik	chr13	9929896	9930295	+	Zmynd11
chr17	31144635	31145034	+	Tff2	chr13	104727738	104728137	+	Cwc27	chr11	9666882	9667281	+	Abca13	chr4	128724095	128724494	+	Phc2
chr2	154567890	154568289	+	E2f1	chr5	122602293	122602692	+	Ift81	chr16	94412174	94412573	+	Pigp	chr7	102483679	102484078	+	Olfr544
chr16	5153274	5153673	+	Sec14l5	chr4	99941859	99942258	+	Pgm2	chr2	101965638	101966037	+	Commd9	chr7	25878729	25879128	+	Cyp2b10
chr19	22139104	22139503	+	Trpm3	chr17	34627735	34628134	+	Ppt2	chr9	103014703	103015102	+	Slco2a1	chr16	34936262	34936661	+	1700119H24Rik
chr15	87625612	87626011	+	Tafa5	chr2	60086173	60086572	+	Gm13570	chr8	60661194	60661593	+	Mfap3l	chr12	106177303	106177702	+	Vrk1
chr4	141335467	141335866	+	Fam131c	chr6	40429585	40429984	+	E330009J07Rik	chr18	82916473	82916872	+	Zfp516	chr2	132064251	132064650	+	Rassf2
chr3	69536182	69536581	+	B3galnt1	chr6	50254864	50255263	+	Gsdme	chr2	27886147	27886546	+	Col5a1	chr5	125094111	125094510	+	Ncor2
chr9	63965694	63966093	+	Smad6	chr12	17318492	17318891	+	Atp6v1c2	chr14	105349795	105350194	+	5430440P10Rik	chr19	5704465	5704864	+	Kcnk7
chr6	113852312	113852711	+	Atp2b2	chr9	48707664	48708063	+	Nnmt	chr3	98273590	98273989	+	Hmgcs2	chr5	130044162	130044561	+	Crcp
chr2	38350860	38351259	+	Lhx2	chr4	11026287	11026686	+	Plekhf2	chr8	123502171	123502570	+	Dbndd1	chr5	104095424	104095823	+	Gm17660
chr4	141244929	141245328	+	Arhgef19	chr6	83131682	83132081	+	Rtkn	chr8	8659838	8660237	+	Efnb2	chr8	88340133	88340532	+	Brd7
chr8	122579195	122579594	+	Aprt	chr2	35589840	35590239	+	Dab2ip	chr13	57793850	57794249	+	Spock1	chr6	34309404	34309803	+	Gm6644
chr17	45474715	45475114	+	Spats1	chr11	96934962	96935361	+	Prr15l	chr12	38814388	38814787	+	Etv1	chr18	84092267	84092666	+	Zadh2
chr17	70633485	70633884	+	Dlgap1	chr11	46085330	46085729	+	Mir8100	chr10	8505665	8506064	+	Ust	chr9	60504724	60505123	+	Thsd4
chr4	65420601	65421000	+	Trim32	chr14	25500546	25500945	+	Mir3075	chr17	49029820	49030219	+	1700008K24Rik	chr12	99340793	99341192	+	Foxn3
chr17	49031791	49032190	+	1700008K24Rik	chr7	74483973	74484372	+	Slco3a1	chr2	52925030	52925429	+	Fmnl2	chr2	83700670	83701069	+	Itgav
chr14	24500512	24500911	+	Rps24	chr1	118649898	118650297	+	Tfcp2l1	chr14	54544731	54545130	+	Haus4	chr7	49400490	49400889	+	Nav2
chr12	76593779	76594178	+	AI463170	chr5	65150559	65150958	+	Klhl5	chr6	85957578	85957977	+	Dusp11	chr10	121439323	121439722	+	Rassf3
chr11	6901180	6901579	+	Adcy1	chr6	82969471	82969870	+	M1ap	chr18	9451199	9451598	+	Ccny	chr4	21798421	21798820	+	Usp45
chr6	87722603	87723002	+	Efcc1	chr10	42834252	42834651	+	Scml4	chr10	41653005	41653404	+	Ccdc162	chr15	83499206	83499605	+	Ttll1
chr18	36197178	36197577	+	Nrg2	chr16	93513619	93514018	+	1700029J03Rik	chr10	77484267	77484666	+	Fam207a	chr2	163494019	163494418	+	R3hdml
chr7	49351661	49352060	+	Nav2	chr1	156470615	156471014	+	Soat1	chr7	143364245	143364644	+	4933417O13Rik	chr8	120500922	120501321	+	Gse1
chr17	45824994	45825393	+	4930542M03Rik	chr14	120504957	120505356	+	Rap2a	chr11	103942716	103943115	+	Nsf	chr5	110704057	110704456	+	Mir7026
chr11	95130656	95131055	+	Dlx3	chr5	62771803	62772202	+	Arap2	chr8	11774649	11775048	+	Arhgef7	chr12	15653298	15653697	+	Mir6387
chr8	88792676	88793075	+	Cyld	chr5	103778231	103778630	+	Aff1	chr17	30375087	30375486	+	Gm6402	chr10	117275932	117276331	+	Lyz2
chr1	88700427	88700826	+	Arl4c	chr13	63564762	63565161	+	Ptch1	chr13	94378969	94379368	+	Ap3b1	chr1	46378741	46379140	+	Dnah7c
chr5	30797434	30797833	+	Mapre3	chr9	50849273	50849672	+	Ppp2r1b	chr19	11761140	11761539	+	Mrpl16	chr16	50753634	50754033	+	Dubr
chr8	117362269	117362668	+	Cmip	chr8	12996881	12997280	+	F7	chr3	148034734	148035133	+	Adgrl2	chr3	14869801	14870200	+	Car3
chr1	174501588	174501987	+	Fmn2	chr17	31834693	31835092	+	Sik1	chr18	60630079	60630478	+	Synpo	chr10	59439383	59439782	+	Oit3
chr13	64177995	64178394	+	Habp4	chr2	30717255	30717654	+	Mir3089	chr8	92720119	92720518	+	Irx6	chr13	3531810	3532209	+	Gdi2
chr11	59364458	59364857	+	Prss38	chr15	52033792	52034191	+	Aard	chr3	87164054	87164453	+	Kirrel	chr9	122180120	122180519	+	Snrk
chr4	13743114	13743513	+	Runx1t1	chr17	71089353	71089752	+	Myom1	chr9	106911676	106912075	+	Manf	chr4	130557870	130558269	+	Nkain1
chr17	68836959	68837358	+	Tmem200c	chr8	84011933	84012332	+	2210011C24Rik	chr15	102242549	102242948	+	Rarg	chr16	57649886	57650285	+	Mir1970b
chr17	52601022	52601421	+	Gm27217	chr5	36574255	36574654	+	Tbc1d14	chr10	24446165	24446564	+	Ccn2	chr15	79998012	79998411	+	Mir7213
chr7	75880663	75881062	+	Klhl25	chr9	108119988	108120387	+	4930447F24Rik	chr9	62360757	62361156	+	Anp32a	chr2	157751679	157752078	+	Ctnnbl1
chr2	27166879	27167278	+	Dbh	chr2	145843293	145843692	+	Rin2	chr14	76195267	76195666	+	2900040C04Rik	chr17	4868021	4868420	+	Arid1b
chr12	85350851	85351250	+	Nek9	chr1	21010253	21010652	+	Efhc1	chr11	30183243	30183642	+	Sptbn1	chr10	85189761	85190160	+	Cry1
chr1	41390105	41390504	+	4930448I06Rik	chr9	54566920	54567319	+	Cib2	chr1	13300683	13301082	+	Ncoa2	chr18	34025546	34025945	+	Epb41l4a
chr9	34557837	34558236	+	Kirrel3	chr1	16153023	16153422	+	Rdh10	chr5	139033934	139034333	+	Pdgfa	chr8	11171529	11171928	+	Col4a2
chr7	139833957	139834356	+	Adgra1	chr7	16309993	16310392	+	Bbc3	chr18	75244988	75245387	+	2010010A06Rik	chr5	120560881	120561280	+	Tpcn1
chr7	125945826	125946225	+	Gsg1l	chr1	83142032	83142431	+	Daw1	chr9	113874558	113874957	+	Ubp1	chr4	124759440	124759839	+	Gm12915
chr3	121469276	121469675	+	Cnn3	chr4	47293838	47294237	+	Tgfbr1	chr8	18728480	18728879	+	Angpt2	chr1	36254810	36255209	+	Uggt1
chr7	144153089	144153488	+	Shank2	chr18	83160636	83161035	+	4921531P14Rik	chr14	76834098	76834497	+	4930431P22Rik	chr5	63936746	63937145	+	Rell1
chr10	115184766	115185165	+	Tph2	chr10	12716673	12717072	+	Utrn	chr1	170356653	170357052	+	Spata46	chr1	181009827	181010226	+	Ephx1
chr8	25440481	25440880	+	Fgfr1	chr13	97883618	97884017	+	Eyelinc18	chr8	95663623	95664022	+	Gins3	chr5	96804337	96804736	+	Anxa3
chr13	99038692	99039091	+	2310020H05Rik	chr1	132266838	132267237	+	Klhdc8a	chr8	77214660	77215059	+	Arhgap10	chr8	25615784	25616183	+	Nsd3
chr9	41860670	41861069	+	Sorl1	chr9	120750843	120751242	+	1700020M21Rik	chr11	59737410	59737809	+	1700007J10Rik	chr11	51874278	51874677	+	Jade2
chr6	94464460	94464859	+	Slc25a26	chr4	154177322	154177721	+	Megf6	chr16	29668472	29668871	+	Opa1	chr8	120525742	120526141	+	Gse1
chr15	91255255	91255654	+	Abcd2	chr2	163620353	163620752	+	Ttpal	chr4	32508621	32509020	+	Bach2os	chr4	5686389	5686788	+	Fam110b
chr6	21655680	21656079	+	Tspan12	chr3	37716966	37717365	+	Gm5148	chr3	30812884	30813283	+	Sec62	chr4	11763226	11763625	+	Cdh17
chr18	61360575	61360974	+	Mir378a	chr5	145205062	145205461	+	Zkscan5	chr4	55348712	55349111	+	Rad23b	chr17	80112906	80113305	+	Galm
chr2	4957937	4958336	+	Ucma	chr13	60672272	60672671	+	Dapk1	chr2	156839822	156840221	+	Tgif2	chr1	71386586	71386985	+	Abca12
chr4	63156958	63157357	+	Ambp	chr13	94094171	94094570	+	Lhfpl2	chr8	23425347	23425746	+	Sfrp1	chr5	124892016	124892415	+	Zfp664
chr5	111799983	111800382	+	E130006D01Rik	chr5	36293450	36293849	+	Mir7689	chr5	123404520	123404919	+	Mlxip	chr11	75564239	75564638	+	Mir3971
chr11	96397354	96397753	+	Hoxb1	chr1	37057137	37057536	+	Vwa3b	chr2	119325243	119325642	+	Dll4	chr12	77039596	77039995	+	Max
chr4	129798006	129798405	+	Ptp4a2	chr10	67025707	67026106	+	Gm31763	chr6	37822371	37822770	+	Trim24	chr12	8325735	8326134	+	Hs1bp3
chr17	57110221	57110620	+	Gm11110	chr8	27005967	27006366	+	Erlin2	chr17	32048373	32048772	+	Rrp1b	chr7	105611762	105612161	+	Hpx
chr14	19920268	19920667	+	Gng2	chr1	82717804	82718203	+	Mff	chr18	16642751	16643150	+	Cdh2	chr18	39137557	39137956	+	Arhgap26
chr5	31630044	31630443	+	Mrpl33	chr15	63736521	63736920	+	Gsdmc	chr2	118209714	118210113	+	Fsip1	chr3	103256112	103256511	+	Trim33
chr6	37359422	37359821	+	Dgki	chr15	55133162	55133561	+	Deptor	chr12	73369131	73369530	+	D830013O20Rik	chr17	27965222	27965621	+	Anks1
chr1	195176570	195176969	+	Cr2	chr17	26504301	26504700	+	Dusp1	chr8	45310992	45311391	+	Klkb1	chr9	106312933	106313332	+	Poc1a
chr7	46963250	46963649	+	Uevld	chr2	24378784	24379183	+	Psd4	chr14	122986610	122987009	+	Tmtc4	chr10	83645033	83645432	+	Appl2
chr1	134516629	134517028	+	Rabif	chr13	23730481	23730880	+	Hist1h1c	chr3	101293705	101294104	+	Cd2	chr13	9058666	9059065	+	Larp4b
chr15	90656548	90656947	+	Cpne8	chr5	99236452	99236851	+	Rasgef1b	chr6	15257440	15257839	+	Foxp2	chr11	51785903	51786302	+	Sar1b
chr16	50046019	50046418	+	Gm4827	chr1	125519182	125519581	+	Slc35f5	chr17	85688177	85688576	+	Six2	chr17	31500427	31500826	+	Wdr4
chr5	135835192	135835591	+	Srrm3	chr5	67595061	67595460	+	Shisa3	chr5	124262084	124262483	+	Pitpnm2	chr2	167856898	167857297	+	Ptpn1
chr9	50761810	50762209	+	1110032A03Rik	chr13	41336296	41336695	+	Nedd9	chr2	80555726	80556125	+	Nckap1	chr10	84656653	84657052	+	Polr3b
chr16	16829162	16829561	+	Spag6l	chr4	151805026	151805425	+	Camta1	chr2	144013990	144014389	+	Rrbp1	chr18	80271489	80271888	+	Pqlc1
chr2	6100396	6100795	+	Proser2	chr7	98383345	98383744	+	Tsku	chr3	104306159	104306558	+	Magi3	chr8	122642097	122642496	+	Pabpn1l
chr8	87974618	87975017	+	Zfp423	chr11	28833802	28834201	+	Efemp1	chr14	99244546	99244945	+	Klf5	chr2	143903654	143904053	+	Dstn
chr10	111313257	111313656	+	Bbs10	chr3	108961298	108961697	+	Henmt1	chrX	140805409	140805808	+	Tex13b	chr4	11896460	11896859	+	Pdp1
chr8	54351117	54351516	+	Spcs3	chr18	69943981	69944380	+	Ccdc68	chr15	96743348	96743747	+	Slc38a2	chr12	73779419	73779818	+	Hif1a
chr10	25432310	25432709	+	Epb41l2	chr1	169418619	169419018	+	Nuf2	chr6	135559529	135559928	+	4930425L21Rik	chr12	55497740	55498139	+	Nfkbia
chr9	120455843	120456242	+	Eif1b	chr7	139398573	139398972	+	Inpp5a	chr5	65127215	65127614	+	Klhl5	chr13	73970670	73971069	+	Zdhhc11
chr6	128753803	128754202	+	Klrb1	chr14	25447355	25447754	+	Zmiz1	chr9	85843205	85843604	+	Tpbg	chr18	31713760	31714159	+	Ammecr1l
chr18	69871942	69872341	+	Ccdc68	chr18	82514545	82514944	+	Mbp	chr14	60898218	60898617	+	Mipep	chr14	36882835	36883234	+	Ccser2
chr7	112923741	112924140	+	Rassf10	chr2	118585993	118586392	+	Bub1b	chr2	125606350	125606749	+	Cep152	chr10	75704356	75704755	+	Cabin1
chr3	104994434	104994833	+	Wnt2b	chr1	83099682	83100081	+	Ccl20	chr12	85778943	85779342	+	Flvcr2	chr7	49004376	49004775	+	Nav2
chr7	125638876	125639275	+	Il21r	chr4	10604507	10604906	+	1700123O12Rik	chr13	107925465	107925864	+	Zswim6	chr4	41102949	41103348	+	Aqp3
chr12	81140569	81140968	+	Mir3067	chr14	70524002	70524401	+	Sftpc	chr9	100419032	100419431	+	Il20rb	chr5	124899864	124900263	+	Zfp664
chr5	135264084	135264483	+	Fzd9	chr7	68080410	68080809	+	Igf1r	chr18	54444341	54444740	+	Redrum	chr3	105625953	105626352	+	Ddx20
chr11	94428437	94428836	+	Abcc3	chr17	44151912	44152311	+	Clic5	chr7	115755260	115755659	+	Sox6	chr14	67666068	67666467	+	Cdca2
chr12	113333381	113333780	+	Tmem121	chr7	140834986	140835385	+	Urah	chr17	45964035	45964434	+	Vegfa	chr11	69706750	69707149	+	Tnfsf12
chr8	93043114	93043513	+	Ces1a	chr4	141573450	141573849	+	Fblim1	chr2	35614082	35614481	+	Dab2ip	chr15	59552420	59552819	+	Trib1
chr6	113868527	113868926	+	Atp2b2	chr16	31494020	31494419	+	Gm15743	chr4	87955189	87955588	+	Mllt3	chr12	34691146	34691545	+	Hdac9
chr5	124992341	124992740	+	Rflna	chr14	117813514	117813913	+	Mir6239	chr5	17848218	17848617	+	Cd36	chr15	97844759	97845158	+	Hdac7
chr17	14144091	14144490	+	Dact2	chr16	38012382	38012781	+	4930542C21Rik	chr6	49148790	49149189	+	Igf2bp3	chr17	15698942	15699341	+	Chd1
chr4	45896627	45897026	+	Ccdc180	chr18	55073304	55073703	+	Zfp608	chr18	33460456	33460855	+	Nrep	chr13	9504130	9504529	+	Dip2c
chr1	74053973	74054372	+	Tns1	chr10	95361273	95361672	+	2310039L15Rik	chr7	112822730	112823129	+	Rassf10	chr13	97175541	97175940	+	Hexb
chr9	119566179	119566578	+	Scn5a	chr14	52106769	52107168	+	Hnrnpc	chr9	97152960	97153359	+	Slc25a36	chr14	66847572	66847971	+	Dpysl2
chr17	83998522	83998921	+	8430430B14Rik	chr4	72198150	72198549	+	Tle1	chr5	102452315	102452714	+	Arhgap24	chr1	91872367	91872766	+	Twist2
chr18	35065624	35066023	+	Ctnna1	chr4	138939276	138939675	+	Otud3	chr6	113333030	113333429	+	Ogg1	chr6	146469922	146470321	+	Itpr2
chr9	69467542	69467941	+	Mir3109	chr9	47581820	47582219	+	Cadm1	chr16	18593891	18594290	+	Tbx1	chr5	52753182	52753581	+	Pi4k2b
chr17	82857513	82857912	+	Gm19689	chr1	191693232	191693631	+	Lpgat1	chr14	75873559	75873958	+	Snora31	chr11	43961419	43961818	+	Adra1b
chr11	11113845	11114244	+	Vwc2	chr3	34753593	34753992	+	Gm38509	chr11	24077518	24077917	+	Bcl11a	chr8	92176095	92176494	+	Crnde
chr16	20072767	20073166	+	Klhl24	chr2	127655997	127656396	+	Mal	chr8	126026490	126026889	+	Kcnk1	chr1	166360185	166360584	+	Tada1
chr9	106465123	106465522	+	Gpr62	chr6	31216637	31217036	+	Lncpint	chr18	53138604	53139003	+	Snx2	chr8	93043114	93043513	+	Ces1a
chr10	10472199	10472598	+	Adgb	chr1	55213444	55213843	+	Rftn2	chr7	49243079	49243478	+	Nav2	chr11	98951451	98951850	+	Rara
chr1	86048731	86049130	+	2810459M11Rik	chr13	48782770	48783169	+	Phf2	chr10	58351617	58352016	+	Lims1	chr1	72462514	72462913	+	2023-03-04
chr19	43879581	43879980	+	Dnmbp	chr9	73319920	73320319	+	Rsl24d1	chr1	150513045	150513444	+	Prg4	chr11	87600336	87600735	+	Mtmr4
chr9	118489575	118489974	+	Eomes	chr6	72868706	72869105	+	Kcmf1	chr16	90098077	90098476	+	Gm10789	chr18	74384650	74385049	+	Myo5b
chr17	35509319	35509718	+	Pou5f1	chr7	118703226	118703625	+	Gde1	chr11	43563670	43564069	+	Ccnjl	chr10	57727671	57728070	+	Fabp7
chr18	38067895	38068294	+	Arap3	chr6	101275813	101276212	+	Pdzrn3	chr15	76377743	76378142	+	Mroh1	chr7	104465125	104465524	+	Trim30a
chr3	36533237	36533636	+	Gm11549	chr15	12490499	12490898	+	Golph3	chr5	14107421	14107820	+	Sema3e	chr15	34507078	34507477	+	Pop1
chr12	8386416	8386815	+	Hs1bp3	chr11	21414837	21415236	+	Ugp2	chr7	10495212	10495611	+	Zik1	chr12	21318118	21318517	+	Iah1
chr1	130633968	130634367	+	Zp3r	chr7	90258706	90259105	+	Ccdc83	chr11	62145735	62146134	+	Specc1	chr15	69036088	69036487	+	Khdrbs3
chr9	120203910	120204309	+	Mobp	chr17	80980111	80980510	+	Tmem178	chr4	62348076	62348475	+	Fkbp15	chr19	18774070	18774469	+	Trpm6
chr4	15148863	15149262	+	Necab1	chr15	70600963	70601362	+	Gm19782	chr2	121177510	121177909	+	Tubgcp4	chr17	71191646	71192045	+	Lpin2
chr18	20746183	20746582	+	B4galt6	chr13	97386456	97386855	+	Lncenc1	chr8	80210355	80210754	+	Hhip	chr15	32232662	32233061	+	Snord123
chr7	139068194	139068593	+	Dpysl4	chr6	86556360	86556759	+	1600020E01Rik	chr17	84279047	84279446	+	Zfp36l2	chr8	54610174	54610573	+	Spata4
chr12	24252315	24252714	+	9030624G23Rik	chr11	102633400	102633799	+	2810433D01Rik	chr2	154439798	154440197	+	Cbfa2t2	chr11	60190012	60190411	+	Mir6921
chr5	136790839	136791238	+	Col26a1	chr4	95074290	95074689	+	Jun	chr5	66505538	66505937	+	Apbb2	chr8	93974816	93975215	+	Amfr
chr8	88544716	88545115	+	Nkd1	chr11	51961079	51961478	+	Cdkn2aipnl	chr1	88070901	88071300	+	Ugt1a9	chr1	89131710	89132109	+	Sh3bp4
chr15	102258710	102259109	+	Rarg	chr1	39939382	39939781	+	Map4k4	chr6	86474681	86475080	+	A430078I02Rik	chr13	91165170	91165569	+	Atg10
chr3	156561595	156561994	+	Negr1	chr13	113864254	113864653	+	Arl15	chr2	4907087	4907486	+	Phyh	chr9	97135887	97136286	+	Slc25a36
chr10	36506633	36507032	+	Hs3st5	chr16	97655849	97656248	+	Tmprss2	chr15	72986080	72986479	+	Trappc9	chr10	103334278	103334677	+	Slc6a15
chr11	95982488	95982887	+	Mir3063	chr13	3908303	3908702	+	Net1	chr15	102013613	102014012	+	Krt8	chr15	59550324	59550723	+	Trib1
chr2	160451448	160451847	+	Mafb	chr17	45702266	45702665	+	Mrpl14	chr8	108778047	108778446	+	Zfhx3	chr11	35915450	35915849	+	Wwc1
chr7	142932470	142932869	+	Th	chr10	56980964	56981363	+	4930467K11Rik	chrX	85857105	85857504	+	5430427O19Rik	chr19	5429743	5430142	+	AI837181
chr6	48725446	48725845	+	Gimap7	chr5	73651872	73652271	+	Spata18	chr4	9685972	9686371	+	Asph	chr9	51977423	51977822	+	Fdx1
chr12	112551991	112552390	+	Inf2	chr10	19127849	19128248	+	Gm20139	chr16	72422411	72422810	+	8030451O07Rik	chr16	22108142	22108541	+	Ndufa11b
chr18	37842548	37842947	+	Mir6979	chr1	45985918	45986317	+	Stk-ps2	chr10	67634673	67635072	+	4930563J15Rik	chr1	58761424	58761823	+	Cflar
chr6	117552301	117552700	+	6820426E19Rik	chr7	66106527	66106926	+	Chsy1	chr2	118899952	118900351	+	Bahd1	chr5	151346656	151347055	+	1700028E10Rik
chr9	34485679	34486078	+	Kirrel3	chr1	131761333	131761732	+	Slc26a9	chr10	20178789	20179188	+	Map7	chr7	112316213	112316612	+	Micalcl
chr18	42947760	42948159	+	Ppp2r2b	chr13	72371042	72371441	+	Gm20554	chr19	32427076	32427475	+	2700046G09Rik	chr8	11099351	11099750	+	Irs2
chr2	173992054	173992453	+	Stx16	chr15	3270737	3271136	+	Selenop	chr13	52583212	52583611	+	Syk	chr16	36925812	36926211	+	Hcls1
chr3	122021227	122021626	+	Abca4	chr19	42829222	42829621	+	Hps1	chr15	51856687	51857086	+	Eif3h	chr14	106517789	106518188	+	1700128A07Rik
chr17	48819678	48820077	+	Lrfn2	chr8	34601282	34601681	+	B930018H19Rik	chr19	7502451	7502850	+	Atl3	chr8	22030973	22031372	+	Atp7b
chr5	77515439	77515838	+	1700017L05Rik	chr7	19956319	19956718	+	Igsf23	chr1	136518696	136519095	+	Kif14	chr19	53084721	53085120	+	1700054A03Rik
chr1	176275202	176275601	+	Pld5	chr19	14863104	14863503	+	Tle4	chr2	158067386	158067785	+	2010009K17Rik	chr6	72290570	72290969	+	Sftpb
chr11	59134377	59134776	+	Obscn	chr3	58330165	58330564	+	Tsc22d2	chr3	116950768	116951167	+	4930455H04Rik	chr10	40107920	40108319	+	Slc16a10
chr4	47227792	47228191	+	Col15a1	chr6	140466257	140466656	+	Plekha5	chr14	58989804	58990203	+	1700129C05Rik	chr11	52622853	52623252	+	Fstl4
chr10	78138873	78139272	+	Gatd3a	chr7	90277304	90277703	+	Ccdc83	chr12	76953960	76954359	+	Max	chr18	82499753	82500152	+	Mbp
chr17	48437347	48437746	+	Apobec2	chr17	24383777	24384176	+	D330041H03Rik	chr7	98874404	98874803	+	Wnt11	chr14	30856923	30857322	+	Mustn1
chr13	92393103	92393502	+	Ankrd34b	chr16	52342713	52343112	+	Alcam	chr3	98007003	98007402	+	Notch2	chr3	90629313	90629712	+	S100a6
chr3	81666267	81666666	+	A830029E22Rik	chr6	145272162	145272561	+	Gm15706	chr5	62743688	62744087	+	Arap2	chr1	184041820	184042219	+	Dusp10
chr3	86862937	86863336	+	Dclk2	chr13	109315514	109315913	+	Mir582	chr8	121421005	121421404	+	1700018B08Rik	chr6	118031478	118031877	+	Rasgef1a
chr6	121146845	121147244	+	Mical3	chr19	24049275	24049674	+	Fam189a2	chr15	61308930	61309329	+	A1bg	chr13	59539952	59540351	+	Agtpbp1
chr10	128014987	128015386	+	Prim1	chr13	117233698	117234097	+	Emb	chr6	125477036	125477435	+	Cd9	chr17	80278181	80278580	+	Morn2
chr3	97811697	97812096	+	Pde4dip	chr19	34577119	34577518	+	Ifit3	chr4	85539700	85540099	+	Sh3gl2	chr9	73004072	73004471	+	Ccpg1
chr6	137570791	137571190	+	Eps8	chr8	22643499	22643898	+	A930013F10Rik	chr4	136138755	136139154	+	Id3	chr19	37192576	37192975	+	Cpeb3
chr3	84839523	84839922	+	Fbxw7	chr16	95932888	95933287	+	1600002D24Rik	chr3	82074521	82074920	+	Gucy1b1	chr2	90553831	90554230	+	Ptprj
chr14	49592675	49593074	+	Slc35f4	chr7	129048001	129048400	+	Plpp4	chr8	57594145	57594544	+	AW046200	chr9	117356977	117357376	+	Rbms3
chr15	36901773	36902172	+	Ywhaz	chr14	105744131	105744530	+	Mir6390	chr1	39394657	39395056	+	Rpl31	chr6	143191699	143192098	+	Etnk1
chr3	31967675	31968074	+	Kcnmb2	chr15	39813809	39814208	+	Gm16291	chr3	129755199	129755598	+	Egf	chr10	122379961	122380360	+	Avpr1a
chr7	139894724	139895123	+	Kndc1	chr16	96091519	96091918	+	Brwd1	chr15	10143415	10143814	+	Prlr	chr1	165432880	165433279	+	Dcaf6
chr3	55665900	55666299	+	Mab21l1	chr9	21835233	21835632	+	Angptl8	chr11	8949939	8950338	+	Hus1	chr5	20760685	20761084	+	Phtf2
chr18	57182259	57182658	+	Megf10	chr7	119850779	119851178	+	Dcun1d3	chr14	9606592	9606991	+	Mnd1-ps	chr6	141270211	141270610	+	Pde3a
chr5	150622807	150623206	+	N4bp2l1	chr18	11396450	11396849	+	Rbbp8	chr13	35066029	35066428	+	Eci2	chrX	50612103	50612502	+	Firre
chr14	25371600	25371999	+	Zmiz1	chr14	118928566	118928965	+	Dzip1	chr18	11119324	11119723	+	1010001N08Rik	chr2	72389954	72390353	+	Cdca7
chr6	31560223	31560622	+	Podxl	chr9	100452457	100452856	+	Il20rb	chr4	104044526	104044925	+	Dab1	chr7	133765890	133766289	+	Dhx32
chr13	48130812	48131211	+	4931429P17Rik	chr8	70723439	70723838	+	Pde4c	chr8	9419276	9419675	+	4930453L07Rik	chr18	74612453	74612852	+	1700120E14Rik
chr4	110157769	110158168	+	Elavl4	chr12	108865136	108865535	+	Slc25a47	chr7	141454061	141454460	+	Pnpla2	chr2	165693270	165693669	+	Eya2
chr2	180598377	180598776	+	Col9a3	chr16	52186728	52187127	+	Cblb	chr2	59485031	59485430	+	Dapl1	chr2	104069677	104070076	+	Cd59b
chr2	110214404	110214803	+	Bbox1	chr19	3995486	3995885	+	Tbx10	chr11	24076225	24076624	+	Bcl11a	chr8	33842208	33842607	+	Rbpms
chr9	44726495	44726894	+	Phldb1	chr9	107298393	107298792	+	Cish	chr1	77695248	77695647	+	Epha4	chr17	56930068	56930467	+	Mllt1
chr2	162662273	162662672	+	9430021M05Rik	chr19	40510993	40511392	+	Sorbs1	chr4	155151839	155152238	+	Morn1	chr10	125494460	125494859	+	Slc16a7
chr4	120172001	120172400	+	Edn2	chr5	43024030	43024429	+	Cpeb2	chr18	32709731	32710130	+	Tslp	chr1	125223354	125223753	+	Actr3
chr16	18796674	18797073	+	Cdc45	chr19	27218603	27219002	+	Vldlr	chr12	80837623	80838022	+	Susd6	chr3	88984045	88984444	+	Ash1l
chr6	38144246	38144645	+	Atp6v0a4	chr10	7841728	7842127	+	Mir5104	chr3	30107250	30107649	+	Mecom	chr2	76980190	76980589	+	Ttn
chr1	69434010	69434409	+	Ikzf2	chr14	120319364	120319763	+	Mbnl2	chr10	40499719	40500118	+	Slc22a16	chr9	44711580	44711979	+	Phldb1
chr6	38923938	38924337	+	Tbxas1	chr16	92686914	92687313	+	Runx1	chr6	39990793	39991192	+	Tmem178b	chr14	48515565	48515964	+	Tmem260
chr10	127188657	127189056	+	Arhgef25	chr11	60205046	60205445	+	Mir6922	chr18	69554296	69554695	+	Tcf4	chr4	101234327	101234726	+	Jak1
chr4	143299330	143299729	+	Pdpn	chr3	149112021	149112420	+	Adgrl2	chr7	27310376	27310775	+	Ltbp4	chr17	86507579	86507978	+	2010106C02Rik
chr1	136832749	136833148	+	Nr5a2	chr6	17400257	17400656	+	Met	chr2	121137350	121137749	+	Adal	chr2	146549324	146549723	+	4933406D12Rik
chr14	74601764	74602163	+	Htr2a	chr12	17746657	17747056	+	Hpcal1	chr18	52749852	52750251	+	Sncaip	chr17	64685257	64685656	+	Dreh
chrX	152368884	152369283	+	3010001F23Rik	chr10	80015544	80015943	+	Arhgap45	chr8	13828751	13829150	+	AF366264	chr9	110997251	110997650	+	Rtp3
chr9	35329905	35330304	+	4933422A05Rik	chr11	100311981	100312380	+	Eif1	chr5	103517882	103518281	+	Ptpn13	chr6	127849264	127849663	+	Tspan11
chr4	78211795	78212194	+	Ptprd	chr13	81136598	81136997	+	9330111N05Rik	chr6	145483052	145483451	+	Lmntd1	chr5	134330140	134330539	+	Mir3965
chr11	8653866	8654265	+	Tns3	chr3	59205153	59205552	+	P2ry13	chr14	105398458	105398857	+	5430440P10Rik	chr15	62500958	62501357	+	H2afy3
chr8	124573460	124573859	+	Capn9	chr17	46242938	46243337	+	Polr1c	chr6	70812087	70812486	+	Rpia	chr4	135313672	135314071	+	Srrm1
chr1	87510184	87510583	+	Ngef	chr11	94340955	94341354	+	Ankrd40	chr4	87823677	87824076	+	Mllt3	chr12	89107170	89107569	+	Nrxn3
chr5	74062218	74062617	+	Usp46	chr9	77046233	77046632	+	Tinag	chr11	94175710	94176109	+	Tob1	chr2	24384998	24385397	+	Psd4
chr2	5732095	5732494	+	Camk1d	chr6	38110840	38111239	+	Tmem213	chr16	46410277	46410676	+	Nectin3	chr5	88703494	88703893	+	Mob1b
chr5	150346429	150346828	+	Fry	chr2	117693519	117693918	+	Gm13985	chr14	84443264	84443663	+	Pcdh17	chr7	71412048	71412447	+	4930441H08Rik
chr1	165702683	165703082	+	Rcsd1	chr2	62383018	62383417	+	Dpp4	chr4	141353830	141354229	+	Fam131c	chr15	7812750	7813149	+	Gdnf
chr15	77056156	77056555	+	Mb	chr1	190904740	190905139	+	Rps6kc1	chr14	28409426	28409825	+	Wnt5a	chr7	129625907	129626306	+	Wdr11
chr4	151302159	151302558	+	Gm13090	chr6	125478139	125478538	+	Cd9	chr1	74330015	74330414	+	Pnkd	chr7	112331827	112332226	+	Micalcl
chr6	54039522	54039921	+	Chn2	chr9	51168234	51168633	+	Pou2af1	chr10	120398735	120399134	+	9230105E05Rik	chr9	37650655	37651054	+	Tbrg1
chr8	108755556	108755955	+	Zfhx3	chr6	118946662	118947061	+	4931430N09Rik	chr13	51642439	51642838	+	Cks2	chr15	36666553	36666952	+	Pabpc1
chr9	41890581	41890980	+	Sorl1	chr6	31145689	31146088	+	Lncpint	chr16	85132189	85132588	+	App	chr2	113902184	113902583	+	Arhgap11a
chr11	43634089	43634488	+	Fabp6	chr5	139457263	139457662	+	3110082I17Rik	chr18	39738553	39738952	+	Pabpc2	chr13	113252580	113252979	+	Esm1
chr2	33781623	33782022	+	Nron	chr13	81107455	81107854	+	9330111N05Rik	chr1	153040100	153040499	+	Nmnat2	chr14	103051390	103051789	+	Acod1
chr13	30336227	30336626	+	Agtr1a	chr5	124150858	124151257	+	Arl6ip4	chr4	85420430	85420829	+	Sh3gl2	chr10	94408665	94409064	+	Tmcc3
chr16	63049352	63049751	+	Pros1	chr8	13529618	13530017	+	1700029H14Rik	chr3	122781418	122781817	+	4930447N08Rik	chr4	43861115	43861514	+	Olfr155
chr15	81032958	81033357	+	Sgsm3	chr5	52720949	52721348	+	Pi4k2b	chr15	63757766	63758165	+	Gsdmc	chr1	184275782	184276181	+	Dusp10
chr3	105511818	105512217	+	Kcnd3os	chr5	137078039	137078438	+	Serpine1	chr8	119666248	119666647	+	Wfdc1	chr1	159661134	159661533	+	Tnr
chrX	99285642	99286041	+	Efnb1	chr6	71772787	71773186	+	Mrpl35	chr14	73902312	73902711	+	Sucla2	chr6	118791829	118792228	+	Cacna1c
chr11	32113102	32113501	+	Gm12108	chr7	80078886	80079285	+	Gm21057	chr14	122066331	122066730	+	Timm8a2	chr11	43940561	43940960	+	Adra1b
chr2	13576019	13576418	+	Vim	chr1	191303738	191304137	+	Nenf	chr3	127914306	127914705	+	9830132P13Rik	chr19	18831176	18831575	+	Trpm6
chr11	84258193	84258592	+	Acaca	chr9	84825760	84826159	+	4930554C24Rik	chr7	109221707	109222106	+	Lmo1	chr3	133659941	133660340	+	Tet2
chr11	74554648	74555047	+	Rap1gap2	chr10	17575849	17576248	+	Cited2	chr10	29285726	29286125	+	Echdc1	chr7	80766797	80767196	+	Iqgap1
chr5	111644788	111645187	+	C130026L21Rik	chr6	125321108	125321507	+	Scnn1a	chr5	107950595	107950994	+	Dipk1a	chr4	8679321	8679720	+	Chd7
chr8	48555029	48555428	+	Tenm3	chr7	144680024	144680423	+	Ano1	chr3	36070999	36071398	+	Acad9	chr10	83570041	83570440	+	Washc4
chr8	4411116	4411515	+	Ccl25	chr6	36175133	36175532	+	Chrm2	chr3	130955969	130956368	+	Lef1	chr8	83876810	83877209	+	Adgrl1
chr18	43393249	43393648	+	Dpysl3	chr10	45000940	45001339	+	Prep	chr18	63785164	63785563	+	Wdr7	chr17	73970360	73970759	+	Xdh
chr3	122475740	122476139	+	Bcar3	chr5	90790212	90790611	+	Cxcl15	chr1	172242312	172242711	+	Atp1a4	chr6	38144246	38144645	+	Atp6v0a4
chr7	65790288	65790687	+	1810008I18Rik	chr9	75541454	75541853	+	Tmod3	chr3	114197937	114198336	+	Col11a1	chr11	58239176	58239575	+	Irgm2
chr7	145332675	145333074	+	Mrgprd	chr6	144056356	144056755	+	Sox5	chr5	106709576	106709975	+	Zfp644	chr11	77446532	77446931	+	Coro6
chr2	166324531	166324930	+	Gm11468	chr2	52639174	52639573	+	Cacnb4	chr6	8046530	8046929	+	Col28a1	chr17	86761817	86762216	+	Epas1
chr11	89382258	89382657	+	Ankfn1	chr17	24654297	24654696	+	Npw	chr11	22837394	22837793	+	B3gnt2	chr7	26941468	26941867	+	Cyp2a22
chr4	32352829	32353228	+	Bach2	chr18	5134133	5134532	+	Gm26682	chr13	110363669	110364068	+	Gapt	chr19	37076666	37077065	+	A330032B11Rik
chr2	20936822	20937221	+	Arhgap21	chr8	125253679	125254078	+	Disc1	chr8	64221606	64222005	+	Tll1	chr9	118611159	118611558	+	Itga9
chr5	142448115	142448514	+	Ap5z1	chr18	17755803	17756202	+	4930545E07Rik	chr1	64106082	64106481	+	Klf7	chr4	139299024	139299423	+	Pqlc2
chr1	93166358	93166757	+	Crocc2	chr6	119042807	119043206	+	Cacna1c	chr7	133891303	133891702	+	Dhx32	chr4	145272740	145273139	+	Tnfrsf1b
chr18	35089500	35089899	+	Ctnna1	chr15	64040831	64041230	+	Fam49b	chr15	60516747	60517146	+	9930014A18Rik	chr16	43362837	43363236	+	Gm15713
chr15	58761821	58762220	+	Tmem65	chr7	120322949	120323348	+	Abca15	chr8	120161645	120162044	+	Fam92b	chr2	102764887	102765286	+	Gm13872
chr9	35333625	35334024	+	4933422A05Rik	chr1	77695248	77695647	+	Epha4	chr15	82307100	82307499	+	Wbp2nl	chr5	90876030	90876429	+	Cxcl1
chr6	31604767	31605166	+	Gm6117	chr18	69225012	69225411	+	Tcf4	chr2	161144747	161145146	+	Chd6	chr12	17305429	17305828	+	Atp6v1c2
chr9	122572245	122572644	+	9530059O14Rik	chr3	108289484	108289883	+	Sort1	chr17	79969761	79970160	+	Atl2	chr1	58610528	58610927	+	Ndufb3
chr11	95682078	95682477	+	Phb	chr10	96735908	96736307	+	Btg1	chr8	107405840	107406239	+	Nqo1	chr15	36656642	36657041	+	Pabpc1
chr11	91357070	91357469	+	Kif2b	chr15	4063999	4064398	+	BC037032	chr16	11437427	11437826	+	Snx29	chr4	142047052	142047451	+	4930455G09Rik
chr11	11115972	11116371	+	Vwc2	chr13	107238364	107238763	+	3830408C21Rik	chr1	54642438	54642837	+	Pgap1	chr11	60769326	60769725	+	Top3a
chr9	75610955	75611354	+	Tmod2	chr19	11974188	11974587	+	Osbp	chr17	69222103	69222502	+	2410021H03Rik	chr3	68709179	68709578	+	Il12a
chr11	113791852	113792251	+	Cdc42ep4	chr18	77163852	77164251	+	St8sia5	chr3	38420327	38420726	+	Ankrd50	chr2	115609042	115609441	+	BC052040
chr12	34087309	34087708	+	Twist1	chr2	27418540	27418939	+	Vav2	chr7	69998760	69999159	+	Gm29683	chr13	74026251	74026650	+	Tppp
chr17	86929981	86930380	+	Tmem247	chr5	90689657	90690056	+	Rassf6	chr8	61390750	61391149	+	Cbr4	chr9	30963784	30964183	+	Adamts8
chr4	148858091	148858490	+	Casz1	chr13	43493043	43493442	+	Ranbp9	chr15	63484220	63484619	+	Gm20740	chr8	70753131	70753530	+	Rab3a
chr7	139299416	139299815	+	Pwwp2b	chr4	143099577	143099976	+	Mir7021	chr15	100684526	100684925	+	Cela1	chr11	62954797	62955196	+	Cdrt4
chr1	150770976	150771375	+	Hmcn1	chr4	59884134	59884533	+	Slc46a2	chr6	93223927	93224326	+	Adamts9	chr7	144233523	144233922	+	Shank2
chr11	118545636	118546035	+	Engase	chr8	106112047	106112446	+	1810019D21Rik	chr2	78050579	78050978	+	4930440I19Rik	chr8	25988965	25989364	+	Pomk
chr5	106756889	106757288	+	Zfp644	chr19	21664036	21664435	+	Abhd17b	chr19	34752458	34752857	+	Slc16a12	chr1	153051503	153051902	+	Nmnat2
chr9	107449041	107449440	+	Cacna2d2	chr10	69595509	69595908	+	Ank3	chr11	111781435	111781834	+	Kcnj2	chr11	72065151	72065550	+	Pimreg
chr5	108714127	108714526	+	Fgfrl1	chr9	115050338	115050737	+	Osbpl10	chr3	9727391	9727790	+	Pag1	chr6	100503469	100503868	+	1700049E22Rik
chr9	100979274	100979673	+	Pccb	chr6	149236780	149237179	+	Amn1	chr11	102832841	102833240	+	Higd1b	chr4	139213972	139214371	+	Capzb
chr7	129801428	129801827	+	Gm4265	chr2	60799135	60799534	+	Itgb6	chr6	31074383	31074782	+	Mir29b-1	chr4	134476793	134477192	+	Stmn1
chr18	25679262	25679661	+	Celf4	chr18	24182909	24183308	+	Galnt1	chr1	151766148	151766547	+	Edem3	chr15	74749170	74749569	+	Slurp2
chr6	83744559	83744958	+	Atp6v1b1	chr3	22006113	22006512	+	Tbl1xr1	chr1	187794266	187794665	+	Esrrg	chr8	24506147	24506546	+	Tcim
chr14	70889815	70890214	+	Gfra2	chr10	6896789	6897188	+	Ipcef1	chr1	11413992	11414391	+	A830018L16Rik	chr4	140549873	140550272	+	Arhgef10l
chr14	118282936	118283335	+	Gm9376	chr16	94601655	94602054	+	Dyrk1a	chr15	37159348	37159747	+	Grhl2	chr16	13416451	13416850	+	Mir193b
chr1	180393374	180393773	+	Gm5069	chr12	80018054	80018453	+	9430078K24Rik	chr12	9748898	9749297	+	Osr1	chr9	54676515	54676914	+	Acsbg1
chr7	144414668	144415067	+	Cttn	chr5	144254582	144254981	+	Bri3	chr18	53665949	53666348	+	Gm19466	chr1	89183503	89183902	+	Sh3bp4
chr9	40730760	40731159	+	Clmp	chr18	60727418	60727817	+	Ndst1	chr5	100490204	100490603	+	Lin54	chr9	48817335	48817734	+	Zbtb16
chr8	12947618	12948017	+		chr2	75768204	75768603	+	Nfe2l2	chr15	51983790	51984189	+	Rad21	chr15	41869593	41869992	+	Abra
chr1	128622703	128623102	+	Cxcr4	chr3	126641421	126641820	+	Camk2d	chr14	117793431	117793830	+	Mir6239	chr15	77820137	77820536	+	Myh9
chr17	28333212	28333611	+	Rpl10a	chr14	67001454	67001853	+	Bnip3l	chr11	78929356	78929755	+	Nos2	chr14	105198449	105198848	+	Rbm26
chr15	76417072	76417471	+	Mir6954	chr8	39303796	39304195	+	Gm6213	chr12	102008322	102008721	+	Cpsf2	chr10	111943043	111943442	+	Krr1
chr2	93478736	93479135	+	Cd82	chr3	50443481	50443880	+	Slc7a11	chr3	104909208	104909607	+	St7l	chr16	22076553	22076952	+	Ndufa11b
chr7	122251674	122252073	+	Chp2	chr10	122030358	122030757	+	Srgap1	chr16	49905704	49906103	+	Gm19723	chr7	127750467	127750866	+	Fbxl19
chr4	105403155	105403554	+	Plpp3	chr6	41643191	41643590	+	Trpv6	chr16	17251531	17251930	+	Hic2	chr7	27026720	27027119	+	Cyp2a12
chr3	80802766	80803165	+	Gria2	chr7	112012704	112013103	+	Usp47	chr4	94960050	94960449	+	Mysm1	chr10	127144530	127144929	+	B4galnt1
chr2	172006085	172006484	+	Cbln4	chr5	99284342	99284741	+	Rasgef1b	chr3	21813432	21813831	+	Tbl1xr1	chr4	132474581	132474980	+	Med18
chr7	45766833	45767232	+	Sult2b1	chr5	73193601	73194000	+	Fryl	chr15	35058935	35059334	+	Stk3	chrUn_JH584304	22205	22604	+	Pisd-ps3
chr2	71303187	71303586	+	Slc25a12	chr9	69092170	69092569	+	Rora	chr4	120163197	120163596	+	Edn2	chr12	40202308	40202707	+	Lsmem1
chr8	70330731	70331130	+	Gdf1	chr12	21227536	21227935	+	Itgb1bp1	chr2	3745035	3745434	+	Fam107b	chr4	31405362	31405761	+	Map3k7
chr1	180609906	180610305	+	Mir6904	chr9	21751325	21751724	+	Spc24	chr2	76435782	76436181	+	Osbpl6	chr12	8070740	8071139	+	Apob
chr5	124082411	124082810	+	Abcb9	chr13	117235483	117235882	+	Emb	chr1	67032365	67032764	+	Lancl1	chr3	55267748	55268147	+	Dclk1
chr2	35407278	35407677	+	4930402F06Rik	chr3	101528129	101528528	+	Atp1a1	chr14	8666087	8666486	+	4930452B06Rik	chr11	117832267	117832666	+	Afmid
chr11	112711679	112712078	+	BC006965	chr17	87459549	87459948	+	Calm2	chr6	141960660	141961059	+	Slco1a1	chr5	135702595	135702994	+	Por
chr11	53016349	53016748	+	Gm11186	chr2	4648149	4648548	+	Prpf18	chr5	74291650	74292049	+	Rasl11b	chr10	42993719	42994118	+	Gm5079
chr7	31000599	31000998	+	Fam187b	chr12	32890431	32890830	+	4933406C10Rik	chr1	182267408	182267807	+	Degs1	chr3	107953340	107953739	+	Gstm6
chr3	27781898	27782297	+	Fndc3b	chr10	54040264	54040663	+	Man1a	chr4	47225885	47226284	+	Col15a1	chr10	121276945	121277344	+	Tbc1d30
chr15	78669459	78669858	+	Elfn2	chr6	7803836	7804235	+	C1galt1	chr6	146907710	146908109	+	Ppfibp1	chr15	101454776	101455175	+	Krt88
chr9	99358295	99358694	+	Esyt3	chr3	135521994	135522393	+	Manba	chr8	26840729	26841128	+	2310008N11Rik	chr5	92353613	92354012	+	Cxcl10
chr1	181848196	181848595	+	Lbr	chr10	117860015	117860414	+	Rap1b	chr7	99468743	99469142	+	Klhl35	chr5	92856341	92856740	+	Shroom3
chr18	69351891	69352290	+	Tcf4	chr18	83129146	83129545	+	4921531P14Rik	chr17	5192729	5193128	+	Arid1b	chr14	41137768	41138167	+	Sftpa1
chr3	142318147	142318546	+	Pdlim5	chr9	21340404	21340803	+	Slc44a2	chr7	82605427	82605826	+	Saxo2	chr5	125053191	125053590	+	Rflna
chr3	89492663	89493062	+	Kcnn3	chr7	80754222	80754621	+	Iqgap1	chr10	39566911	39567310	+	Traf3ip2	chr19	44418045	44418444	+	Scd1
chr9	95637584	95637983	+	Pcolce2	chr11	19982780	19983179	+	Spred2	chr3	66033350	66033749	+	Ccnl1	chr19	29151743	29152142	+	Mir101b
chr12	102263689	102264088	+	Rin3	chr7	29257400	29257799	+	2200002D01Rik	chr3	49870781	49871180	+	Pcdh18	chr9	50698906	50699305	+	Dixdc1
chr5	36313722	36314121	+	Mir7689	chr17	24365843	24366242	+	Abca3	chr7	82174581	82174980	+	Sh3gl3	chr11	44581360	44581759	+	4930597A21Rik
chr2	127559325	127559724	+	Prom2	chr3	30019413	30019812	+	Mecom	chr14	99743592	99743991	+	Klf12	chr7	49369694	49370093	+	Nav2
chr6	81749690	81750089	+	Mir7232	chr9	45203958	45204357	+	Tmprss4	chr17	56287830	56288229	+	Plin3	chr5	9073230	9073629	+	Tmem243
chr6	114012734	114013133	+	Atp2b2	chr12	79541567	79541966	+	Rad51b	chr4	8576638	8577037	+	Rab2a	chr4	124747917	124748316	+	Gm12915
chr19	42193306	42193705	+	Sfrp5	chr10	89751077	89751476	+	Uhrf1bp1l	chr14	25068462	25068861	+	Gm32123	chr12	69497087	69497486	+	5830428M24Rik
chr3	89225893	89226292	+	Mir92b	chr9	61833255	61833654	+	Rplp1	chr14	118854666	118855065	+	Cldn10	chr7	139978554	139978953	+	6430531B16Rik
chr4	97543933	97544332	+	Nfia	chr11	84389369	84389768	+	Aatf	chr18	65802227	65802626	+	Sec11c	chr7	97418693	97419092	+	Thrsp
chr11	95126531	95126930	+	Dlx3	chr6	90550544	90550943	+	Aldh1l1	chr3	84434040	84434439	+	Fhdc1	chr6	50390280	50390679	+	Osbpl3
chr2	131110321	131110720	+	Hspa12b	chr6	23132842	23133241	+	Aass	chr16	26590915	26591314	+	Il1rap	chr4	118028926	118029325	+	Artn
chr4	62686743	62687142	+	Rgs3	chr4	134488238	134488637	+	Paqr7	chr3	158062114	158062513	+	Lrrc40	chr16	15897663	15898062	+	Cebpd
chr2	129908947	129909346	+	Tgm3	chr8	84984738	84985137	+	Hook2	chr14	103100609	103101008	+	Fbxl3	chr17	21535358	21535757	+	Zfp52
chr9	45300390	45300789	+	Tmprss13	chr11	88614953	88615352	+	0610039H22Rik	chr6	17692447	17692846	+	St7	chr2	146525025	146525424	+	Ralgapa2
chr7	16880162	16880561	+	Dact3	chr11	59902213	59902612	+	1810063I02Rik	chr14	76558249	76558648	+	Serp2	chr3	36446862	36447261	+	Mir7009
chr17	57118702	57119101	+	Gm11110	chr18	8215996	8216395	+	Wac	chr7	95901506	95901905	+	Tenm4	chr4	97911184	97911583	+	Nfia
chr3	103526831	103527230	+	Syt6	chr19	32326609	32327008	+	Sgms1	chr2	153642526	153642925	+	Dnmt3b	chr17	56120277	56120676	+	Lrg1
chr8	124688893	124689292	+	2310022B05Rik	chr9	79997335	79997734	+	Filip1	chr16	91450637	91451036	+	A930006K02Rik	chr10	119043093	119043492	+	Gm33677
chr10	5550422	5550821	+	Syne1	chr6	101904529	101904928	+	Gm9871	chr1	63004988	63005387	+	Ino80d	chr17	87360364	87360763	+	Stpg4
chr12	85192642	85193041	+	Pgf	chr13	94072997	94073396	+	Lhfpl2	chr17	66696530	66696929	+	1700016K05Rik	chr18	74614459	74614858	+	1700120E14Rik
chr17	28722149	28722548	+	Mapk14	chr8	12825696	12826095	+	Gm15350	chr14	58088771	58089170	+	Fgf9	chr11	60890710	60891109	+	Tmem11
chrX	101260956	101261355	+	Gm614	chr8	126728110	126728509	+	A630001O12Rik	chr15	59606420	59606819	+	Trib1	chr7	144007794	144008193	+	Mir3105
chr8	83661067	83661466	+	Ptger1	chr6	64727822	64728221	+	Atoh1	chr4	62477708	62478107	+	Bspry	chr3	101066199	101066598	+	Cd101
chr5	138966187	138966586	+	Pdgfa	chr4	32264903	32265302	+	Bach2	chr19	40815667	40816066	+	Ccnj	chr5	17505539	17505938	+	Speer4f1
chr10	84383194	84383593	+	Nuak1	chrX	16817409	16817808	+	Maob	chr18	8215996	8216395	+	Wac	chr18	11915587	11915986	+	Mir1901
chr3	90585634	90586033	+	S100a3	chr14	60655891	60656290	+	Spata13	chr3	41332514	41332913	+	Platr4	chr11	121720770	121721169	+	Metrnl
chr9	35535072	35535471	+	Ddx25	chr15	34254400	34254799	+	Laptm4b	chr7	67968361	67968760	+	Igf1r	chr4	115704096	115704495	+	Efcab14
chr7	138084006	138084405	+	Tcerg1l	chr7	35003312	35003711	+	Cebpg	chr15	12017323	12017722	+	Sub1	chr2	174211683	174212082	+	Gm10714
chr7	4119276	4119675	+	Ttyh1	chr4	89421996	89422395	+	Cdkn2b	chr10	121429270	121429669	+	Rassf3	chr4	42920739	42921138	+	Phf24
chr8	84745460	84745859	+		chr15	57717493	57717892	+	Zhx2	chr19	24500553	24500952	+	Fam122a	chr4	148846195	148846594	+	Casz1
chr12	34092997	34093396	+	Twist1	chr4	134514476	134514875	+	Aunip	chr18	4186726	4187125	+	Lyzl1	chr6	142511722	142512121	+	Ldhb
chr10	45874445	45874844	+	D030045P18Rik	chr15	31302527	31302926	+	Ankrd33b	chr9	111386502	111386901	+	Dclk3	chr2	24042896	24043295	+	Hnmt
chr4	106859488	106859887	+	Ssbp3	chr3	66331082	66331481	+	Veph1	chr1	119506172	119506571	+	Ralb	chr9	14093886	14094285	+	Mir12204
chr11	75973198	75973597	+	1700016K19Rik	chr11	117104029	117104428	+	Sec14l1	chr17	87285927	87286326	+	Ttc7	chr6	120971711	120972110	+	LOC215458
chr11	113188242	113188641	+	2610035D17Rik	chr19	40658886	40659285	+	Entpd1	chr15	56774624	56775023	+	Has2	chr10	81564166	81564565	+	Tle5
chr2	151530745	151531144	+	Fkbp1a	chr17	70979358	70979757	+	Myl12b	chr2	30200143	30200542	+	Kyat1	chr3	36455567	36455966	+	Mir7009
chr3	52663312	52663711	+	Gm2447	chr18	21215218	21215617	+	Garem1	chr7	6730291	6730690	+	Peg3	chr15	87339869	87340268	+	Tafa5
chr12	108495506	108495905	+	Eml1	chr12	31719709	31720108	+	Gpr22	chr11	94243056	94243455	+	Wfikkn2	chr2	23676163	23676562	+	Spopl
chr8	27085336	27085735	+	Adgra2	chr13	110363669	110364068	+	Gapt	chr5	54029776	54030175	+	Stim2	chr8	123048413	123048812	+	2810013P06Rik
chr5	149320512	149320911	+	Alox5ap	chr11	51264410	51264809	+	BC049762	chr8	114876639	114877038	+	Wwox	chr9	21134967	21135366	+	Tyk2
chr16	20695943	20696342	+	Fam131a	chr18	10886045	10886444	+	Mir1a-2	chr1	86479089	86479488	+	Ptma	chr11	20770480	20770879	+	Aftph
chr11	79267240	79267639	+	Wsb1	chr13	34054917	34055316	+	Bphl	chr9	113879679	113880078	+	Ubp1	chr15	36644336	36644735	+	Pabpc1
chr14	25585732	25586131	+	4931406H21Rik	chr7	70624873	70625272	+	Nr2f2	chr12	79433682	79434081	+	Rad51b	chr3	51001859	51002258	+	Noct
chr2	22774144	22774543	+	Apbb1ip	chr18	60523194	60523593	+	Dctn4	chr2	113697612	113698011	+	4930533B01Rik	chr4	120139186	120139585	+	Edn2
chr15	93251880	93252279	+	Gxylt1	chr6	34478851	34479250	+	Bpgm	chr1	73153295	73153694	+	1700027A15Rik	chr6	143449604	143450003	+	4930579D09Rik
chr8	120184488	120184887	+	Fam92b	chr13	52828971	52829370	+	BB123696	chr10	26679488	26679887	+	Gm8709	chr12	85572135	85572534	+	Jdp2
chr1	107000430	107000829	+	Serpinb13	chr14	79282120	79282519	+	Rgcc	chr1	72873705	72874104	+	Igfbp5	chr4	154170415	154170814	+	Megf6
chr5	96451962	96452361	+	Fras1	chr15	79927631	79928030	+	Cbx7	chr1	76321218	76321617	+	Gm17751	chr14	36970014	36970413	+	Ccser2
chr1	152456303	152456702	+	Colgalt2	chr16	92294248	92294647	+	Kcne2	chr6	55336056	55336455	+	Aqp1	chr10	76451589	76451988	+	2610028H24Rik
chr7	34134355	34134754	+	Wtip	chr13	91365277	91365676	+	A830009L08Rik	chr12	69039530	69039929	+	Rps29	chr7	116168351	116168750	+	Plekha7
chr5	134006764	134007163	+	Castor2	chr8	111883590	111883989	+	Tmem170	chr1	39761921	39762320	+	Rfx8	chr3	88128056	88128455	+	Mef2d
chr1	172203089	172203488	+	Pea15a	chr11	117147234	117147633	+	Sec14l1	chr9	99623056	99623455	+	Dzip1l	chr6	82760860	82761259	+	Hk2
chr7	83382997	83383396	+	Tmc3	chr3	5229271	5229670	+	Zfhx4	chr3	38283796	38284195	+	5430434I15Rik	chr10	82697207	82697606	+	Hcfc2
chr3	87765054	87765453	+	Pear1	chr6	65935572	65935971	+	4930544G11Rik	chr16	22741473	22741872	+	Crygs	chr12	5344433	5344832	+	Klhl29
chr1	125176391	125176790	+	Actr3	chr8	86759096	86759495	+	Siah1a	chr10	39185499	39185898	+	Ccn6	chr17	29412057	29412456	+	Fgd2
chr1	93157610	93158009	+	Mab21l4	chr15	77220112	77220511	+	Rbfox2	chr6	142764935	142765334	+	Cmas	chr5	128436846	128437245	+	Tmem132d
chr2	167767944	167768343	+	A530013C23Rik	chr10	59265641	59266040	+	Sowahc	chrX	143579879	143580278	+	Pak3	chr6	71976583	71976982	+	9130221F21Rik
chr12	100899061	100899460	+	Gpr68	chr11	116619999	116620398	+	Rhbdf2	chr3	95357043	95357442	+	Setdb1	chr9	47321088	47321487	+	Cadm1
chr9	67105853	67106252	+	Gm10646	chr4	98087088	98087487	+	Tm2d1	chr5	65479746	65480145	+	Smim14	chr7	71500359	71500758	+	4930441H08Rik
chr5	113958857	113959256	+	Ssh1	chr12	55930459	55930858	+	Brms1l	chr11	68623506	68623905	+	Ccdc42	chr17	86532813	86533212	+	Epas1
chr11	95224961	95225360	+	Tac4	chr1	14710027	14710426	+	Msc	chr4	34644852	34645251	+	Rars2	chr14	55724321	55724720	+	Rabggta
chr9	31118519	31118918	+	St14	chr17	26115525	26115924	+	Tmem8	chr17	78953350	78953749	+	Ndufaf7	chr14	22650458	22650857	+	4930405A10Rik
chr8	61573480	61573879	+	Palld	chr6	94647606	94648005	+	Mir7041	chr14	62215063	62215462	+	Dleu7	chr10	94087320	94087719	+	Fgd6
chr4	124646711	124647110	+	Pou3f1	chr13	92722338	92722737	+	Thbs4	chr17	22447673	22448072	+	Zfp946	chr15	36892547	36892946	+	Ywhaz
chr8	93626851	93627250	+	Ces5a	chr1	39425502	39425901	+	Tbc1d8	chr11	68933871	68934270	+	Odf4	chr5	24535734	24536133	+	Asb10
chr7	31177150	31177549	+	Gm10640	chr19	4497623	4498022	+	2010003K11Rik	chr13	23752097	23752496	+	Hist1h3b	chr11	78411821	78412220	+	Slc13a2
chr7	49303918	49304317	+	Nav2	chr3	84379016	84379415	+	4930565D16Rik	chr3	95822520	95822919	+	Rprd2	chr2	132126291	132126690	+	Slc23a2
chr7	98743363	98743762	+	Thap12	chr12	21289353	21289752	+	Cpsf3	chr10	93885729	93886128	+	Metap2	chr2	25400716	25401115	+	Npdc1
chr2	150012762	150013161	+	Zfp120	chr19	44407679	44408078	+	Scd1	chr5	14092648	14093047	+	Sema3e	chr10	128878275	128878674	+	Gdf11
chr6	134407191	134407590	+	4933406J09Rik	chr17	6746092	6746491	+	Ezr	chr2	92266098	92266497	+	Phf21a	chr5	21267056	21267455	+	Gsap
chr14	68123443	68123842	+	A230070E04Rik	chr19	23135243	23135642	+	Klf9	chr1	163907059	163907458	+	Scyl3	chr4	40936375	40936774	+	Bag1
chr2	25654520	25654919	+	Lcn8	chr15	75923298	75923697	+	Pycrl	chr12	41564117	41564516	+	Lrrn3	chr5	144333995	144334394	+	Dmrt1i
chr12	107758383	107758782	+	4930465M20Rik	chr17	66483653	66484052	+	Mtcl1	chr8	81068547	81068946	+	Usp38	chr18	34367585	34367984	+	Reep5
chr4	47146608	47147007	+	Galnt12	chr15	72776854	72777253	+	Peg13	chr15	54745542	54745941	+	Ccn3	chr7	105729023	105729422	+	Rrp8
chr5	31713342	31713741	+	Babam2	chr9	65462524	65462923	+	Spg21	chr7	97984187	97984586	+	Gdpd4	chr9	96861040	96861439	+	Pxylp1
chr10	78470875	78471274	+	Pdxk	chr8	35293592	35293991	+	Ppp1r3b	chr3	10330166	10330565	+	Impa1	chr17	34291565	34291964	+	H2-Aa
chr9	83616267	83616666	+	Sh3bgrl2	chr8	41037465	41037864	+	Mtus1	chr11	3292514	3292913	+	Patz1	chr15	99407072	99407471	+	Tmbim6
chr4	107629025	107629424	+	Dmrtb1	chr10	59114896	59115295	+	2023-09-10	chr15	37317811	37318210	+	Gm16136	chr12	73868595	73868994	+	Hif1a
chr7	98734882	98735281	+	Thap12	chr11	97142325	97142724	+	Mir7235	chr2	174652800	174653199	+	Zfp831	chr4	140597949	140598348	+	Arhgef10l
chr7	129829074	129829473	+	Gm4265	chr12	8465742	8466141	+	Rhob	chr2	69471792	69472191	+	Dhrs9	chr12	85703553	85703952	+	Batf
chr7	113030012	113030411	+	Rassf10	chr6	39472277	39472676	+	Gm10244	chr6	114679870	114680269	+	Atg7	chr2	26589935	26590334	+	Mir126a
chr5	118063197	118063596	+	Tesc	chr1	164521384	164521783	+	Gm26685	chr5	51709579	51709978	+	Ppargc1a	chr14	30311380	30311779	+	Cacna1d
chr11	59778516	59778915	+	Pld6	chr18	35093885	35094284	+	Ctnna1	chr15	79552548	79552947	+	Ddx17	chr5	30195381	30195780	+	Adgrf3
chr17	56081166	56081565	+	Hdgfl2	chr8	13063152	13063551	+	Proz	chr5	106652276	106652675	+	Zfp644	chr2	136952315	136952714	+	Slx4ip
chr12	53292515	53292914	+	Npas3	chr5	25001312	25001711	+	Prkag2	chr2	71981031	71981430	+	Rapgef4	chr18	60763769	60764168	+	Rps14
chr3	88532923	88533322	+	Mex3a	chr3	10297768	10298167	+	Fabp12	chr5	64299794	64300193	+	Tbc1d1	chr7	95974006	95974405	+	Tenm4
chr14	40992374	40992773	+	Prxl2a	chr7	73579338	73579737	+	1810026B05Rik	chr4	131217574	131217973	+	A930031H19Rik	chr5	92348762	92349161	+	Cxcl10
chr9	96980018	96980417	+	Spsb4	chr10	17931178	17931577	+	Heca	chr3	156999432	156999831	+	Negr1	chr8	71494942	71495341	+	Gtpbp3
chr13	16805594	16805993	+	B230303A05Rik	chr14	78492601	78493000	+	Akap11	chr8	95332762	95333161	+	Usb1	chr13	102232241	102232640	+	Cd180
chr5	148469031	148469430	+	Slc7a1	chr10	42085312	42085711	+	Armc2	chr18	52837727	52838126	+	Ancv1r	chr5	148489556	148489955	+	Ubl3
chr11	83804636	83805035	+	Hnf1b	chr6	38796975	38797374	+	Hipk2	chr4	137960797	137961196	+	Eif4g3	chr13	94298391	94298790	+	Scamp1
chr2	33219643	33220042	+	Angptl2	chr3	19451002	19451401	+	Dnajc5b	chr9	98727506	98727905	+	E330023G01Rik	chr18	9127920	9128319	+	Fzd8
chr2	164386015	164386414	+	Rbpjl	chr18	10062258	10062657	+	Usp14	chr10	58398860	58399259	+	Lims1	chr2	165397597	165397996	+	Ocstamp
chr10	75252317	75252716	+	Specc1l	chr8	122463714	122464113	+	Snai3	chr1	193513896	193514295	+	Mir205	chr1	16161397	16161796	+	Rdh10
chr9	56516701	56517100	+	Hmg20a	chr12	45070234	45070633	+	Stxbp6	chr1	75399851	75400250	+	Speg	chr16	23609665	23610064	+	Rtp4
chr3	86786970	86787369	+	Dclk2	chr17	42752160	42752559	+	Adgrf2	chr19	50294011	50294410	+	Sorcs1	chr9	67477509	67477908	+	Tln2
chr3	100463626	100464025	+	Tent5c	chr6	29848868	29849267	+	Ahcyl2	chr7	89773282	89773681	+	Ccdc81	chr15	102572071	102572470	+	LOC105246046
chr6	136769808	136770207	+	Gucy2c	chr1	64887715	64888114	+	Plekhm3	chr15	51881335	51881734	+	Utp23	chr6	128108690	128109089	+	Tspan9
chr1	88475608	88476007	+	Glrp1	chr14	55585124	55585523	+	Emc9	chr13	46752592	46752991	+	Nup153	chr1	151275578	151275977	+	Ivns1abp
chr8	87938875	87939274	+	Zfp423	chr19	3810566	3810965	+	Mir12192	chr4	12069739	12070138	+	Tmem67	chr14	117710458	117710857	+	Mir6239
chr2	167250586	167250985	+	Ptgis	chr10	116537505	116537904	+	Cnot2	chr13	104026583	104026982	+	Nln	chr3	32334930	32335329	+	4930429B21Rik
chr6	148992480	148992879	+	Sinhcaf	chr15	56278614	56279013	+	Sntb1	chr2	173666907	173667306	+	Rab22a	chr15	59728200	59728599	+	Gm19510
chr8	94993992	94994391	+	Adgrg1	chr7	112773667	112774066	+	Tead1	chr2	129094365	129094764	+	Polr1b	chr9	62438705	62439104	+	Anp32a
chr5	35525471	35525870	+	Cpz	chr8	25368638	25369037	+	5430421F17Rik	chr2	106863246	106863645	+	Arl14ep	chr9	84871595	84871994	+	4930554C24Rik
chr7	135863575	135863974	+	Mki67	chr3	149083417	149083816	+	Adgrl2	chr7	66427344	66427743	+	Aldh1a3	chr5	89407677	89408076	+	Gc
chr17	64003475	64003874	+	1110058D11Rik	chr8	44165077	44165476	+	Gm5347	chr13	92155312	92155711	+	Rasgrf2	chr5	73103621	73104020	+	Slc10a4
chr6	83000048	83000447	+	Dok1	chr8	111618282	111618681	+	Ldhd	chr11	69416038	69416437	+	Kdm6b	chr1	133082289	133082688	+	Pik3c2b
chr12	117413102	117413501	+	Gm5441	chr3	41509494	41509893	+	Platr4	chr10	127570355	127570754	+	Nxph4	chr14	121183352	121183751	+	B930095G15Rik
chr12	116117484	116117883	+	Vipr2	chr12	103281919	103282318	+	Gm29508	chr14	79771130	79771529	+	Pcdh8	chr3	57795043	57795442	+	Pfn2
chr4	126741441	126741840	+	Tfap2e	chr10	20695626	20696025	+	Pde7b	chr4	75701064	75701463	+	Dmac1	chr15	74891989	74892388	+	Ly6m
chr5	137472293	137472692	+	Zan	chr6	128835597	128835996	+	Klrb1b	chr1	97963700	97964099	+	B230216N24Rik	chr12	103348476	103348875	+	Asb2
chr4	139641937	139642336	+	Mir7020	chr15	99594955	99595354	+	Aqp5	chr8	35224072	35224471	+	Ppp1r3b	chr2	150655274	150655673	+	E130215H24Rik
chr18	67115938	67116337	+	Gnal	chr3	131266613	131267012	+	Hadh	chr11	35004415	35004814	+	Slit3	chr6	13052411	13052810	+	Tmem106b
chr4	141310332	141310731	+	Epha2	chr10	3342681	3343080	+	Ppp1r14c	chr12	36030907	36031306	+	Tspan13	chr14	45599085	45599484	+	4930527F14Rik
chr6	84133072	84133471	+	Dysf	chr10	95773552	95773951	+	Eea1	chr17	43075934	43076333	+	Tnfrsf21	chr11	113172470	113172869	+	2610035D17Rik
chr4	155859312	155859711	+	Tas1r3	chr5	5211414	5211813	+	Cdk14	chr6	29445367	29445766	+	Flnc	chr15	44624779	44625178	+	Ebag9
chr2	163195800	163196199	+	Tox2	chr8	45855101	45855500	+	Pdlim3	chr17	49771886	49772285	+	Kif6	chr12	103308478	103308877	+	Gm29508
chr8	47482308	47482707	+	Trappc11	chr2	166083518	166083917	+	Sulf2	chr3	85185781	85186180	+	1700036G14Rik	chr9	42183538	42183937	+	4930546K05Rik
chr12	76459070	76459469	+	Gm10451	chr4	119157903	119158302	+	Zfp691	chr4	152062470	152062869	+	Nol9	chr1	91240683	91241082	+	Ube2f
chr9	67208435	67208834	+	Mir190a	chr7	127061831	127062230	+	Zg16	chr17	84537327	84537726	+	Plekhh2	chr3	121201411	121201810	+	Rwdd3
chr7	116191117	116191516	+	Plekha7	chr15	27477648	27478047	+	Ank	chr2	59036600	59036999	+	Ccdc148	chr7	79256682	79257081	+	Abhd2
chr12	85175876	85176275	+	Pgf	chr3	121584623	121585022	+	Slc44a3	chr16	29896446	29896845	+	Gm1968	chr1	105564762	105565161	+	Pign
chr2	11429611	11430010	+	8030442B05Rik	chr6	42396430	42396829	+	Tas2r143	chr15	85519459	85519858	+	7530416G11Rik	chr6	108706021	108706420	+	0610040F04Rik
chr2	156439998	156440397	+	Epb41l1	chr17	29341513	29341912	+	Mtch1	chr2	155554451	155554850	+	Acss2os	chr13	103951400	103951799	+	Erbin
chr17	35328526	35328925	+	H2-Q1	chr5	43289751	43290150	+	Gm7854	chr17	42884987	42885386	+	Cd2ap	chr15	31126474	31126873	+	4930430F21Rik
chr9	70889078	70889477	+	Lipc	chr3	84355965	84356364	+	4930565D16Rik	chr8	95702756	95703155	+	Ndrg4	chr5	31564939	31565338	+	AI839979
chr2	28205404	28205803	+	Olfm1	chr1	86437709	86438108	+	Tex44	chr11	42939272	42939671	+	Atp10b	chr4	128793717	128794116	+	Zfp362
chr11	114061971	114062370	+	Sdk2	chr15	59784268	59784667	+	Gm19510	chr6	30477366	30477765	+	1700012C14Rik	chr10	12977849	12978248	+	Stx11
chr13	32179878	32180277	+	Gmds	chr1	74031845	74032244	+	Tns1	chr8	26791793	26792192	+	2310008N11Rik	chr2	19367103	19367502	+	Msrb2
chr13	108297440	108297839	+	Depdc1b	chr8	11800524	11800923	+	Tex29	chr4	84272857	84273256	+	6030471H07Rik	chr13	97443757	97444156	+	Lncenc1
chr10	83145796	83146195	+	Chst11	chr8	61203442	61203841	+	Sh3rf1	chr7	81196790	81197189	+	Pde8a	chr6	72480258	72480657	+	Mat2a
chr4	152434857	152435256	+	Kcnab2	chr8	46138198	46138597	+	Snx25	chr1	135557994	135558393	+	Nav1	chr4	88515601	88516000	+	Ifnb1
chr5	113153208	113153607	+	2900026A02Rik	chr10	76447812	76448211	+	2610028H24Rik	chr10	104028108	104028507	+	Gm4340	chr15	97812118	97812517	+	Hdac7
chr4	140258955	140259354	+	Igsf21	chr3	105699246	105699645	+	Inka2	chr1	53017978	53018377	+	1700019D03Rik	chr12	85468688	85469087	+	Fos
chr11	55342975	55343374	+	Fat2	chr1	74971603	74972002	+	Ihh	chr13	53286002	53286401	+	Ror2	chr11	46052253	46052652	+	Adam19
chr1	156204668	156205067	+	Fam163a	chr6	5553687	5554086	+	Pdk4	chr19	34751135	34751534	+	Slc16a12	chr18	64748595	64748994	+	Atp8b1
chr2	166426967	166427366	+	5031425F14Rik	chr16	72225425	72225824	+	8030451O07Rik	chr1	88103686	88104085	+	Ugt1a6b	chr11	43385302	43385701	+	Mir146
chr16	18504008	18504407	+	Gnb1l	chr13	3644899	3645298	+	Asb13	chr7	45684301	45684700	+	Ntn5	chr11	97594177	97594576	+	2410003L11Rik
chr5	142877308	142877707	+	Fbxl18	chr3	88536544	88536943	+	Mir1905	chr2	16356098	16356497	+	Plxdc2	chr17	36824032	36824431	+	H2-M10.6
chr9	121619351	121619750	+	Lyzl4	chr16	97730352	97730751	+	Ripk4	chr4	134078686	134079085	+	Crybg2	chr13	37847551	37847950	+	Rreb1
chr7	29317001	29317400	+	Dpf1	chr8	12803135	12803534	+	Gm15350	chr12	109441874	109442273	+	Dlk1	chr6	120192258	120192657	+	Ninj2
chr17	25570581	25570980	+	2810468N07Rik	chr12	99336344	99336743	+	Foxn3	chr3	79726556	79726955	+	Rxfp1	chr1	83137784	83138183	+	Ccl20
chr5	125240125	125240524	+	Ncor2	chr6	136809099	136809498	+	H2afj	chr3	97690589	97690988	+	Mir7225	chr18	82493458	82493857	+	Mbp
chr9	116213231	116213630	+	Gm4668	chr1	39902819	39903218	+	Map4k4	chr19	8611484	8611883	+	Slc22a6	chr11	65124850	65125249	+	Arhgap44
chr3	36530410	36530809	+	Gm11549	chr11	108139984	108140383	+	Mir7223	chr9	42783538	42783937	+	Grik4	chr2	180217614	180218013	+	Lama5
chr14	76292231	76292630	+	2900040C04Rik	chr6	127529457	127529856	+	Cracr2a	chr6	42244449	42244848	+	Gstk1	chr7	127585017	127585416	+	Ccdc189
chr11	72402094	72402493	+	Smtnl2	chr11	120684679	120685078	+	Aspscr1	chr18	57757838	57758237	+	Gm19519	chr8	124831920	124832319	+	2810004N23Rik
chr6	90703193	90703592	+	Iqsec1	chr4	32423658	32424057	+	Bach2	chr7	130670350	130670749	+	Tacc2	chr8	124924289	124924688	+	Egln1
chr2	19199109	19199508	+	Armc3	chr1	127677619	127678018	+	Tmem163	chr5	7968239	7968638	+	Steap4	chr4	43763436	43763835	+	Olfr159
chr7	104465125	104465524	+	Trim30a	chr1	155196690	155197089	+	Stx6	chr9	114328300	114328699	+	Bcl2a1c	chr19	41382609	41383008	+	Pik3ap1
chr9	121839286	121839685	+	Ccdc13	chr5	132334762	132335161	+	Auts2	chr19	6987486	6987885	+	Vegfb	chr2	146678844	146679243	+	4933406D12Rik
chr16	29883627	29884026	+	Gm1968	chr7	35130283	35130682	+	Cebpa	chr9	14596939	14597338	+	Amotl1	chr9	111144676	111145075	+	Lrrfip2
chr8	102553472	102553871	+	Cdh11	chr7	44663552	44663951	+	Myh14	chr6	66973161	66973560	+	E230016M11Rik	chr3	146945936	146946335	+	Ttll7
chr1	39650757	39651156	+	Creg2	chr18	55624211	55624610	+	Zfp608	chr9	114554622	114555021	+	Trim71	chr16	45375808	45376207	+	Cd200
chr4	148287990	148288389	+	Disp3	chr11	73144295	73144694	+	Haspin	chr1	132295508	132295907	+	Klhdc8a	chr2	33204980	33205379	+	Angptl2
chr16	20475348	20475747	+	Eif2b5	chr5	144158588	144158987	+	Bhlha15	chr10	75605437	75605836	+	Ggt5	chrX	50614870	50615269	+	Firre
chr9	107288195	107288594	+	Mapkapk3	chr16	21831792	21832191	+	1300002E11Rik	chr1	127793461	127793860	+	Ccnt2	chr8	105522387	105522786	+	Hsd11b2
chr10	116721960	116722359	+	1700030O20Rik	chr7	127607148	127607547	+	1700120K04Rik	chr8	36029495	36029894	+	Prag1	chr3	144390651	144391050	+	Hs2st1
chr2	165133489	165133888	+	1700025C18Rik	chr6	59424857	59425256	+	Gprin3	chr13	105291840	105292239	+	Rnf180	chr8	120378347	120378746	+	Gse1
chr12	21135947	21136346	+	Asap2	chr16	95223404	95223803	+	Kcnj15	chr15	86042398	86042797	+	Celsr1	chr5	144126377	144126776	+	Lmtk2
chr15	103250239	103250638	+	Nfe2	chr10	119051602	119052001	+	Gm33677	chr16	90390685	90391084	+	Hunk	chr2	155696218	155696617	+	Trpc4ap
chr13	29864395	29864794	+	Cdkal1	chr13	45929686	45930085	+	Atxn1	chr3	131112251	131112650	+	Lef1	chr4	141932859	141933258	+	Fhad1os1
chr11	116228741	116229140	+	Evpl	chr9	96844873	96845272	+	Pxylp1	chr2	103489742	103490141	+	Cat	chr19	42017377	42017776	+	Ankrd2
chr4	107834866	107835265	+	Lrp8	chr19	55134489	55134888	+	Gpam	chr1	86482755	86483154	+	Ptma	chr9	110228659	110229058	+	Cspg5
chr16	97632820	97633219	+	Tmprss2	chr11	4141500	4141899	+	Mir3060	chr17	71942058	71942457	+	Clip4	chr2	165468066	165468465	+	Slc13a3
chr17	23997985	23998384	+	Prss22	chr5	101878483	101878882	+	Cds1	chr12	68829363	68829762	+	Rps29	chr15	101256268	101256667	+	Nr4a1
chr12	5151951	5152350	+	Klhl29	chr12	78206192	78206591	+	Gphn	chr5	24329470	24329869	+	Kcnh2	chr15	41693685	41694084	+	Oxr1
chr12	105427355	105427754	+	Gm2721	chr2	157099924	157100323	+	Tldc2	chr3	32824924	32825323	+	Usp13	chr9	14398022	14398421	+	Endod1
chr14	69692347	69692746	+	Mir6950	chr8	125557223	125557622	+	Sipa1l2	chr3	46875380	46875779	+	Mir6379	chr18	60756188	60756587	+	Ndst1
chr17	57087444	57087843	+	Tubb4a	chr14	34346184	34346583	+	Gm3219	chr7	136866533	136866932	+	Mgmt	chr6	86636445	86636844	+	Asprv1
chr4	128678513	128678912	+	Phc2	chr12	50594500	50594899	+	Prkd1	chr15	10831075	10831474	+	Gm19276	chr14	121246047	121246446	+	B930095G15Rik
chr9	107626746	107627145	+	Gnai2	chr1	179552755	179553154	+	Cnst	chr6	43638105	43638504	+	Tpk1	chr10	19464383	19464782	+	Gm33104
chr7	99360207	99360606	+	Serpinh1	chr15	99284486	99284885	+	Fam186b	chr12	108546826	108547225	+	Evl	chr11	16848732	16849131	+	Egfr
chr12	49391403	49391802	+	3110039M20Rik	chr8	104517902	104518301	+	Terb1	chr9	77276758	77277157	+	Mlip	chr7	79800481	79800880	+	Mesp1
chr6	77979560	77979959	+	Ctnna2	chr13	5870101	5870500	+	Klf6	chr8	91089597	91089996	+	Rbl2	chr7	130215741	130216140	+	Fgfr2
chr4	141108291	141108690	+	Spata21	chr8	40892084	40892483	+	Slc7a2	chr4	95784490	95784889	+	9530080O11Rik	chr5	113882590	113882989	+	Coro1c
chr11	94577304	94577703	+	Chad	chr9	79796421	79796820	+	4930429F24Rik	chr17	46084137	46084536	+	Mrps18a	chr7	118277475	118277874	+	4930583K01Rik
chr15	74730438	74730837	+	Slurp1	chr2	92029686	92030085	+	Creb3l1	chr1	155169894	155170293	+	Stx6	chr4	124594945	124595344	+	4933407E24Rik
chr11	82618263	82618662	+	Gm11426	chr10	84867571	84867970	+	Rfx4	chr8	57643727	57644126	+	AW046200	chr15	74762675	74763074	+	Ly6d
chr11	95837057	95837456	+	Gngt2	chr3	144537062	144537461	+	Hs2st1	chr1	182019786	182020185	+	Enah	chr11	120373836	120374235	+	Faap100
chr15	62118945	62119344	+	Pvt1	chr15	10399721	10400120	+	Agxt2	chr4	151777388	151777787	+	Camta1	chr17	71723120	71723519	+	Pcare
chr7	130134919	130135318	+	Fgfr2	chr5	110727830	110728229	+	Ep400	chr18	69946567	69946966	+	Ccdc68	chr3	68477455	68477854	+	Schip1
chr13	32705250	32705649	+	Mylk4	chr16	19961045	19961444	+	Klhl6	chr10	55572631	55573030	+	Msl3l2	chr7	49462459	49462858	+	Dbx1
chr17	24537567	24537966	+	Rab26	chr3	84479302	84479701	+	Fhdc1	chr13	69525645	69526044	+	Tent4a	chr6	147658003	147658402	+	1700049E15Rik
chr4	142164378	142164777	+	Kazn	chr11	62232908	62233307	+	Adora2b	chr12	78132037	78132436	+	Gphn	chr7	109592143	109592542	+	St5
chr15	95977129	95977528	+	D030018L15Rik	chr9	13303981	13304380	+	Ccdc82	chr13	104619981	104620380	+	Cwc27	chr13	53008668	53009067	+	Nfil3
chr7	25788572	25788971	+	Axl	chr8	114018263	114018662	+	Nudt7	chr11	28365382	28365781	+	Ccdc85a	chr17	33968556	33968955	+	H2-K2
chr10	98864886	98865285	+	Atp2b1	chr18	46464525	46464924	+	Mospd4	chr18	13971159	13971558	+	Zfp521	chr7	99664693	99665092	+	Slco2b1
chr19	30175262	30175661	+	Gldc	chr2	143852695	143853094	+	Bfsp1	chr5	38563667	38564066	+	Wdr1	chr7	84523799	84524198	+	Gm2115
chr14	31269411	31269810	+	Bap1	chr18	10460949	10461348	+	Greb1l	chrX	164878289	164878688	+	Mospd2	chr19	25074795	25075194	+	Dock8
chr3	9523674	9524073	+	Zfp704	chr19	40267361	40267760	+	Pdlim1	chr7	143464800	143465199	+	Cdkn1c	chr9	19639140	19639539	+	Zfp317
chr1	104768742	104769141	+	Cdh20	chr14	54455109	54455508	+	Lrp10	chr14	28165026	28165425	+	Wnt5a	chr17	34257600	34257999	+	H2-Ab1
chr6	137433784	137434183	+	Ptpro	chr4	59816313	59816712	+	Snx30	chr10	86313338	86313737	+	Timp3	chr5	9068871	9069270	+	Tmem243
chr18	57251828	57252227	+	Prrc1	chr2	165305450	165305849	+	Elmo2	chr12	110836700	110837099	+	Mok	chr4	115659206	115659605	+	Cyp4b1
chr1	164690049	164690448	+	Dpt	chr5	122319425	122319824	+	Rad9b	chr10	6896789	6897188	+	Ipcef1	chr1	120116138	120116537	+	Dbi
chr7	45786084	45786483	+	Lmtk3	chr5	139870889	139871288	+	Elfn1	chr2	61577002	61577401	+	Tank	chr3	88237501	88237900	+	Rhbg
chr4	142449767	142450166	+	Kazn	chr10	44607460	44607859	+	Prdm1	chr7	116409495	116409894	+	Pik3c2a	chr3	102678500	102678899	+	Tspan2
chr12	57685085	57685484	+	BC042761	chr19	47302136	47302535	+	Mir6995	chr19	37271568	37271967	+	4931408D14Rik	chr1	170459895	170460294	+	Nos1ap
chr16	21274114	21274513	+	Mir7680	chr18	62511584	62511983	+	Fbxo38	chr4	14414216	14414615	+	Gm2560	chr9	103174791	103175190	+	Srprb
chr13	37749488	37749887	+	Rreb1	chr16	94628876	94629275	+	Dyrk1a	chr10	79822393	79822792	+	Misp	chr1	4641797	4642196	+	Mrpl15
chr18	12692304	12692703	+	Mir1948	chr15	35268722	35269121	+	Osr2	chr7	19165998	19166397	+	Gipr	chr15	84672302	84672701	+	Prr5
chr9	56851843	56852242	+	Odf3l1	chr3	117038644	117039043	+	1700061I17Rik	chr1	190106738	190107137	+	Prox1	chr4	87475548	87475947	+	Slc24a2
chr13	24844954	24845353	+	D130043K22Rik	chr10	86836856	86837255	+	Nt5dc3	chr8	69031177	69031576	+	Atp6v1b2	chr18	82517950	82518349	+	Mbp
chr11	113439627	113440026	+	Slc39a11	chrX	79517032	79517431	+	Cfap47	chr19	54040399	54040798	+	Adra2a	chr1	74016637	74017036	+	Tns1
chr1	59449375	59449774	+	Fzd7	chr4	104602796	104603195	+	C8b	chr10	81568678	81569077	+	Tle2	chr5	137652481	137652880	+	Irs3
chr15	5953074	5953473	+	Gm41259	chr3	88592389	88592788	+	Ssr2	chr11	9432809	9433208	+	Abca13	chr10	121750137	121750536	+	BC048403
chr14	66844660	66845059	+	Dpysl2	chr7	43713718	43714117	+	Klk13	chr17	42792513	42792912	+	Adgrf2	chr1	133057446	133057845	+	Pik3c2b
chr2	26487176	26487575	+	Notch1	chr11	113748579	113748978	+	Cdc42ep4	chr6	51216420	51216819	+	Mir148a	chr18	39577193	39577592	+	Nr3c1
chr9	98033028	98033427	+	Clstn2	chr13	94136397	94136796	+	Lhfpl2	chr12	27136185	27136584	+	Gm20187	chr2	181774535	181774934	+	Myt1
chr11	77194147	77194546	+	Efcab5	chr10	69451066	69451465	+	Ank3	chr5	89390433	89390832	+	Gc	chr9	107325863	107326262	+	Hemk1
chr12	112490426	112490825	+	A530016L24Rik	chr3	130054515	130054914	+	Sec24b	chrX	73659077	73659476	+	Pnck	chr6	142369565	142369964	+	Recql
chr9	114042420	114042819	+	Susd5	chr6	73271630	73272029	+	Suclg1	chr17	3366757	3367156	+	Tiam2	chr15	7501124	7501523	+	Egflam
chr5	125215846	125216245	+	Ncor2	chr5	25067166	25067565	+	Prkag2	chr6	140570120	140570519	+	Aebp2	chr12	86076263	86076662	+	Tgfb3
chr5	140619401	140619800	+	Lfng	chr5	150451671	150452070	+	Gm5	chr5	150840019	150840418	+	Kl	chr11	83922591	83922990	+	Ddx52
chr18	80654103	80654502	+	Nfatc1	chr2	167659536	167659935	+	Tmem189	chr10	94486210	94486609	+	Tmcc3	chr11	72496064	72496463	+	Spns2
chr4	117095766	117096165	+	Ptch2	chr9	70570365	70570764	+	Sltm	chr9	106338444	106338843	+	Dusp7	chr3	5271931	5272330	+	Zfhx4
chr17	23548638	23549037	+	6330415G19Rik	chr7	97355249	97355648	+	Alg8	chr3	69243417	69243816	+	Arl14	chr12	29904442	29904841	+	Pxdn
chr12	12581224	12581623	+	Gm34637	chr6	5309809	5310208	+	Pon2	chr15	38499266	38499665	+	Mir6951	chr8	18630583	18630982	+	Mcph1
chr14	34378821	34379220	+	Mmrn2	chr10	59377940	59378339	+	Pla2g12b	chr5	101882691	101883090	+	Cds1	chr1	60669014	60669413	+	Cd28
chr12	27254151	27254550	+	Sox11	chr19	40838188	40838587	+	Ccnj	chr18	20210325	20210724	+	Dsg1c	chr16	24420655	24421054	+	Lppos
chr7	125469955	125470354	+	Nsmce1	chr14	70584275	70584674	+	Nudt18	chr3	127226306	127226705	+	LOC100862268	chr16	30186956	30187355	+	Cpn2
chr11	112998874	112999273	+	1700012H19Rik	chr3	95124965	95125364	+	Tmod4	chr10	83976556	83976955	+	Gm34184	chr4	128889969	128890368	+	Trim62
chr17	29398107	29398506	+	Fgd2	chr8	97234565	97234964	+	Got2	chr19	53854967	53855366	+	Pdcd4	chr4	19959817	19960216	+	Atp6v0d2
chr9	102777877	102778276	+	Gm5627	chr13	117211290	117211689	+	Emb	chr6	134403527	134403926	+	4933406J09Rik	chr12	98438082	98438481	+	Gm40893
chr11	113074375	113074774	+	2610035D17Rik	chr15	100684526	100684925	+	Cela1	chr1	73363648	73364047	+	D530049I02Rik	chr7	16444798	16445197	+	Tmem160
chr12	20815578	20815977	+	1700030C10Rik	chr6	61152917	61153316	+	Ccser1	chr6	65670000	65670399	+	Ndnf	chr16	42907388	42907787	+	Zbtb20
chr7	116278313	116278712	+	Plekha7	chr4	100373789	100374188	+	Ube2u	chr1	153274609	153275008	+	Lamc1	chr8	88045992	88046391	+	Gm2716
chr13	24709654	24710053	+	Armh2	chr7	44472943	44473342	+	Mir7052	chr3	113756798	113757197	+	Rnpc3	chr19	44487260	44487659	+	Wnt8b
chr7	25322029	25322428	+	Megf8	chr9	44079018	44079417	+	Usp2	chr15	82863747	82864146	+	Tbrg3	chr12	18609860	18610259	+	5730507C01Rik
chr9	62877864	62878263	+	Gm10653	chr1	170646366	170646765	+	Olfml2b	chr11	72473530	72473929	+	Spns2	chr12	21784374	21784773	+	Ywhaq
chr4	57560042	57560441	+	Palm2	chr15	59010734	59011133	+	Mtss1	chr7	97734992	97735391	+	Aqp11	chr4	118368539	118368938	+	Hyi
chr11	55068979	55069378	+	Ccdc69	chr6	100850734	100851133	+	Ppp4r2	chr2	70629494	70629893	+	Gorasp2	chr8	10910438	10910837	+	4833411C07Rik
chr11	19094130	19094529	+	4933406G16Rik	chr7	35145073	35145472	+	Cebpa	chr9	78346988	78347387	+	Gsta2	chr8	90795302	90795701	+	Gm19935
chr4	131438901	131439300	+	Ptpru	chr11	54247577	54247976	+	Csf2	chr5	51799623	51800022	+	Ppargc1a	chr3	79489067	79489466	+	Fnip2
chr2	30725584	30725983	+	Mir3089	chr13	5802069	5802468	+	1700016G22Rik	chr11	60808251	60808650	+	Shmt1	chr10	70067339	70067738	+	Ccdc6
chr12	30103173	30103572	+	Tpo	chr1	179776842	179777241	+	Ahctf1	chr18	32398801	32399200	+	A830052D11Rik	chr16	34000639	34001038	+	Umps
chr17	44587995	44588394	+	Runx2	chr17	10149887	10150286	+	Qk	chr14	46908869	46909268	+	Samd4	chr4	130075191	130075590	+	Col16a1
chr11	97807935	97808334	+	Lasp1	chr6	89665108	89665507	+	Txnrd3	chr13	29351062	29351461	+	A330102I10Rik	chr4	118417380	118417779	+	Med8
chr16	4651797	4652196	+	Vasn	chr3	51231503	51231902	+	Noct	chr6	38688772	38689171	+	Clec2l	chr15	74932532	74932931	+	Ly6e
chr2	33594703	33595102	+	Lmx1b	chr5	74300166	74300565	+	Rasl11b	chr10	108388424	108388823	+	Gm36283	chr3	52198230	52198629	+	Foxo1
chr1	24195875	24196274	+	Col9a1	chr16	18893944	18894343	+	Hira	chr11	46314477	46314876	+	Cyfip2	chr16	24364307	24364706	+	Lpp
chr11	75234811	75235210	+	Rtn4rl1	chr13	80940927	80941326	+	5430425K12Rik	chr9	56090150	56090549	+	Pstpip1	chr6	31061830	31062229	+	Mir29a
chr16	4658681	4659080	+	Vasn	chr7	66311209	66311608	+	Mir7057	chr12	79450029	79450428	+	Rad51b	chr3	88465137	88465536	+	Sema4a
chr5	65170456	65170855	+	Wdr19	chr6	108448813	108449212	+	Mir7661	chr3	85703179	85703578	+	Fam160a1	chr6	137852530	137852929	+	Dera
chr13	21896856	21897255	+	Mir1983	chr2	84851165	84851564	+	Slc43a1	chr3	95985231	95985630	+	Gm9054	chr4	107302625	107303024	+	Dio1
chr6	136930732	136931131	+	Arhgdib	chr6	54789065	54789464	+	Znrf2	chr11	102211900	102212299	+	Mir8101	chr2	68833172	68833571	+	Cers6
chr5	33689129	33689528	+	Tacc3	chr15	66789657	66790056	+	Sla	chr2	179776328	179776727	+	Taf4	chr1	93132672	93133071	+	Agxt
chr11	68276929	68277328	+	Mir6406	chr7	142084739	142085138	+	Dusp8	chr6	126921274	126921673	+	Dyrk4	chr6	127798059	127798458	+	Mir7233
chr11	121713004	121713403	+	Metrnl	chr1	153367083	153367482	+	Lamc1	chr6	121087539	121087938	+	Mical3	chr7	101006142	101006541	+	P2ry2
chr2	167808691	167809090	+	A530013C23Rik	chr8	61265235	61265634	+	1700001D01Rik	chr3	79553779	79554178	+	Fnip2	chr19	37078434	37078833	+	A330032B11Rik
chr6	30675091	30675490	+	Cep41	chr16	4871931	4872330	+	Ubald1	chr5	103716954	103717353	+	Aff1	chr4	155178278	155178677	+	Ski
chr2	164857177	164857576	+	Pltp	chr11	6504669	6505068	+	Myo1g	chr1	120814717	120815116	+	En1	chr6	82750852	82751251	+	Hk2
chr9	77307515	77307914	+	Mlip	chr5	67802128	67802527	+	Atp8a1	chr13	98145327	98145726	+	Arhgef28	chr6	135292405	135292804	+	Pbp2
chr7	141291801	141292200	+	Drd4	chr1	36920113	36920512	+	Tmem131	chr9	69716463	69716862	+	Foxb1	chr15	59092093	59092492	+	Mtss1
chr4	117373866	117374265	+	Rnf220	chr2	131955341	131955740	+	Prnd	chr6	115424493	115424892	+	Pparg	chr13	63256701	63257100	+	Aopep
chr6	126645597	126645996	+	Kcna1	chr14	16733847	16734246	+	Rarb	chr15	60618802	60619201	+	9930014A18Rik	chr2	103037838	103038237	+	Pdhx
chr12	8042609	8043008	+	Apob	chr5	122280368	122280767	+	Pptc7	chr18	77185551	77185950	+	St8sia5	chr9	50713153	50713552	+	Dixdc1
chr2	121632091	121632490	+	Wdr76	chr9	62744868	62745267	+	Fem1b	chr1	85909110	85909509	+	Itm2c	chr15	36419915	36420314	+	Ankrd46
chr13	56614719	56615118	+	Tgfbi	chr6	7789040	7789439	+	C1galt1	chr4	59649146	59649545	+	E130308A19Rik	chr18	34050296	34050695	+	Epb41l4a
chr12	30258600	30258999	+	Sntg2	chr9	21433760	21434159	+	Dnm2	chr18	79491625	79492024	+	Setbp1	chr1	30700388	30700787	+	Phf3
chr4	95106007	95106406	+	Jun	chr11	68071850	68072249	+	Stx8	chr16	23323760	23324159	+	St6gal1	chr15	96388687	96389086	+	Scaf11
chr17	50190214	50190613	+	Rftn1	chr4	72150695	72151094	+	Tle1	chr6	93230408	93230807	+	Adamts9	chr5	89800132	89800531	+	Adamts3
chr11	114066894	114067293	+	Sdk2	chr17	43389211	43389610	+	Adgrf5	chr8	117254536	117254935	+	Cmip	chr6	90558262	90558661	+	Aldh1l1
chr4	77310404	77310803	+	Ptprd	chr12	86819103	86819502	+	Irf2bpl	chr11	9599541	9599940	+	Abca13	chr8	79150526	79150925	+	1700011L22Rik
chr2	112245357	112245756	+	Lpcat4	chr8	91823346	91823745	+	Irx3	chr8	61713214	61713613	+	Palld	chr17	79330404	79330803	+	Cdc42ep3
chr12	3833979	3834378	+	Dnmt3a	chr9	50841417	50841816	+	Ppp2r1b	chr10	60284885	60285284	+	Psap	chr2	131215954	131216353	+	Ap5s1
chr4	25799897	25800296	+	Fut9	chr17	5197832	5198231	+	Arid1b	chr6	125706245	125706644	+	Ano2	chr3	137833082	137833481	+	H2afz
chr9	31912865	31913264	+	Barx2	chr18	80749198	80749597	+	Nfatc1	chr6	8409826	8410225	+	A430035B10Rik	chr19	10482702	10483101	+	Ppp1r32
chr14	75127313	75127712	+	Lrrc63	chr1	184320803	184321202	+	1700112H15Rik	chr4	105214527	105214926	+	Plpp3	chr2	85466950	85467349	+	Olfr995
chr8	106518760	106519159	+	Cdh3	chr10	125321462	125321861	+	Slc16a7	chr16	24390548	24390947	+	Lpp	chr8	81985149	81985548	+	Il15
chr17	47975209	47975608	+	Foxp4	chr1	90896704	90897103	+	Mlph	chr12	73889891	73890290	+	Hif1a	chr9	57723320	57723719	+	Edc3
chr14	11534452	11534851	+	Ptprg	chr2	154185361	154185760	+	Bpifb1	chr15	13049338	13049737	+	Cdh6	chr5	143932802	143933201	+	Pms2
chr16	63155362	63155761	+	Pros1	chr7	99316192	99316591	+	Serpinh1	chr10	56673929	56674328	+	Gm36595	chr4	43757174	43757573	+	A630077J23Rik
chr8	61615938	61616337	+	Palld	chr7	112261083	112261482	+	Mical2	chr3	108372721	108373120	+	Mybphl	chr4	106191852	106192251	+	Gm12724
chr4	98800840	98801239	+	Kank4os	chr5	118380279	118380678	+	2410131K14Rik	chr5	100646611	100647010	+	Coq2	chr16	34343950	34344349	+	Kalrn
chr9	81633576	81633975	+	Htr1b	chr5	121584192	121584591	+	Aldh2	chr17	45567113	45567512	+	Slc35b2	chr2	7055996	7056395	+	Celf2
chr6	118731943	118732342	+	Cacna1c	chr19	16130496	16130895	+	Gnaq	chr1	138930083	138930482	+	Dennd1b	chr14	40996162	40996561	+	Prxl2a
chr12	117941936	117942335	+	Cdca7l	chr7	144008997	144009396	+	Mir3105	chr3	122365308	122365707	+	Bcar3	chr13	4183110	4183509	+	Akr1c13
chr5	35313470	35313869	+	Adra2c	chr5	107166766	107167165	+	Tgfbr3	chr8	91391953	91392352	+	Fto	chr18	4997667	4998066	+	Svil
chr3	83784034	83784433	+	Sfrp2	chr3	101939877	101940276	+	Slc22a15	chr10	123921182	123921581	+	4930503E24Rik	chr2	126897555	126897954	+	Mir3473g
chr3	18242911	18243310	+	Cyp7b1	chr18	61505304	61505703	+	Lncbate10	chr2	172890074	172890473	+	Bmp7	chr2	173261489	173261888	+	Pmepa1
chr5	48081500	48081899	+	Slit2	chr9	66625960	66626359	+	Usp3	chr12	36008439	36008838	+	Agr2	chr9	60527031	60527430	+	Thsd4
chr9	73094567	73094966	+	Khdc3	chr11	67835685	67836084	+	Dhrs7c	chr5	6709665	6710064	+	Tex47	chr12	87154435	87154834	+	Gm6566
chr5	108703690	108704089	+	Fgfrl1	chr15	85611822	85612221	+	Wnt7b	chr10	99948736	99949135	+	Kitl	chr10	67029315	67029714	+	Gm31763
chr2	168791010	168791409	+	Sall4	chr6	36002073	36002472	+	Chrm2	chr10	12671614	12672013	+	Utrn	chr11	98347404	98347803	+	Ppp1r1b
chr1	3913618	3914017	+	Xkr4	chr6	116006725	116007124	+	Plxnd1	chr2	72782329	72782728	+	6430710C18Rik	chr11	5015712	5016111	+	Ap1b1
chr16	9009446	9009845	+	1810013L24Rik	chr10	94430564	94430963	+	Tmcc3	chr1	189784484	189784883	+	Ptpn14	chr6	21833593	21833992	+	Tspan12
chr1	135020981	135021380	+	Ube2t	chr1	131345863	131346262	+	Ikbke	chr1	194115773	194116172	+	4930503O07Rik	chr15	77797937	77798336	+	Apol8
chr15	74519512	74519911	+	Adgrb1	chr6	67161604	67162003	+	Serbp1	chr10	84976646	84977045	+	Ric8b	chr15	101374854	101375253	+	Krt80
chr4	95308560	95308959	+	Fggy	chr11	53904126	53904525	+	Slc22a5	chr10	79820747	79821146	+	Misp	chr4	138179372	138179771	+	Mir6399
chr11	4404241	4404640	+	Hormad2	chr5	144267842	144268241	+	Gm15708	chr12	35538806	35539205	+	Ahr	chr10	54000205	54000604	+	Man1a
chr15	101113190	101113589	+	Ankrd33	chr5	124021177	124021576	+	Vps37b	chr1	153287530	153287929	+	Lamc1	chr3	123329240	123329639	+	Mettl14
chr7	37566032	37566431	+	Zfp536	chr17	79609964	79610363	+	Rmdn2	chr5	134946823	134947222	+	Cldn4	chr8	25252710	25253109	+	Tacc1
chr12	85950350	85950749	+	Ttll5	chr9	106249525	106249924	+	Alas1	chr4	135595955	135596354	+	Grhl3	chr14	20806551	20806950	+	Gm30108
chr14	33993977	33994376	+	Zfp488	chr9	108275276	108275675	+	Dag1	chr11	29826033	29826432	+	4931440F15Rik	chr14	45941650	45942049	+	Gm1821
chr8	3579450	3579849	+	Camsap3	chr9	70250279	70250678	+	Myo1e	chr19	34505276	34505675	+	Lipa	chr6	98975935	98976334	+	Foxp1
chr5	102550935	102551334	+	Arhgap24	chr19	34631457	34631856	+	Ifit1bl2	chr10	86842385	86842784	+	Nt5dc3	chr15	67636186	67636585	+	1700012I11Rik
chr5	116288840	116289239	+	Ccdc60	chr18	75022164	75022563	+	Dym	chr1	133638310	133638709	+	Zbed6	chr11	75254539	75254938	+	Rtn4rl1
chr3	97298830	97299229	+	Bcl9	chr9	54699319	54699718	+	Dnaja4	chr6	55273484	55273883	+	Aqp1	chr4	87472855	87473254	+	Slc24a2
chr7	142487283	142487682	+	Lsp1	chr14	99584150	99584549	+	Klf5	chr11	11884765	11885164	+	Ddc	chr7	138423397	138423796	+	Tcerg1l
chr6	89286729	89287128	+	4930512J16Rik	chr2	148206641	148207040	+	Foxa2	chr1	80278714	80279113	+	Cul3	chr14	12070984	12071383	+	Ptprg
chr2	106866216	106866615	+	Arl14ep	chr15	75507024	75507423	+	Ly6l	chr11	30095188	30095587	+	Eml6	chr8	12779518	12779917	+	Atp11a
chr10	25887235	25887634	+	4930401C15Rik	chr6	141333245	141333644	+	Gm10400	chr18	13880038	13880437	+	Zfp521	chr6	38942781	38943180	+	Tbxas1
chr2	5730481	5730880	+	Camk1d	chr8	113640414	113640813	+	Syce1l	chr5	92710246	92710645	+	Shroom3	chr11	51308320	51308719	+	Col23a1
chr12	117385288	117385687	+	Gm5441	chr8	46818126	46818525	+	Irf2	chr13	60016021	60016420	+	A530065N20Rik	chr14	25476070	25476469	+	Zmiz1
chr19	58088473	58088872	+	Mir5623	chr13	71980167	71980566	+	Irx1	chr14	9785836	9786235	+	Mnd1-ps	chr7	96143132	96143531	+	Tenm4
chr9	46392923	46393322	+	4931429L15Rik	chr1	118398534	118398933	+	Clasp1	chr7	95799075	95799474	+	Tenm4	chr7	39549287	39549686	+	Zfp619
chr11	33912131	33912530	+	Kcnmb1	chr12	85477861	85478260	+	Fos	chr12	98367842	98368241	+	Gpr65	chr15	97809973	97810372	+	Hdac7
chr8	93088617	93089016	+	Ces1b	chr3	135733053	135733452	+	Nfkb1	chr12	100214858	100215257	+	Calm1	chr8	114971379	114971778	+	Wwox
chr2	26459876	26460275	+	Mir6996	chr12	109542805	109543204	+	Mir1906-1	chr2	169614699	169615098	+	Tshz2	chr4	103353323	103353722	+	Gm12718
chr3	127705450	127705849	+	Neurog2	chr14	51096083	51096482	+	Rnase4	chr11	117270062	117270461	+	2023-09-09	chr11	118401764	118402163	+	Lgals3bp
chr2	144134250	144134649	+	Gm5535	chr18	65072087	65072486	+	Nedd4l	chr17	15285373	15285772	+	Gm5091	chr12	103303448	103303847	+	Gm29508
chr1	85917083	85917482	+	4933407L21Rik	chr5	148553764	148554163	+	Ubl3	chr8	26887093	26887492	+	2310008N11Rik	chr4	57295153	57295552	+	Ptpn3
chr15	98004444	98004843	+	Col2a1	chr1	151177711	151178110	+	C730036E19Rik	chr16	37776833	37777232	+	Fstl1	chr15	10866750	10867149	+	Gm19276
chr6	53006035	53006434	+	Jazf1	chr5	53235516	53235915	+	Sel1l3	chr6	48537407	48537806	+	Atp6v0e2	chr15	58978806	58979205	+	Ndufb9
chr5	142962027	142962426	+	Fscn1	chr1	33584021	33584420	+	Prim2	chr4	138983413	138983812	+	Tmco4	chr8	79048388	79048787	+	Zfp827
chr6	135970821	135971220	+	Grin2b	chr11	21079408	21079807	+	Peli1	chr8	95781112	95781511	+	4930513N10Rik	chr1	154032564	154032963	+	Glul
chr4	154413656	154414055	+	Arhgef16	chr18	60630079	60630478	+	Synpo	chr4	15199958	15200357	+	Necab1	chr9	41461734	41462133	+	Mir100hg
chr5	100070199	100070598	+	Tmem150cos	chr11	79069797	79070196	+	Ksr1	chr2	92020654	92021053	+	Creb3l1	chr8	124833465	124833864	+	2810004N23Rik
chr15	75708946	75709345	+	Rhpn1	chr14	76951377	76951776	+	Lacc1	chr1	86449917	86450316	+	Tex44	chr4	138213874	138214273	+	Hp1bp3
chrX	147553517	147553916	+	Lrch2	chr1	165185179	165185578	+	Sft2d2	chr9	61435097	61435496	+	Tle3	chr1	91101745	91102144	+	Rbm44
chr3	65455954	65456353	+	Ssr3	chr8	22048047	22048446	+	Atp7b	chr9	73358952	73359351	+	Rsl24d1	chr12	77139712	77140111	+	Fut8
chr7	66199232	66199631	+	Chsy1	chr7	116336259	116336658	+	Rps13	chr5	113151212	113151611	+	2900026A02Rik	chr3	135630849	135631248	+	Nfkb1
chr5	111761057	111761456	+	E130006D01Rik	chr8	105318022	105318421	+	Lrrc29	chr9	62013728	62014127	+	Paqr5	chr11	72751732	72752131	+	Cyb5d2
chr7	115423512	115423911	+	Sox6	chr7	46840312	46840711	+	Ldha	chr13	69487076	69487475	+	Tent4a	chr18	14669166	14669565	+	Ss18
chr6	144039234	144039633	+	Sox5	chr3	7630979	7631378	+	Il7	chr11	46675726	46676125	+	Timd2	chr2	20943225	20943624	+	Arhgap21
chr11	98035871	98036270	+	Rpl19	chr6	128132610	128133009	+	Tspan9	chr8	26973945	26974344	+	Zfp703	chr15	101398240	101398639	+	Krt7
chr6	125160972	125161371	+	Gapdh	chr7	46025440	46025839	+	Abcc6	chr13	32465319	32465718	+	Gmds	chr5	92817154	92817553	+	Shroom3
chr5	71700949	71701348	+	Gabrb1	chr6	127853526	127853925	+	Tspan11	chr1	87397190	87397589	+	Kcnj13	chr12	30605944	30606343	+	Tmem18
chr19	38507221	38507620	+	Plce1	chr14	75054458	75054857	+	Rubcnl	chr1	158356156	158356555	+	Brinp2	chr1	40375256	40375655	+	Il1rl2
chr14	98168341	98168740	+	Dach1	chr15	73154633	73155032	+	Ago2	chr8	78023515	78023914	+	Ttc29	chr15	73528283	73528682	+	Dennd3
chr19	24160353	24160752	+	Tjp2	chr12	99400935	99401334	+	Foxn3	chr14	21088085	21088484	+	Adk	chr15	38455063	38455462	+	Mir6951
chr2	170757291	170757690	+	Dok5	chr18	5138970	5139369	+	Gm26682	chr14	11500822	11501221	+	Ptprg	chr11	36009179	36009578	+	Wwc1
chr14	7954133	7954532	+		chr18	4644417	4644816	+	Jcad	chr2	13793456	13793855	+	St8sia6	chr1	74034706	74035105	+	Tns1
chr12	73790611	73791010	+	Hif1a	chr17	49691394	49691793	+	Kif6	chr9	60848618	60849017	+	Uaca	chr19	4492884	4493283	+	2010003K11Rik
chr4	100355493	100355892	+	Ube2u	chr10	92166040	92166439	+	Rmst	chr3	9100815	9101214	+	4930539M17Rik	chr1	34966864	34967263	+	Plekhb2
chr2	136648623	136649022	+	Snap25	chr1	61779942	61780341	+	Pard3b	chr15	36820009	36820408	+	Ywhaz	chr9	35524110	35524509	+	Ddx25
chr2	78651523	78651922	+	Ube2e3	chr8	10914627	10915026	+	3930402G23Rik	chr1	131061759	131062158	+	Mapkapk2	chr2	90612194	90612593	+	Ptprj
chr1	72827407	72827806	+	Igfbp2	chr5	114574220	114574619	+	Fam222a	chr2	174503219	174503618	+	Prelid3b	chr5	35743209	35743608	+	Sh3tc1
chr12	112593057	112593456	+	Inf2	chr1	184060526	184060925	+	Dusp10	chr5	43262391	43262790	+	Gm7854	chr3	52881142	52881541	+	Gm20750
chr11	44617011	44617410	+	Ebf1	chr16	95708408	95708807	+	Ets2	chr5	101665215	101665614	+	Nkx6-1	chr9	7897514	7897913	+	Birc3
chr4	115939717	115940116	+	Dmbx1	chr10	105492489	105492888	+	Tmtc2	chr3	83910702	83911101	+	Tlr2	chr12	72013576	72013975	+	Gpr135
chr11	74536188	74536587	+	Rap1gap2	chr16	32523938	32524337	+	Zdhhc19	chr19	22701298	22701697	+	Trpm3	chr8	40876557	40876956	+	Slc7a2
chr14	34615595	34615994	+	Opn4	chr13	52822624	52823023	+	BB123696	chr7	68070601	68071000	+	Igf1r	chr15	7039082	7039481	+	Lifr
chr11	100640059	100640458	+	Zfp385c	chr11	46314477	46314876	+	Cyfip2	chr18	69429108	69429507	+	Tcf4	chr12	100447156	100447555	+	Ttc7b
chr18	79106272	79106671	+	Setbp1	chr16	93013880	93014279	+	Runx1	chr10	128425270	128425669	+	Rnf41	chr8	124192978	124193377	+	Galnt2
chr17	25418858	25419257	+	Cacna1h	chr13	113023433	113023832	+	Cdc20b	chr2	59285596	59285995	+	5330411J11Rik	chr17	69396054	69396453	+	Zbtb14
chr1	43358192	43358591	+	Nck2	chr14	23997874	23998273	+	Kcnma1	chr1	91538935	91539334	+	Asb1	chr6	31090793	31091192	+	Mir29b-1
chr2	168762280	168762679	+	Sall4	chr5	144321691	144322090	+	Dmrt1i	chr2	36224256	36224655	+	Ptgs1	chr8	18621532	18621931	+	Mcph1
chr12	112958281	112958680	+	Nudt14	chr7	113260464	113260863	+	Arntl	chr12	57528317	57528716	+	Foxa1	chr12	8320065	8320464	+	Hs1bp3
chr7	79594866	79595265	+	Rhcg	chr7	112634633	112635032	+	Tead1	chr10	78356251	78356650	+	Agpat3	chr18	60481022	60481421	+	Smim3
chr19	55620514	55620913	+	4930552P12Rik	chr15	77855374	77855773	+	Myh9	chr4	62475659	62476058	+	Bspry	chr1	91038009	91038408	+	Lrrfip1
chr18	38380188	38380587	+	Ndfip1	chr4	56888425	56888824	+	Mir32	chr19	23652655	23653054	+	1700028P14Rik	chr1	98079636	98080035	+	Pam
chr1	170479451	170479850	+	Nos1ap	chr12	102105973	102106372	+	Slc24a4	chr1	151759058	151759457	+	Edem3	chr2	132073035	132073434	+	Rassf2
chr4	53952299	53952698	+	Tmem38b	chr1	55565952	55566351	+	Plcl1	chr11	116254690	116255089	+	Evpl	chrX	50623072	50623471	+	Firre
chr8	110168051	110168450	+	Calb2	chr1	67000523	67000922	+	Lancl1	chr4	8811072	8811471	+	Chd7	chr8	119409992	119410391	+	Mlycd
chr13	60376665	60377064	+	Gm5084	chr1	55575865	55576264	+	Plcl1	chr6	137638890	137639289	+	Eps8	chr6	34274346	34274745	+	Gm6644
chr13	59646495	59646894	+	Golm1	chr9	97226092	97226491	+	Slc25a36	chr12	72573365	72573764	+	Pcnx4	chr4	108015364	108015763	+	Podn
chr2	34620802	34621201	+	Gapvd1	chr2	60910844	60911243	+	Rbms1	chr6	143558136	143558535	+	4930579D09Rik	chr8	92616296	92616695	+	Irx6
chr4	118261708	118262107	+	Ptprf	chr9	43050408	43050807	+	Arhgef12	chr5	65221024	65221423	+	Wdr19	chr1	161257818	161258217	+	Prdx6
chr2	38725432	38725831	+	Nr5a1	chr15	38609554	38609953	+	2310043O21Rik	chr19	11747278	11747677	+	Cblif	chr15	83583412	83583811	+	Ttll12
chr17	70780968	70781367	+	Tgif1	chr14	121786864	121787263	+	Dock9	chr1	86481356	86481755	+	Ptma	chr7	118914757	118915156	+	Knop1
chr13	44399999	44400398	+	1700029N11Rik	chr16	32822351	32822750	+	Smbd1	chr5	146786057	146786456	+	Usp12	chr17	63430399	63430798	+	Fbxl17
chr1	69610965	69611364	+	Ikzf2	chr9	84569533	84569932	+	4930554C24Rik	chr11	102623982	102624381	+	2810433D01Rik	chr5	72601018	72601417	+	Gm5868
chr5	13826671	13827070	+	Speer3	chr13	63906508	63906907	+	Ercc6l2	chr4	142162722	142163121	+	Kazn	chr6	131382251	131382650	+	Ybx3
chr19	55615784	55616183	+	4930552P12Rik	chr9	15670088	15670487	+	Slc36a4	chr4	151180340	151180739	+	Gm13090	chr7	81208937	81209336	+	Pde8a
chr15	31882219	31882618	+	Atpsckmt	chr9	40805419	40805818	+	Snord14c	chr17	12261844	12262243	+	Map3k4	chr18	60781140	60781539	+	Rps14
chr6	117842389	117842788	+	Zfp637	chr14	63222575	63222974	+	Gata4	chr8	25040344	25040743	+	Htra4	chr12	35283943	35284342	+	Mir680-3
chr11	111212298	111212697	+	Kcnj2	chr3	101601083	101601482	+	Atp1a1	chr9	107285062	107285461	+	Mapkapk3	chr6	108824951	108825350	+	Edem1
chr8	84414214	84414613	+	Cacna1a	chr3	51532011	51532410	+	5031434O11Rik	chr1	118580268	118580667	+	Tfcp2l1	chr2	31305620	31306019	+	Hmcn2
chr6	117514839	117515238	+	6820426E19Rik	chr4	54969655	54970054	+	Zfp462	chr5	142701565	142701964	+	Slc29a4	chr4	141958648	141959047	+	Fhad1os1
chr13	112001179	112001578	+	Gm15326	chr13	29197197	29197596	+	A330102I10Rik	chr5	134229529	134229928	+	Ncf1	chr7	43454128	43454527	+	Mir7051
chr3	79907313	79907712	+	Gask1b	chr6	127659925	127660324	+	Cracr2a	chr13	8272195	8272594	+	Adarb2	chr3	88470899	88471298	+	Sema4a
chr17	35703640	35704039	+	Ddr1	chr9	66239653	66240052	+	Dapk2	chr6	94084877	94085276	+	4930511A08Rik	chr9	25895099	25895498	+	Eepd1
chr4	40898433	40898832	+	Spink4	chr11	72136607	72137006	+	Pitpnm3	chr11	86860197	86860596	+	Mir12182	chr6	119924218	119924617	+	Rad52
chr10	23349959	23350358	+	Eya4	chr9	96862797	96863196	+	Pxylp1	chr1	153278183	153278582	+	Lamc1	chr5	142935596	142935995	+	Fscn1
chr16	70093264	70093663	+	Gbe1	chr19	32181190	32181589	+	Sgms1	chr17	17887867	17888266	+	Fpr2	chr11	78006400	78006799	+	Phf12
chr16	96235400	96235799	+	B3galt5	chr13	28948054	28948453	+	Sox4	chr4	12015842	12016241	+	1700123M08Rik	chr18	73621240	73621639	+	Mex3c
chr11	117226067	117226466	+	45178	chr14	99579338	99579737	+	Klf5	chr1	174921567	174921966	+	Grem2	chr6	137558898	137559297	+	Eps8
chr1	126683793	126684192	+	Nckap5	chr1	180384585	180384984	+	Gm5069	chr10	13451685	13452084	+	Phactr2	chr9	50885211	50885610	+	Ppp2r1b
chr7	135485714	135486113	+	Clrn3	chr16	91441428	91441827	+	A930006K02Rik	chr15	5234309	5234708	+	Ptger4	chr9	106263507	106263906	+	Alas1
chr8	94696020	94696419	+	Pllp	chr3	56046010	56046409	+	Nbea	chr3	95186160	95186559	+	Sema6c	chr5	103737540	103737939	+	Aff1
chr11	96124294	96124693	+	Ttll6	chr6	37268619	37269018	+	Dgki	chr12	24669419	24669818	+	Cys1	chr6	73249886	73250285	+	Suclg1
chr5	111285822	111286221	+	Pitpnb	chr6	108836197	108836596	+	Edem1	chr19	10063993	10064392	+	Fads3	chr2	118752486	118752885	+	Inafm2
chr7	121848541	121848940	+	Scnn1b	chr8	93332721	93333120	+	Ces1g	chr4	118195126	118195525	+	Mir7226	chr8	124845144	124845543	+	2810004N23Rik
chr9	40407936	40408335	+	Gramd1b	chr8	119913533	119913932	+	Usp10	chr4	123183259	123183658	+	Hpcal4	chr6	115801793	115802192	+	Snora7a
chr13	113414014	113414413	+	4921509O07Rik	chr16	32656630	32657029	+	Tnk2os	chr10	85873987	85874386	+	Pwp1	chr14	105741861	105742260	+	Mir6390
chr5	124943966	124944365	+	Rflna	chr6	8473501	8473900	+	A430035B10Rik	chr3	126640484	126640883	+	Camk2d	chr11	59817922	59818321	+	Gm16062
chr14	98626482	98626881	+	Mzt1	chr10	45048645	45049044	+	Prep	chr2	167351439	167351838	+	B4galt5	chr13	37506042	37506441	+	Ly86
chr11	121717759	121718158	+	Metrnl	chr18	75363161	75363560	+	Gm20544	chr1	46805043	46805442	+	Slc39a10	chr12	75846391	75846790	+	Syne2
chr9	115390905	115391304	+	Mir467h	chr15	6954002	6954401	+	Osmr	chr10	114949946	114950345	+	Gm15723	chr11	20485363	20485762	+	Sertad2
chr8	106631602	106632001	+	Cdh1	chr5	52360669	52361068	+	Sod3	chr13	90754470	90754869	+	Atp6ap1l	chrX	50602893	50603292	+	Firre
chr13	110507853	110508252	+	Plk2	chr6	51685795	51686194	+	Snx10	chr5	96616977	96617376	+	Anxa3	chr2	92747389	92747788	+	Chst1
chr5	131307691	131308090	+	Galnt17	chr7	30744162	30744561	+	Gapdhs	chr7	135125641	135126040	+	1700120G07Rik	chr3	85979980	85980379	+	Prss48
chr18	69521271	69521670	+	Tcf4	chr2	145533092	145533491	+	Gm14092	chr12	118011661	118012060	+	Cdca7l	chr3	105000592	105000991	+	Wnt2b
chr1	72755851	72756250	+	Rpl37a	chr1	169704469	169704868	+	Rgs4	chr7	137037815	137038214	+	Mgmt	chr8	123761520	123761919	+	6030466F02Rik
chr9	64940810	64941209	+	Slc24a1	chr7	65978999	65979398	+	Snrpa1	chr5	107035408	107035807	+	Cdc7	chr15	99539874	99540273	+	Faim2
chr13	25269870	25270269	+	Nrsn1	chr14	63132326	63132725	+	Ctsb	chr11	57486106	57486505	+	Fam114a2	chr5	100177322	100177721	+	Tmem150c
chr4	65430769	65431168	+	Trim32	chr2	174418511	174418910	+	Nelfcd	chr9	85573593	85573992	+	Ibtk	chr8	10882402	10882801	+	B930025P03Rik
chr7	6860668	6861067	+	Mir3099	chr17	87041666	87042065	+	Cript	chr7	66780255	66780654	+	Cers3	chr12	116619897	116620296	+	Ptprn2
chr4	36950339	36950738	+	Lingo2	chr12	70731513	70731912	+	Frmd6	chr6	115274705	115275104	+	Timp4	chr1	190880625	190881024	+	Rps6kc1
chr12	40327259	40327658	+	Gm7008	chr5	38616297	38616696	+	Wdr1	chr15	9748709	9749108	+	Spef2	chr12	7777646	7778045	+	Apob
chr4	154293867	154294266	+	Arhgef16	chr12	89482173	89482572	+	Nrxn3	chr1	126159279	126159678	+	Lypd1	chr5	109055309	109055708	+	Vmn2r11
chr15	11802440	11802839	+	Npr3	chr13	72597165	72597564	+	Gm20554	chr17	42991164	42991563	+	Tnfrsf21	chr18	61236029	61236428	+	Pde6a
chr8	81854596	81854995	+	Inpp4b	chr9	44567584	44567983	+	Ddx6	chr12	92619132	92619531	+	Sel1l	chr8	88394614	88395013	+	Brd7
chr14	73234695	73235094	+	Lpar6	chr6	34542799	34543198	+	Cald1	chr18	68345802	68346201	+	Mc5r	chr1	136676375	136676774	+	Gm19705
chr3	19706765	19707164	+	Crh	chr2	158373426	158373825	+	Snhg11	chr1	21961230	21961629	+	Kcnq5	chr7	35080887	35081286	+	Cebpg
chr15	76003523	76003922	+	Fam83h	chr8	33817443	33817842	+	Smim18	chr11	33398701	33399100	+	Ranbp17	chrX	17725168	17725567	+	Fundc1
chr4	128898090	128898489	+	Trim62	chr9	58739729	58740128	+	Rec114	chr3	66310497	66310896	+	Veph1	chr8	27135042	27135441	+	Brf2
chr14	93906920	93907319	+	Pcdh9	chr9	59687401	59687800	+	Gramd2	chr14	32200662	32201061	+	Timm23	chr11	74867265	74867664	+	Mir6926
chr4	32358110	32358509	+	Bach2	chr8	11183574	11183973	+	Col4a2	chr19	7693070	7693469	+	Slc22a19	chr2	103274783	103275182	+	Ehf
chr8	70166708	70167107	+	Tmem161a	chr13	56682395	56682794	+	Smad5	chr11	80083276	80083675	+	Crlf3	chr6	108491925	108492324	+	Mir7661
chr17	85929706	85930105	+	Srbd1	chr11	68871796	68872195	+	Rnf222	chr8	77724125	77724524	+	Ednra	chr6	99656093	99656492	+	Eif4e3
chr3	108478885	108479284	+	Sars	chr13	72211715	72212114	+	Irx1	chr16	24874243	24874642	+	Lpp	chr15	68165990	68166389	+	Zfat
chr15	92396909	92397308	+	Pdzrn4	chr9	75561252	75561651	+	Tmod3	chr3	27652558	27652957	+	Fndc3b	chr17	71754817	71755216	+	Pcare
chr4	82755997	82756396	+	Zdhhc21	chr15	3251008	3251407	+	Selenop	chr14	47093497	47093896	+	Gm10371	chr4	134591516	134591915	+	Mir6403
chr7	112730243	112730642	+	Tead1	chr1	92976040	92976439	+	Gpr35	chr17	4288955	4289354	+	4930548J01Rik	chr11	36037319	36037718	+	Wwc1
chr1	92787195	92787594	+	Gpc1	chr2	154641169	154641568	+	Chmp4b	chr8	44656258	44656657	+	Fat1	chr4	137807202	137807601	+	Alpl
chr14	20269064	20269463	+	Kcnk16	chr1	60596349	60596748	+	Raph1	chr1	66467942	66468341	+	Unc80	chr2	17732059	17732458	+	Nebl
chr7	123500407	123500806	+	Zkscan2	chr4	104597463	104597862	+	C8b	chr6	143493526	143493925	+	4930579D09Rik	chr16	32457996	32458395	+	Pcyt1a
chr11	64547998	64548397	+	F930015N05Rik	chr15	59599942	59600341	+	Trib1	chr13	103268854	103269253	+	Mast4	chr6	88717937	88718336	+	Mgll
chr19	31664585	31664984	+	Prkg1	chr4	45552621	45553020	+	Shb	chr6	127079788	127080187	+	Fgf23	chr3	102676997	102677396	+	Tspan2
chr17	33981114	33981513	+	AA388235	chr18	35115697	35116096	+	Ctnna1	chr3	138560290	138560689	+	Eif4e	chr5	123023108	123023507	+	Orai1
chr13	53119752	53120151	+	Nfil3	chr3	145656965	145657364	+	Ccn1	chr13	21313918	21314317	+	Gpx6	chr7	100881723	100882122	+	Mir3102
chr17	55445437	55445836	+	St6gal2	chr1	14150794	14151193	+	Eya1	chr6	88306099	88306498	+	Dnajb8	chr12	113106354	113106753	+	Mta1
chr13	107649999	107650398	+	1700006H21Rik	chr2	92432567	92432966	+	Cry2	chr10	59924341	59924740	+	Ddit4	chr11	113666788	113667187	+	Slc39a11
chr2	32088639	32089038	+	Fam78a	chr15	30974993	30975392	+	4930430F21Rik	chr11	59667898	59668297	+	Mprip	chr9	45388596	45388995	+	Fxyd2
chr1	63705739	63706138	+	Dytn	chr16	18605365	18605764	+	Tbx1	chr18	35557167	35557566	+	Snora74a	chr10	83629484	83629883	+	Appl2
chr3	81530769	81531168	+	A830029E22Rik	chr11	112930417	112930816	+	1700012H19Rik	chr14	65340132	65340531	+	Zfp395	chr8	90391607	90392006	+	Tox3
chr8	84728409	84728808	+	Lyl1	chr3	21790645	21791044	+	Tbl1xr1	chr9	86790121	86790520	+	Prss35	chr3	90208532	90208931	+	Rps27rt
chr18	75462610	75463009	+	Gm10532	chr3	108291306	108291705	+	Sort1	chr1	192881458	192881857	+	Sertad4	chr2	167589291	167589690	+	Ube2v1
chr2	132507163	132507562	+	1700026D11Rik	chr6	63448160	63448559	+		chr8	44261021	44261420	+	Gm5347	chr11	31778410	31778809	+	D630024D03Rik
chr1	88502815	88503214	+	Glrp1	chr18	21291451	21291850	+	Garem1	chr2	71724225	71724624	+	Platr26	chr8	12871651	12872050	+
chr5	3539018	3539417	+	Fam133b	chr2	77448988	77449387	+	Gm13944	chr15	36080629	36081028	+	Rgs22	chr2	19703008	19703407	+	Gm3230
chr8	111909999	111910398	+	Chst5	chr1	20863778	20864177	+	6720483E21Rik	chr13	111099210	111099609	+	3110015C05Rik	chr10	40125119	40125518	+	Slc16a10
chr8	4837813	4838212	+	Shcbp1	chr17	27796785	27797184	+	Ilrun	chr9	46014330	46014729	+	Sik3	chr15	91609733	91610132	+	Slc2a13
chr7	98561685	98562084	+	Lrrc32	chr18	65050724	65051123	+	Nedd4l	chr6	114282584	114282983	+	Slc6a1	chr14	25543065	25543464	+	Mir3075
chr6	135488791	135489190	+	Emp1	chr4	58935044	58935443	+	Zkscan16	chr1	182779082	182779481	+	Susd4	chr8	124754188	124754587	+	Fam89a
chr7	142430331	142430730	+	Syt8	chr8	29177330	29177729	+	Unc5d	chr3	96981783	96982182	+	Gja5	chr9	58410326	58410725	+	1700072B07Rik
chr4	141398499	141398898	+	Clcnka	chr2	133761464	133761863	+	Mir3090	chr10	81360748	81361147	+	Mfsd12	chr7	129766082	129766481	+	Wdr11
chr10	5922246	5922645	+	Rgs17	chr12	56296449	56296848	+	Gm19990	chr11	103240756	103241155	+	Spata32	chr11	35026490	35026889	+	Slit3
chr6	119329298	119329697	+	Lrtm2	chr5	17842383	17842782	+	Cd36	chr17	35247186	35247585	+	Mir6975	chr8	80753338	80753737	+	Smarca5
chr8	84321869	84322268	+	Ccdc130	chr17	11656394	11656793	+	D17Ertd648e	chr11	5096689	5097088	+	Ewsr1	chr15	97717828	97718227	+	Endou
chr11	105159971	105160370	+	Tlk2	chr17	29579629	29580028	+	Mir7667	chr2	157537130	157537529	+	Nnat	chr2	169633565	169633964	+	Tshz2
chr8	104631098	104631497	+	Rrad	chr9	61367703	61368102	+	Tle3	chr5	74704438	74704837	+	Lnx1	chrX	50600249	50600648	+	Firre
chr13	119816797	119817196	+	AF067063	chr15	73617554	73617953	+	Slc45a4	chr15	100777344	100777743	+	Slc4a8	chr1	184344853	184345252	+	1700112H15Rik
chr16	10749784	10750183	+	Socs1	chr6	34579705	34580104	+	Cald1	chr10	13543512	13543911	+	Adat2	chr17	46678491	46678890	+	Mea1
chr6	55133431	55133830	+	Crhr2	chr10	69834700	69835099	+	Ank3	chr1	34536797	34537196	+	Cfc1	chr12	81668549	81668948	+	Ttc9
chr16	5473429	5473828	+	Eef2kmt	chr5	37960218	37960617	+	Gm20052	chr12	84203697	84204096	+	Elmsan1	chr13	12421510	12421909	+	Heatr1
chr15	83223386	83223785	+	A4galt	chr3	95186160	95186559	+	Sema6c	chr13	106902842	106903241	+	Ipo11	chr11	97820810	97821209	+	B230217C12Rik
chr14	70056950	70057349	+	Egr3	chr7	29511658	29512057	+	Sipa1l3	chr5	107088266	107088665	+	Cdc7	chr4	8745438	8745837	+	Chd7
chr2	132698350	132698749	+	Shld1	chr19	40401203	40401602	+	Sorbs1	chr13	34023110	34023509	+	Bphl	chr9	54022796	54023195	+	Tnfaip8l3
chr9	13645160	13645559	+	Maml2	chr18	76110674	76111073	+	2900057B20Rik	chr11	74704132	74704531	+	Pafah1b1	chr10	93476861	93477260	+	Hal
chr6	134329641	134330040	+	Bcl2l14	chr12	54494999	54495398	+	Gm7550	chr12	29983194	29983593	+	Pxdn	chr12	8547301	8547700	+	Slc7a15
chr11	114912806	114913205	+	Cd300lb	chr11	74756639	74757038	+	Mettl16	chr6	144419351	144419750	+	Sox5	chr8	22019586	22019985	+	Atp7b
chr15	82925875	82926274	+	Tcf20	chr16	92398099	92398498	+	Rcan1	chr8	107495396	107495795	+	Mir140	chr7	31148741	31149140	+	Gramd1a
chr7	115371144	115371543	+	A730082K24Rik	chr4	137942053	137942452	+	Ece1	chr4	58668342	58668741	+	Lpar1	chr5	17275857	17276256	+	Speer4f1
chr17	13920713	13921112	+	Gm7168	chr15	38584422	38584821	+	2310043O21Rik	chr14	76520664	76521063	+	4930444M15Rik	chr13	113333412	113333811	+	Esm1
chr1	89183503	89183902	+	Sh3bp4	chr15	64046345	64046744	+	Fam49b	chr11	101164759	101165158	+	Plekhh3	chr7	81286950	81287349	+	Rps17
chr6	100452272	100452671	+	1700049E22Rik	chr18	60733293	60733692	+	Ndst1	chr3	116410512	116410911	+	Cdc14a	chr16	45787656	45788055	+	Abhd10
chr10	108356605	108357004	+	Pawr	chr8	70738142	70738541	+	Pde4c	chr10	12673345	12673744	+	Utrn	chr4	108051715	108052114	+	Podn
chr15	82929519	82929918	+	Tcf20	chr6	94696345	94696744	+	Lrig1	chr16	23280692	23281091	+	St6gal1	chr5	148965694	148966093	+	8430423G03Rik
chr12	3784661	3785060	+	Dnmt3a	chr1	191169925	191170324	+	Fam71a	chr3	9342168	9342567	+	C030034L19Rik	chr13	99305204	99305603	+	Ptcd2
chr12	27796671	27797070	+	Sox11	chr5	17849612	17850011	+	Cd36	chr18	52614171	52614570	+	Zfp474	chr6	72473462	72473861	+	Mat2a
chr4	62626612	62627011	+	Rgs3	chr11	113739205	113739604	+	Cdc42ep4	chr9	116388925	116389324	+	Gm4668	chr15	74902182	74902581	+	Ly6m
chr11	114789040	114789439	+	Btbd17	chr9	120764697	120765096	+	1700020M21Rik	chr19	7110913	7111312	+	Flrt1	chr19	12591895	12592294	+	A330040F15Rik
chr8	110266738	110267137	+	Hydin	chr6	127459814	127460213	+	Parp11	chr18	49020956	49021355	+	1700044K03Rik	chr13	101980192	101980591	+	Pik3r1
chr5	142964111	142964510	+	Fscn1	chr4	11848290	11848689	+	Cdh17	chr7	45776109	45776508	+	Lmtk3	chr15	36857442	36857841	+	Ywhaz
chr12	13185078	13185477	+	Ddx1	chr4	109112931	109113330	+	Osbpl9	chr8	26891844	26892243	+	2310008N11Rik	chr16	10689739	10690138	+	Socs1
chr10	80857305	80857704	+	Sppl2b	chr18	80094633	80095032	+	Pard6g	chr11	25259794	25260193	+	4933427E13Rik	chr18	45913092	45913491	+	A330093E20Rik
chr14	101494180	101494579	+	Tbc1d4	chr3	84598095	84598494	+	Tigd4	chr2	172863126	172863525	+	Bmp7	chr8	91738328	91738727	+	Irx3
chr17	87897115	87897514	+	Msh6	chr10	97397489	97397888	+	Mir3966	chr13	101311949	101312348	+	4933416M06Rik	chr5	120566637	120567036	+	Tpcn1
chr12	76177689	76178088	+	Esr2	chr7	97356788	97357187	+	Alg8	chr13	93354396	93354795	+	Homer1	chr11	113756601	113757000	+	Cdc42ep4
chr19	41901662	41902061	+	Rrp12	chr12	71936547	71936946	+	Daam1	chr15	9110908	9111307	+	Skp2	chr9	45321960	45322359	+	Lncbate3
chr7	64501460	64501859	+	Apba2	chr2	38771372	38771771	+	Nr6a1	chr5	76141370	76141769	+	Srd5a3	chr6	120511323	120511722	+	Tmem121b
chr19	53461090	53461489	+	Mirt1	chr1	69470754	69471153	+	Ikzf2	chr11	24080913	24081312	+	Bcl11a	chr3	103595334	103595733	+	Syt6
chr14	33310749	33311148	+	Arhgap22	chr1	31094763	31095162	+	Gm29669	chr5	13988021	13988420	+	Sema3e	chr6	113675236	113675635	+	Tatdn2
chr12	52750009	52750408	+	Akap6	chr10	39405963	39406362	+	Fyn	chr17	11290096	11290495	+	Prkn	chr1	42888986	42889385	+	Mrps9
chr19	10723771	10724170	+	Cd5	chr18	38483738	38484137	+	Ndfip1	chr7	56388213	56388612	+	Oca2	chr11	43836355	43836754	+	Adra1b
chr9	43698390	43698789	+	Nectin1	chr1	33657580	33657979	+	Prim2	chr6	116353450	116353849	+		chr10	95318328	95318727	+	Cradd
chr3	152484254	152484653	+	Zzz3	chr16	15702799	15703198	+	Prkdc	chr18	8136369	8136768	+	Wac	chr6	88804955	88805354	+	Abtb1
chr8	87349698	87350097	+	Cbln1	chr12	87284659	87285058	+	Ism2	chr11	89420939	89421338	+	Ankfn1	chr16	50046019	50046418	+	Gm4827
chr13	63766097	63766496	+	1700024I08Rik	chr17	33804758	33805157	+	Kank3	chr6	36992553	36992952	+	Ptn	chr16	78316829	78317228	+	Cxadr
chr8	11165615	11166014	+	Col4a2	chr12	17324586	17324985	+	Atp6v1c2	chr2	91586235	91586634	+	Snord67	chr7	102272500	102272899	+	Stim1
chr1	81718232	81718631	+	Mir6344	chr14	121170359	121170758	+	B930095G15Rik	chr14	94434555	94434954	+	Pcdh9	chr6	134796276	134796675	+	1700055D16Rik
chr11	119419736	119420135	+	Mir1932	chr10	75645608	75646007	+	Susd2	chr11	29245979	29246378	+	Cfap36	chr2	103696169	103696568	+	Nat10
chr2	170695856	170696255	+	Dok5	chr3	107929589	107929988	+	Gstm7	chr13	47084160	47084559	+	Dek	chr15	55208849	55209248	+	Deptor
chr11	119998711	119999110	+	Mir3065	chr10	5116697	5117096	+	Syne1	chr6	53701049	53701448	+	Tril	chr7	75613284	75613683	+	Akap13
chr3	60169541	60169940	+	Sucnr1	chr18	36350388	36350787	+	Cystm1	chr9	50986685	50987084	+	Sik2	chr10	96125777	96126176	+	4930459C07Rik
chr4	130552317	130552716	+	Nkain1	chr11	94340066	94340465	+	Ankrd40	chr15	100766751	100767150	+	Slc4a8	chr3	19684940	19685339	+	Crh
chr4	149913927	149914326	+	Spsb1	chr15	79131444	79131843	+	1700088E04Rik	chr12	112660712	112661111	+	Mir6939	chr18	84880764	84881163	+	Cyb5a
chr11	52086401	52086800	+	Ppp2ca	chr15	60516747	60517146	+	9930014A18Rik	chr1	12692277	12692676	+	Sulf1	chr6	92889896	92890295	+	9530026P05Rik
chr4	151160539	151160938	+	Gm13090	chr5	31254497	31254896	+	Krtcap3	chr15	7194338	7194737	+	Lifr	chr9	53990986	53991385	+	Elmod1
chr5	137286640	137287039	+	Ache	chr4	115996778	115997177	+	Faah	chr1	163757456	163757855	+	Kifap3	chr10	62190038	62190437	+	Mir7662
chr7	128411031	128411430	+	Rgs10	chr3	157908159	157908558	+	Cth	chr9	80450577	80450976	+	Impg1	chr3	90585634	90586033	+	S100a3
chr14	46941766	46942165	+	Mir378c	chr6	99168727	99169126	+	Mir12201	chr17	5688644	5689043	+	3300005D01Rik	chr8	105294799	105295198	+	Exoc3l
chr6	142965000	142965399	+	St8sia1	chr4	6978166	6978565	+	Tox	chr5	14212972	14213371	+	Sema3e	chr1	39420984	39421383	+	Rpl31
chr5	111555984	111556383	+	C130026L21Rik	chr3	152343099	152343498	+	Miga1	chr13	98578660	98579059	+	Tmem174	chr6	72488868	72489267	+	Mat2a
chr1	119899647	119900046	+	Tmem177	chr11	121741447	121741846	+	Metrnl	chr1	105188257	105188656	+	Gm17634	chr2	165643997	165644396	+	Eya2
chr9	108252782	108253181	+	Dag1	chr1	156669255	156669654	+	Tor3a	chr3	66590438	66590837	+	Veph1	chr5	139912254	139912653	+	Elfn1
chr10	52704120	52704519	+	Slc35f1	chr14	99190399	99190798	+	Dis3	chr2	75714619	75715018	+	Nfe2l2	chr6	143186969	143187368	+	Etnk1
chr11	119552924	119553323	+	Gm11762	chr17	73162984	73163383	+	Lclat1	chr3	27617680	27618079	+	Mir3092	chr10	20560550	20560949	+	Pde7b
chr10	119076018	119076417	+	1700064J06Rik	chr19	52624287	52624686	+	AA387883	chr14	103977800	103978199	+	4930432J09Rik	chr6	8484779	8485178	+	A430035B10Rik
chr13	102753736	102754135	+	1700099I09Rik	chr4	97729981	97730380	+	Nfia	chr7	95620027	95620426	+	Tenm4	chr13	95553896	95554295	+	F2rl1
chr19	8431210	8431609	+	Slc22a30	chr5	24981792	24982191	+	Prkag2	chr5	136500217	136500616	+	Cux1	chr2	160525839	160526238	+	Top1
chr6	148983549	148983948	+	Sinhcaf	chr18	37881864	37882263	+	Mir6979	chr11	6445988	6446387	+	H2afv	chr7	134627892	134628291	+	Dock1
chr11	22662071	22662470	+	Tmem17	chr3	22892751	22893150	+	Rprl2	chr1	189349817	189350216	+	Kcnk2	chr17	5997579	5997978	+	Synj2
chr14	76595402	76595801	+	Serp2	chr3	52283521	52283920	+	Foxo1	chr17	5903620	5904019	+	Synj2	chr1	175619880	175620279	+	Fh1
chr11	31727316	31727715	+	Bod1	chr2	124719849	124720248	+	Sema6d	chr9	45041168	45041567	+	Mpzl2	chr15	80061205	80061604	+	Snord83b
chr11	117436697	117437096	+	Gm8624	chr5	74571746	74572145	+	Fip1l1	chr9	94696663	94697062	+	Slc9a9	chr11	116922082	116922481	+	Mgat5b
chr14	33312367	33312766	+	Arhgap22	chr2	58195363	58195762	+	Gm13546	chr14	67135875	67136274	+	Ppp2r2a	chr11	67044886	67045285	+	Adprm
chr12	77789454	77789853	+	Fut8	chr14	14067696	14068095	+	Psmd6	chr1	166253870	166254269	+	Ildr2	chr7	38224718	38225117	+	Plekhf1
chr11	19020287	19020686	+	Meis1	chr15	59047664	59048063	+	Mtss1	chr3	95450757	95451156	+	Arnt	chr2	91109236	91109635	+	Mybpc3
chr3	35242387	35242786	+	Mir6378	chr7	58686847	58687246	+	Atp10a	chr19	44032066	44032465	+	Cyp2c23	chr5	103999772	104000171	+	Hsd17b11
chr8	125066959	125067358	+	Disc1	chr6	143174943	143175342	+	Etnk1	chr1	165603188	165603587	+	Mpzl1	chr2	103439683	103440082	+	Elf5
chr5	124161842	124162241	+	Pitpnm2	chr1	175893691	175894090	+	Exo1	chr12	108631038	108631437	+	Evl	chr14	73162354	73162753	+	Rcbtb2
chr10	87058250	87058649	+	1700113H08Rik	chr11	60213233	60213632	+	Srebf1	chr10	120557865	120558264	+	Hmga2	chr9	118885809	118886208	+	Ctdspl
chr6	54554305	54554704	+	Scrn1	chr10	111534678	111535077	+	Phlda1	chr7	100767522	100767921	+	Fam168a	chr16	33594479	33594878	+	Slc12a8
chr18	43438121	43438520	+	Dpysl3	chr17	5221013	5221412	+	Ldhal6b	chr6	47809093	47809492	+	Pdia4	chr8	13455320	13455719	+	Tmem255b
chr10	60885578	60885977	+	Mir6408	chr13	95611168	95611567	+	F2r	chr2	153259269	153259668	+	Pofut1	chr4	128340082	128340481	+	Hmgb4os
chr4	83052050	83052449	+	Frem1	chr7	110096131	110096530	+	Wee1	chr2	27777738	27778137	+	Rxra	chr15	41866118	41866517	+	Abra
chr7	73941662	73942061	+	St8sia2	chr11	100391050	100391449	+	Jup	chr13	24980971	24981370	+	Mir12184	chr1	87594325	87594724	+	Neu2
chr16	30213287	30213686	+	Cpn2	chr15	11987891	11988290	+	Sub1	chr8	115210004	115210403	+	Maf	chr12	84764723	84765122	+	Npc2
chr13	51420437	51420836	+	S1pr3	chr5	20720599	20720998	+	Phtf2	chr2	29400789	29401188	+	Med27	chr12	79864347	79864746	+	9430078K24Rik
chr5	138898486	138898885	+	Gm5294	chr16	90693641	90694040	+	Mis18a	chr14	21303938	21304337	+	Kat6b	chr10	41037774	41038173	+	Gpr6
chr12	11196250	11196649	+	9530020I12Rik	chr5	151142283	151142682	+	Stard13	chr7	37568770	37569169	+	Zfp536	chr5	34534911	34535310	+	Sh3bp2
chr2	153140055	153140454	+	Tm9sf4	chr6	38122818	38123217	+	Atp6v0a4	chr1	186589751	186590150	+	A730004F24Rik	chr4	43634815	43635214	+	Npr2
chr12	27357217	27357616	+	Sox11	chr2	170270226	170270625	+	Gm17619	chr8	95711021	95711420	+	Setd6	chr2	27721588	27721987	+	Rxra
chr2	105612314	105612713	+	Paupar	chr9	61904212	61904611	+	Rplp1	chr11	100113622	100114021	+	Krt13	chr16	90635220	90635619	+	Mis18a
chr17	14166762	14167161	+	Dact2	chr11	80900543	80900942	+	Spaca3	chr8	95042428	95042827	+	Drc7	chr15	31150771	31151170	+	Dap
chr8	25465537	25465936	+	Fgfr1	chr18	61155055	61155454	+	Hmgxb3	chr15	7134126	7134525	+	Lifr	chr6	51775101	51775500	+	Snx10
chr1	37956734	37957133	+	Lyg1	chr9	30445134	30445533	+	Snx19	chr10	95729902	95730301	+	Nudt4	chr15	95907346	95907745	+	LOC102634389
chr7	73730408	73730807	+	Fam174b	chr11	54614526	54614925	+	Rapgef6	chr15	27537515	27537914	+	Mir7117	chr2	159053912	159054311	+	Dhx35
chr2	180678670	180679069	+	Dido1	chr6	15321558	15321957	+	Foxp2	chr17	47762935	47763334	+	Tfeb	chr7	49303918	49304317	+	Nav2
chr5	33996529	33996928	+	Nat8l	chr10	76439264	76439663	+	Pcnt	chr2	140987155	140987554	+	Flrt3	chr10	13271709	13272108	+	Phactr2
chr11	116101884	116102283	+	Trim47	chr2	52471785	52472184	+	Arl5a	chr11	120293559	120293958	+	Mir6935	chr13	74363851	74364250	+	Lrrc14b
chr2	156682981	156683380	+	4930405A21Rik	chr5	122525084	122525483	+	Atp2a2	chr7	100431103	100431502	+	Ucp3	chr6	35646782	35647181	+	Mtpn
chr6	31333382	31333781	+	Mkln1os	chr18	38852852	38853251	+	Gm5820	chr1	62580493	62580892	+	Nrp2	chr1	74949368	74949767	+	Ihh
chr10	7861584	7861983	+	Mir5104	chr15	3417673	3418072	+	Ccdc152	chr19	47828725	47829124	+	Cfap43	chr5	35362639	35363038	+	4930478P22Rik
chr16	95117415	95117814	+	Kcnj6	chr11	31617200	31617599	+	Bod1	chr7	4131063	4131462	+	D030047H15Rik	chr1	88860867	88861266	+	Platr5
chr18	61025540	61025939	+	Cdx1	chr1	138515366	138515765	+	Nek7	chr6	94492462	94492861	+	Slc25a26	chr19	7180703	7181102	+	Otub1
chr13	21279574	21279973	+	Gpx5	chrX	94152439	94152838	+	Zfx	chr18	6787852	6788251	+	Rab18	chr11	80302661	80303060	+	Rhbdl3
chr9	27791123	27791522	+	Spata19	chr13	44630009	44630408	+	Jarid2	chr7	101932501	101932900	+	Lrrc51	chr15	102315443	102315842	+	Pfdn5
chr10	60195100	60195499	+	Chst3	chr9	35128748	35129147	+	St3gal4	chr15	41762660	41763059	+	Oxr1	chr2	102763193	102763592	+	Gm13872
chr10	111739754	111740153	+	Gm20758	chr4	85539700	85540099	+	Sh3gl2	chr1	66864093	66864492	+	Acadl	chr16	65629211	65629610	+	Chmp2b
chr9	80504516	80504915	+	Impg1	chr13	41251705	41252104	+	Smim13	chr1	153910792	153911191	+	Glul	chr1	40473699	40474098	+	Il18r1
chr17	9905943	9906342	+	4930452A19Rik	chr5	51573736	51574135	+	Ppargc1a	chr6	146835735	146836134	+	Smco2	chr11	106179725	106180124	+	Strada
chr9	32550595	32550994	+	Fli1	chr9	67774158	67774557	+	M5C1000I18Rik	chr3	36943722	36944121	+	4932438A13Rik	chr5	125016358	125016757	+	Rflna
chr12	72821075	72821474	+	Ppm1a	chr8	91495049	91495448	+	Fto	chr9	71991380	71991779	+	Tcf12	chr4	139289031	139289430	+	Pqlc2
chr8	54509420	54509819	+	Spcs3	chr9	62502358	62502757	+	Coro2b	chr6	39606090	39606489	+	Ndufb2	chr15	101388096	101388495	+	Krt80
chr2	157375830	157376229	+	Manbal	chr14	52015013	52015412	+	Zfp219	chr12	29258534	29258933	+	Gm31333	chr3	52617446	52617845	+	Gm30173
chr3	90710066	90710465	+	S100a9	chr4	82915576	82915975	+	Cer1	chr15	102862364	102862763	+	Hoxc13	chr11	90585907	90586306	+	Stxbp4
chr11	113811175	113811574	+	Cdc42ep4	chr4	87984628	87985027	+	Mllt3	chr16	89851642	89852041	+	Tiam1	chr4	73047790	73048189	+	Aldoart1
chr4	106780044	106780443	+	Acot11	chr8	80117581	80117980	+	Hhip	chr1	60105445	60105844	+	Carf	chr6	149193545	149193944	+	Amn1
chr11	113297784	113298183	+	4732490B19Rik	chr2	152360346	152360745	+	Gm14164	chr11	61112321	61112720	+	Tnfrsf13b	chr6	91076186	91076585	+	Nup210
chr7	107659186	107659585	+	Ppfibp2	chr10	78297853	78298252	+	Mir7659	chr7	133044720	133045119	+	Ctbp2	chr1	170136359	170136758	+	Uap1
chr7	142516196	142516595	+	Prr33	chr7	84605963	84606362	+	Fah	chr4	81600354	81600753	+	Mir466h	chr7	81232667	81233066	+	Pde8a
chr7	63084458	63084857	+	Chrna7	chr2	140775603	140776002	+	Flrt3	chr13	45958309	45958708	+	Atxn1	chr18	56619222	56619621	+	Tex43
chr17	44274805	44275204	+	Clic5	chr6	72316044	72316443	+	Sftpb	chr13	43198847	43199246	+	Tbc1d7	chr7	75609521	75609920	+	Akap13
chr1	132538589	132538988	+	Cntn2	chr8	126550921	126551320	+	Irf2bp2	chr3	65320974	65321373	+	A330015K06Rik	chr7	118124161	118124560	+	Arl6ip1
chr7	84028934	84029333	+	Cemip	chr7	99323248	99323647	+	Serpinh1	chr1	84395954	84396353	+	Pid1	chr9	45300390	45300789	+	Tmprss13
chr2	173585424	173585823	+	Ankrd60	chr17	35903604	35904003	+	Atat1	chr11	62789275	62789674	+	Zfp286	chr15	12108137	12108536	+	Zfr
chr10	14639639	14640038	+	Vta1	chr12	83926146	83926545	+	Numb	chr3	130473365	130473764	+	Etnppl	chr17	65548592	65548991	+	Tmem232
chrX	99530904	99531303	+	Pja1	chr8	107405840	107406239	+	Nqo1	chrX	12373657	12374056	+	Gm14635	chr12	26411800	26412199	+	Mir6538
chr11	43888901	43889300	+	Adra1b	chrX	73576743	73577142	+	Dusp9	chr9	80085610	80086009	+	Senp6	chr5	151196879	151197278	+	Stard13
chr9	106455176	106455575	+	Pcbp4	chr14	46441725	46442124	+	Bmp4	chr3	133548602	133549001	+	Tet2	chr10	26231141	26231540	+	Samd3
chr7	105569116	105569515	+	Apbb1	chr14	122904055	122904454	+	4930594M22Rik	chr6	18601918	18602317	+	Cttnbp2	chr5	20446452	20446851	+	Phtf2
chr15	85568421	85568820	+	Wnt7b	chr14	17089083	17089482	+	Rarb	chr4	48227586	48227985	+	Mir1958	chr17	24590940	24591339	+	Pkd1
chr1	133180974	133181373	+	Ppp1r15b	chr11	59538415	59538814	+	Nlrp3	chr12	83858030	83858429	+	Numb	chr2	103432640	103433039	+	Elf5
chr5	32403509	32403908	+	Plb1	chr14	8258764	8259163	+	Acox2	chr18	78309053	78309452	+	Slc14a2	chr12	79044644	79045043	+	Plekhh1
chr14	75409716	75410115	+	Mir466f-3	chr9	59016282	59016681	+	Neo1	chr1	192799384	192799783	+	Hhat	chr4	86695068	86695467	+	Plin2
chr8	25052039	25052438	+	Htra4	chr17	80619605	80620004	+	Cdkl4	chr2	160353540	160353939	+	Mafb	chr10	84480854	84481253	+	4930463O16Rik
chr11	117254155	117254554	+	45178	chr1	171470811	171471210	+	Alyref2	chr3	145646052	145646451	+	Ccn1	chr11	46065495	46065894	+	Adam19
chr3	90623413	90623812	+	S100a6	chr13	90521293	90521692	+	Atp6ap1l	chr8	111905762	111906161	+	Chst5	chr18	68084573	68084972	+	Ldlrad4
chr18	76011126	76011525	+	Zbtb7c	chr1	191811749	191812148	+	Nek2	chr1	77258697	77259096	+	Mir6352	chr6	88051204	88051603	+	Rab7
chr9	98712150	98712549	+	E330023G01Rik	chr11	94145139	94145538	+	Tob1	chr12	109749740	109750139	+	Mir3072	chr18	23783393	23783792	+	Mir6360
chr18	60889805	60890204	+	Arsi	chr5	31602339	31602738	+	Mrpl33	chr7	45833228	45833627	+	Grwd1	chrX	12855471	12855870	+	AA414768
chr2	93696345	93696744	+	Alx4	chr18	35158552	35158951	+	Ctnna1	chr19	27380032	27380431	+	Pum3	chr15	36843034	36843433	+	Ywhaz
chr3	102245627	102246026	+	A230001M10Rik	chr15	38177227	38177626	+	Odf1	chr15	25663080	25663479	+	Myo10	chr2	141983984	141984383	+	Kif16b
chr18	64933203	64933602	+	Nedd4l	chr12	84214882	84215281	+	Elmsan1	chr7	29061612	29062011	+	Mir1963	chr6	31184708	31185107	+	Lncpint
chr17	15440623	15441022	+	Fam120b	chr9	79762536	79762935	+	Cox7a2	chr16	13276301	13276700	+	Mrtfb	chr8	91561236	91561635	+	Irx3
chr13	51228987	51229386	+	Hist1h2al	chr5	51711874	51712273	+	Ppargc1a	chr15	41784201	41784600	+	Oxr1	chr19	20358637	20359036	+	Anxa1
chr9	83570286	83570685	+	Sh3bgrl2	chr1	72183094	72183493	+	Mreg	chr13	34062460	34062859	+	Tubb2a	chr16	10554383	10554782	+	Clec16a
chr3	18055452	18055851	+	Bhlhe22	chr5	125273698	125274097	+	Scarb1	chr4	53297614	53298013	+	AI427809	chr14	45550234	45550633	+	4930527F14Rik
chr14	15438452	15438851	+	Lrrc3b	chr9	40806692	40807091	+	Snord14c	chr16	32537909	32538308	+	Zdhhc19	chr18	33373864	33374263	+	Nrep
chr7	31078023	31078422	+	Fxyd3	chr17	31919584	31919983	+	Sik1	chr11	104310499	104310898	+	Mapt	chr3	151912265	151912664	+	Ptgfr
chr2	29603894	29604293	+	Rapgef1	chr16	11315925	11316324	+	Tnfrsf17	chr2	104727346	104727745	+	Pin1rt1	chr18	11904955	11905354	+	Mir1901
chr3	100426591	100426990	+	4930406D18Rik	chr13	113622522	113622921	+	Snx18	chr15	54976999	54977398	+	Gm2491	chr18	12786591	12786990	+	Osbpl1a
chr13	78201556	78201955	+	Nr2f1	chr18	33042923	33043322	+	Camk4	chr10	9311129	9311528	+	Samd5	chr8	86536328	86536727	+	Abcc12
chr7	130319729	130320128	+	Fgfr2	chr1	118672168	118672567	+	Tfcp2l1	chr19	41789483	41789882	+	Arhgap19	chr2	127897665	127898064	+	Acoxl
chr14	74852871	74853270	+	Lrch1	chr6	34722599	34722998	+	Cald1	chr8	116133992	116134391	+	Dynlrb2	chr13	64439060	64439459	+	Cdk20
chr11	19659501	19659900	+	Spred2	chr5	74603307	74603706	+	Fip1l1	chr18	83536818	83537217	+	4921531P14Rik	chr9	31145286	31145685	+	St14
chr14	25555031	25555430	+	Mir3075	chr9	96404318	96404717	+	Atp1b3	chr17	44288319	44288718	+	Clic5	chr10	25432310	25432709	+	Epb41l2
chr13	95583535	95583934	+	F2r	chr8	35120621	35121020	+	Tnks	chr6	121148349	121148748	+	Mical3	chr14	67749674	67750073	+	Gnrh1
chr13	107673880	107674279	+	1700006H21Rik	chr12	104002626	104003025	+	Serpina9	chr2	28723897	28724296	+	Mir3088	chr9	108953266	108953665	+	Col7a1
chr7	3330134	3330533	+	Cacng7	chr15	35284826	35285225	+	Osr2	chr15	81164497	81164896	+	Mrtfa	chr4	148009692	148010091	+	Nppa
chr2	127137874	127138273	+	Ncaph	chr8	46830040	46830439	+	Irf2	chr18	17728721	17729120	+	4930545E07Rik	chr13	98944563	98944962	+	Tnpo1
chr6	54162508	54162907	+	Chn2	chr17	63119672	63120071	+	4930405O22Rik	chr13	34130278	34130677	+	Tubb2b	chr4	6924831	6925230	+	Tox
chr9	67116001	67116400	+	Gm10646	chr8	92972872	92973271	+	Slc6a2	chr6	65595371	65595770	+	Tnip3	chr14	65023821	65024220	+	Ints9
chr7	114827383	114827782	+	Insc	chr6	89660082	89660481	+	Txnrd3	chr15	73730360	73730759	+	Ptp4a3	chr6	127766659	127767058	+	Prmt8
chr4	155408969	155409368	+	Cfap74	chr6	99967405	99967804	+	Prok2	chr8	3265159	3265558	+	Insr	chr6	28459224	28459623	+	Pax4
chr10	60381170	60381569	+	Gm17455	chr8	70752326	70752725	+	Rab3a	chr19	56829244	56829643	+	Tdrd1	chr9	86730374	86730773	+	Prss35
chr17	88703117	88703516	+	Gtf2a1l	chr3	158074999	158075398	+	Lrrc40	chr18	47040659	47041058	+	Commd10	chr3	52975164	52975563	+	Cog6
chr1	5588206	5588605	+	Oprk1	chr7	134569179	134569578	+	Dock1	chr11	35016998	35017397	+	Slit3	chr11	31638013	31638412	+	Bod1
chr17	45215490	45215889	+	Cdc5l	chr3	146501718	146502117	+	Gng5	chr8	113848566	113848965	+	Adamts18	chr11	73148178	73148577	+	Haspin
chr17	28021951	28022350	+	Tcp11	chr1	23202917	23203316	+	Mir30a	chr16	48826452	48826851	+	Retnlb	chr18	62972715	62973114	+	Napg
chr7	112377288	112377687	+	Micalcl	chr15	89175390	89175789	+	Plxnb2	chr5	72736666	72737065	+	Txk	chr13	108367466	108367865	+	Depdc1b
chr14	69995024	69995423	+	Egr3	chr4	119854272	119854671	+	Hivep3	chr1	132318041	132318440	+	Nuak2	chr14	50897343	50897742	+	Klhl33
chr7	144958538	144958937	+	Ccnd1	chr9	66171604	66172003	+	Dapk2	chr2	33800508	33800907	+	Nron	chr12	116648572	116648971	+	Ptprn2
chr2	13768041	13768440	+	St8sia6	chr3	148922771	148923170	+	Adgrl2	chr3	32822712	32823111	+	Usp13	chr6	118939815	118940214	+	4931430N09Rik
chr2	180745257	180745656	+	Slc17a9	chr15	72727676	72728075	+	Peg13	chr8	115766456	115766855	+	Maf	chr1	60815892	60816291	+	Cd28
chr7	102506846	102507245	+	Olfr545	chr11	105933760	105934159	+	Cyb561	chr10	117014001	117014400	+	Best3	chr7	49332605	49333004	+	Nav2
chr4	133016241	133016640	+	Ahdc1	chr10	124222061	124222460	+	4930503E24Rik	chr1	162771638	162772037	+	Prrc2c	chr4	152158576	152158975	+	Hes2
chr9	107723656	107724055	+	Sema3f	chr1	177984212	177984611	+	Catspere2	chr6	86019669	86020068	+	Figla	chr4	154401815	154402214	+	Arhgef16
chr8	22596931	22597330	+	Vdac3	chr4	134546924	134547323	+	Selenon	chr10	111139930	111140329	+	Osbpl8	chr12	116622669	116623068	+	Ptprn2
chr2	149798673	149799072	+	Syndig1	chr3	101568621	101569020	+	Atp1a1	chrX	164207445	164207844	+	Bmx	chr12	7820231	7820630	+	Apob
chr8	12933785	12934184	+		chr15	13573623	13574022	+	Cdh6	chr1	5170440	5170839	+	Atp6v1h	chr5	31300955	31301354	+	Gckr
chr13	55902270	55902669	+	Pitx1	chr17	29355678	29356077	+	Fgd2	chr18	57614680	57615079	+	2210409D07Rik	chr16	92544250	92544649	+	Clic6
chr9	71579159	71579558	+	Myzap	chr8	33843125	33843524	+	Rbpms	chr7	96933173	96933572	+	Nars2	chr11	5059786	5060185	+	Rasl10a
chr13	72610265	72610664	+	Gm20554	chr15	68077338	68077737	+	Zfat	chr14	106594001	106594400	+	1700128A07Rik	chr1	161380028	161380427	+	Tnfsf4
chr9	96982983	96983382	+	Spsb4	chr5	144279074	144279473	+	Gm15708	chr5	45084690	45085089	+	4930431F12Rik	chr3	135534110	135534509	+	Manba
chr18	61657974	61658373	+	Carmn	chr18	24349978	24350377	+	Gm38410	chr5	3418254	3418653	+	Cdk6	chr5	41768364	41768763	+	Nkx3-2
chr4	115911612	115912011	+	6430628N08Rik	chr6	134443194	134443593	+	Bcl2l14	chr10	42051119	42051518	+	Armc2	chr5	118344007	118344406	+	2410131K14Rik
chr3	51788945	51789344	+	Mgst2	chr5	48003712	48004111	+	Slit2	chr6	72956472	72956871	+	Tmsb10	chr18	39165195	39165594	+	Arhgap26
chr5	143758068	143758467	+	D130017N08Rik	chr8	83697297	83697696	+	Pkn1	chr15	59838916	59839315	+	Gm19510	chr3	102691790	102692189	+	Tspan2
chr19	31362036	31362435	+	8430431K14Rik	chr4	44078558	44078957	+	Gne	chr4	150758923	150759322	+	Mir12196	chr14	41159892	41160291	+	Mbl1
chr7	16895004	16895403	+	Gng8	chr4	150685147	150685546	+	Slc45a1	chr14	74913622	74914021	+	Lrch1	chr13	4170007	4170406	+	Akr1c18
chr11	117783675	117784074	+	Tmc8	chr5	98568502	98568901	+	Mir703	chr14	65126694	65127093	+	Extl3	chr6	108713564	108713963	+	0610040F04Rik
chr11	115956461	115956860	+	Itgb4	chr12	98255571	98255970	+	Galc	chr17	27325069	27325468	+	Mir7216	chr5	23251859	23252258	+	5031425E22Rik
chr4	152021187	152021586	+	Zbtb48	chr10	67965234	67965633	+	4930521O17Rik	chr14	76648425	76648824	+	1700108F19Rik	chr15	25886592	25886991	+	Retreg1
chr1	30908791	30909190	+	Gm13363	chr7	16315375	16315774	+	Bbc3	chr6	31209274	31209673	+	Lncpint	chr12	28697835	28698234	+	Mir6937
chr7	30362919	30363318	+	Lrfn3	chr1	39410214	39410613	+	Rpl31	chr7	99836944	99837343	+	Neu3	chr3	52685653	52686052	+	Gm2447
chr11	99041055	99041454	+	Igfbp4	chr13	98183159	98183558	+	Arhgef28	chr6	143958735	143959134	+	Sox5	chr9	58468753	58469152	+	4930461G14Rik
chr18	25540483	25540882	+	Celf4	chr4	129234432	129234831	+	C77080	chr14	47741018	47741417	+	Ktn1	chr13	14627510	14627909	+	AW209491
chr2	170343379	170343778	+	Bcas1os2	chr7	19691859	19692258	+	Apoc1	chr3	60531770	60532169	+	Mbnl1	chr11	54312018	54312417	+	Acsl6
chr15	82924709	82925108	+	Tcf20	chr18	34779249	34779648	+	Kdm3b	chr14	99885144	99885543	+	Klf12	chr9	88274022	88274421	+	Mir12205
chr11	113232011	113232410	+	4732490B19Rik	chr13	73443071	73443470	+	Lpcat1	chr7	101354552	101354951	+	Arap1	chr7	105600793	105601192	+	Hpx
chr7	64016788	64017187	+	Klf13	chr2	150772010	150772409	+	Pygb	chr2	77816475	77816874	+	Zfp385b	chr15	100255974	100256373	+	Tmprss12
chr11	92209176	92209575	+	Kif2b	chr17	10500881	10501280	+	A230009B12Rik	chr11	74959534	74959933	+	Srr	chr6	127893540	127893939	+	Tspan11
chr4	128776770	128777169	+	A3galt2	chr19	48429868	48430267	+	Sorcs3	chr11	20635635	20636034	+	Sertad2	chr6	38753725	38754124	+	Hipk2
chr7	131187100	131187499	+	5430419D17Rik	chr9	66613635	66614034	+	Usp3	chr18	83385014	83385413	+	4921531P14Rik	chr4	145286727	145287126	+	Tnfrsf8
chr5	145059518	145059917	+	1700018F24Rik	chr11	5442652	5443051	+	Znrf3	chr2	143923442	143923841	+	Dstn	chr10	68166226	68166625	+	Arid5b
chr1	57205581	57205980	+	BC055402	chr3	30766182	30766581	+	Samd7	chr11	113198559	113198958	+	2610035D17Rik	chr5	148936449	148936848	+	Katnal1
chr9	40346132	40346531	+	Gramd1b	chr12	107338758	107339157	+	4930465M20Rik	chr17	43070944	43071343	+	Tnfrsf21	chr1	79581365	79581764	+	Ap1s3
chr9	103376658	103377057	+	Cdv3	chr9	65823750	65824149	+	Zfp609	chr15	57945816	57946215	+	Tbc1d31	chr4	82166098	82166497	+	Gm11264
chr1	128551700	128552099	+	Cxcr4	chr13	51710726	51711125	+	Secisbp2	chr11	118470537	118470936	+	Engase	chr15	62392378	62392777	+	H2afy3
chr4	150070194	150070593	+	Mir34a	chr10	43517860	43518259	+	1700021F05Rik	chr2	117524439	117524838	+	Rasgrp1	chr1	127578879	127579278	+	Tmem163
chr10	12579105	12579504	+	Utrn	chr1	120027666	120028065	+	Sctr	chr5	129545849	129546248	+	Mmp17	chr7	142020901	142021300	+	Mir3104
chr5	113352578	113352977	+	Aym1	chr18	38383765	38384164	+	Ndfip1	chr1	22315402	22315801	+	Kcnq5	chr11	61564587	61564986	+	Epn2
chr2	170469599	170469998	+	Pfdn4	chr2	121071869	121072268	+	Tgm5	chr6	145877313	145877712	+	Bhlhe41	chr12	86012171	86012570	+	Tgfb3
chr11	32331884	32332283	+	Sh3pxd2b	chr5	17820318	17820717	+	Cd36	chr17	51107996	51108395	+	Tbc1d5	chr11	94162218	94162617	+	Tob1
chrX	162713429	162713828	+	Gm15201	chr8	71383926	71384325	+	Nr2f6	chr9	104901148	104901547	+	Mrpl3	chr12	20990272	20990671	+	Asap2
chr3	13471469	13471868	+	Ralyl	chr6	145331308	145331707	+	1700073E17Rik	chr14	67415445	67415844	+	4930438E09Rik	chr2	125765020	125765419	+	Secisbp2l
chr6	127975326	127975725	+	Tspan11	chr12	85477209	85477608	+	Fos	chr7	120875178	120875577	+	Eef2k	chr16	35869052	35869451	+	Parp14
chr2	131344497	131344896	+	Rnf24	chr14	20378888	20379287	+	Dnajc9	chr2	179835552	179835951	+	Taf4	chr16	34834614	34835013	+	Mylk
chr8	87821695	87822094	+	Zfp423	chr18	36699553	36699952	+	E230025N22Rik	chr6	121473082	121473481	+	Iqsec3	chr10	25116086	25116485	+	Akap7
chr17	56753421	56753820	+	Nrtn	chr11	120898052	120898451	+	Ccdc57	chr7	91853677	91854076	+	Dlg2	chr6	50372972	50373371	+	Osbpl3
chr7	139379978	139380377	+	Inpp5a	chr7	82688742	82689141	+	Efl1	chr8	85645251	85645650	+	Neto2	chr14	65600251	65600650	+	Nuggc
chr10	128641836	128642235	+	Gm26876	chr2	69380240	69380639	+	Dhrs9	chr15	25752611	25753010	+	Myo10	chr11	89009545	89009944	+	Trim25
chr11	112728563	112728962	+	BC006965	chr19	57241352	57241751	+	Ablim1	chr7	89327750	89328149	+	Tmem135	chr18	39389309	39389708	+	Nr3c1
chr18	24912965	24913364	+	Fhod3	chr19	21637615	21638014	+	1110059E24Rik	chr12	12812106	12812505	+	Mycn	chr11	28906256	28906655	+	Efemp1
chr1	166702368	166702767	+	Fmo9	chr16	46507937	46508336	+	Nectin3	chr7	68065002	68065401	+	Igf1r	chr7	75427341	75427740	+	Akap13
chr4	32570560	32570959	+	Bach2os	chr19	21077779	21078178	+	4930554I06Rik	chr8	46802118	46802517	+	Irf2	chr7	131187100	131187499	+	5430419D17Rik
chr1	133492239	133492638	+	Sox13	chrX	7197835	7198234	+	Clcn5	chr16	90779713	90780112	+	Urb1	chr16	4375048	4375447	+	Adcy9
chr9	8543926	8544325	+	Trpc6	chr16	87207903	87208302	+	Gm32865	chr13	70736389	70736788	+	Ice1	chr11	49103274	49103673	+	Olfr1396
chr8	27206389	27206788	+	Got1l1	chr1	31033811	31034210	+	Gm29669	chr3	141465253	141465652	+	Unc5c	chr10	58618522	58618921	+	Edar
chr6	55396612	55397011	+	6430584L05Rik	chr2	35672046	35672445	+	Dab2ip	chr7	68106919	68107318	+	Igf1r	chr17	86525210	86525609	+	Epas1
chr1	119308930	119309329	+	Inhbb	chr10	80051784	80052183	+	Gpx4	chr1	57998195	57998594	+	Sgo2a	chr2	137049354	137049753	+	Jag1
chr11	114820448	114820847	+	Gpr142	chr2	80555726	80556125	+	Nckap1	chr9	96243937	96244336	+	Tfdp2	chr3	36467608	36468007	+	Mir7009
chr2	172319214	172319613	+	Fam210b	chr11	116621221	116621620	+	Rhbdf2	chr17	83582563	83582962	+	Kcng3	chr3	36533237	36533636	+	Gm11549
chr13	51758461	51758860	+	Sema4d	chr3	51708825	51709224	+	Mgst2	chr4	47329314	47329713	+	Tgfbr1	chr17	46903885	46904284	+	Prph2
chr4	134856428	134856827	+	Maco1	chr2	69590549	69590948	+	Lrp2	chr7	25248135	25248534	+	Erf	chr8	14132689	14133088	+	Dlgap2
chr1	131200013	131200412	+	Rassf5	chr13	38128251	38128650	+	Dsp	chr10	123521194	123521593	+	Tafa2	chr2	50964056	50964455	+	Gm13498
chr9	117113577	117113976	+	Rbms3	chr7	107680441	107680840	+	Ppfibp2	chr5	31870712	31871111	+	Babam2	chr12	59250032	59250431	+	Fbxo33
chr2	59361366	59361765	+	5330411J11Rik	chr5	83354873	83355272	+	Tecrl	chr2	127514451	127514850	+	Kcnip3	chr4	10983632	10984031	+	Plekhf2
chr6	91200810	91201209	+	Fbln2	chr6	145338577	145338976	+	1700073E17Rik	chr5	99329057	99329456	+	Rasgef1b	chr4	149996427	149996826	+	H6pd
chr5	88499739	88500138	+	Enam	chr8	86766601	86767000	+	Siah1a	chr19	27228278	27228677	+	Vldlr	chr19	40496541	40496940	+	Sorbs1
chr15	43170430	43170829	+	Rspo2	chr8	124252494	124252893	+	Galnt2	chr13	116309536	116309935	+	Isl1	chr3	105054986	105055385	+	Cttnbp2nl
chr1	133072947	133073346	+	Pik3c2b	chr18	35296260	35296659	+	Lrrtm2	chr5	85829835	85830234	+	Cenpc1	chr5	52588713	52589112	+	Lgi2
chr12	108294524	108294923	+	Hhipl1	chr1	54881497	54881896	+	Ankrd44	chr5	107303470	107303869	+	Tgfbr3	chr10	69793080	69793479	+	Ank3
chr19	4263671	4264070	+	Mir6985	chr17	56919696	56920095	+	Mllt1	chr3	18892832	18893231	+	Armc1	chr1	168351888	168352287	+	Pbx1
chr4	62756857	62757256	+	Rgs3	chr5	66475865	66476264	+	Apbb2	chr12	70367602	70368001	+	Trim9	chr9	45398283	45398682	+	Fxyd2
chr9	100095471	100095870	+	4930519F24Rik	chr14	18301538	18301937	+	Ube2e1	chr11	34284933	34285332	+	Insyn2b	chr11	8214330	8214729	+	Tns3
chr8	10960247	10960646	+	3930402G23Rik	chr19	37515049	37515448	+	Exoc6	chr13	71262533	71262932	+	Mir466f-4	chr6	82073036	82073435	+	Eva1a
chr12	17624493	17624892	+	Hpcal1	chr1	107941898	107942297	+	D830032E09Rik	chr13	53414516	53414915	+	Gm2762	chr3	88242479	88242878	+	Rhbg
chr5	35079192	35079591	+	Dok7	chr6	82863439	82863838	+	2310069B03Rik	chr5	36208787	36209186	+	Psapl1	chr12	79514678	79515077	+	Rad51b
chr14	7847670	7848069	+	Flnb	chr1	91041606	91042005	+	Lrrfip1	chr11	11948934	11949333	+	Ddc	chr10	83731850	83732249	+	1500009L16Rik
chr9	24774199	24774598	+	Tbx20	chr6	137569124	137569523	+	Eps8	chr2	113018238	113018637	+	Ryr3	chr18	74377987	74378386	+	Myo5b
chr12	98574833	98575232	+	Kcnk10	chr9	50847492	50847891	+	Ppp2r1b	chr12	40160505	40160904	+	Scin	chr5	109032622	109033021	+	Vmn2r10
chr16	30145421	30145820	+	Hes1	chr19	32359063	32359462	+	Sgms1	chr3	96756645	96757044	+	Rnf115	chr13	55953439	55953838	+	Pitx1
chr17	14182895	14183294	+	Dact2	chr6	3395892	3396291	+	Samd9l	chr1	177406744	177407143	+	Zbtb18	chr3	63317405	63317804	+	Mme
chr7	119076731	119077130	+	Gprc5b	chr10	44456749	44457148	+	Prdm1	chr7	121042015	121042414	+	Mettl9	chr14	34188629	34189028	+	Gprin2
chr16	85899236	85899635	+	Adamts5	chr7	75415551	75415950	+	Akap13	chr7	67310167	67310566	+	Mef2a	chr17	33981114	33981513	+	AA388235
chr8	121294847	121295246	+	Foxl1	chr3	10055093	10055492	+	Gm9833	chr13	41881209	41881608	+	Gm10790	chr11	35119371	35119770	+	Slit3
chr6	116716655	116717054	+	Tmem72	chr1	82641514	82641913	+	Col4a3	chr4	49224996	49225395	+	Plppr1	chr8	116480881	116481280	+	Dynlrb2
chr4	107828849	107829248	+	Lrp8	chr12	57444337	57444736	+	Foxa1	chr5	77931927	77932326	+	1700017L05Rik	chr10	125490248	125490647	+	Slc16a7
chr8	127115769	127116168	+	Pard3	chr15	9072697	9073096	+	Nadk2	chr12	36029146	36029545	+	Tspan13	chr16	11814879	11815278	+	4833415N18Rik
chr11	5165594	5165993	+		chr5	125175269	125175668	+	Ncor2	chr14	28848860	28849259	+	Lrtm1	chr5	118717426	118717825	+	Med13l
chr6	98972388	98972787	+	Foxp1	chr1	131089733	131090132	+	Mapkapk2	chr17	24848826	24849225	+	Fahd1	chr8	13481551	13481950	+	Gas6
chr1	172512899	172513298	+	Cfap45	chr9	78009375	78009774	+	Gcm1	chr4	55722210	55722609	+	Klf4	chr18	83950126	83950525	+	Tshz1
chr3	37834639	37835038	+	Gm20755	chr16	91452391	91452790	+	A930006K02Rik	chr12	109958686	109959085	+	3110009F21Rik	chr7	113216263	113216662	+	Arntl
chr2	17898868	17899267	+	H2al2a	chr4	120369990	120370389	+	Scmh1	chr1	106204317	106204716	+	Phlpp1	chr5	86775760	86776159	+	Ythdc1
chr19	36214560	36214959	+	Ankrd1	chr4	138966803	138967202	+	Rnf186	chr12	112570153	112570552	+	Inf2	chr6	18356930	18357329	+	Cttnbp2
chr5	128600658	128601057	+	Fzd10os	chr10	68095138	68095537	+	Rtkn2	chr14	30587182	30587581	+	Mir3076	chr5	104859861	104860260	+	Zfp951
chr2	168856615	168857014	+	Zfp64	chr3	143807425	143807824	+	Gm6260	chr1	150898082	150898481	+	Hmcn1	chr4	6424341	6424740	+	Nsmaf
chr12	24614757	24615156	+	Grhl1	chr15	38431753	38432152	+	Mir6951	chr13	3888553	3888952	+	Net1	chrX	96113179	96113578	+	Msn
chr17	28244736	28245135	+	Ppard	chr8	127170959	127171358	+	Pard3	chr1	157705350	157705749	+	Sec16b	chr14	29270268	29270667	+	Lrtm1
chr7	110297135	110297534	+	Swap70	chr12	24681649	24682048	+	Cys1	chr3	41346904	41347303	+	Platr4	chr4	152434857	152435256	+	Kcnab2
chr4	133092343	133092742	+	Wasf2	chr19	4504807	4505206	+	Pcx	chr8	125078681	125079080	+	Disc1	chr9	90004970	90005369	+	Ctsh
chr4	155055845	155056244	+	Pex10	chr5	146786057	146786456	+	Usp12	chr3	82728344	82728743	+	Rbm46	chr11	78887026	78887425	+	Nos2
chr8	11357848	11358247	+	Col4a1	chr3	22090780	22091179	+	Tbl1xr1	chr14	25389257	25389656	+	Zmiz1	chr5	100070199	100070598	+	Tmem150cos
chr5	113977553	113977952	+	Ssh1	chr5	66798612	66799011	+	Limch1	chr5	147725534	147725933	+	Flt1	chr13	63548562	63548961	+	Ptch1
chr1	73966522	73966921	+	6030407O03Rik	chr4	88926620	88927019	+	LOC106557447	chr13	99619204	99619603	+	Map1b	chr11	107731491	107731890	+	Cacng1
chr11	63456303	63456702	+	Pmp22	chr2	58589580	58589979	+	Upp2	chr18	13371461	13371860	+	Hrh4	chr3	90710066	90710465	+	S100a9
chr4	106785775	106786174	+	Acot11	chr12	102651363	102651762	+	Mir1936	chr12	13452039	13452438	+	Gm35725	chr11	46062068	46062467	+	Adam19
chr1	177447031	177447430	+	Zbtb18	chr1	192087048	192087447	+	Traf5	chr9	23384926	23385325	+	Bmper	chr10	40041335	40041734	+	Mfsd4b1
chr2	160921289	160921688	+	Emilin3	chr18	64643791	64644190	+	Atp8b1	chr2	118679617	118680016	+	Pak6	chr10	20584385	20584784	+	Pde7b
chr11	24307941	24308340	+	4933430M04Rik	chr4	133185204	133185603	+	Mir7017	chr6	3265516	3265915	+	Gm8579	chr13	110545480	110545879	+	Plk2
chr7	135465376	135465775	+	Foxi2	chr18	56400139	56400538	+	Gramd3	chr19	58880026	58880425	+	Hspa12a	chr2	73540647	73541046	+	Wipf1
chr4	109225124	109225523	+	Calr4	chr16	34066958	34067357	+	Umps	chr6	144284981	144285380	+	Sox5	chr19	60608744	60609143	+	Cacul1
chr17	67953865	67954264	+	Arhgap28	chr17	26621424	26621823	+	Atp6v0e	chr17	93510166	93510565	+	Adcyap1	chr11	88392687	88393086	+	Mir378b
chr6	88960945	88961344	+	Tpra1	chr15	100320984	100321383	+	Mettl7a3	chr10	21850317	21850716	+	Sgk1	chr13	37671124	37671523	+	Rreb1
chr13	95973392	95973791	+	Iqgap2	chr17	84962035	84962434	+	Ppm1b	chr17	10772184	10772583	+	Pacrg	chr5	20935925	20936324	+	A630072M18Rik
chr7	49272457	49272856	+	Nav2	chr7	77134864	77135263	+	Agbl1	chr13	59059094	59059493	+	Ntrk2	chr14	46636309	46636708	+	4933425B07Rik
chr12	82093308	82093707	+	Sipa1l1	chr2	101721814	101722213	+	Traf6	chr19	25435381	25435780	+	Dmrt1	chr8	81979308	81979707	+	Il15
chr10	79664040	79664439	+	Madcam1	chr11	16769830	16770229	+	Egfr	chr16	11089659	11090058	+	Txndc11	chr15	39803584	39803983	+	Gm16291
chr9	30632461	30632860	+	Snx19	chr10	63954418	63954817	+	Ctnna3	chr4	63213856	63214255	+	Col27a1	chr17	84431929	84432328	+	Thada
chr12	113185674	113186073	+	Tmem121	chr12	104863961	104864360	+	Clmn	chr15	63452504	63452903	+	Gm20740	chr8	78568145	78568544	+	Slc10a7
chr18	69574848	69575247	+	Tcf4	chr2	153607867	153608266	+	Commd7	chr5	49641158	49641557	+	Kcnip4	chr5	107283948	107284347	+	Tgfbr3
chr19	17271299	17271698	+	Gcnt1	chr8	94354529	94354928	+	Slc12a3	chr4	48663264	48663663	+	Cavin4	chr10	26232256	26232655	+	Samd3
chr18	24855372	24855771	+	Fhod3	chr11	62213557	62213956	+	Adora2b	chr6	30549213	30549612	+	Cpa2	chr12	105816689	105817088	+	Papola
chr1	67151253	67151652	+	Cps1	chr2	73038305	73038704	+	Sp3	chr5	14028332	14028731	+	Sema3e	chr9	58387424	58387823	+	1700072B07Rik
chr11	32102986	32103385	+	Gm12108	chr9	56465384	56465783	+	Hmg20a	chr8	60623438	60623837	+	Mfap3l	chr8	88559889	88560288	+	Nkd1
chr5	134901211	134901610	+	Tmem270	chr1	14181687	14182086	+	Eya1	chr13	96468681	96469080	+	Ankdd1b	chr10	12858024	12858423	+	Utrn
chr15	31352847	31353246	+	Ankrd33b	chr17	71780972	71781371	+	Clip4	chr5	67437478	67437877	+	Bend4	chr10	69845723	69846122	+	Ank3
chr15	96052688	96053087	+	D030018L15Rik	chr12	56333454	56333853	+	Mbip	chr15	32012824	32013223	+	Tas2r119	chrX	50619951	50620350	+	Firre
chr13	60470755	60471154	+	Dapk1	chr2	79518031	79518430	+	Neurod1	chr4	47411177	47411576	+	Tgfbr1	chr7	128206157	128206556	+	Cox6a2
chr11	59313003	59313402	+	Wnt9a	chr9	50887328	50887727	+	Ppp2r1b	chr7	24522909	24523308	+	Irgq	chr7	118848793	118849192	+	Knop1
chr13	28885162	28885561	+	2610307P16Rik	chr10	83637316	83637715	+	Appl2	chr14	45210739	45211138	+	Txndc16	chr8	10827561	10827960	+	B930025P03Rik
chr17	37197124	37197523	+	Olfr94	chr16	19699244	19699643	+	Lamp3	chr5	107491042	107491441	+	A830010M20Rik	chr15	12313242	12313641	+	Golph3
chr2	158152849	158153248	+	Tgm2	chr19	40767193	40767592	+	Ccnj	chr11	22140750	22141149	+	Otx1	chr1	153679193	153679592	+	Rgs8
chr6	87040918	87041317	+	Gfpt1	chr10	3448680	3449079	+	Ppp1r14c	chr14	118851779	118852178	+	Cldn10	chr9	40479310	40479709	+	Gramd1b
chr9	107702575	107702974	+	Sema3f	chr7	19238363	19238762	+	Opa3	chr3	54760294	54760693	+	Smad9	chr5	103644154	103644553	+	1700016H13Rik
chr11	103333941	103334340	+	Arhgap27	chr12	83874562	83874961	+	Numb	chr7	109859372	109859771	+	Scube2	chr11	63974007	63974406	+	9630013K17Rik
chr19	45541628	45542027	+	Poll	chr6	39205750	39206149	+	Kdm7a	chr6	49217876	49218275	+	Igf2bp3	chr12	25792669	25793068	+	Gm29687
chr14	65394165	65394564	+	Pnoc	chr12	31280993	31281392	+	Lamb1	chr3	121459107	121459506	+	Cnn3	chr6	118036179	118036578	+	Rasgef1a
chr16	18591096	18591495	+	Tbx1	chr7	112728413	112728812	+	Tead1	chr2	6048581	6048980	+	Proser2	chr3	59305425	59305824	+	Igsf10
chr10	77230174	77230573	+	Gm10941	chr16	32665867	32666266	+	Tnk2os	chr12	16635887	16636286	+	Ntsr2	chr7	31177150	31177549	+	Gm10640
chr4	124700473	124700872	+	Fhl3	chr13	41458803	41459202	+	Nedd9	chr7	115206730	115207129	+	A730082K24Rik	chr19	41347328	41347727	+	Pik3ap1
chr5	138864883	138865282	+	Gm5294	chr13	114083709	114084108	+	A430090L17Rik	chr5	88991295	88991694	+	Slc4a4	chr11	113538460	113538859	+	Slc39a11
chr6	112484283	112484682	+	Oxtr	chr1	15558577	15558976	+	Terf1	chr7	92180454	92180853	+	Dlg2	chr9	44571402	44571801	+	Ddx6
chr11	70029417	70029816	+	Dlg4	chr7	138217554	138217953	+	Tcerg1l	chr11	112781954	112782353	+	Sox9	chr13	106941560	106941959	+	Ipo11
chr7	43876424	43876823	+	Klk4	chr2	28517345	28517744	+	Ralgds	chr12	24876525	24876924	+	Mboat2	chr6	67102480	67102879	+	Gadd45a
chr13	117959080	117959479	+	4933413L06Rik	chr18	56407398	56407797	+	Gramd3	chr2	58163514	58163913	+	Gm13546	chr15	74960726	74961125	+	Ly6e
chr9	31723159	31723558	+	Barx2	chr4	87428336	87428735	+	Slc24a2	chr4	59211176	59211575	+	Ugcg	chr19	10831433	10831832	+	Cd6
chr19	27148395	27148794	+	Vldlr	chr3	22074927	22075326	+	Tbl1xr1	chr15	35234283	35234682	+	Osr2	chr2	127922456	127922855	+	Acoxl
chr18	12435380	12435779	+	Lama3	chr14	118850222	118850621	+	Cldn10	chr5	101683364	101683763	+	Nkx6-1	chr10	92146223	92146622	+	Mir1251
chr16	34263101	34263500	+	Kalrn	chr16	64877279	64877678	+	Cggbp1	chr10	127516637	127517036	+	Ndufa4l2	chr16	45407080	45407479	+	Cd200
chr7	67916975	67917374	+	Igf1r	chr17	83645220	83645619	+	Kcng3	chr6	50441440	50441839	+	Osbpl3	chr8	106718055	106718454	+	Tango6
chr18	25694097	25694496	+	Celf4	chr8	70759108	70759507	+	Mpv17l2	chr15	99151419	99151818	+	Spats2	chr8	92155907	92156306	+	Crnde
chr14	70341387	70341786	+	Slc39a14	chr1	90914829	90915228	+	Mlph	chr2	31463309	31463708	+	Ass1	chr11	8215580	8215979	+	Tns3
chr3	117021922	117022321	+	Palmd	chr8	61387196	61387595	+	1700001D01Rik	chr5	31217895	31218294	+	Ppm1g	chr16	85925980	85926379	+	Adamts5
chr15	85539765	85540164	+	7530416G11Rik	chr2	143982143	143982542	+	Rrbp1	chr1	188675336	188675735	+	Kctd3	chr8	124764881	124765280	+	Fam89a
chr2	22677043	22677442	+	Mir3967	chr12	111815235	111815634	+	Zfyve21	chr18	26332414	26332813	+	Celf4	chr6	53906158	53906557	+	Cpvl
chr3	36521272	36521671	+	Gm11549	chr13	110318810	110319209	+	Rab3c	chr14	77812902	77813301	+	Gm1587	chr4	62486070	62486469	+	Bspry
chr4	130841432	130841831	+	Sdc3	chr6	15731449	15731848	+	Mdfic	chr18	4803579	4803978	+	Gm10556	chr2	92751302	92751701	+	Chst1
chr8	120631775	120632174	+	1190005I06Rik	chr12	8492348	8492747	+	Rhob	chr12	104642304	104642703	+	Dicer1	chr15	84701967	84702366	+	Arhgap8
chr17	31400277	31400676	+	Pde9a	chr11	83876635	83877034	+	Hnf1b	chr13	9333128	9333527	+	Dip2c	chr1	52722711	52723110	+	Mfsd6
chr15	84053943	84054342	+	Efcab6	chr4	137687406	137687805	+	Rap1gap	chr19	16411330	16411729	+	Gna14	chr1	169678032	169678431	+	Rgs5
chr18	80322545	80322944	+	Kcng2	chr4	138086999	138087398	+	1700095J12Rik	chr5	136051577	136051976	+	Upk3bl	chr18	67248912	67249311	+	Mppe1
chr13	54446948	54447347	+	Thoc3	chr3	94680778	94681177	+	Selenbp2	chr13	100518209	100518608	+	Gtf2h2	chr18	53264125	53264524	+	Snx24
chr17	28000830	28001229	+	Tcp11	chr15	81839658	81840057	+	Tob2	chr15	53321360	53321759	+	Ext1	chr7	120205979	120206378	+	Abca14
chr7	110645363	110645762	+	Adm	chr16	18428015	18428414	+	Comt	chr19	14499954	14500353	+	Rnu6	chr9	103336412	103336811	+	Cdv3
chr2	180600584	180600983	+	Col9a3	chr18	57837287	57837686	+	Slc12a2	chr5	89844337	89844736	+	Adamts3	chr17	12935989	12936388	+	Acat3
chr2	168058502	168058901	+	Pard6b	chr4	144903969	144904368	+	Dhrs3	chr1	43305901	43306300	+	Fhl2	chr9	83616267	83616666	+	Sh3bgrl2
chr5	37735072	37735471	+	Cytl1	chr18	46366336	46366735	+	Ccdc112	chr2	133635415	133635814	+	Mir3090	chr7	129375293	129375692	+	Plpp4
chr1	80758209	80758608	+	Dock10	chr7	56388213	56388612	+	Oca2	chr11	46309042	46309441	+	Cyfip2	chr5	5494542	5494941	+	1700015F17Rik
chr2	126444978	126445377	+	Atp8b4	chr4	99543961	99544360	+	Foxd3	chr1	160370561	160370960	+	Rabgap1l	chr15	88702490	88702889	+	Brd1
chr8	6043965	6044364	+	Slc10a2	chr8	109593130	109593529	+	Hp	chr15	96641279	96641678	+	Slc38a1	chr7	139119421	139119820	+	Dpysl4
chr2	125685565	125685964	+	Eid1	chr4	43695323	43695722	+	Olfr70	chr6	87937433	87937832	+	Hmces	chr12	113146701	113147100	+	Crip1
chr7	101293623	101294022	+	Atg16l2	chr6	48537407	48537806	+	Atp6v0e2	chr9	87145244	87145643	+	Mrap2	chr6	113952276	113952675	+	Atp2b2
chr11	113144263	113144662	+	2610035D17Rik	chr18	34972799	34973198	+	Hspa9	chr1	192931774	192932173	+	Sertad4	chr14	25527277	25527676	+	Mir3075
chr2	132619532	132619931	+	AU019990	chr10	63415788	63416187	+	Ctnna3	chr8	33441629	33442028	+	Hmgb1-rs17	chr11	22891238	22891637	+	B3gnt2
chr7	105477803	105478202	+	Cavin3	chr4	99561384	99561783	+	Foxd3	chr2	106693553	106693952	+	Mpped2	chr10	44424997	44425396	+	Prdm1
chr11	52512022	52512421	+	9530068E07Rik	chr1	91612936	91613335	+	Asb1	chr7	144563754	144564153	+	Ppfia1	chr9	66516520	66516919	+	Fbxl22
chr2	132884619	132885018	+	Lrrn4	chr17	5896053	5896452	+	Synj2	chr10	119634539	119634938	+	Grip1os2	chr7	95910975	95911374	+	Tenm4
chr4	140237318	140237717	+	Igsf21	chr15	67146689	67147088	+	St3gal1	chr4	137212115	137212514	+	Gm13003	chr7	128295692	128296091	+	BC017158
chr19	7175979	7176378	+	Otub1	chr9	106911676	106912075	+	Manf	chr11	11821547	11821946	+	Fignl1	chr1	43067306	43067705	+	Tgfbrap1
chr4	136239605	136240004	+	Tcea3	chr2	35072504	35072903	+	Hc	chr4	82234424	82234823	+	Gm11264	chrX	73691156	73691555	+	Slc6a8
chr9	107659562	107659961	+	Slc38a3	chrX	75834262	75834661	+	Pls3	chr6	55487770	55488169	+	Adcyap1r1	chr9	21729254	21729653	+	Ldlr
chr5	125151837	125152236	+	Ncor2	chr12	40378955	40379354	+	Zfp277	chr15	97606590	97606989	+	Rpap3	chrX	50549774	50550173	+	Gm35612
chr10	106470169	106470568	+	Ppfia2	chr5	134232146	134232545	+	Ncf1	chr1	153416273	153416672	+	E330020D12Rik	chr6	97877512	97877911	+	Mitf
chr9	119751492	119751891	+	Scn10a	chr19	32604574	32604973	+	Papss2	chr7	141788830	141789229	+	Muc5ac	chr1	180462582	180462981	+	Stum
chr6	127072833	127073232	+	Fgf23	chr9	63755705	63756104	+	Smad3	chr2	94327918	94328317	+	Mir670	chr10	99268616	99269015	+	Dusp6
chr14	65886910	65887309	+	Ccdc25	chr18	75448145	75448544	+	Gm10532	chr4	110351582	110351981	+	Elavl4	chr11	98949884	98950283	+	Rara
chr1	59584624	59585023	+	Gm973	chr6	94230819	94231218	+	4930511A08Rik	chr14	79986835	79987234	+	Olfm4	chr4	118387485	118387884	+	Szt2
chr11	35915450	35915849	+	Wwc1	chr18	73626916	73627315	+	Mex3c	chr14	61238766	61239165	+	Sgcg	chr4	43800875	43801274	+	Olfr29-ps1
chr3	109171334	109171733	+	Slc25a24	chr2	4626879	4627278	+	Prpf18	chr18	7093621	7094020	+	Mkx	chr7	25406439	25406838	+	Cxcl17
chr14	9634245	9634644	+	Mnd1-ps	chr15	98027026	98027425	+	Col2a1	chr14	99605352	99605751	+	Klf5	chr10	71153051	71153450	+	Bicc1
chr4	131512777	131513176	+	Ptpru	chr16	29663030	29663429	+	Opa1	chr12	36549475	36549874	+	Mir3472	chr17	56814314	56814713	+	Rfx2
chr11	91065326	91065725	+	4930405D11Rik	chrX	142464163	142464562	+	Acsl4	chr11	67538546	67538945	+	Gas7	chr4	154171596	154171995	+	Megf6
chr4	46185387	46185786	+	Xpa	chr4	97974063	97974462	+	Nfia	chr3	19524250	19524649	+	Dnajc5b	chr3	85991696	85992095	+	Prss48
chr6	148047157	148047556	+	Far2	chr3	121186921	121187320	+	Rwdd3	chr5	53724648	53725047	+	Cckar	chr4	138161525	138161924	+	Mir6399
chr9	106148559	106148958	+	Mir135a-1	chr7	97790263	97790662	+	Pak1	chr4	150621777	150622176	+	Slc45a1	chr17	25911828	25912227	+	Rab40c
chr12	56824686	56825085	+	Pax9	chr13	100511114	100511513	+	Gtf2h2	chr16	85756090	85756489	+	Adamts1	chr11	70201587	70201986	+	Slc16a11
chr7	142537938	142538337	+	Mrpl23	chr15	77832152	77832551	+	Myh9	chr13	41456252	41456651	+	Nedd9	chr9	83273561	83273960	+	Hmgn3
chr16	49814429	49814828	+	Cd47	chr14	70531368	70531767	+	Lgi3	chr11	33291315	33291714	+	Tlx3	chrX	147429736	147430135	+	Il13ra2
chr8	91170329	91170728	+	Aktip	chr15	100066647	100067046	+	Dip2b	chr4	124178628	124179027	+	Rragc	chr18	61643705	61644104	+	Mir145a
chr3	101348755	101349154	+	Igsf3	chr2	118572206	118572605	+	Bmf	chr10	4111235	4111634	+	Gm30570	chr7	44647438	44647837	+	Myh14
chr11	97812736	97813135	+	Lasp1	chr14	32166839	32167238	+	Ncoa4	chr3	63801314	63801713	+	Plch1	chr9	94155605	94156004	+	Dipk2a
chr14	70135473	70135872	+	Ccar2	chr14	121214737	121215136	+	B930095G15Rik	chr17	7924308	7924707	+	Tagap	chr5	135722135	135722534	+	Mir7034
chr7	79388674	79389073	+	Rlbp1	chr11	24569673	24570072	+	4933430M04Rik	chr11	68172633	68173032	+	Mir6406	chr9	68914751	68915150	+	9530091C08Rik
chr2	19909607	19910006	+	Gm3230	chr11	67973195	67973594	+	Stx8	chr5	107051740	107052139	+	Cdc7	chrX	100475893	100476292	+	Igbp1
chr15	59634910	59635309	+	Trib1	chr5	62743688	62744087	+	Arap2	chr5	122498466	122498865	+	Atp2a2	chr12	26398562	26398961	+	Mir6538
chr12	27492254	27492653	+	Sox11	chr4	149789782	149790181	+	Slc25a33	chr2	140550755	140551154	+	Flrt3	chr1	91373889	91374288	+	Erfe
chr9	27951079	27951478	+	Opcml	chr14	121116678	121117077	+	Farp1	chr9	100764249	100764648	+	Stag1	chr13	34112345	34112744	+	4930447K03Rik
chr3	92998677	92999076	+	Lce3f	chr2	73082465	73082864	+	Sp3	chr3	121456070	121456469	+	Cnn3	chr1	150145029	150145428	+	Ptgs2os2
chr11	79103338	79103737	+	Ksr1	chr4	148833634	148834033	+	Casz1	chr1	149921384	149921783	+	Pla2g4a	chr16	20357301	20357700	+	Cyp2ab1
chr11	119558796	119559195	+	Gm11762	chr15	55223838	55224237	+	Col14a1	chr5	4335695	4336094	+	Mterf1b	chr16	15992048	15992447	+	Cebpd
chr11	53103770	53104169	+	Gm11186	chr7	19257363	19257762	+	Gm38499	chr16	15357808	15358207	+	Ube2v2	chr16	97511477	97511876	+	Fam3b
chr12	98069138	98069537	+	Galc	chr4	109116458	109116857	+	Osbpl9	chrX	101740670	101741069	+	Cxcr3	chr1	84877613	84878012	+	Fbxo36
chr2	101491502	101491901	+	B230118H07Rik	chr7	125721043	125721442	+	D430042O09Rik	chr8	95879852	95880251	+	Got2	chr11	103374915	103375314	+	Arhgap27
chr9	123492163	123492562	+	Limd1	chr3	122773657	122774056	+	4930447N08Rik	chr6	18697520	18697919	+	Lsm8	chr6	58927895	58928294	+	Nap1l5
chr7	31059065	31059464	+	Lgi4	chr3	27228597	27228996	+	Nceh1	chr2	62210108	62210507	+	Slc4a10	chr5	5509211	5509610	+	Cldn12
chr1	77749032	77749431	+	Epha4	chr16	97751853	97752252	+	Ripk4	chr15	61481823	61482222	+	D030024E09Rik	chr15	12672346	12672745	+	Pdzd2
chr1	156190922	156191321	+	Fam163a	chr5	67904532	67904931	+	Gm5108	chr19	23888174	23888573	+	Apba1	chr11	62070237	62070636	+	Specc1
chr3	51209890	51210289	+	Noct	chr15	12619299	12619698	+	Pdzd2	chr11	101090039	101090438	+	Mlx	chr15	64105794	64106193	+	Fam49b
chr11	109585042	109585441	+	Wipi1	chr17	6803609	6804008	+	Ezr	chr15	59041024	59041423	+	Mtss1	chr10	86182198	86182597	+	4930486F22Rik
chr8	87747545	87747944	+	Zfp423	chr18	20210325	20210724	+	Dsg1c	chr10	69924424	69924823	+	Ank3	chr14	48288586	48288985	+	Gm6498
chr7	110689316	110689715	+	Adm	chr9	86638822	86639221	+	Me1	chr8	43179266	43179665	+	Triml2	chr3	30476011	30476410	+	Mecom
chr11	118348878	118349277	+	Timp2	chr2	167507718	167508117	+	Rnf114	chr19	20410041	20410440	+	1500015L24Rik	chr8	105387137	105387536	+	Plekhg4
chr12	79890793	79891192	+	9430078K24Rik	chr6	29620635	29621034	+	Tnpo3	chr1	131505386	131505785	+	Srgap2	chr17	12886621	12887020	+	Mrgprh
chr18	74981380	74981779	+	9030625G05Rik	chr7	45712431	45712830	+	Sphk2	chr5	21208133	21208532	+	Gsap	chrX	105104240	105104639	+	Magee1
chr7	68259652	68260051	+	Pgpep1l	chr14	105603156	105603555	+	9330188P03Rik	chr2	119999738	120000137	+	Mir7665	chr19	24526790	24527189	+	Pip5k1b
chr18	36255138	36255537	+	Pura	chr6	6310100	6310499	+	Gm20619	chr18	75542863	75543262	+	Gm10532	chr11	59778516	59778915	+	Pld6
chr4	139205796	139206195	+	Capzb	chr9	97155956	97156355	+	Slc25a36	chr5	51825772	51826171	+	Ppargc1a	chr9	110999869	111000268	+	Rtp3
chr4	86406462	86406861	+	Saxo1	chr6	134550400	134550799	+	Lrp6	chr4	123642875	123643274	+	Gm12925	chr14	48525564	48525963	+	Tmem260
chr4	106232437	106232836	+	Gm12724	chr12	79534722	79535121	+	Rad51b	chr9	55283536	55283935	+	Nrg4	chr6	17546869	17547268	+	Met
chr1	65440166	65440565	+	Pth2r	chr10	53685777	53686176	+	Mcm9	chr18	61934031	61934430	+	Sh3tc2	chr1	153226031	153226430	+	Lamc2
chr5	112520832	112521231	+	Sez6l	chr10	95577545	95577944	+	Nudt4	chr4	32355940	32356339	+	Bach2	chr3	121257404	121257803	+	Tmem56
chr5	124724886	124725285	+	Dnah10	chr8	111734536	111734935	+	Bcar1	chr5	34875874	34876273	+	Msantd1	chr1	162898425	162898824	+	Fmo2
chr13	34806703	34807102	+	Fam50b	chr5	5285922	5286321	+	Cdk14	chr4	117592214	117592613	+	Eri3	chr13	55450513	55450912	+	Mir6943
chr2	144740729	144741128	+	Scp2d1	chr8	83426947	83427346	+	Scoc	chr8	126502753	126503152	+	Tarbp1	chr1	177648943	177649342	+	2310043L19Rik
chr7	71705397	71705796	+	4930441H08Rik	chr2	161341516	161341915	+	Chd6	chr18	12722537	12722936	+	Mir1948	chr4	39399865	39400264	+	1700009N14Rik
chr2	92883796	92884195	+	Syt13	chr3	84484618	84485017	+	Fhdc1	chr16	92511483	92511882	+	Clic6	chr6	137135891	137136290	+	Rerg
chr6	111813914	111814313	+	1700054K19Rik	chr3	131265464	131265863	+	Hadh	chr8	45880611	45881010	+	Pdlim3	chr8	92618235	92618634	+	Irx6
chr1	155214973	155215372	+	BC034090	chr13	98695340	98695739	+	Tmem171	chr18	85466188	85466587	+	Fbxo15	chr14	25872840	25873239	+	Plac9a
chr3	8988564	8988963	+	Tpd52	chr10	39393088	39393487	+	Fyn	chr6	139877485	139877884	+	Pik3c2g	chr15	59054858	59055257	+	Mtss1
chr15	85529944	85530343	+	7530416G11Rik	chr8	26501224	26501623	+	2310008N11Rik	chr11	23668318	23668717	+	Pus10	chr12	44580800	44581199	+	Nrcam
chr2	130533860	130534259	+	4930473A02Rik	chr3	9052036	9052435	+	4930539M17Rik	chr12	10445788	10446187	+	Gm38407	chr11	53864323	53864722	+	Gm12216
chr10	81010860	81011259	+	Gng7	chr18	74794027	74794426	+	Acaa2	chr9	100415280	100415679	+	Il20rb	chr8	13255145	13255544	+	Adprhl1
chr14	121547741	121548140	+	Slc15a1	chr9	37527849	37528248	+	Esam	chr2	174655354	174655753	+	Zfp831	chr2	146533527	146533926	+	4933406D12Rik
chr11	22611456	22611855	+	Tmem17	chr11	4641180	4641579	+	Ascc2	chr5	74151794	74152193	+	Rasl11b	chr13	107219469	107219868	+	3830408C21Rik
chr12	117889818	117890217	+	Cdca7l	chr10	95112190	95112589	+	Gm29684	chr8	36067079	36067478	+	Prag1	chr15	73565183	73565582	+	Slc45a4
chr11	94955094	94955493	+	Hils1	chr10	37616223	37616622	+	Marcks	chr13	60296143	60296542	+	Gm5084	chr7	102017485	102017884	+	Il18bp
chr11	59384936	59385335	+	Prss38	chr2	91461420	91461819	+	Lrp4	chr9	63912040	63912439	+	Smad6	chr1	89122337	89122736	+	Sh3bp4
chr14	20226605	20227004	+	Kcnk16	chr2	120134686	120135085	+	Ehd4	chr14	54098076	54098475	+	Dad1	chr10	12091844	12092243	+	Timm8a1
chr7	101729526	101729925	+	Clpb	chr14	11523029	11523428	+	Ptprg	chr8	106178433	106178832	+	Slc7a6	chr12	3856085	3856484	+	Dnmt3aos
chr4	119253935	119254334	+	Cldn19	chr4	9095699	9096098	+	Clvs1	chr11	72361720	72362119	+	Tekt1	chr12	35314068	35314467	+	Mir680-3
chr1	12572776	12573175	+	Gm17644	chr12	51865723	51866122	+	Hectd1	chr19	10011421	10011820	+	Rab3il1	chr7	30005556	30005955	+	Zfp568
chr4	149057487	149057886	+	Pex14	chr6	127334184	127334583	+	Gm38404	chr2	166170170	166170569	+	Sulf2	chr19	4610158	4610557	+	Lrfn4
chr7	130335438	130335837	+	Fgfr2	chr3	9669742	9670141	+	Zfp704	chr2	11491450	11491849	+	Pfkfb3	chr7	25884280	25884679	+	Cyp2b10
chr7	134033938	134034337	+	Adam12	chr3	66079112	66079511	+	Ccnl1	chr6	134294056	134294455	+	Bcl2l14	chr19	24293421	24293820	+	Fxn
chr18	39371590	39371989	+	Nr3c1	chr8	11517807	11518206	+	Naxd	chr17	56308092	56308491	+	Uhrf1	chr15	54120487	54120886	+	Tnfrsf11b
chr7	25433242	25433641	+	Cxcl17	chr18	26292087	26292486	+	Celf4	chr1	86302984	86303383	+	B3gnt7	chr13	107838057	107838456	+	Zswim6
chr2	59043648	59044047	+	Ccdc148	chr13	42238504	42238903	+	Edn1	chr8	8978988	8979387	+	4933430N04Rik	chr5	118077344	118077743	+	Tesc
chr17	73709969	73710368	+	Galnt14	chr10	41653005	41653404	+	Ccdc162	chr2	28829274	28829673	+	Gtf3c4	chr10	111715188	111715587	+	4933440J02Rik
chr15	84588458	84588857	+	Rtl6	chr18	13371461	13371860	+	Hrh4	chr16	22582530	22582929	+	Mir6362	chr3	102276792	102277191	+	A230001M10Rik
chr17	85781773	85782172	+	Six2	chr14	63123722	63124121	+	Ctsb	chr11	5343749	5344148	+	Znrf3	chr15	59022226	59022625	+	Mtss1
chr2	30647261	30647660	+	Gm14486	chr15	99498458	99498857	+	Bcdin3d	chr3	142280967	142281366	+	Pdlim5	chr7	99532541	99532940	+	Arrb1
chr11	24293206	24293605	+	4933430M04Rik	chr18	10239977	10240376	+	Rock1	chr13	92425708	92426107	+	Ankrd34b	chr6	28460525	28460924	+	Pax4
chr1	142108823	142109222	+	4930590L20Rik	chr4	129251097	129251496	+	C77080	chr2	106355901	106356300	+	Gm14015	chr2	65222985	65223384	+	Cobll1
chr6	128933043	128933442	+	Clec2g	chr11	72951685	72952084	+	Atp2a3	chr13	63642596	63642995	+	Ptch1	chr5	74056140	74056539	+	Usp46
chr18	66460827	66461226	+	Pmaip1	chr15	27796848	27797247	+	Otulinl	chr6	102564262	102564661	+	Cntn3	chr16	10739842	10740241	+	Socs1
chr3	121678901	121679300	+	4930432M17Rik	chr6	40305022	40305421	+	Agk	chr1	45924513	45924912	+	Slc40a1	chr16	13426832	13427231	+	Mir193b
chr15	89548248	89548647	+	Gm36221	chr1	125533233	125533632	+	Slc35f5	chr13	77265996	77266395	+	2210408I21Rik	chr4	33204669	33205068	+	Srsf12
chr15	36151948	36152347	+	Rgs22	chr15	12066360	12066759	+	Zfr	chr8	13505191	13505590	+	Gas6	chr3	68560057	68560456	+	Schip1
chr11	113070351	113070750	+	2610035D17Rik	chr3	51019975	51020374	+	Noct	chr2	163420484	163420883	+	2900093K20Rik	chr18	74738879	74739278	+	Scarna17
chr10	83058672	83059071	+	Chst11	chr10	67951699	67952098	+	4930521O17Rik	chr4	82698859	82699258	+	Zdhhc21	chr1	174748533	174748932	+	Grem2
chr5	114651035	114651434	+	Trpv4	chr6	97349691	97350090	+	Lmod3	chr17	65913999	65914398	+	Ralbp1	chr18	67743839	67744238	+	Ptpn2
chr11	80351778	80352177	+	5730455P16Rik	chr16	75962063	75962462	+	Gm15555	chr8	9144354	9144753	+	4930453L07Rik	chr16	29738293	29738692	+	Opa1
chr6	147344138	147344537	+	Pthlh	chr17	7219277	7219676	+	Rps6ka2	chr14	118688627	118689026	+	Abcc4	chr6	38991992	38992391	+	Tbxas1
chr4	107084766	107085165	+	Cdcp2	chr3	102970239	102970638	+	Nr1h5	chr17	33683550	33683949	+	Hnrnpm	chr4	137522791	137523190	+	Mir7018
chr3	113699030	113699429	+	Rnpc3	chr5	103420544	103420943	+	Ptpn13	chr13	58189455	58189854	+	Ubqln1	chr1	186478573	186478972	+	A730004F24Rik
chr8	108454471	108454870	+	Lncbate1	chr2	69592110	69592509	+	Lrp2	chr10	24638277	24638676	+		chr15	27814699	27815098	+	Otulinl
chr7	125635503	125635902	+	Il21r	chr7	73624182	73624581	+	Gm4971	chr4	71034688	71035087	+	Megf9	chr14	60529045	60529444	+	Spata13
chr11	55607745	55608144	+	Glra1	chr13	19394068	19394467	+	Stard3nl	chr6	101273466	101273865	+	Pdzrn3	chr19	42612700	42613099	+	Loxl4
chr12	105336524	105336923	+	Tunar	chr17	25738870	25739269	+	Mslnl	chr11	5263327	5263726	+	Kremen1	chr11	111173560	111173959	+	Kcnj2
chr9	107648791	107649190	+	Gnai2	chr5	147057596	147057995	+	Lnx2	chr2	14604078	14604477	+	Cacnb2	chr13	36717396	36717795	+	Nrn1
chr7	139108249	139108648	+	Dpysl4	chr1	131088601	131089000	+	Mapkapk2	chr2	118805297	118805696	+	Knstrn	chr2	154300529	154300928	+	Bpifb9b
chr6	119332083	119332482	+	Lrtm2	chr3	51007160	51007559	+	Noct	chr6	17072386	17072785	+	Tes	chr5	142794591	142794990	+	Tnrc18
chr5	113490518	113490917	+	Wscd2	chr8	18701226	18701625	+	Angpt2	chr15	40824278	40824677	+	Zfpm2	chr1	136116920	136117319	+	Gm15850
chr7	141482002	141482401	+	Tspan4	chr6	121210040	121210439	+	Tuba8	chr7	25575899	25576298	+	Ceacam2	chr16	85922412	85922811	+	Adamts5
chr11	31760092	31760491	+	D630024D03Rik	chr18	54492111	54492510	+	Redrum	chr15	35069129	35069528	+	Stk3	chr15	85677866	85678265	+	Lncppara
chr6	139248872	139249271	+	4922502N22Rik	chr5	114737405	114737804	+	Mir7028	chr4	62998730	62999129	+	Zfp618	chr12	100977975	100978374	+	Mir1190
chr15	98167620	98168019	+	Ccdc184	chr8	121921836	121922235	+	BC048644	chr2	53542118	53542517	+	Arl6ip6	chr1	91857185	91857584	+	Twist2
chr9	73968555	73968954	+	Unc13c	chr1	159854280	159854679	+	4930523C07Rik	chr16	93851029	93851428	+	Morc3	chr6	116632112	116632511	+	Zfp422
chr11	95001100	95001499	+	Samd14	chr14	79299772	79300171	+	Rgcc	chr3	79523398	79523797	+	Fnip2	chr3	9065881	9066280	+	4930539M17Rik
chr3	102193605	102194004	+	Vangl1	chr19	4175357	4175756	+	Carns1	chr6	4583458	4583857	+	Casd1	chr13	70762519	70762918	+	Adamts16
chr15	89157956	89158355	+	Mir7118	chr1	36539160	36539559	+	Ankrd23	chr9	104445705	104446104	+	Mir2136	chr8	88057711	88058110	+	Gm2716
chr17	70817957	70818356	+	Tgif1	chr8	12609830	12610229	+	Spaca7	chr11	57688143	57688542	+	4933424L21Rik	chr4	106083534	106083933	+	Gm12724
chr9	32589902	32590301	+	Fli1	chr5	74147640	74148039	+	Rasl11b	chr2	140819779	140820178	+	Flrt3	chr12	51706729	51707128	+	Strn3
chr1	171553374	171553773	+	Cd244a	chr15	10706456	10706855	+	Rai14	chr16	91747627	91748026	+	Itsn1	chr10	74922848	74923247	+	Gnaz
chr5	99036857	99037256	+	Prkg2	chr9	90047924	90048323	+	Ctsh	chr10	80330983	80331382	+	Reep6	chr16	90864725	90865124	+	Eva1c
chr1	53706550	53706949	+	Dnah7a	chr6	114929949	114930348	+	Vgll4	chr4	40734289	40734688	+	Dnaja1	chr7	51913654	51914053	+	Gas2
chr13	111291944	111292343	+	Actbl2	chr18	36423249	36423648	+	Pfdn1	chr13	24169332	24169731	+	Carmil1	chr6	99971400	99971799	+	Prok2
chr17	57334757	57335156	+	Adgre1	chr11	8251344	8251743	+	Tns3	chr1	152764345	152764744	+	Rgl1	chr9	60232305	60232704	+	Thsd4
chr10	120272157	120272556	+	Llph	chr10	111794842	111795241	+	Gm20758	chr13	102594124	102594523	+	Cd180	chr12	33000366	33000765	+	Sypl
chr2	178264416	178264815	+	Phactr3	chr9	28732200	28732599	+	Opcml	chr18	51879331	51879730	+	Mir28a	chr17	34127460	34127859	+	H2-DMa
chr8	105387137	105387536	+	Plekhg4	chr18	82916473	82916872	+	Zfp516	chrX	68961370	68961769	+	Gm6812	chr2	49358814	49359213	+	Epc2
chr8	126073215	126073614	+	Slc35f3	chr1	131061759	131062158	+	Mapkapk2	chr16	96280737	96281136	+	B3galt5	chr5	123708619	123709018	+	Zcchc8
chr15	61609528	61609927	+	D030024E09Rik	chr2	146877418	146877817	+	Kiz	chr4	59880603	59881002	+	Slc46a2	chr2	129258752	129259151	+	Ckap2l
chr11	16257520	16257919	+	Vstm2a	chr16	96375542	96375941	+	Igsf5	chr1	162256975	162257374	+	Mir214	chr1	64795339	64795738	+	Fzd5
chr7	127129737	127130136	+	Spn	chr6	90984105	90984504	+	Nup210	chr8	72539260	72539659	+	Med26	chr10	18082777	18083176	+	Reps1
chr5	144695336	144695735	+	Tmem130	chr4	136217090	136217489	+	Asap3	chr2	75076624	75077023	+	Mtx2	chr8	70880282	70880681	+	Ccdc124
chr7	24369669	24370068	+	Kcnn4	chr4	81600354	81600753	+	Mir466h	chr4	140249320	140249719	+	Igsf21	chr8	13057184	13057583	+	Proz
chr4	130556203	130556602	+	Nkain1	chr17	64647443	64647842	+	Man2a1	chr9	61385724	61386123	+	Tle3	chr6	147878458	147878857	+	Far2
chr1	120529836	120530235	+	Marco	chr1	40187946	40188345	+	Il1r1	chr7	119608117	119608516	+	Acsm1	chr13	63046605	63047004	+	Aopep
chr16	22372854	22373253	+	Etv5	chr1	171118295	171118694	+	Cfap126	chr11	116297015	116297414	+	Exoc7	chr1	188989494	188989893	+	Kctd3
chr7	6777679	6778078	+	Mir3099	chr9	50413512	50413911	+	Plet1	chr6	51076802	51077201	+	Gm31579	chr7	25847994	25848393	+	Cyp2s1
chr3	98246924	98247323	+	Reg4	chr12	117673188	117673587	+	Rapgef5	chr13	73437428	73437827	+	Lpcat1	chr9	21463289	21463688	+	Mir199a-1
chr2	131726553	131726952	+	5330413P13Rik	chr16	21289589	21289988	+	Gm16863	chr6	18698987	18699386	+	Lsm8	chr3	79495157	79495556	+	Fnip2
chr12	26405591	26405990	+	Mir6538	chr18	83381339	83381738	+	4921531P14Rik	chr3	37558037	37558436	+	4930594O21Rik	chr7	81455322	81455721	+	Cpeb1
chr8	120574901	120575300	+	Gins2	chr11	46063265	46063664	+	Adam19	chr9	57247385	57247784	+	Trcg1	chr2	173219619	173220018	+	Zbp1
chr14	46517239	46517638	+	Rubie	chr3	75952675	75953074	+	Golim4	chr17	49243393	49243792	+	Gm17830	chr3	102281999	102282398	+	A230001M10Rik
chr12	16664927	16665326	+	Ntsr2	chr7	35129095	35129494	+	Cebpa	chr16	24566275	24566674	+	Morf4l1-ps1	chr15	73352700	73353099	+	Ptk2
chr4	128899326	128899725	+	Trim62	chr11	115219220	115219619	+	Nat9	chr12	13428215	13428614	+	Nbas	chr3	79192963	79193362	+	4921511C10Rik
chr4	100325042	100325441	+	Ube2u	chr17	31739997	31740396	+	Cryaa	chr18	62169190	62169589	+	Adrb2	chr6	82900567	82900966	+	2310069B03Rik
chr15	98607604	98608003	+	Adcy6	chr7	123335897	123336296	+	Arhgap17	chr16	45636105	45636504	+	BC016579	chr6	49354549	49354948	+	Fam221a
chr19	40805176	40805575	+	Ccnj	chr2	127742586	127742985	+	Mall	chr8	11054392	11054791	+	Irs2	chr17	13855276	13855675	+	Gm7168
chr10	74995403	74995802	+	Gnaz	chr15	99382861	99383260	+	Tmbim6	chr3	90216763	90217162	+	Rab13	chr10	121445752	121446151	+	Rassf3
chr4	56051931	56052330	+	Klf4	chr2	59779441	59779840	+	Wdsub1	chr12	72389812	72390211	+	Rtn1	chr12	105526752	105527151	+	AU015791
chr19	5067871	5068270	+	Cd248	chr5	91204219	91204618	+	Areg	chr9	114522491	114522890	+	Ccr4	chr3	133165133	133165532	+	Arhgef38
chr11	88593916	88594315	+	0610039H22Rik	chr4	11102780	11103179	+	Gm11827	chr15	100486476	100486875	+	Csrnp2	chr12	20614773	20615172	+	1700030C10Rik
chr7	4922594	4922993	+	Nat14	chr6	71752817	71753216	+	Reep1	chr13	59767186	59767585	+	Isca1	chr16	57634180	57634579	+	Mir1970b
chr11	115359266	115359665	+	Hid1	chr3	121853657	121854056	+	Abcd3	chr1	62813240	62813639	+	4930487H11Rik	chr8	22038150	22038549	+	Atp7b
chr10	86069274	86069673	+	4930486F22Rik	chr10	88304269	88304668	+	Dram1	chr14	54477607	54478006	+	Rem2	chr15	99515328	99515727	+	Faim2
chr12	30416564	30416963	+	Sntg2	chr3	51998794	51999193	+	Maml3	chr11	59739185	59739584	+	1700007J10Rik	chr4	137853871	137854270	+	Ece1
chr1	75518001	75518400	+	Stk11ip	chr1	151986389	151986788	+	1700025G04Rik	chr15	55924529	55924928	+	Sntb1	chr3	62976928	62977327	+	Mme
chr4	95282093	95282492	+	Jun	chr11	79002482	79002881	+	Lgals9	chr2	154526711	154527110	+	1700003F12Rik	chr16	11505792	11506191	+	Snx29
chr5	112577029	112577428	+	Sez6l	chr5	121738612	121739011	+	Atxn2	chr14	41008106	41008505	+	Prxl2a	chr10	42670055	42670454	+	Ostm1
chr6	115764155	115764554	+	Tmem40	chr1	59580248	59580647	+	Gm973	chr2	91984465	91984864	+	Dgkz	chr1	98070902	98071301	+	B230216N24Rik
chr11	103199490	103199889	+	1700023F06Rik	chr8	68494064	68494463	+	1700125H03Rik	chr7	19164999	19165398	+	Gipr	chr13	37936401	37936800	+	Rreb1
chr3	108704167	108704566	+	Gpsm2	chr8	77132881	77133280	+	Nr3c2	chr18	60888346	60888745	+	Arsi	chr15	79445781	79446180	+	Csnk1e
chr10	80118565	80118964	+	Stk11	chr15	55039317	55039716	+	Taf2	chr11	83792355	83792754	+	Heatr6	chr17	56552977	56553376	+	Gm20219
chr6	100447171	100447570	+	1700049E22Rik	chr1	119293897	119294296	+	Inhbb	chr12	35824595	35824994	+	Agr3	chr5	93032607	93033006	+	Sowahb
chr15	85151349	85151748	+	Gm19277	chr1	76321218	76321617	+	Gm17751	chr6	86033616	86034015	+	Add2	chr2	4671697	4672096	+	Prpf18
chr8	48603398	48603797	+	Tenm3	chr9	63129553	63129952	+	Skor1	chr6	112220093	112220492	+	1700054K19Rik	chr15	100190165	100190564	+	Mir3473a
chr3	123690688	123691087	+	Ndst3	chr3	79493035	79493434	+	Fnip2	chr5	62630009	62630408	+	Arap2	chrX	50572161	50572560	+	Gm35612
chr17	83971994	83972393	+	8430430B14Rik	chr1	134071372	134071771	+	Btg2	chr15	92655222	92655621	+	Pdzrn4	chr11	55404585	55404984	+	Sparc
chr10	120525483	120525882	+	Hmga2	chr2	118547448	118547847	+	Bmf	chr9	21284135	21284534	+	Kri1	chr7	121907129	121907528	+	Scnn1b
chr11	107358676	107359075	+	Pitpnc1	chr5	149162897	149163296	+	Gm8615	chr16	30281011	30281410	+	Lrrc15	chr5	53051744	53052143	+	Slc34a2
chr6	136173301	136173700	+	Grin2b	chr11	36036170	36036569	+	Wwc1	chr9	119706688	119707087	+	Scn10a	chr6	31178181	31178580	+	Lncpint
chr3	53525643	53526042	+	Stoml3	chr9	70209668	70210067	+	Myo1e	chr13	112818131	112818530	+	Plpp1	chr12	33311607	33312006	+	Atxn7l1
chr7	43495344	43495743	+	Iglon5	chrUn_JH584304	31410	31809	+	Pisd-ps3	chr5	58025778	58026177	+	Pcdh7	chr15	44449823	44450222	+	Pkhd1l1
chr19	25297254	25297653	+	Kank1	chr5	77074881	77075280	+	Mir12199	chr8	22206505	22206904	+	Vps36	chr12	34693263	34693662	+	Hdac9
chrX	95554267	95554666	+	Asb12	chr3	21563515	21563914	+	Tbl1xr1	chr6	22417107	22417506	+	Fam3c	chr5	134619818	134620217	+	Lat2
chr6	31938218	31938617	+	1700012A03Rik	chr5	20831448	20831847	+	Phtf2	chr3	38257532	38257931	+	5430434I15Rik	chr2	101828268	101828667	+	Prr5l
chr10	83140392	83140791	+	Chst11	chr15	67116783	67117182	+	St3gal1	chr2	157290202	157290601	+	Rpn2	chr2	141998899	141999298	+	Kif16b
chr8	113956649	113957048	+	Adamts18	chr6	83617995	83618394	+	Clec4f	chr12	31271273	31271672	+	Lamb1	chr4	128949963	128950362	+	Azin2
chr12	86427565	86427964	+	Esrrb	chr8	80210355	80210754	+	Hhip	chr1	39779612	39780011	+	Gm3646	chr2	133483800	133484199	+	Bmp2
chr1	67020679	67021078	+	Lancl1	chr18	23821326	23821725	+	Mapre2	chr1	72874764	72875163	+	Igfbp5	chr16	45801679	45802078	+	Phldb2
chr4	128840082	128840481	+	Zfp362	chr3	60504692	60505091	+	Mbnl1	chr2	81765824	81766223	+	Zfp804a	chr9	110366816	110367215	+	Scap
chr1	153035448	153035847	+	Nmnat2	chr1	78647323	78647722	+	Acsl3	chr8	84083909	84084308	+	Mir709	chr4	134300316	134300715	+	Pdik1l
chr15	82922062	82922461	+	Tcf20	chr5	106991341	106991740	+	Cdc7	chr5	132719374	132719773	+	Auts2	chr11	84193282	84193681	+	Acaca
chr16	45089981	45090380	+	Ccdc80	chr5	102452315	102452714	+	Arhgap24	chr7	13330585	13330984	+	Pla2g4c	chrX	50566358	50566757	+	Gm35612
chr15	32243013	32243412	+	Snord123	chr16	4642989	4643388	+	Vasn	chr3	122660580	122660979	+	Fnbp1l	chr8	105537177	105537576	+	Hsd11b2
chr1	88466632	88467031	+	Glrp1	chr5	52755975	52756374	+	Pi4k2b	chr9	30355654	30356053	+	Snx19	chr8	88555684	88556083	+	Nkd1
chr12	61523003	61523402	+	Lrfn5	chr2	152804823	152805222	+	Bcl2l1	chrX	53058421	53058820	+	C430049B03Rik	chr2	19703639	19704038	+	Gm3230
chr4	102255360	102255759	+	Pde4b	chr4	144960505	144960904	+	Dhrs3	chr12	117169662	117170061	+	Gm10421	chr17	32391296	32391695	+	Wiz
chr1	14800325	14800724	+	Msc	chr14	21490128	21490527	+	Kat6b	chr3	131002953	131003352	+	Lef1	chr2	122241965	122242364	+	Sord
chr3	75164851	75165250	+	Zbbx	chr2	75685394	75685793	+	Nfe2l2	chr5	51573736	51574135	+	Ppargc1a	chr10	20164857	20165256	+	Map7
chr11	98019237	98019636	+	Cacnb1	chr15	55139074	55139473	+	Deptor	chr7	75352965	75353364	+	Sv2b	chr7	75498620	75499019	+	Akap13
chr18	25554691	25555090	+	Celf4	chr19	4299929	4300328	+	Grk2	chr8	108450872	108451271	+	Lncbate1	chr6	82751804	82752203	+	Hk2
chr10	59812887	59813286	+	Gm17059	chr4	120248802	120249201	+	Foxo6	chr3	28826281	28826680	+	Rpl22l1	chr16	11456296	11456695	+	Snx29
chr1	20619374	20619773	+	Pkhd1	chr10	94792506	94792905	+	Cep83	chr14	100450141	100450540	+	Klf12	chr9	66245789	66246188	+	Dapk2
chr2	117180498	117180897	+	Mir674	chr8	13028570	13028969	+	F7	chr9	8710356	8710755	+	Gm32014	chr6	37681357	37681756	+	Akr1d1
chr16	60606294	60606693	+	Epha6	chr14	8833538	8833937	+	4930455B14Rik	chr12	9744988	9745387	+	Osr1	chr13	32900628	32901027	+	Serpinb1c
chr14	39473325	39473724	+	Nrg3	chr18	46636585	46636984	+	Eif1a	chr12	51939811	51940210	+	Heatr5a	chr12	79066433	79066832	+	Pigh
chr6	12748651	12749050	+	Thsd7a	chr9	67028278	67028677	+	Tpm1	chr15	36140260	36140659	+	Rgs22	chr5	23826317	23826716	+	Tomm7
chr5	107157453	107157852	+	Tgfbr3	chr16	32805027	32805426	+	Smbd1	chr18	55095347	55095746	+	Zfp608	chr1	72497589	72497988	+	2023-03-04
chr4	63056599	63056998	+	Zfp618	chr7	46830762	46831161	+	Ldha	chr3	9484484	9484883	+	C030034L19Rik	chr10	22001592	22001991	+	Sgk1
chr2	167986708	167987107	+	Ripor3	chr11	11848501	11848900	+	1700042O10Rik	chr19	34696314	34696713	+	Slc16a12	chr15	8268168	8268567	+	Cplane1
chr5	113306789	113307188	+	Sgsm1	chr8	77979080	77979479	+	Ttc29	chr16	43338803	43339202	+	Gm15713	chrX	75758077	75758476	+	4933407K13Rik
chr15	100732654	100733053	+	I730030J21Rik	chr14	40927069	40927468	+	Tspan14	chr9	71881578	71881977	+	Tcf12	chr1	184266092	184266491	+	Dusp10
chr7	116236612	116237011	+	Plekha7	chr3	97275816	97276215	+	Bcl9	chr2	76426763	76427162	+	Osbpl6	chr8	13548916	13549315	+	1700029H14Rik
chr11	85572016	85572415	+	Bcas3os1	chr13	55500537	55500936	+	Mir6945	chr19	29680401	29680800	+	Mlana	chr12	26344407	26344806	+	4930549C15Rik
chr9	123651390	123651789	+	Slc6a20b	chr9	108847262	108847661	+	Slc26a6	chr6	141168834	141169233	+	Pde3a	chr11	8164078	8164477	+	Tns3
chr9	64066752	64067151	+	Scarletltr	chr19	40815667	40816066	+	Ccnj	chr1	73362129	73362528	+	D530049I02Rik	chr3	88911668	88912067	+	Msto1
chr5	131829271	131829670	+	4930563F08Rik	chr3	85814262	85814661	+	Fam160a1	chr1	132483802	132484201	+	Rbbp5	chr19	46375446	46375845	+	Mfsd13a
chr3	26333245	26333644	+	Nlgn1	chr2	60720217	60720616	+	Itgb6	chr3	129204674	129205073	+	Pitx2	chr1	155140066	155140465	+	Mr1
chr9	104569368	104569767	+	Cpne4	chr10	59949292	59949691	+	Ddit4	chr14	60177150	60177549	+	Mir719	chr3	137821864	137822263	+	Mir6380
chr9	61405197	61405596	+	Tle3	chr9	120935511	120935910	+	Ctnnb1	chr11	72406298	72406697	+	Smtnl2	chr16	24238216	24238615	+	Lpp
chr6	114264383	114264782	+	Slc6a1	chr1	88800414	88800813	+	Platr5	chr6	134634825	134635224	+	Mansc1	chr8	36031025	36031424	+	Prag1
chr12	108675663	108676062	+	Mir342	chr4	62496820	62497219	+	Hdhd3	chr16	21200352	21200751	+	Ephb3	chr16	35813137	35813536	+	Hspbap1
chr2	150765522	150765921	+	Entpd6	chr16	16542922	16543321	+	Fgd4	chr1	15143960	15144359	+	Kcnb2	chr7	16809756	16810155	+	Strn4
chr12	104954946	104955345	+	Syne3	chr1	67436901	67437300	+	Cps1	chr5	76365430	76365829	+	Nmu	chr1	83900101	83900500	+	Mir6353
chr11	88327017	88327416	+	Mir378b	chr13	103985525	103985924	+	Erbin	chr3	28591388	28591787	+	Slc2a2	chr9	63657202	63657601	+	Aagab
chr14	100363293	100363692	+	Klf12	chr3	122199040	122199439	+	Gclm	chr7	16993634	16994033	+	Ccdc8	chr18	20936383	20936782	+	Rnf125
chr9	121087630	121088029	+	Mir7090	chr13	63726486	63726885	+	1700024I08Rik	chr17	80008780	80009179	+	Hnrnpll	chrX	50591243	50591642	+	Firre
chr7	96643767	96644166	+	Gm15413	chr6	100327052	100327451	+	Rybp	chr14	100459064	100459463	+	Klf12	chr5	135669743	135670142	+	Por
chr8	124340348	124340747	+	Pgbd5	chr8	23647897	23648296	+	Zmat4	chr18	61952695	61953094	+	Sh3tc2	chr9	15685196	15685595	+	Slc36a4
chr11	75817038	75817437	+	Doc2b	chr8	117280389	117280788	+	Cmip	chr10	96643923	96644322	+	Btg1	chr14	17632872	17633271	+	Thrb
chr6	136920555	136920954	+	Erp27	chr12	21362705	21363104	+	Adam17	chr18	47857620	47858019	+	G630055G22Rik	chr8	94986724	94987123	+	Adgrg1
chr9	78045151	78045550	+	Gcm1	chr2	20901919	20902318	+	Arhgap21	chr11	21119553	21119952	+	2610024D14Rik	chr5	99718649	99719048	+	A930011G23Rik
chr6	82875471	82875870	+	2310069B03Rik	chr2	159081228	159081627	+	Dhx35	chr11	33872989	33873388	+	Kcnip1	chr1	88126779	88127178	+	Ugt1a6a
chr16	3632899	3633298	+	Olfr161	chr11	21061413	21061812	+	Peli1	chr14	29996022	29996421	+	Mir6947	chr7	97420858	97421257	+	Thrsp
chr9	74866810	74867209	+	Onecut1	chr17	87501972	87502371	+	Calm2	chr15	75689530	75689929	+	Top1mt	chr2	152672171	152672570	+	H13
chr8	27227406	27227805	+	Adrb3	chr15	53335224	53335623	+	Ext1	chr15	30992732	30993131	+	4930430F21Rik	chr8	70564760	70565159	+	Ell
chr4	120242928	120243327	+	Foxo6	chr9	44802966	44803365	+	Ttc36	chr7	136164735	136165134	+	C030029H02Rik	chr4	45992825	45993224	+	Tdrd7
chr4	100212025	100212424	+	Ror1	chr13	24101327	24101726	+	Scgn	chr7	98093128	98093527	+	Myo7a	chr6	83169832	83170231	+	Dctn1
chr2	144046184	144046583	+	Banf2	chr6	94215702	94216101	+	4930511A08Rik	chr14	65861090	65861489	+	Ccdc25	chr6	35381256	35381655	+	1700065J11Rik
chr4	139587848	139588247	+	Iffo2	chr4	117041367	117041766	+	Eif2b3	chr7	67435612	67436011	+	Mef2a	chr4	134712636	134713035	+	Man1c1
chr9	82404034	82404433	+	Irak1bp1	chr13	90012207	90012606	+	Xrcc4	chr15	102355395	102355794	+	Gm36246	chr15	66739576	66739975	+	Tg
chr16	26047854	26048253	+	P3h2	chr1	138507063	138507462	+	Nek7	chr10	24259843	24260242	+	Moxd1	chr5	88631536	88631935	+	Grsf1
chr11	77874754	77875153	+	Pipox	chr13	19882824	19883223	+	Gpr141	chr11	30571921	30572320	+	Acyp2	chr5	92239576	92239975	+	Ppef2
chr7	79140851	79141250	+	Mfge8	chr15	38406020	38406419	+	Mir6951	chr7	133880951	133881350	+	Dhx32	chr9	59551597	59551996	+	Hexa
chr15	38332437	38332836	+	Klf10	chr3	89578757	89579156	+	Kcnn3	chr17	48425788	48426187	+	Apobec2	chr7	113737947	113738346	+	Spon1
chr14	59639672	59640071	+	Shisa2	chr8	70562821	70563220	+	Ell	chr3	129803414	129803813	+	Lrit3	chr2	146427397	146427796	+	Ralgapa2
chr14	121259785	121260184	+	B930095G15Rik	chr17	73950054	73950453	+	Xdh	chr12	19288275	19288674	+	5730507C01Rik	chr11	79081206	79081605	+	Ksr1
chr9	48240564	48240963	+	Nxpe2	chr10	42139828	42140227	+	Armc2	chr1	13771543	13771942	+	Gm5523	chr10	121512924	121513323	+	Rassf3
chr4	106699969	106700368	+	Ttc4	chr13	112466442	112466841	+	Il6st	chr2	73085907	73086306	+	Sp3	chr5	98571976	98572375	+	Mir703
chr9	102681570	102681969	+	Amotl2	chr11	100457405	100457804	+	Klhl11	chr16	30678947	30679346	+	Fam43a	chr9	16200973	16201372	+	Fat3
chr1	128654154	128654553	+	Cxcr4	chr9	47559137	47559536	+	Cadm1	chr1	174503408	174503807	+	Fmn2	chr4	149489889	149490288	+	Lzic
chr4	139287468	139287867	+	Pqlc2	chr16	89934597	89934996	+	Tiam1	chr9	103440584	103440983	+	Bfsp2	chr6	31141430	31141829	+	Lncpint
chr13	26312277	26312676	+	1700092E19Rik	chr10	80571481	80571880	+	Klf16	chr6	148444140	148444539	+	Tmtc1	chr11	113297784	113298183	+	4732490B19Rik
chr14	101055869	101056268	+	Prr30	chr15	73421297	73421696	+	Ptk2	chrX	151169270	151169669	+	Wnk3	chr8	126886879	126887278	+	A630001O12Rik
chr7	16463220	16463619	+	Tmem160	chr15	76243245	76243644	+	Parp10	chr8	35675884	35676283	+	Gm16793	chr11	61699941	61700340	+	Fam83g
chr17	78268590	78268989	+	Crim1	chr11	30183243	30183642	+	Sptbn1	chr1	118403875	118404274	+	Clasp1	chr18	67115938	67116337	+	Gnal
chr5	99655998	99656397	+	A930011G23Rik	chr6	139953598	139953997	+	Plcz1	chr6	147397968	147398367	+	Ccdc91	chr17	79670781	79671180	+	Cyp1b1
chr8	12354567	12354966	+	Sox1ot	chr6	55349205	55349604	+	Aqp1	chr12	111421271	111421670	+	Exoc3l4	chr10	125500342	125500741	+	Slc16a7
chr16	35554049	35554448	+	Sema5b	chr14	63440800	63441199	+	Fam167a	chr1	59116050	59116449	+	Tmem237	chr6	127566358	127566757	+	Cracr2a
chr4	154409108	154409507	+	Arhgef16	chr6	41606221	41606620	+	Ephb6	chr14	86115686	86116085	+	4930529K09Rik	chr6	34413558	34413957	+	Akr1b7
chr1	69241777	69242176	+	Erbb4	chr10	20214413	20214812	+	Rpl32l	chr18	12239506	12239905	+	Npc1	chr14	24170240	24170639	+	Dlg5
chr7	29301100	29301499	+	Dpf1	chr2	120965488	120965887	+	Ubr1	chr17	6078388	6078787	+	Serac1	chr8	75194712	75195111	+	Rasd2
chr13	46835504	46835903	+	Kif13a	chr9	122069540	122069939	+	Snrk	chr13	32222390	32222789	+	Gmds	chr10	96708432	96708831	+	Btg1
chr16	10802434	10802833	+	Prm1	chr5	121853783	121854182	+	Pheta1	chr6	119996849	119997248	+	Mir706	chr3	92106511	92106910	+	Prr9
chr2	156438398	156438797	+	Epb41l1	chr10	21853107	21853506	+	Sgk1	chr3	82640075	82640474	+	Npy2r	chr5	125183627	125184026	+	Ncor2
chr6	37216459	37216858	+	Dgki	chr3	30468191	30468590	+	Mecom	chr12	85559119	85559518	+	Jdp2	chr6	147955204	147955603	+	Far2
chr9	57402354	57402753	+	4930430J02Rik	chr1	184853281	184853680	+	2023-03-02	chr12	80001872	80002271	+	9430078K24Rik	chr9	96867270	96867669	+	Pxylp1
chr4	58722701	58723100	+	Olfr267	chr14	55763003	55763402	+	Ltb4r2	chr15	34900044	34900443	+	Kcns2	chr17	66256282	66256681	+	Ddx11
chr3	51195319	51195718	+	Noct	chr9	75547183	75547582	+	Tmod3	chr3	126627924	126628323	+	Camk2d	chr2	146676433	146676832	+	4933406D12Rik
chr14	19986629	19987028	+	Gng2	chrX	166525908	166526307	+	Tceanc	chr3	128337024	128337423	+	D030025E07Rik	chr15	27341490	27341889	+	Ank
chr6	88132037	88132436	+	Mir6376	chr15	88978456	88978855	+	Mlc1	chr4	134108337	134108736	+	Ubxn11	chrX	103481539	103481938	+	Xist
chr12	21778803	21779202	+	Ywhaq	chr4	9685972	9686371	+	Asph	chr3	138334247	138334646	+	Adh6b	chr7	66150417	66150816	+	Chsy1
chr2	10374684	10375083	+	Sfmbt2	chr12	69489674	69490073	+	5830428M24Rik	chr1	190171622	190172021	+	Prox1	chr17	43793388	43793787	+	Rcan2
chr7	101005109	101005508	+	P2ry2	chr1	87394596	87394995	+	Kcnj13	chr12	109436249	109436648	+	Dlk1	chr12	77195006	77195405	+	Fut8
chr1	85751509	85751908	+	Mir8096	chr8	77492345	77492744	+	0610038B21Rik	chr12	31521335	31521734	+	Cbll1	chr8	92024168	92024567	+	Irx3
chr2	181072106	181072505	+	Chrna4	chr16	22511261	22511660	+	9230117E06Rik	chr1	175298283	175298682	+	Rgs7	chr11	96918964	96919363	+	Cdk5rap3
chr15	94620877	94621276	+	Tmem117	chr17	8244109	8244508	+	Ccr6	chr2	179843009	179843408	+	Taf4	chr11	53278386	53278785	+	Hspa4
chr4	137274168	137274567	+	Wnt4	chr9	29326274	29326673	+	Ntm	chr10	120587810	120588209	+	Hmga2	chr12	16886583	16886982	+	Rock2
chr5	139066853	139067252	+	Prkar1b	chr4	40145000	40145399	+	Aco1	chr11	24078972	24079371	+	Bcl11a	chr18	35676182	35676581	+	Spata24
chr8	86873103	86873502	+	N4bp1	chr5	9111725	9112124	+	Tmem243	chr14	79632321	79632720	+	Cnmd	chr2	23313023	23313422	+	Nxph2
chr7	57590832	57591231	+	Gabrb3	chr1	51856515	51856914	+	Myo1b	chr9	67108072	67108471	+	Gm10646	chr5	145105846	145106245	+	Arpc1b
chr13	43215068	43215467	+	Tbc1d7	chr10	19016680	19017079	+	Tnfaip3	chr8	115885067	115885466	+	Maf	chr1	184274688	184275087	+	Dusp10
chr6	143941382	143941781	+	Sox5	chr5	113909994	113910393	+	Coro1c	chr9	85353756	85354155	+	Tent5a	chr4	43936796	43937195	+	Glipr2
chr18	35849939	35850338	+	Cxxc5	chr10	75165775	75166174	+	Specc1l	chr12	76820696	76821095	+	Rab15	chr4	148820139	148820538	+	Casz1
chr1	91762711	91763110	+	Twist2	chr8	120292094	120292493	+	A330074K22Rik	chrX	131444048	131444447	+	Diaph2	chr15	30285753	30286152	+	Ctnnd2
chr16	18211772	18212171	+	4933432I09Rik	chr5	65127215	65127614	+	Klhl5	chr13	5444905	5445304	+	1700016G22Rik	chr8	22028950	22029349	+	Atp7b
chr10	91033960	91034359	+	Apaf1	chrX	140805409	140805808	+	Tex13b	chr7	75591935	75592334	+	Akap13	chr7	26962205	26962604	+	Cyp2a22
chr8	60756049	60756448	+	Mfap3l	chr11	72153151	72153550	+	Pitpnm3	chr12	117425229	117425628	+	Gm5441	chr18	88961919	88962318	+	Rttn
chr9	88058579	88058978	+	Mir12205	chr16	45811012	45811411	+	Phldb2	chr10	96394986	96395385	+	4930459C07Rik	chr5	65781937	65782336	+	N4bp2
chr15	36555408	36555807	+	Snx31	chr14	73382732	73383131	+	Itm2b	chr13	23575554	23575953	+	Hist1h3d	chr10	88412583	88412982	+	Gnptab
chr4	155346407	155346806	+	Prkcz	chr6	125477036	125477435	+	Cd9	chr4	143271643	143272042	+	Pdpn	chr6	127870285	127870684	+	Tspan11
chr2	105604754	105605153	+	Paupar	chr1	82783521	82783920	+	Tm4sf20	chr6	118941050	118941449	+	4931430N09Rik	chr6	116637496	116637895	+	Mir7043
chr9	35019377	35019776	+	4930581F22Rik	chr10	80071054	80071453	+	Sbno2	chr13	5012023	5012422	+	Akr1e1	chr14	118654919	118655318	+	Abcc4
chr18	40256705	40257104	+		chr13	111520495	111520894	+	Gm15290	chr13	41643736	41644135	+	Tmem170b	chr16	13414517	13414916	+	Mir193b
chr10	83088558	83088957	+	Chst11	chr4	116174478	116174877	+	1700042G07Rik	chr18	54358613	54359012	+	Redrum	chr16	33660220	33660619	+	Heg1
chr2	63832422	63832821	+	Gm8541	chr10	120915069	120915468	+	Msrb3	chr17	43023753	43024152	+	Tnfrsf21	chr6	34297048	34297447	+	Gm6644
chr11	65820831	65821230	+	Zkscan6	chr1	31149975	31150374	+	Lgsn	chr6	99356086	99356485	+	Foxp1	chr15	87352850	87353249	+	Tafa5
chr5	114315005	114315404	+	Myo1h	chr9	103010203	103010602	+	Slco2a1	chr4	127335110	127335509	+	Gjb3	chr19	21106242	21106641	+	4930554I06Rik
chr10	126470951	126471350	+	Mir378d	chr7	99131903	99132302	+	Uvrag	chr9	68225653	68226052	+	Gm20745	chr10	122343311	122343710	+	Avpr1a
chr17	50189278	50189677	+	Rftn1	chr1	156741672	156742071	+	Fam20b	chr17	3347822	3348221	+	Tiam2	chr8	126903226	126903625	+	Tomm20
chr13	95332356	95332755	+	Snora47	chr1	133638310	133638709	+	Zbed6	chr2	68945737	68946136	+	Cers6	chr4	142070939	142071338	+	Tmem51os1
chr1	6441312	6441711	+	St18	chr7	145330039	145330438	+	Mrgprd	chr11	83819822	83820221	+	Hnf1b	chr13	112701049	112701448	+	Slc38a9
chr3	51493291	51493690	+	Rab33b	chr2	103387904	103388303	+	BC016548	chr10	44702079	44702478	+	Prdm1	chr3	38207906	38208305	+	5430434I15Rik
chr15	62053592	62053991	+	Pvt1	chr7	64007771	64008170	+	Klf13	chr18	20190755	20191154	+	Dsg1c	chr1	105965175	105965574	+	Gm7160
chr17	58642280	58642679	+	Pdzph1	chr12	110203324	110203723	+	3110009F21Rik	chr9	77104190	77104589	+	Tinag	chr12	84856565	84856964	+	D030025P21Rik
chr16	41532862	41533261	+	Lsamp	chr3	30448613	30449012	+	Mecom	chr6	83577588	83577987	+	Stambp	chr18	37730803	37731202	+	Pcdhgb5
chr8	88570626	88571025	+	Nkd1	chr8	108822955	108823354	+	Zfhx3	chr4	7157873	7158272	+	Tox	chr3	35404719	35405118	+	Gm6639
chr15	82938300	82938699	+	Mir3080	chr8	111726501	111726900	+	Bcar1	chr19	3972203	3972602	+	Aldh3b2	chr2	52537705	52538104	+	Cacnb4
chr6	86249062	86249461	+	Tgfa	chr9	69439729	69440128	+	Anxa2	chrX	106164332	106164731	+	Tlr13	chr4	137943495	137943894	+	Ece1
chr12	109513197	109513596	+	Meg3	chr8	7808379	7808778	+	Efnb2	chr16	39972724	39973123	+	Lsamp	chr9	59533863	59534262	+	Hexa
chr17	47981665	47982064	+	1700122O11Rik	chr8	77524080	77524479	+	Arhgap10	chr19	25355010	25355409	+	Kank1	chr4	44179751	44180150	+	Rnf38
chrX	166977080	166977479	+	Gm8817	chr12	33214200	33214599	+	Atxn7l1	chr12	57527088	57527487	+	Foxa1	chr14	57395464	57395863	+	Cryl1
chr6	30210774	30211173	+	Ube2h	chr6	28733887	28734286	+	Lrrc4	chr7	102228110	102228509	+	Pgap2	chr11	46128573	46128972	+	Adam19
chr5	135286208	135286607	+	Fzd9	chr12	37257090	37257489	+	Agmo	chr13	97638455	97638854	+	Gm5086	chr1	33375403	33375802	+	Prim2
chr2	156665085	156665484	+	Dlgap4	chr9	35467409	35467808	+	Cdon	chr12	109542805	109543204	+	Mir1906-1	chr9	48771311	48771710	+	Zbtb16
chr8	11625359	11625758	+	Ankrd10	chr5	88575851	88576250	+	Rufy3	chr1	150991922	150992321	+	Hmcn1	chr16	87393836	87394235	+	Ltn1
chr16	59141119	59141518	+	Olfr195	chr10	127204537	127204936	+	Pip4k2c	chr1	73940827	73941226	+	6030407O03Rik	chr12	56135765	56136164	+	Gm19990
chr4	129113054	129113453	+	Hpca	chr17	33503527	33503926	+	Adamts10	chr16	44133169	44133568	+	Atp6v1a	chr2	25246702	25247101	+	Rnf208
chr3	69469508	69469907	+	B3galnt1	chr6	91589214	91589613	+	Lsm3	chr18	55492003	55492402	+	Zfp608	chr9	75185836	75186235	+	Myo5c
chr3	68377851	68378250	+	Schip1	chr18	75244988	75245387	+	2010010A06Rik	chr18	34810114	34810513	+	Reep2	chr4	155354118	155354517	+	Prkcz
chr6	37730510	37730909	+	Trim24	chr14	76714675	76715074	+	1700108F19Rik	chr10	119479341	119479740	+	Grip1	chr12	116586166	116586565	+	Ptprn2
chr3	38232489	38232888	+	5430434I15Rik	chr17	45949145	45949544	+	4930542M03Rik	chr5	96429551	96429950	+	Fras1	chr10	39992430	39992829	+	Mfsd4b5
chr5	66057368	66057767	+	Rbm47	chr9	60529913	60530312	+	9230112J17Rik	chr4	123921174	123921573	+	Rragc	chr8	92165305	92165704	+	Crnde
chr8	44826920	44827319	+	Fat1	chr7	63919428	63919827	+	E030018B13Rik	chr12	86838880	86839279	+	Irf2bpl	chr12	25221707	25222106	+	Gm17746
chr14	48171955	48172354	+	Gm6498	chr18	46466600	46466999	+	Mospd4	chr4	32486038	32486437	+	Bach2	chr9	45181649	45182048	+	BC049352
chr19	6226160	6226559	+	Gpha2	chr6	83840060	83840459	+	Paip2b	chr7	89193515	89193914	+	Tmem135	chr4	57924515	57924914	+	D630039A03Rik
chr4	136893956	136894355	+	C1qc	chr1	62175046	62175445	+	Pard3bos2	chr13	45937787	45938186	+	Atxn1	chr12	80028281	80028680	+	Zfp36l1
chr15	57508516	57508915	+	Slc22a22	chr4	149314299	149314698	+	Kif1b	chr4	75953648	75954047	+	Ptprd	chr4	98508477	98508876	+	Patj
chr2	29668001	29668400	+	Rapgef1	chr2	155576667	155577066	+	Gss	chr14	68455529	68455928	+	Adam7	chr11	3229584	3229983	+	Eif4enif1
chr18	57405176	57405575	+	Gm19500	chr18	7646063	7646462	+	Mpp7	chr9	87144074	87144473	+	Mrap2	chr3	37907310	37907709	+	Gm20755
chr9	34750864	34751263	+	Kirrel3	chr18	62099616	62100015	+	Adrb2	chr4	57538024	57538423	+	Palm2	chr16	13807570	13807969	+	Ntan1
chr2	4913549	4913948	+	Phyh	chr3	46875380	46875779	+	Mir6379	chrX	53046854	53047253	+	Mir450b	chr12	91774704	91775103	+	Ston2
chr8	84127220	84127619	+	Podnl1	chr14	99743592	99743991	+	Klf12	chr5	142926330	142926729	+	Actb	chr18	74704045	74704444	+	Scarna17
chr8	90470753	90471152	+	Tox3	chr17	24777075	24777474	+	Hs3st6	chr1	191166242	191166641	+	Fam71a	chr4	59399344	59399743	+	Susd1
chr15	55249104	55249503	+	Col14a1	chr6	38116043	38116442	+	Tmem213	chr4	40735416	40735815	+	Dnaja1	chr19	40471917	40472316	+	Sorbs1
chr4	124570995	124571394	+	4933407E24Rik	chr1	168433613	168434012	+	Pbx1	chr13	70866962	70867361	+	8030423J24Rik	chr6	50294150	50294549	+	Gsdme
chr1	180307590	180307989	+	Itpkb	chr8	95663623	95664022	+	Gins3	chr4	31981856	31982255	+	Map3k7	chr18	90508314	90508713	+	Tmx3
chr15	97077726	97078125	+	Slc38a4	chr4	126371500	126371899	+	Tekt2	chr5	14040126	14040525	+	Sema3e	chr14	79109784	79110183	+	Gm4632
chr4	134011605	134012004	+	Lin28a	chr16	18199620	18200019	+	4933432I09Rik	chr4	47794272	47794671	+	Nr4a3	chr9	78537165	78537564	+	Slc17a5
chr6	87576583	87576982	+	Prokr1	chr8	119713450	119713849	+	Atp2c2	chr2	79270061	79270460	+	Itga4	chr9	118824855	118825254	+	Ctdspl
chr2	35620445	35620844	+	Dab2ip	chr10	119114705	119115104	+	1700064J06Rik	chr12	54015274	54015673	+	Egln3	chr5	3676654	3677053	+	Tmbim7
chrX	7173443	7173842	+	Clcn5	chr9	20804289	20804688	+	Col5a3	chr18	70573824	70574223	+	Mbd2	chr17	71096598	71096997	+	Myom1
chr4	155283557	155283956	+	Faap20	chr3	87504730	87505129	+	Etv3	chr15	56671784	56672183	+	Has2os	chr8	123710330	123710729	+	6030466F02Rik
chr9	40392353	40392752	+	Gramd1b	chr11	8579845	8580244	+	Tns3	chr12	27342562	27342961	+	Sox11	chr7	144929454	144929853	+	Ccnd1
chr9	20746139	20746538	+	Olfm2	chr14	51091184	51091583	+	Rnase4	chr18	13560747	13561146	+	Zfp521	chr6	67057219	67057618	+	Gadd45a
chr3	34565332	34565731	+	Sox2ot	chr15	103522507	103522906	+	Pde1b	chr13	106811283	106811682	+	Ipo11	chr9	21185464	21185863	+	Pde4a
chr18	81299073	81299472	+	Sall3	chr6	8274953	8275352	+	Umad1	chr2	17824253	17824652	+	Nebl	chr7	16239712	16240111	+	C5ar2
chr11	91204504	91204903	+	Kif2b	chr18	46404690	46405089	+	Mospd4	chr17	75495225	75495624	+	Rasgrp3	chr1	134985167	134985566	+	Ube2t
chr7	24364798	24365197	+	Kcnn4	chr10	121129209	121129608	+	4930432O09Rik	chr11	9537092	9537491	+	Abca13	chr4	137521942	137522341	+	Mir7018
chr4	106837939	106838338	+	Acot11	chr11	3536976	3537375	+	Smtn	chr14	31664078	31664477	+	Btd	chr10	122448827	122449226	+	Avpr1a
chr3	97052398	97052797	+	Gja5	chr10	12888342	12888741	+	Utrn	chr7	44865007	44865406	+	Ptov1	chr6	34921929	34922328	+	Stra8
chr14	70020175	70020574	+	Egr3	chr10	83242275	83242674	+	Slc41a2	chr2	4566252	4566651	+	Frmd4a	chr1	184606550	184606949	+	1700112H15Rik
chr11	109226319	109226718	+	Rgs9	chr9	120811568	120811967	+	1700020M21Rik	chr1	36480229	36480628	+	Cnnm4	chr2	70667307	70667706	+	Gorasp2
chr11	91776502	91776901	+	Kif2b	chr14	31132101	31132500	+	Nt5dc2	chr6	96593014	96593413	+	1700123L14Rik	chr5	135651668	135652067	+	Rhbdd2
chr19	6663357	6663756	+	Slc22a12	chr13	48851698	48852097	+	Phf2	chr6	53664765	53665164	+	Creb5	chr11	23565749	23566148	+	Selenok-ps1
chr11	99539771	99540170	+	Krt40	chr13	98693277	98693676	+	Tmem171	chr14	30831386	30831785	+	Stimate	chr4	144923196	144923595	+	Dhrs3
chr15	75581733	75582132	+	Gpihbp1	chr10	20590104	20590503	+	Pde7b	chr8	82710531	82710930	+	Zfp330	chr3	129421827	129422226	+	Pou5f1-rs4
chr8	121852520	121852919	+	Klhdc4	chr2	147014151	147014550	+	Xrn2	chr11	30175624	30176023	+	Sptbn1	chrX	152234157	152234556	+	Kdm5c
chr9	104467246	104467645	+	Mir2136	chr5	103426909	103427308	+	Ptpn13	chr11	20639815	20640214	+	Sertad2	chr6	31371334	31371733	+	Mkln1os
chr9	121928596	121928995	+	1700048O20Rik	chr12	105039601	105040000	+	Glrx5	chr11	9780258	9780657	+	Abca13	chr5	146420108	146420507	+	Wasf3
chr16	18451649	18452048	+	Comt	chr13	31578402	31578801	+	1700018A04Rik	chr13	49020227	49020626	+	Fam120aos	chr18	68087484	68087883	+	Ldlrad4
chr11	17750348	17750747	+	Etaa1	chr12	84767553	84767952	+	Npc2	chr12	12898688	12899087	+	Mycn	chr18	68289172	68289571	+	Fam210a
chr9	36933712	36934111	+	Fez1	chr6	134123501	134123900	+	Etv6	chr12	71258602	71259001	+	Dact1	chr13	36651833	36652232	+	Nrn1
chr12	78981983	78982382	+	Tmem229b	chr2	167978369	167978768	+	Ripor3	chr3	122568251	122568650	+	Mir7657	chr4	128983488	128983887	+	Ak2
chr11	71750831	71751230	+	Wscd1	chr2	59286274	59286673	+	5330411J11Rik	chr3	128217784	128218183	+	D030025E07Rik	chr8	105538942	105539341	+	Hsd11b2
chr7	19698048	19698447	+	Apoe	chr2	63985379	63985778	+	Fign	chr8	124556148	124556547	+	Agt	chr11	103257995	103258394	+	Map3k14
chr13	51400441	51400840	+	S1pr3	chr13	46932857	46933256	+	Kif13a	chr4	11619838	11620237	+	Fsbp	chr17	12724376	12724775	+	Airn
chr4	118692673	118693072	+	Olfr1342	chr5	66712895	66713294	+	Limch1	chr6	51824158	51824557	+	Skap2	chr19	17400531	17400930	+	Rfk
chr5	26904257	26904656	+	Dpp6	chr18	65593734	65594133	+	Zfp532	chr8	41202237	41202636	+	Fgl1	chr19	43886392	43886791	+	Dnmbp
chr13	90420965	90421364	+	Tmem167	chr1	96868738	96869137	+	Panct2	chr16	14287424	14287823	+	Myh11	chr1	43051935	43052334	+	Tgfbrap1
chr6	126535335	126535734	+	Kcna5	chr16	13566346	13566745	+	2310015D24Rik	chr3	51532011	51532410	+	5031434O11Rik	chr2	151940018	151940417	+	Mir1953
chr18	15009943	15010342	+	4933424G05Rik	chr10	91953038	91953437	+	Gm31592	chr8	6516126	6516525	+	Slc10a2	chr15	79244260	79244659	+	Slc16a8
chr4	150228652	150229051	+	Eno1	chr7	79831126	79831525	+	Anpep	chr12	55437042	55437441	+	Psma6	chr16	22395000	22395399	+	Etv5
chr9	107685244	107685643	+	Gnat1	chr11	64268103	64268502	+	Hs3st3a1	chr3	134400685	134401084	+	4930539C22Rik	chr14	87252863	87253262	+	Diaph3
chr4	126277883	126278282	+	Col8a2	chr9	9037263	9037662	+	Pgr	chr8	84910289	84910688	+	Dnase2a	chr7	66280082	66280481	+	Mir7057
chr16	90437362	90437761	+	Hunk	chr9	118651024	118651423	+	Itga9	chr17	23679467	23679866	+	Cldn6	chr9	57805075	57805474	+	Arid3b
chr11	112588139	112588538	+	BC006965	chr11	98721739	98722138	+	Med24	chr2	119818643	119819042	+	Tyro3	chr18	56756105	56756504	+	Lmnb1
chr6	25689446	25689845	+	Gpr37	chr1	47216606	47217005	+	Mir6350	chr3	153844733	153845132	+	Asb17	chr8	79096947	79097346	+	Zfp827
chr3	66040839	66041238	+	Ccnl1	chr2	37829762	37830161	+	Crb2	chr7	121014513	121014912	+	Mettl9	chr4	151031521	151031920	+	Per3
chr15	84074618	84075017	+	Efcab6	chr1	127776347	127776746	+	Ccnt2	chr3	88436799	88437198	+	Mir7011	chr16	18416241	18416640	+	Comt
chr7	98330602	98331001	+	Acer3	chr14	65345443	65345842	+	Zfp395	chr4	45642623	45643022	+	Gm12408	chr2	178594170	178594569	+	Cdh26
chr14	71047013	71047412	+	Gfra2	chr1	118296676	118297075	+	Tsn	chr1	167487269	167487668	+	Lrrc52	chr8	119422173	119422572	+	Osgin1
chr1	12718059	12718458	+	Sulf1	chr11	86624253	86624652	+	Mir21a	chr16	65545697	65546096	+	Chmp2b	chr10	77089364	77089763	+	Col18a1
chr15	96078339	96078738	+	D030018L15Rik	chr17	84987890	84988289	+	Ppm1b	chr18	57633748	57634147	+	2210409D07Rik	chr4	136239605	136240004	+	Tcea3
chr10	117614390	117614789	+	Cpm	chr4	19604037	19604436	+	Rmdn1	chr5	96375390	96375789	+	Fras1	chr9	64688017	64688416	+	Rab11a
chr5	133885020	133885419	+	Castor2	chr8	41202237	41202636	+	Fgl1	chr6	134973510	134973909	+	Apold1	chr3	121834702	121835101	+	Abcd3
chr7	142542651	142543050	+	Mrpl23	chr10	59628623	59629022	+	Mcu	chr9	108450282	108450681	+	Klhdc8b	chr3	92117923	92118322	+	Prr9
chr13	64021045	64021444	+	Hsd17b3	chr17	12266668	12267067	+	Map3k4	chr2	143943807	143944206	+	Dstn	chr15	101086904	101087303	+	Ankrd33
chr1	7777255	7777654	+	Pcmtd1	chr4	132415870	132416269	+	Phactr4	chr18	84278319	84278718	+	Zadh2	chr19	37543581	37543980	+	Exoc6
chr7	138932636	138933035	+	Jakmip3	chr16	23374843	23375242	+	Rtp1	chr4	32491198	32491597	+	Bach2	chr9	42094702	42095101	+	Sorl1
chr19	41052244	41052643	+	Dntt	chr15	83530436	83530835	+	Bik	chr18	35171947	35172346	+	Lrrtm2	chr17	56901039	56901438	+	1700061G19Rik
chr13	92794485	92794884	+	Thbs4	chr17	64488354	64488753	+	Mir6420	chr7	80422936	80423335	+	Furin	chr11	87599681	87600080	+	Mtmr4
chr7	144814874	144815273	+	Fgf3	chr2	147926907	147927306	+	Foxa2	chr13	40168827	40169226	+	Ofcc1	chr14	66348318	66348717	+	Stmn4
chr9	46600085	46600484	+	4931429L15Rik	chr10	98979340	98979739	+	Atp2b1	chr17	27576029	27576428	+	AI413582	chr5	64500983	64501382	+	C030018K13Rik
chr17	80168319	80168718	+	Mir12189	chr4	100793139	100793538	+	Cachd1	chr16	71929975	71930374	+	8030451O07Rik	chr15	7708714	7709113	+	Gdnf
chr10	83623998	83624397	+	Appl2	chr2	32581429	32581828	+	St6galnac4	chr3	66535789	66536188	+	Veph1	chr7	98330602	98331001	+	Acer3
chr4	101496470	101496869	+	Dnajc6	chr2	65557728	65558127	+	Scn3a	chr1	186555528	186555927	+	A730004F24Rik	chr9	97831699	97832098	+	4921534H16Rik
chr11	99113085	99113484	+	Tns4	chr12	68980162	68980561	+	Rps29	chr1	58409941	58410340	+	Clk1	chr15	12639397	12639796	+	Pdzd2
chr17	12845848	12846247	+	Mas1	chr1	134105740	134106139	+	Chit1	chr6	145297630	145298029	+	Gm15706	chr1	170436565	170436964	+	Nos1ap
chr8	121832598	121832997	+	Klhdc4	chr8	73342966	73343365	+	Large1	chr10	96974532	96974931	+	4930556N09Rik	chr18	21144141	21144540	+	Mep1b
chr5	140567339	140567738	+	Grifin	chr10	44511045	44511444	+	Prdm1	chr3	157146309	157146708	+	4930592C13Rik	chr2	70315895	70316294	+	Sp5
chr7	123084456	123084855	+	Tnrc6a	chr15	68204608	68205007	+	Zfat	chr14	47077164	47077563	+	Samd4	chr8	69137514	69137913	+
chr7	98797984	98798383	+	Wnt11	chr13	96702832	96703231	+	Hmgcr	chr13	20147718	20148117	+	Elmo1	chr16	92538393	92538792	+	Clic6
chr9	41361994	41362393	+	Mir100hg	chr5	21217802	21218201	+	Gsap	chr6	52158187	52158586	+	Hoxa1	chr1	88520818	88521217	+	Glrp1
chr7	98430769	98431168	+	Gucy2d	chr5	30922536	30922935	+	Khk	chr6	14999011	14999410	+	Foxp2	chr3	51841301	51841700	+	Mgst2
chr18	74847159	74847558	+	Acaa2	chr18	23810644	23811043	+	Mapre2	chr19	53602347	53602746	+	Smc3	chr2	24181980	24182379	+	Il1f9
chr5	112718612	112719011	+	1700095B10Rik	chr10	121428435	121428834	+	Rassf3	chr16	37757220	37757619	+	Fstl1	chr5	67928053	67928452	+	Gm5108
chr8	62417536	62417935	+	Anxa10	chr17	12290726	12291125	+	Map3k4	chr12	11455736	11456135	+	Rad51ap2	chr8	123705394	123705793	+	6030466F02Rik
chr11	58801807	58802206	+	Fam183b	chr3	123332976	123333375	+	Mettl14	chr17	65066122	65066521	+	4930583I09Rik	chr16	34049339	34049738	+	Umps
chr3	52498358	52498757	+	Gm30173	chr16	92612343	92612742	+	Runx1	chr16	92767898	92768297	+	Runx1	chr11	54322186	54322585	+	Acsl6
chr2	27603440	27603839	+	Rxra	chr11	22063345	22063744	+	Otx1	chr19	50678531	50678930	+	Sorcs1	chr4	46053696	46054095	+	Tmod1
chr13	46975252	46975651	+	Nhlrc1	chr13	44301918	44302317	+	A330076C08Rik	chr4	40216710	40217109	+	Ddx58	chr4	126237706	126238105	+	Map7d1
chr3	122074327	122074726	+	Abca4	chr11	30275450	30275849	+	Sptbn1	chr2	50103872	50104271	+	Lypd6	chr11	59921221	59921620	+	1810063I02Rik
chr17	49889610	49890009	+	Kif6	chr1	132150851	132151250	+	Cdk18	chr2	152349812	152350211	+	Gm14164	chr9	32589902	32590301	+	Fli1
chr15	59188244	59188643	+	Mtss1	chr6	116653971	116654370	+	Depp1	chr6	119781053	119781452	+	Erc1	chr11	54062088	54062487	+	Pdlim4
chr5	111573301	111573700	+	C130026L21Rik	chr15	85791462	85791861	+	Cdpf1	chr1	150916149	150916548	+	Hmcn1	chr4	101198353	101198752	+	Jak1
chr15	80462119	80462518	+	Gm31369	chr11	88235436	88235835	+	Mrps23	chr13	70877549	70877948	+	8030423J24Rik	chr6	125979592	125979991	+	Ntf3
chr6	55403891	55404290	+	6430584L05Rik	chr9	99563704	99564103	+	Armc8	chr9	115258856	115259255	+	Stmn1-rs1	chr3	121163444	121163843	+	Rwdd3
chr19	7269678	7270077	+	Rcor2	chr19	15962329	15962728	+	Cep78	chr6	65380864	65381263	+	Qrfprl	chr5	125117240	125117639	+	Ncor2
chr8	119885642	119886041	+	Klhl36	chr1	23200467	23200866	+	Mir30a	chr7	67996506	67996905	+	Igf1r	chr1	126817627	126818026	+	Nckap5
chr2	166399248	166399647	+	5031425F14Rik	chr12	100186138	100186537	+	Gm10433	chr5	53466874	53467273	+	Rbpj	chr16	50756726	50757125	+	Dubr
chr11	118584812	118585211	+	Engase	chr5	72681452	72681851	+	Nipal1	chrX	130086723	130087122	+	Diaph2	chr1	35973360	35973759	+	Hs6st1
chr3	51900928	51901327	+	Maml3	chr2	141920507	141920906	+	Kif16b	chr8	44901751	44902150	+	Fat1	chr1	118694989	118695388	+	Tfcp2l1
chr16	94125487	94125886	+	Sim2	chr17	84995861	84996260	+	Ppm1b	chr10	26258022	26258421	+	Samd3	chr1	51514906	51515305	+	Nabp1
chr13	118035588	118035987	+	4933413L06Rik	chr11	67515530	67515929	+	Gas7	chr5	44799467	44799866	+	Ldb2	chr12	89106401	89106800	+	Nrxn3
chr16	37956693	37957092	+	Gpr156	chr17	35915558	35915957	+	Mrps18b	chr3	87527571	87527970	+	Etv3	chr6	127641080	127641479	+	Cracr2a
chr18	53057975	53058374	+	Snx2	chr4	55815830	55816229	+	Klf4	chr2	118015193	118015592	+	Gm13986	chr4	132066016	132066415	+	Epb41
[truncated: 17,262 more rows]

## Sheet: supplementary figure 3A
Supplementary Figure 3A: GO analysis for each ATAC-seq category using Genomic Regions Enrichment of Annotation Tool (GREAT, version 4.0.4)
Term	category	p-value	gene Hits
regulation of cartilage development	early lost	16	136
ossification	early lost	21	256
somatic stem cell population maintenance	early lost	14	68
regulation of cartilage development	late lost	15	64
epithelial to mesenchymal transition	late lost	21	63
stem cell proliferation	late lost	17	26
sterol metabolic process	early gained	30	110
vacuolar transport	early gained	29	76
regulation of leukocyte differentiation	late gained	21	276
cellular response to external stimulus	late gained	22	282
response to reactive oxygen species	late gained	17	179

## Sheet: supplementary figure 3B
Supplementary Figure 3B: the output of ChromVAR analysis
	E165_s1	E165_s2	E185_s1	E185_s2	P3_s1	P3_s2	P8_s1	P8_s2	9wk_s1	9wk_s2
RUNX1	6.60137	5.69689	-0.650743	-1.64984	-4.08858	-4.09584	-4.77053	-5.57314	2.26651	0.0932147
Arnt	2.27022	1.816	2.89197	2.73876	7.50431	7.32548	-11.719	-11.4571	-5.10543	-7.31552
Ahr::Arnt	10.6982	10.2197	1.08638	1.27914	-4.95694	-5.16707	-9.22302	-9.47038	-4.11765	-6.60964
Ddit3::Cebpa	1.4353	0.998807	4.95424	4.36343	-2.25539	-2.04546	-2.64573	-3.05901	0.654922	-0.309403
Mecom	7.72095	7.61794	2.85353	2.96084	-4.41981	-4.5506	-9.79087	-9.87695	-3.98849	-4.45732
FOXF2	-4.19417	-4.40483	4.47691	5.88556	3.24896	2.77371	-1.65076	-0.917352	3.08128	0.315471
FOXD1	-4.84736	-4.49738	6.18816	7.09849	2.08092	1.82294	-1.36771	-0.63622	4.79134	1.25527
Foxq1	0.0828488	0.487819	2.10839	2.61215	-0.77488	-1.07638	-2.73688	-2.04868	2.44946	1.01389
Foxd3	5.24366	5.32754	-2.72876	-0.835101	-2.03806	-1.89223	-6.00787	-6.44135	-0.770583	-3.12568
IRF1	14.4832	14.6593	-2.65336	-2.96573	-10.2533	-10.002	-11.8376	-14.2173	-0.872268	-3.96657
IRF2	10.3019	10.0351	2.47873	0.829799	-10.1225	-10.6551	-10.4612	-8.69647	4.14798	2.21444
MZF1(var.2)	13.727	11.9811	-4.32834	-3.81796	0.284016	0.0517658	-12.4554	-13.9632	-10.0073	-12.6949
MAX::MYC	2.65062	1.95549	-0.381148	-0.0433765	3.63675	4.50022	-8.93368	-9.42381	-3.61633	-4.45779
Pparg::Rxra	3.24926	2.93819	0.781154	1.5135	0.787446	0.586105	-6.74268	-5.67266	-1.19219	-4.45417
PPARG	0.810409	0.982593	-0.449993	-0.256015	0.486659	0.330222	-2.10887	-1.6377	-0.0144908	-1.00533
Pax2	1.50989	0.883926	-0.267596	0.980906	0.907464	0.160692	-3.01883	-4.13458	0.196124	-0.174791
PAX6	2.88474	3.07058	1.19361	1.35575	-0.449125	-0.671692	-5.53073	-6.08294	-1.48329	-2.36379
PBX1	3.79154	3.90847	-4.35379	-3.43877	0.353698	0.0684163	-3.69666	-4.06344	-1.91388	-1.69439
RORA	-3.76757	-4.41593	-0.320345	0.795231	4.37698	3.55014	-0.908393	-1.81935	6.70387	4.78067
RORA(var.2)	-5.05617	-5.24761	2.10611	4.12727	2.37248	2.27347	-0.36362	-1.28351	6.50079	4.13659
RREB1	12.0389	10.3142	-2.88496	-1.98369	0.402427	0.228266	-11.5141	-11.3628	-9.92918	-15.0311
RXRA::VDR	1.66967	1.72697	-0.589466	-0.280196	1.64435	0.887392	-2.05872	-3.79352	-1.25284	-4.7616
ELK4	2.60562	3.19752	-8.77532	-8.55114	10.3928	9.78474	-9.64852	-11.8678	-2.81622	-4.64316
SOX9	9.82317	8.23538	-1.30354	-2.26082	-6.03572	-5.59913	-7.48642	-8.14851	-0.522509	-1.35649
Sox17	7.46615	6.98578	0.222103	0.513422	-2.85489	-3.54478	-8.37002	-8.65329	-2.49146	-4.65678
SRY	3.22415	3.62016	1.27999	0.980996	-3.11786	-3.06612	-4.58942	-3.72971	1.94511	0.186101
Sox5	4.76793	4.87829	0.609061	0.669066	-2.55522	-3.2005	-4.63881	-4.65261	0.33973	-0.976235
TAL1::TCF3	4.29172	3.7467	0.782337	-0.164351	-2.73681	-2.60462	-4.63289	-4.40457	-0.187789	-0.847595
Hand1::Tcf3	8.22506	7.11633	-0.686722	-0.21252	-3.92674	-4.92545	-6.0873	-5.26187	-2.09833	-4.89144
YY1	5.60689	5.76543	-9.11779	-7.16706	1.28844	1.16181	-1.93703	-3.15569	-5.51272	-7.07743
REL	4.16439	3.83848	-3.98284	-5.51076	-0.595834	-0.859809	-6.17771	-4.92125	3.55473	2.0151
RELA	4.97461	4.4114	-4.34946	-5.97254	-0.951161	-1.20605	-6.61176	-4.9665	2.58347	2.02417
TBP	6.27451	6.84997	2.51156	1.23505	-5.08872	-4.0184	-6.31387	-5.65373	-3.3987	-3.98462
HLTF	4.80116	4.49371	3.31784	3.44978	-2.3617	-1.13647	-5.50234	-5.91686	-3.88268	-4.04331
Spz1	6.9684	6.6838	0.116509	0.456171	-3.66808	-3.81523	-7.79469	-6.75128	-2.23681	-3.54565
NR1H2::RXRA	-2.51904	-3.07588	1.68074	2.31947	5.62873	5.01082	-5.14339	-4.45264	1.40967	-1.04144
Znf423	6.27573	6.2988	-3.82124	-2.96129	-2.22543	-1.83908	-5.20871	-4.37726	-2.98188	-4.32221
NFIC::TLX1	10.935	10.7612	5.71271	6.31771	-3.99059	-3.57146	-9.81405	-12.0679	-8.2438	-10.416
Nobox	3.06406	3.20883	0.947188	0.341223	-1.79947	-1.57406	-3.64527	-4.2569	0.153429	-0.56716
ZNF354C	7.08496	6.39488	0.503832	1.11477	-4.01352	-4.18341	-7.34684	-6.95613	-0.61136	-2.93334
Lhx3	6.91287	6.87865	-3.10146	-2.16799	-3.12753	-2.67535	-5.45757	-6.5907	-2.1166	-2.36991
STAT1	5.81282	5.85592	0.933438	-0.0663259	-1.41165	-1.06552	-9.59633	-10.479	-0.755992	-2.74274
REST	4.23536	3.74557	4.46025	2.69308	-5.82083	-6.09705	-2.93568	-3.54052	4.0509	2.15316
CTCF	15.9736	15.6873	-38.3081	-42.2953	-17.6553	-15.7177	9.95795	10.4397	5.38357	11.9783
GATA1::TAL1	5.63783	6.36619	1.01949	2.51168	-2.92133	-3.22364	-4.50005	-7.45541	-3.79056	-4.59373
Pou5f1::Sox2	10.7881	9.59672	1.47744	1.30776	-6.24235	-6.30709	-9.94299	-10.1263	-3.49135	-4.50565
STAT3	5.6856	5.85266	0.143336	-0.826381	-1.95063	-1.96865	-8.95318	-8.64839	-1.37875	-3.79822
Zfx	3.77437	3.96728	-2.9064	-1.97734	1.23714	1.21418	-4.49969	-4.37817	-3.14926	-4.52135
EWSR1-FLI1	15.9513	13.4651	-1.04802	-1.00409	-4.6807	-4.72996	-14.547	-15.7657	-6.15881	-9.527
Nfe2l2	-4.7114	-5.45216	4.09198	1.98389	-1.3596	-1.41264	0.689702	1.71239	12.424	9.86333
Arid3a	11.3978	10.7484	0.01578	-0.104507	-5.0372	-4.78998	-10.2722	-9.98013	-4.27056	-6.78725
NFATC2	11.8712	11.2105	-0.180689	-0.929272	-7.03129	-8.22933	-12.754	-10.4144	2.31062	-0.954364
INSM1	8.85736	9.14636	-3.59589	-3.38445	0.144528	-0.353504	-6.24645	-6.90322	-8.03137	-9.95599
RARA::RXRA	6.91774	5.72529	-0.548997	-1.36363	-1.26947	-1.52793	-5.81743	-6.40693	-1.59877	-3.39998
NR4A2	-4.81221	-4.56272	1.37221	1.97342	4.2161	4.67302	-1.58187	-2.39385	7.29063	4.90629
PLAG1	8.22796	7.18116	-4.56862	-3.3974	2.1653	2.01354	-10.0213	-10.3706	-6.05194	-12.732
Nr2e3	4.75386	5.23743	3.12401	3.06684	-3.45488	-3.76785	-6.65974	-5.0151	0.0409527	-1.5508
ESR2	-0.39326	-0.55672	-0.903652	0.213911	1.15368	1.94223	-2.43946	-1.81759	2.62745	0.703258
ARNT::HIF1A	7.14224	6.19685	1.80937	2.45327	-2.60656	-1.75274	-6.20604	-7.03879	-3.55	-5.27342
Crx	6.29287	5.59617	0.307316	0.340626	-1.39459	-1.9213	-8.19225	-8.04518	-1.40236	-3.2532
DUX4	3.42173	3.37027	-0.551447	-1.3313	0.156152	0.207396	-5.10474	-4.37738	-0.87406	-1.84114
FOS	-8.79033	-8.93108	-2.00459	-3.00568	0.995714	0.225636	5.88364	7.44574	14.5591	14.1969
FOSL2	-9.75923	-9.22391	-0.970663	-2.31466	0.666485	0.06008	6.1196	7.49941	14.9654	13.4237
FOXH1	4.34273	4.26301	4.67752	4.27325	-3.03095	-3.16388	-5.01673	-4.09959	-1.79046	-2.96033
Foxo1	-1.15789	-0.347928	6.62254	7.47423	-1.27724	-1.18261	-5.61027	-3.8407	3.84532	1.55788
Gfi1b	6.9851	7.22847	2.48019	2.12255	-4.71082	-4.5134	-9.40922	-7.90655	-0.858329	-1.80816
JUN	-1.73464	-2.28734	2.83495	3.91681	3.88356	3.61188	-8.07344	-7.20463	5.29319	2.75404
JUN(var.2)	-9.09389	-9.12831	-1.0791	-2.42071	0.949101	0.131331	4.89974	6.75747	17.2292	15.0889
JUND(var.2)	1.11506	0.526855	0.113236	0.414889	3.80974	3.10596	-9.53125	-9.02337	3.75103	1.89216
Klf1	5.05888	5.30313	-0.0980431	0.509627	7.33052	7.00001	-8.64396	-11.1844	-11.3541	-14.2438
Nr1h3::Rxra	-1.37658	-1.39993	0.329713	0.668401	1.64286	1.25892	-2.48924	-2.17303	4.02651	1.69061
MEF2C	3.64093	4.26957	2.24345	2.12711	-6.24447	-6.77599	-1.08602	-1.87249	3.6828	1.26005
MAF::NFE2	-3.81686	-4.80317	2.48016	1.74896	-0.942289	-0.900147	0.333456	1.19547	8.84522	8.45604
Nkx2-5(var.2)	-3.958	-4.67195	7.62759	8.0254	3.6146	3.55095	-2.33184	-2.87062	1.04685	-1.49092
NR2C2	5.94945	5.81907	-2.32859	-0.754214	4.17064	4.08044	-9.40983	-9.45001	-5.07775	-8.28637
Nr5a2	-2.11946	-2.42242	1.15055	2.5092	2.36236	2.49485	-0.465671	-1.51734	2.47475	-0.959451
NRF1	7.8557	7.1474	-5.07244	-3.75285	-0.269511	-0.407251	-6.25931	-6.81942	-4.79798	-4.62515
POU2F2	10.5568	10.5804	1.51026	0.941833	-5.87749	-5.78076	-7.27725	-6.5383	-6.34696	-5.4497
SMAD2::SMAD3::SMAD4	6.47186	5.86081	4.10217	3.36633	-4.25613	-4.17326	-7.65392	-6.61781	-0.0358992	-2.59375
Sox3	16.6052	15.4043	-3.11897	-3.26034	-7.96859	-8.51475	-14.3607	-14.9695	-4.80807	-7.04303
Sox6	18.8997	16.5116	-3.14892	-3.74806	-8.44307	-8.96583	-16.625	-17.5432	-6.64555	-9.10975
STAT1::STAT2	10.7273	11.2294	-1.41991	-1.8922	-7.64955	-8.24876	-10.2941	-11.2097	1.03713	-0.860909
Stat4	3.26682	3.56754	1.41409	0.367957	0.00745002	-0.0696211	-8.70817	-8.90512	-0.271296	-2.34711
Stat5a::Stat5b	5.82282	5.74746	1.66895	0.916976	-2.74279	-2.63437	-8.87991	-8.18702	-1.1945	-3.41912
Stat6	8.91512	7.44296	0.417038	1.16091	-3.33763	-3.95844	-9.7368	-9.02752	-1.21311	-2.72406
Tcf12	7.31341	7.49282	4.66769	4.75822	-10.1635	-9.09757	-6.72409	-7.77816	1.70541	-1.10157
TCF7L2	11.7439	9.88691	-4.19445	-3.04223	-3.14601	-3.02816	-6.43202	-7.94666	-5.32206	-8.08432
ZBTB33	6.1506	5.79383	-3.69082	-4.16292	2.33174	1.50072	-6.79796	-6.89527	-3.26868	-5.59628
Bach1::Mafk	-2.51852	-3.32792	2.70982	1.61476	-0.750101	-1.16784	-0.734641	-0.121515	8.16756	6.99433
FOXP2	-3.59741	-3.24908	6.30389	7.19211	1.01254	1.3582	-1.66531	-1.44088	4.43306	0.978793
SREBF1	1.48299	1.75454	2.33101	3.14899	0.576336	0.102635	-5.08489	-4.88593	0.956802	-1.24161
SREBF2	0.249758	0.126393	2.73787	2.60939	0.511382	0.223159	-3.86906	-3.44774	2.84808	0.536506
THAP1	4.3087	4.36731	4.32261	5.6022	-5.08179	-4.88604	-3.78063	-4.09304	0.0672824	-1.59308
KLF5	13.1812	11.8061	-4.62632	-3.68686	3.6715	3.05269	-15.9338	-16.9025	-15.5126	-19.589
Arid3b	9.06687	8.78365	-2.63668	-2.87274	-3.76901	-4.39555	-5.52938	-6.26682	-0.415175	-0.730305
Arid5a	4.75606	5.33684	-0.0709931	-0.416336	-2.66292	-3.03727	-4.179	-3.61673	-2.13115	-2.39089
Arntl	-2.24195	-2.40529	2.77787	3.12882	7.95505	7.98129	-6.60918	-9.18896	-3.25254	-4.14295
Atf1	-1.80825	-1.60887	-1.13356	-1.22881	7.16053	6.08641	-4.28657	-5.56803	0.659645	0.0040176
NFAT5	9.85539	10.414	-1.64006	-1.54885	-6.24146	-7.11903	-8.37698	-7.83856	0.576735	-2.27615
Bhlha15	2.89856	2.87172	2.42534	3.77307	-1.88722	-2.75814	-2.61988	-1.54017	-2.45662	-2.86328

## Sheet: Fig. S1B
motif variability(Fig. S1B)
	name	variability	bootstrap_lower_bound	bootstrap_upper_bound	p_value	p_value_adj
MA0139.1	CTCF	19.9463	9.20833	23.721	0	0
MA0809.2	TEAD4	18.2994	2.87584	22.8012	0	0
MA0102.4	CEBPA	16.7583	6.52671	21.1454	0	0
MA0808.1	TEAD3	16.5278	3.12075	20.6012	0	0
MA0836.2	CEBPD	16.1516	6.53249	20.4443	0	0
MA1121.1	TEAD2	15.3692	3.14129	19.3226	0	0
MA1636.1	CEBPG(var.2)	14.1366	5.6397	17.8897	0	0
MA0090.3	TEAD1	13.56	2.25048	16.9857	0	0
MA0509.2	RFX1	12.9504	5.25933	16.6241	1.75921954514693e-319	1.458197698777e-317
MA0466.2	CEBPB	12.7629	3.94648	15.8288	4.19225995146657e-310	3.12743e-308
MA1522.1	MAZ	12.5415	6.90091	15.675	3.28072e-299	2.22493e-297
MA0837.1	CEBPE	12.4428	3.80503	15.4227	2.04873e-294	1.27363e-292
MA0838.1	CEBPG	12.4139	3.75875	15.4339	5.11595e-293	2.93577e-291
MA1527.1	NFIC(var.2)	12.0827	7.96154	14.2719	3.04986e-277	1.62514e-275
MA0867.2	SOX4	11.9367	4.34584	15.2693	1.99509e-270	9.92224e-269
MA1125.1	ZNF384	11.6684	2.08351	14.778	4.06153e-258	1.89369e-256
MA1623.1	Stat2	11.6172	5.1597	14.4689	8.37851e-256	3.67669e-254
MA0514.1	Sox3	11.5679	4.13899	14.8172	1.39203e-253	5.76919e-252
MA0149.1	EWSR1-FLI1	11.5543	6.11724	14.9398	5.69215e-253	2.23492e-251
MA0747.1	SP8	11.4453	7.90757	13.1256	4.25702e-248	1.58787e-246
MA0741.1	KLF16	11.3781	7.8151	13.1583	4.05214e-245	1.43948e-243
MA1653.1	ZNF148	11.3703	6.60432	14.0412	8.91647e-245	3.02349e-243
MA1564.1	SP9	11.2825	7.69802	13.0715	6.50745e-241	2.11068e-239
MA0798.2	RFX3	11.2813	4.05649	14.4558	7.33273e-241	2.27926e-239
MA0516.2	SP2	11.2688	7.68844	13.0256	2.60446e-240	7.77171e-239
MA0050.2	IRF1	11.2641	4.42709	14.0403	4.1554e-240	1.19228e-238
MA1528.1	NFIX(var.2)	11.2095	7.18107	13.0677	1.01215e-237	2.79653e-236
MA0753.2	ZNF740	11.0883	7.47635	12.8273	1.78682e-232	4.76061e-231
MA0599.1	KLF5	11.0597	6.88089	13.2944	3.02868e-231	7.79101e-230
MA0442.2	SOX10	11.0057	3.71131	14.0477	6.27507e-229	1.5604e-227
MA1102.2	CTCFL	10.839	5.22081	14.2796	7.32089e-222	1.76174e-220
MA0740.1	KLF14	10.804	7.56429	12.0271	2.17037e-220	5.05967e-219
MA1627.1	Wt1	10.8001	6.40902	13.3929	3.17139e-220	7.16926e-219
MA0685.1	SP4	10.7245	7.42981	11.9078	4.55235e-217	9.98839e-216
MA0043.3	HLF	10.6551	4.19439	13.4782	3.47175e-214	7.39978e-213
MA0025.2	NFIL3	10.5939	4.4917	13.5217	1.1555e-211	2.39445e-210
MA0515.1	Sox6	10.5935	3.87381	13.5877	1.2024e-211	2.42429e-210
MA1512.1	KLF11	10.288	7.32171	11.6553	2.86353e-199	5.62155e-198
MA0119.1	NFIC::TLX1	10.0855	6.37723	11.9737	2.88166e-191	5.5121e-190
MA0510.2	RFX5	10.0774	4.61839	12.8577	5.98875e-191	1.1169e-189
MA1144.1	FOSL2::JUND	10.0439	5.9189	12.3778	1.21328e-189	2.20759e-188
MA0079.4	SP1	10.04	7.08324	11.213	1.72369e-189	3.06161e-188
MA0600.2	RFX2	10.0367	4.52693	12.7383	2.31782e-189	4.02114e-188
MA1134.1	FOS::JUNB	10.0255	5.74368	12.4217	6.33639e-189	1.07431e-187
MA0080.5	SPI1	10.0132	4.50366	12.9657	1.89681e-188	3.14449e-187
MA0746.2	SP3	10.0125	7.04978	11.3792	2.02881e-188	3.2902e-187
MA1137.1	FOSL1::JUNB	9.98431	5.79229	12.3368	2.50977e-187	3.98359e-186
MA0843.1	TEF	9.97504	2.35399	12.4313	5.72899e-187	8.90381e-186
MA0471.2	E2F6	9.95108	4.64635	12.8157	4.83194e-186	7.35639e-185
MA1130.1	FOSL2::JUN	9.94517	5.88397	12.2606	8.16446e-186	1.21814e-184
MA1107.2	KLF9	9.94482	6.58059	11.6656	8.42736e-186	1.23271e-184
MA0508.3	PRDM1	9.94291	4.96469	12.6827	9.98415e-186	1.43234e-184
MA1514.1	KLF17	9.89939	5.86288	12.2254	4.71529e-184	6.63699e-183
MA1511.1	KLF10	9.8628	6.87052	10.9885	1.18974e-182	1.6436e-181
MA0162.4	EGR1	9.85305	6.34472	11.69	2.80625e-182	3.80629e-181
MA0491.2	JUND	9.83213	5.87251	11.9972	1.76336e-181	2.34905e-180
MA1142.1	FOSL1::JUND	9.79495	5.51162	12.2386	4.58254e-180	5.9975e-179
MA1630.1	Znf281	9.74854	4.72754	12.2516	2.62554e-178	3.37698e-177
MA0490.2	JUNB	9.74053	5.54928	12.1169	5.26918e-178	6.66239e-177
MA1128.1	FOSL1::JUN	9.7342	5.55906	12.1017	9.13767e-178	1.13612e-176
MA0099.3	FOS::JUN	9.50302	5.62578	11.6494	3.79625e-169	4.64262e-168
MA1138.1	FOSL2::JUNB	9.45752	5.50803	11.6893	1.78241e-167	2.14464e-166
MA1578.1	VEZF1	9.43399	6.13258	10.2459	1.2946e-166	1.53297e-165
MA0758.1	E2F7	9.39543	2.30443	11.9946	3.30083e-165	3.84753e-164
MA1622.1	Smad2::Smad3	9.39165	5.41171	11.5405	4.5306e-165	5.19973e-164
MA1643.1	NFIB	9.38123	6.46723	10.6669	1.08411e-164	1.22537e-163
MA1135.1	FOSB::JUNB	9.35801	5.37559	11.5444	7.54684e-164	8.4029e-163
MA0057.1	MZF1(var.2)	9.33746	4.60141	11.5526	4.18924e-163	4.59585e-162
MA0039.4	KLF4	9.32373	6.08703	11.0268	1.31328e-162	1.41987e-161
MA0477.2	FOSL1	9.31309	5.3832	11.4836	3.17963e-162	3.38858e-161
MA0476.1	FOS	9.30386	5.24575	11.4896	6.84254e-162	7.18949e-161
MA1152.1	SOX15	9.26046	3.69881	11.8673	2.48712e-160	2.57693e-159
MA0619.1	LIN54	9.25905	3.80961	11.68	2.7937e-160	2.85493e-159
MA0799.1	RFX4	9.23662	3.59997	11.6811	1.77632e-159	1.79072e-158
MA1513.1	KLF15	9.16318	5.8558	11.0586	7.35023e-157	7.31103e-156
MA1132.1	JUN::JUNB	9.15277	5.30944	11.4232	1.7203e-156	1.68861e-155
MA0833.2	ATF4	9.14305	4.55072	11.2076	3.80131e-156	3.68282e-155
MA0156.2	FEV	9.09876	5.54367	10.8112	1.39334e-154	1.3326e-153
MA1141.1	FOS::JUND	9.09503	5.23943	11.2208	1.88459e-154	1.77963e-153
MA1515.1	KLF2	9.08455	6.41369	10.2335	4.40745e-154	4.10995e-153
MA0478.1	FOSL2	9.05562	5.03642	11.2227	4.57302e-153	4.2117e-152
MA0006.1	Ahr::Arnt	8.91489	4.24148	11.2539	3.59141e-148	3.26731e-147
MA0462.2	BATF::JUN	8.87801	5.0452	11.0935	6.68415e-147	6.00768e-146
MA1634.1	BATF	8.77498	5.05264	10.9509	2.20798e-143	1.9609e-142
MA0835.2	BATF3	8.74488	5.03793	10.9189	2.31436e-142	2.03119e-141
MA1105.2	GRHL2	8.7433	4.88148	11.0684	2.61651e-142	2.26967e-141
MA0475.2	FLI1	8.73915	5.55641	10.1967	3.61389e-142	3.0988e-141
MA0152.1	NFATC2	8.68845	4.80285	10.8533	1.85013e-140	1.5684e-139
MA0639.1	DBP	8.67646	2.81515	10.7122	4.67893e-140	3.92189e-139
MA0742.1	Klf12	8.62355	5.62477	10.0212	2.75667e-138	2.28497e-137
MA0081.2	SPIB	8.52338	3.66319	10.9703	5.77656e-135	4.73551e-134
MA0759.1	ELK3	8.50381	5.01195	10.5255	2.54759e-134	2.06576e-133
MA1118.1	SIX1	8.47723	3.9144	10.6104	1.8997e-133	1.52385e-132
MA0098.3	ETS1	8.43596	5.31155	9.88989	4.2453e-132	3.36914e-131
MA0655.1	JDP2	8.42499	4.63779	10.6666	9.66999e-132	7.59349e-131
MA0143.4	SOX2	8.33368	3.71825	10.5214	8.76928e-129	6.81446e-128
MA0517.1	STAT1::STAT2	8.31425	4.44987	10.2674	3.69934e-128	2.84506e-127
MA1652.1	ZKSCAN5	8.29537	4.55275	10.5814	1.49288e-127	1.13642e-126
MA0073.1	RREB1	8.26878	4.59517	10.1702	1.05971e-126	7.98528e-126
MA0763.1	ETV3	8.26008	4.20421	10.1395	2.00876e-126	1.49854e-125
MA1517.1	KLF6	8.20502	5.65858	9.39001	1.1336e-124	8.37293e-124
MA0657.1	KLF13	8.19393	5.77147	9.26875	2.54585e-124	1.86197e-123
MA0489.1	JUN(var.2)	8.18072	4.60704	10.1858	6.66156e-124	4.82478e-123
MA0151.1	Arid3a	8.17093	3.77644	10.4435	1.3576e-123	9.73817e-123
MA1635.1	BHLHE22(var.2)	8.16668	4.54802	9.96259	1.84859e-123	1.31338e-122
MA0142.1	Pou5f1::Sox2	8.12408	4.47946	10.1911	4.04878e-122	2.84942e-121
MA1628.1	Zic1::Zic2	8.12286	4.6537	9.97362	4.42299e-122	3.08369e-121
MA0528.2	ZNF263	8.10265	4.28714	10.4501	1.90078e-121	1.31294e-120
MA0028.2	ELK1	8.01817	4.78739	9.76505	8.1036e-119	5.54613e-118
MA0865.1	E2F8	7.98631	2.70495	10.2466	7.81875e-118	5.30253e-117
MA1418.1	IRF3	7.93883	4.05844	9.93455	2.25372e-116	1.51466e-115
MA0831.2	TFE3	7.90631	4.66861	9.4515	2.22516e-115	1.48211e-114
MA0732.1	EGR3	7.86573	5.43592	8.76356	3.82665e-114	2.52626e-113
MA0868.2	SOX8	7.84746	3.79611	9.86627	1.37023e-113	8.9666e-113
MA1120.1	SOX13	7.75875	3.51769	9.88436	6.42708e-111	4.16922e-110
MA1101.2	BACH2	7.75323	3.95914	9.5567	9.40043e-111	6.04545e-110
MA1119.1	SIX2	7.71265	3.73662	9.50091	1.52657e-109	9.7335e-109
MA1464.1	ARNT2	7.69839	3.56944	9.85664	4.05255e-109	2.56203e-108
MA0474.2	ERG	7.64636	4.79989	9.04146	1.40447e-107	8.80446e-107
MA0500.2	MYOG	7.59062	5.01956	8.91381	6.096e-106	3.78968e-105
MA0051.1	IRF2	7.58066	5.16923	8.87251	1.19249e-105	7.35205e-105
MA1483.1	ELF2	7.56691	4.07986	9.29765	3.00559e-105	1.83785e-104
MA0733.1	EGR4	7.53301	5.20226	8.30379	2.91604e-104	1.76859e-103
MA0645.1	ETV6	7.49424	5.01708	8.42275	3.87038e-103	2.32847e-102
MA0647.1	GRHL1	7.4904	3.36615	9.63565	4.99621e-103	2.98174e-102
MA0760.1	ERF	7.48545	4.68905	8.74284	6.94452e-103	4.1116e-102
MA0493.1	Klf1	7.46978	5.15038	8.42624	1.96427e-102	1.15381e-101
MA0765.2	ETV5	7.411	4.93134	8.57245	9.52072e-101	5.54879e-100
MA1155.1	ZSCAN4	7.37245	4.58995	7.83178	1.19337e-99	6.90118e-99
MA0603.1	Arntl	7.31886	3.46145	9.25289	3.91945e-98	2.24916e-97
MA0606.1	NFAT5	7.28717	3.44536	9.19566	3.05186e-97	1.73793e-96
MA0163.1	PLAG1	7.27158	4.51264	8.65751	8.35026e-97	4.71916e-96
MA0841.1	NFE2	7.13066	3.96991	8.92983	6.7441e-93	3.78278e-92
MA1122.1	TFDP1	7.08409	3.37841	8.8352	1.26712e-91	7.05426e-91
MA0076.2	ELK4	7.07051	4.46612	8.31168	2.96919e-91	1.64075e-90
MA1100.2	ASCL1	7.06528	4.52889	8.39369	4.11963e-91	2.25974e-90
MA0641.1	ELF4	7.05974	3.88412	8.5649	5.82599e-91	3.1724e-90
MA0482.2	GATA4	7.01447	4.70173	8.27461	9.79824e-90	5.29673e-89
MA1516.1	KLF3	6.98791	4.86096	7.92709	5.08877e-89	2.73109e-88
MA0004.1	Arnt	6.96436	4.11194	8.59109	2.17974e-88	1.16149e-87
MA0816.1	Ascl2	6.95674	4.74637	8.0054	3.48784e-88	1.84534e-87
MA0523.1	TCF7L2	6.94443	2.12632	8.73298	7.43916e-88	3.90818e-87
MA0521.1	Tcf12	6.93201	4.76139	7.98472	1.59604e-87	8.32621e-87
MA1124.1	ZNF24	6.92824	2.20566	8.95653	2.01061e-87	1.04161e-86
MA1104.2	GATA6	6.86568	4.52865	7.99898	9.17236e-86	4.71902e-85
MA0673.1	NKX2-8	6.83861	4.14589	7.67896	4.73771e-85	2.42078e-84
MA0093.3	USF1	6.8365	3.93786	8.14876	5.3807e-85	2.73061e-84
MA1629.1	Zic2	6.82684	3.94913	8.32261	9.65209e-85	4.86517e-84
MA1115.1	POU5F1	6.82619	2.87884	8.45686	1.00417e-84	5.0129e-84
MA1116.1	RBPJ	6.82612	3.87164	8.75103	1.00796e-84	5.0129e-84
MA0037.3	GATA3	6.82321	4.57336	7.92054	1.20202e-84	5.93845e-84
MA0632.2	TCFL5	6.80793	2.60034	8.55743	3.02012e-84	1.48224e-83
MA0609.2	CREM	6.80389	2.56212	8.61704	3.85366e-84	1.87897e-83
MA0136.2	ELF5	6.74841	3.90146	8.12127	1.0727e-82	5.19634e-82
MA1484.1	ETS2	6.71721	4.17975	7.92817	6.87714e-82	3.3099e-81
MA1654.1	ZNF16	6.71117	3.47026	8.59894	9.84511e-82	4.70798e-81
MA0653.1	IRF9	6.70976	4.47913	7.53881	1.07088e-81	5.08839e-81
MA0048.2	NHLH1	6.69898	4.24845	8.00187	2.02845e-81	9.57736e-81
MA0727.1	NR3C2	6.69423	3.99397	8.16848	2.68759e-81	1.26097e-80
MA0077.1	SOX9	6.68013	2.79523	8.48625	6.18783e-81	2.88508e-80
MA0155.1	INSM1	6.61143	3.45534	8.16452	3.50762e-79	1.62527e-78
MA0750.2	ZBTB7A	6.59195	4.52054	7.53509	1.09306e-78	5.03349e-78
MA1475.1	CREB3L4(var.2)	6.59181	3.52912	8.34057	1.10175e-78	5.04236e-78
MA0772.1	IRF7	6.58881	4.24664	7.74073	1.31213e-78	5.96858e-78
MA0036.3	GATA2	6.58271	4.46639	7.40753	1.87151e-78	8.46148e-78
MA1548.1	PLAGL2	6.51726	3.16352	8.18909	8.27531e-77	3.71891e-76
MA0526.3	USF2	6.50986	3.96663	7.70968	1.26689e-76	5.65927e-76
MA0672.1	NKX2-3	6.491	4.11629	7.05031	3.74222e-76	1.66172e-75
MA0871.2	TFEC	6.46786	3.01826	8.28685	1.40746e-75	6.21281e-75
MA1647.1	PRDM4	6.45873	4.27939	7.62864	2.36911e-75	1.03962e-74
MA1601.1	ZNF75D	6.45632	3.15726	8.37377	2.71959e-75	1.18644e-74
MA0145.3	TFCP2	6.4475	2.58377	8.26754	4.49461e-75	1.94941e-74
MA1579.1	ZBTB26	6.4392	3.37911	8.41343	7.20697e-75	3.10775e-74
MA0762.1	ETV2	6.41156	4.40977	7.33732	3.45924e-74	1.4831e-73
MA0692.1	TFEB	6.40978	3.38656	7.72408	3.82563e-74	1.63081e-73
MA0464.2	BHLHE40	6.37136	2.55547	7.98156	3.34388e-73	1.41735e-72
MA1599.1	ZNF682	6.3567	3.68928	7.6494	7.61933e-73	3.21131e-72
MA0636.1	BHLHE41	6.33518	2.54107	7.99899	2.54427e-72	1.06631e-71
MA0847.2	FOXD2	6.29619	4.14588	7.33735	2.23551e-71	9.31673e-71
MA0627.2	POU2F3	6.27206	3.07272	7.67283	8.51716e-71	3.52989e-70
MA1650.1	ZBTB14	6.24128	2.50146	8.04397	4.65795e-70	1.9198e-69
MA1655.1	ZNF341	6.23057	4.18608	7.08943	8.39889e-70	3.44262e-69
MA0605.2	ATF3	6.22298	2.17549	7.98329	1.27422e-69	5.19434e-69
MA1657.1	ZNF652	6.22093	3.0511	7.77352	1.42546e-69	5.77931e-69
MA0656.1	JDP2(var.2)	6.21531	2.16825	7.92368	1.94003e-69	7.82306e-69
MA0768.1	LEF1	6.20575	2.59301	7.86568	3.27522e-69	1.31361e-68
MA0681.2	PHOX2B	6.1713	2.21889	7.89661	2.14702e-68	8.56418e-68
MA0734.2	GLI2	6.1712	3.12657	7.63648	2.15827e-68	8.56418e-68
MA0840.1	Creb5	6.15544	2.32878	7.85522	5.08163e-68	2.00576e-67
MA0029.1	Mecom	6.10739	3.90869	7.42958	6.8214e-67	2.6783e-66
MA1136.1	FOSB::JUNB(var.2)	6.09596	2.82956	7.7736	1.26145e-66	4.92691e-66
MA0150.2	Nfe2l2	6.0657	2.73479	7.72694	6.38498e-66	2.48083e-65
MA0687.1	SPIC	6.0568	2.46419	7.75741	1.02669e-65	3.96846e-65
MA1616.1	Prdm15	6.053	3.26178	7.73292	1.2576e-65	4.83594e-65
MA0507.1	POU2F2	6.04594	2.85264	7.30733	1.83186e-65	7.00803e-65
MA0506.1	NRF1	6.03947	2.45047	7.56143	2.58543e-65	9.84048e-65
MA1419.1	IRF4	6.02716	3.77315	7.07623	4.97388e-65	1.88351e-64
MA0863.1	MTF1	6.00255	3.28682	7.6259	1.83129e-64	6.89972e-64
MA1525.1	NFATC4	5.99798	3.62244	7.53437	2.33148e-64	8.74013e-64
MA0664.1	MLXIPL	5.98823	2.35126	7.55848	3.90054e-64	1.4549e-63
MA1562.1	SOX14	5.97818	2.69113	7.51942	6.62385e-64	2.4584e-63
MA0901.2	HOXB13	5.95148	1.65425	7.54057	2.69294e-63	9.9452e-63
MA1508.1	IKZF1	5.94932	3.0895	7.68694	3.01539e-63	1.10812e-62
MA1154.1	ZNF282	5.93794	2.99948	7.81063	5.46826e-63	1.99967e-62
MA0620.3	MITF	5.92049	3.49822	7.11101	1.35974e-62	4.94812e-62
MA0766.2	GATA5	5.91333	3.88762	6.88643	1.97432e-62	7.14972e-62
MA1117.1	RELB	5.91312	1.15366	7.47781	1.9954e-62	7.19116e-62
MA1106.1	HIF1A	5.90521	3.28059	7.34687	3.0105e-62	1.07973e-61
MA1600.1	ZNF684	5.90367	3.20906	7.3549	3.26248e-62	1.1645e-61
MA0731.1	BCL6B	5.90352	3.06664	7.67794	3.28669e-62	1.16756e-61
MA0047.3	FOXA2	5.89922	2.30776	7.41586	4.10967e-62	1.45299e-61
MA1491.1	GLI3	5.895	2.9639	7.33823	5.11743e-62	1.80076e-61
MA0736.1	GLIS2	5.89447	3.92987	6.8565	5.25792e-62	1.8415e-61
MA1631.1	ASCL1(var.2)	5.88487	3.43474	7.12342	8.64799e-62	3.01467e-61
MA0154.4	EBF1	5.81615	2.81695	7.24714	2.97165e-60	1.03109e-59
MA0504.1	NR2C2	5.81112	3.71566	6.90465	3.8436e-60	1.32746e-59
MA1581.1	ZBTB6	5.80806	3.66758	7.20745	4.49235e-60	1.54438e-59
MA1127.1	FOSB::JUN	5.80012	2.58127	7.37556	6.73859e-60	2.30596e-59
MA0113.3	NR3C1	5.79258	3.48919	6.98644	9.89668e-60	3.3712e-59
MA1463.1	ARGFX	5.79201	2.25896	7.38955	1.01886e-59	3.45485e-59
MA0830.2	TCF4	5.75674	3.41864	6.93082	6.10488e-59	2.06074e-58
MA0695.1	ZBTB7C	5.75469	2.67033	7.32861	6.77289e-59	2.27594e-58
MA0095.2	YY1	5.75146	3.53864	6.98088	7.97097e-59	2.66652e-58
MA0652.1	IRF8	5.73647	3.4492	6.44467	1.69972e-58	5.66069e-58
MA0122.3	Nkx3-2	5.72134	3.02928	6.41273	3.63996e-58	1.20685e-57
MA1139.1	FOSL2::JUNB(var.2)	5.71958	2.36771	7.18838	3.97579e-58	1.31236e-57
MA1145.1	FOSL2::JUND(var.2)	5.71437	1.91159	7.28662	5.16647e-58	1.69788e-57
MA0007.3	Ar	5.70785	3.33406	6.9403	7.1668e-58	2.34493e-57
MA0153.2	HNF1B	5.68725	3.83052	6.21158	2.00981e-57	6.54723e-57
MA0483.1	Gfi1b	5.68028	3.55802	6.90061	2.84694e-57	9.23399e-57
MA0527.1	ZBTB33	5.63238	3.65063	6.61681	3.07352e-56	9.92573e-56
MA0463.2	BCL6	5.6183	2.62733	7.02748	6.16159e-56	1.98127e-55
MA1656.1	ZNF449	5.61313	2.07829	6.98534	7.95126e-56	2.54577e-55
MA0078.1	Sox17	5.6026	2.97268	7.25697	1.33555e-55	4.25778e-55
MA1683.1	FOXA3	5.59961	2.7103	6.9273	1.54674e-55	4.91009e-55
MA0625.1	NFATC3	5.59655	2.87469	7.13979	1.79793e-55	5.68328e-55
MA0046.2	HNF1A	5.57907	3.78254	6.23379	4.23645e-55	1.3335e-54
MA1129.1	FOSL1::JUN(var.2)	5.57805	2.44249	7.0985	4.45453e-55	1.39625e-54
MA0828.1	SREBF2(var.2)	5.52698	3.3973	6.47825	5.36274e-54	1.67389e-53
MA1140.2	JUNB(var.2)	5.52444	2.58637	6.94319	6.06529e-54	1.88529e-53
MA0035.4	GATA1	5.52155	3.58131	6.58338	6.97627e-54	2.15946e-53
MA0694.1	ZBTB7B	5.51226	3.23761	6.9385	1.09384e-53	3.37192e-53
MA1133.1	JUN::JUNB(var.2)	5.5109	2.45728	6.94494	1.16803e-53	3.5858e-53
MA0522.3	TCF3	5.49142	2.40241	6.84513	2.98978e-53	9.14088e-53
MA1573.1	THAP11	5.48663	1.10404	6.85259	3.76496e-53	1.14639e-52
MA0834.1	ATF7	5.47227	2.31672	6.8709	7.50562e-53	2.2761e-52
MA1646.1	OSR2	5.46805	3.49174	6.61081	9.18939e-53	2.77542e-52
MA1131.1	FOSL2::JUN(var.2)	5.46533	2.07874	6.87126	1.04691e-52	3.14917e-52
MA1651.1	ZFP42	5.44546	3.46751	6.72349	2.7077e-52	8.11224e-52
MA1103.2	FOXK2	5.43324	2.39028	6.79464	4.84939e-52	1.44706e-51
MA0624.1	NFATC1	5.43124	2.8399	6.90476	5.33295e-52	1.58501e-51
MA1473.1	CDX4	5.41212	2.95071	6.96015	1.32268e-51	3.91556e-51
MA0124.2	Nkx3-1	5.40658	3.39608	6.10414	1.72022e-51	5.07228e-51
MA0089.2	NFE2L1	5.40275	2.52804	6.90817	2.06235e-51	6.05715e-51
MA0598.3	EHF	5.40022	3.48793	6.40495	2.32485e-51	6.80132e-51
MA0786.1	POU3F1	5.39564	2.99648	6.52168	2.88721e-51	8.41351e-51
MA0520.1	Stat6	5.39052	2.93204	6.90092	3.67691e-51	1.06731e-50
MA1565.1	TBX18	5.37795	3.08842	6.4634	6.65275e-51	1.92176e-50
MA1615.1	Plagl1	5.37789	3.28845	6.53782	6.67205e-51	1.92176e-50
MA0038.2	GFI1	5.3742	3.31584	6.52434	7.93684e-51	2.27726e-50
MA1648.1	TCF12(var.2)	5.37154	2.45659	6.67694	8.99406e-51	2.57072e-50
MA1633.1	BACH1	5.35729	2.32674	6.88389	1.75705e-50	5.00289e-50
MA0519.1	Stat5a::Stat5b	5.35014	2.89005	6.82925	2.4576e-50	6.97098e-50
MA1472.1	BHLHA15(var.2)	5.34984	3.58154	6.05147	2.49218e-50	7.04229e-50
MA0621.1	mix-a	5.34912	2.13779	6.84654	2.5768e-50	7.25394e-50
MA0513.1	SMAD2::SMAD3::SMAD4	5.34897	3.66094	6.08344	2.59605e-50	7.28067e-50
MA1487.1	FOXE1	5.34689	3.2731	6.45353	2.86121e-50	7.99423e-50
MA0042.2	FOXI1	5.34453	2.63128	6.67915	3.19517e-50	8.76321e-50
MA0033.2	FOXL1	5.34453	2.63128	6.67915	3.19517e-50	8.76321e-50
MA0848.1	FOXO4	5.34453	2.63128	6.67915	3.19517e-50	8.76321e-50
MA0849.1	FOXO6	5.34453	2.63128	6.67915	3.19517e-50	8.76321e-50
MA0850.1	FOXP3	5.34453	2.63128	6.67915	3.19517e-50	8.76321e-50
MA0829.2	SREBF1(var.2)	5.32786	3.28344	5.979	6.96179e-50	1.90238e-49
MA0018.4	CREB1	5.30816	1.83774	6.61697	1.7424e-49	4.7439e-49
MA0017.2	NR2F1	5.29336	2.99756	6.55482	3.46184e-49	9.39101e-49
MA0769.2	TCF7	5.29181	0.851847	6.61925	3.7195e-49	1.00534e-48
MA0060.3	NFYA	5.28933	1.4485	6.59238	4.17149e-49	1.12344e-48
MA0259.1	ARNT::HIF1A	5.28416	3.23051	6.31035	5.30048e-49	1.42236e-48
MA0148.4	FOXA1	5.28333	2.10352	6.53094	5.50716e-49	1.47252e-48
MA1559.1	SNAI3	5.28098	3.44573	6.30097	6.14023e-49	1.63593e-48
MA0737.1	GLIS3	5.22302	2.46248	6.48769	8.80178e-48	2.33482e-47
MA0467.1	Crx	5.22296	2.74827	6.7996	8.82599e-48	2.33482e-47
MA0480.1	Foxo1	5.22211	2.34443	6.55854	9.17675e-48	2.41903e-47
MA0063.2	NKX2-5	5.22055	3.39632	5.76432	9.8523e-48	2.58796e-47
MA0140.2	GATA1::TAL1	5.21631	3.16212	6.20711	1.19565e-47	3.12967e-47
MA0111.1	Spz1	5.20856	2.54733	6.6354	1.70276e-47	4.44147e-47
MA1588.1	ZNF136	5.20185	2.12628	6.64242	2.31093e-47	6.00681e-47
MA0032.2	FOXC1	5.20002	3.46273	5.96465	2.51058e-47	6.5031e-47
MA0751.1	ZIC4	5.17891	0.930306	6.51436	6.54213e-47	1.68873e-46
MA1561.1	SOX12	5.17773	2.44302	6.56586	6.90052e-47	1.7751e-46
MA0788.1	POU3F3	5.17684	2.78137	6.35385	7.18559e-47	1.84208e-46
MA0601.1	Arid3b	5.17405	1.93049	6.58963	8.1536e-47	2.08308e-46
MA0825.1	MNT	5.15847	3.17008	6.2178	1.6476e-46	4.19491e-46
MA0707.1	MNX1	5.15521	2.40473	6.56258	1.908e-46	4.84138e-46
MA0761.2	ETV1	5.1543	2.76252	6.62745	1.98797e-46	5.0272e-46
MA0503.1	Nkx2-5(var.2)	5.15161	2.60826	6.36783	2.24436e-46	5.6564e-46
MA0899.1	HOXA10	5.15083	2.37099	6.72494	2.32428e-46	5.8381e-46
MA0092.1	Hand1::Tcf3	5.14743	1.83778	6.42584	2.70843e-46	6.78015e-46
MA1644.1	NFYC	5.13817	1.42485	6.45901	4.10558e-46	1.02434e-45
MA0481.3	FOXP1	5.13046	2.79825	6.37989	5.8033e-46	1.44309e-45
MA0137.3	STAT1	5.12336	2.35077	6.62727	7.97515e-46	1.97656e-45
MA0787.1	POU3F2	5.10234	2.39002	6.36401	2.03916e-45	5.03714e-45
MA0748.2	YY2	5.09261	3.46024	5.87856	3.14462e-45	7.74221e-45
MA1607.1	Foxl2	5.08185	2.13468	6.32807	5.07079e-45	1.24435e-44
MA0499.2	MYOD1	5.08099	3.21098	5.57805	5.26898e-45	1.28874e-44
MA0812.1	TFAP2B(var.2)	5.07775	2.68397	6.18128	6.08226e-45	1.4828e-44
MA0144.2	STAT3	5.07481	2.51865	6.61501	6.92718e-45	1.68328e-44
MA1637.1	EBF3	5.07287	2.88924	6.38115	7.55007e-45	1.82869e-44
MA0792.1	POU5F1B	5.07195	2.57963	6.14819	7.86394e-45	1.89854e-44
MA1624.1	Stat5a	5.06533	2.90268	6.49729	1.0543e-44	2.53713e-44
MA0663.1	MLX	5.05599	1.4989	6.43928	1.5927e-44	3.82043e-44
MA1558.1	SNAI1	5.05565	3.15668	5.95558	1.61633e-44	3.8647e-44
MA0160.1	NR4A2	5.04604	3.0739	6.11024	2.46921e-44	5.88508e-44
MA0789.1	POU3F4	5.04507	2.02132	6.25742	2.57703e-44	6.12249e-44
MA1485.1	FERD3L	5.03897	3.42214	5.78196	3.36972e-44	7.98034e-44
MA1569.1	TFAP2E	5.03463	2.46936	6.39172	4.07856e-44	9.62851e-44
MA0785.1	POU2F1	5.03329	2.76574	6.12351	4.32575e-44	1.01798e-43
MA0697.1	ZIC3	5.00553	1.01819	6.29116	1.45895e-43	3.42256e-43
MA1529.1	NHLH2	4.98682	3.3908	5.81988	3.29765e-43	7.71174e-43
MA0696.1	ZIC1	4.97214	1.332	6.23736	6.23589e-43	1.45374e-42
MA1143.1	FOSL1::JUND(var.2)	4.96863	2.17808	6.48943	7.26222e-43	1.68773e-42
MA0147.3	MYC	4.96495	3.20018	5.96795	8.51519e-43	1.97277e-42
MA0686.1	SPDEF	4.9579	3.43604	5.6139	1.15549e-42	2.66872e-42
MA1126.1	FOS::JUN(var.2)	4.94922	2.22364	6.40068	1.68081e-42	3.87e-42
MA1421.1	TCF7L1	4.92346	2.73552	6.25412	5.09051e-42	1.16847e-41
MA0473.3	ELF1	4.91747	3.12283	5.89931	6.58186e-42	1.50616e-41
MA0764.2	ETV4	4.91611	2.46293	6.44235	6.97661e-42	1.59161e-41
MA0062.3	GABPA	4.90974	2.8707	6.13734	9.16364e-42	2.08417e-41
MA0640.2	ELF3	4.90023	2.87972	6.01119	1.37554e-41	3.119e-41
MA0791.1	POU4F3	4.89484	1.91508	6.1479	1.73137e-41	3.91395e-41
MA0501.1	MAF::NFE2	4.89394	2.16914	6.22329	1.79945e-41	4.05555e-41
MA0058.3	MAX	4.87917	2.99705	5.82927	3.37365e-41	7.58055e-41
MA0845.1	FOXB1	4.8665	3.02813	5.81328	5.77603e-41	1.29397e-40
MA0470.2	E2F4	4.8664	1.37055	6.21178	5.79844e-41	1.2951e-40
MA0790.1	POU4F1	4.80544	1.98759	6.10933	7.54545e-40	1.68027e-39
MA0878.2	CDX1	4.77759	2.70865	6.05146	2.40888e-39	5.34828e-39
MA0103.3	ZEB1	4.77711	2.36049	5.86088	2.45721e-39	5.4394e-39
MA1554.1	RFX7	4.76691	2.17537	6.23222	3.75157e-39	8.2801e-39
MA1642.1	NEUROG2(var.2)	4.75307	2.28514	5.88063	6.6521e-39	1.46385e-38
MA0492.1	JUND(var.2)	4.74073	1.13985	5.93318	1.1069e-38	2.42867e-38
MA0041.1	Foxd3	4.73463	1.81189	6.00065	1.4232e-38	3.11351e-38
MA1509.1	IRF6	4.69821	2.38619	5.99959	6.32935e-38	1.38061e-37
MA1577.1	TLX2	4.69178	2.10999	5.90067	8.22861e-38	1.78966e-37
MA1621.1	Rbpjl	4.67984	3.1589	5.34882	1.33762e-37	2.90077e-37
MA0109.1	HLTF	4.67626	3.00944	5.45528	1.54685e-37	3.34479e-37
MA1580.1	ZBTB32	4.663	3.1326	5.19465	2.64836e-37	5.71005e-37
MA0770.1	HSF2	4.65645	2.83196	5.64346	3.45115e-37	7.41947e-37
MA0626.1	Npas2	4.65427	2.65634	5.29225	3.76976e-37	8.08116e-37
MA0913.2	HOXD9	4.65161	2.44843	6.01591	4.19652e-37	8.9702e-37
MA1153.1	Smad4	4.65066	2.13806	5.69065	4.36083e-37	9.2948e-37
MA0853.1	Alx4	4.64461	2.36117	5.83359	5.56486e-37	1.18273e-36
MA0852.2	FOXK1	4.63228	2.23777	5.65451	9.14141e-37	1.93736e-36
MA0488.1	JUN	4.62432	2.43753	5.45317	1.25857e-36	2.65976e-36
MA1645.1	NKX2-2	4.62254	2.83111	5.32259	1.35196e-36	2.84904e-36
MA0811.1	TFAP2B	4.60011	2.73095	5.62338	3.31558e-36	6.96738e-36
MA1620.1	Ptf1a(var.3)	4.58297	3.07691	5.28733	6.56108e-36	1.37488e-35
MA0810.1	TFAP2A(var.2)	4.5818	2.47706	5.83002	6.8715e-36	1.43589e-35
MA0056.2	MZF1	4.58051	1.82635	5.72663	7.23541e-36	1.50771e-35
MA0784.1	POU1F1	4.57964	2.06659	5.82853	7.48849e-36	1.55257e-35
MA0704.1	Lhx4	4.57963	2.06423	5.89202	7.49229e-36	1.55257e-35
MA1619.1	Ptf1a(var.2)	4.57659	3.06415	5.25189	8.4522e-36	1.74663e-35
MA0002.2	RUNX1	4.57594	2.38285	5.5795	8.67447e-36	1.78761e-35
MA0135.1	Lhx3	4.57333	1.59803	5.87772	9.61818e-36	1.97663e-35
MA0622.1	Mlxip	4.57301	2.0875	5.49149	9.74046e-36	1.99626e-35
MA0116.1	Znf423	4.5724	1.24312	5.83241	9.98e-36	2.03975e-35
MA0164.1	Nr2e3	4.55709	2.69477	5.54116	1.82887e-35	3.72769e-35
MA1150.1	RORB	4.54602	2.61204	5.77842	2.83075e-35	5.75407e-35
MA1606.1	Foxf1	4.54141	2.2655	5.74052	3.39355e-35	6.87931e-35
MA0130.1	ZNF354C	4.50778	2.66678	5.62836	1.26793e-34	2.56334e-34
MA0846.1	FOXC2	4.49774	2.88999	5.31285	1.87518e-34	3.78076e-34
MA0906.1	HOXC12	4.49227	1.94547	5.798	2.32025e-34	4.66552e-34
MA0108.2	TBP	4.47885	2.30648	5.33454	3.90639e-34	7.83379e-34
MA1625.1	Stat5b	4.45418	2.37709	5.66769	1.01361e-33	2.02721e-33
MA0465.2	CDX2	4.4529	2.27313	5.8183	1.06489e-33	2.12408e-33
MA0052.4	MEF2A	4.45124	2.35071	5.36461	1.13514e-33	2.25817e-33
MA0698.1	ZBTB18	4.44928	2.46762	5.46323	1.22424e-33	2.42894e-33
MA1593.1	ZNF317	4.44763	2.98247	4.95412	1.30414e-33	2.58061e-33
MA1596.1	ZNF460	4.44706	2.33613	5.72396	1.33345e-33	2.63163e-33
MA1589.1	ZNF140	4.44272	2.53623	5.64522	1.57517e-33	3.10047e-33
MA1560.1	SOHLH2	4.42436	2.96152	4.86149	3.18547e-33	6.25359e-33
MA0665.1	MSC	4.41837	2.84381	4.89985	4.00461e-33	7.84105e-33
MA0495.3	MAFF	4.40665	2.83952	5.25556	6.2612e-33	1.22274e-32
MA0907.1	HOXC13	4.40367	2.6967	5.45874	7.01357e-33	1.36609e-32
MA0703.2	LMX1B	4.39577	2.2907	5.69871	9.47225e-33	1.84018e-32
MA0024.3	E2F1	4.39197	0.909494	5.56289	1.09433e-32	2.12044e-32
MA1632.1	ATF2	4.39087	2.2089	5.44577	1.14109e-32	2.20532e-32
MA1597.1	ZNF528	4.37872	2.0806	5.59338	1.80807e-32	3.48531e-32
MA0782.2	PKNOX1	4.37638	2.39477	5.40812	1.97506e-32	3.79741e-32
MA1109.1	NEUROD1	4.35849	2.32999	5.43748	3.87899e-32	7.43888e-32
MA0801.1	MGA	4.33989	2.57297	5.25491	7.7995e-32	1.4919e-31
MA0832.1	Tcf21	4.33979	2.66784	4.80609	7.82751e-32	1.49343e-31
MA1604.1	Ebf2	4.33747	2.57519	5.41587	8.53982e-32	1.62518e-31
MA0486.2	HSF1	4.33594	2.89026	4.99531	9.04079e-32	1.71614e-31
MA0634.1	ALX3	4.32203	2.22274	5.57129	1.52066e-31	2.87921e-31
MA0518.1	Stat4	4.31854	1.61496	5.5863	1.73143e-31	3.26999e-31
MA0629.1	Rhox11	4.31524	2.44484	5.33734	1.95842e-31	3.68934e-31
MA0114.4	HNF4A	4.31222	2.44288	5.31358	2.19088e-31	4.11687e-31
MA0472.2	EGR2	4.30329	2.92564	4.75392	3.05375e-31	5.72014e-31
MA0524.2	TFAP2C	4.30324	2.56547	5.32636	3.05943e-31	5.72014e-31
MA1583.1	ZFP57	4.29489	2.63104	5.17137	4.17004e-31	7.77712e-31
MA0031.1	FOXD1	4.27603	2.28303	5.37099	8.37134e-31	1.55349e-30
MA0157.2	FOXO3	4.27603	2.28303	5.37099	8.37134e-31	1.55349e-30
MA0059.1	MAX::MYC	4.26849	2.68106	5.18285	1.10512e-30	2.0457e-30
MA0745.2	SNAI2	4.26676	2.79056	4.9686	1.17782e-30	2.17488e-30
MA0813.1	TFAP2B(var.3)	4.26419	2.20911	5.55506	1.29455e-30	2.38452e-30
MA1537.1	NR2F1(var.2)	4.26059	1.67643	5.38168	1.47751e-30	2.71483e-30
MA0138.2	REST	4.23558	2.22849	4.85972	3.69139e-30	6.76604e-30
MA0484.2	HNF4G	4.21908	2.40266	5.21208	6.73052e-30	1.23063e-29
MA0068.2	PAX4	4.21802	1.99978	5.34525	6.99488e-30	1.27584e-29
MA0767.1	GCM2	4.21445	1.76159	5.36543	7.96125e-30	1.44856e-29
MA0914.1	ISL2	4.19525	1.9704	5.09525	1.5955e-29	2.89596e-29
MA0650.2	HOXA13	4.19217	2.11276	5.42121	1.78318e-29	3.22876e-29
MA0721.1	UNCX	4.19159	1.89693	5.42486	1.82103e-29	3.28931e-29
MA0908.1	HOXD11	4.17339	1.0138	5.31826	3.50558e-29	6.31681e-29
MA1550.1	PPARD	4.16139	2.05054	5.31464	5.38916e-29	9.68751e-29
MA0593.1	FOXP2	4.16107	1.9419	5.08912	5.45241e-29	9.77764e-29
MA0702.2	LMX1A	4.15747	2.28429	5.31777	6.20123e-29	1.10938e-28
MA0676.1	Nr2e1	4.15705	2.3526	5.29158	6.29579e-29	1.1236e-28
MA1563.1	SOX18	4.15664	2.43687	5.14279	6.38751e-29	1.13725e-28
MA1099.2	HES1	4.15193	2.40473	5.18873	7.55968e-29	1.34274e-28
MA0101.1	REL	4.15105	2.71581	4.90344	7.79959e-29	1.38206e-28
MA0705.1	Lhx8	4.15074	2.42855	5.23095	7.88724e-29	1.39429e-28
MA0497.1	MEF2C	4.14111	1.78094	5.0475	1.11169e-28	1.96057e-28
MA0496.3	MAFK	4.12856	1.64916	5.1514	1.73677e-28	3.05573e-28
MA0679.2	ONECUT1	4.12172	2.70858	4.84694	2.21291e-28	3.88431e-28
MA0651.1	HOXC11	4.11901	1.27659	5.2545	2.43626e-28	4.26632e-28
MA1574.1	THRB	4.11645	1.82517	5.24085	2.66708e-28	4.65959e-28
MA1114.1	PBX3	4.11513	2.61909	4.84912	2.79464e-28	4.87103e-28
MA0795.1	SMAD3	4.09953	1.82823	4.95238	4.84651e-28	8.42773e-28
MA1506.1	HOXD10	4.09367	1.45077	5.28727	5.95461e-28	1.03306e-27
MA0864.2	E2F2	4.09174	1.39762	5.20242	6.37236e-28	1.10296e-27
MA0502.2	NFYB	4.09069	0.950555	5.18386	6.61238e-28	1.14186e-27
MA0088.2	ZNF143	4.0803	1.55789	5.06826	9.52057e-28	1.64027e-27
MA0662.1	MIXL1	4.06978	1.54139	5.25737	1.37537e-27	2.36412e-27
MA0104.4	MYCN	4.06734	2.71954	4.84706	1.49785e-27	2.56873e-27
MA0107.1	RELA	4.0471	2.69406	4.77916	3.03071e-27	5.18557e-27
MA0117.2	Mafb	4.03907	2.61571	4.64623	4.00296e-27	6.83342e-27
MA0030.1	FOXF2	4.03464	2.4724	4.97791	4.66796e-27	7.95045e-27
MA0511.2	RUNX2	4.02001	2.47302	4.67951	7.73427e-27	1.3143e-26
MA0630.1	SHOX	4.01421	1.80489	5.11636	9.44463e-27	1.59766e-26
MA0717.1	RAX2	4.01421	1.80489	5.11636	9.44463e-27	1.59766e-26
MA0604.1	Atf1	4.01292	1.71055	5.21546	9.8754e-27	1.66675e-26
MA0756.1	ONECUT2	3.99115	2.01618	5.04213	2.08319e-26	3.50803e-26
MA0713.1	PHOX2A	3.9885	1.78963	5.20692	2.28031e-26	3.83133e-26
MA1584.1	ZIC5	3.98797	0.965187	5.04033	2.32214e-26	3.89284e-26
MA0757.1	ONECUT3	3.98614	2.1467	4.92818	2.47246e-26	4.13554e-26
MA0660.1	MEF2B	3.98017	1.85081	5.09476	3.03027e-26	5.05723e-26
MA1641.1	MYF5	3.94688	2.46663	4.62361	9.37862e-26	1.56171e-25
MA0873.1	HOXD12	3.94253	1.55358	5.13808	1.086e-25	1.80436e-25
MA1566.1	TBX3	3.93193	2.35474	4.79723	1.5523e-25	2.57337e-25
MA1420.1	IRF5	3.92928	2.66239	4.54595	1.69695e-25	2.80693e-25
MA0683.1	POU4F2	3.90978	1.80048	4.92795	3.26118e-25	5.38238e-25
MA1467.1	ATOH1(var.2)	3.90817	2.55216	4.23516	3.44174e-25	5.66785e-25
MA0649.1	HEY2	3.90367	2.2188	4.85104	4.00003e-25	6.57273e-25
MA0638.1	CREB3	3.89561	1.98942	4.90007	5.23296e-25	8.57975e-25
MA0618.1	LBX1	3.88641	1.9899	5.09718	7.10519e-25	1.16238e-24
MA1542.1	OSR1	3.886	2.51164	4.64799	7.20209e-25	1.17566e-24
MA0706.1	MEOX2	3.87822	2.18882	4.92249	9.32253e-25	1.51847e-24
MA0674.1	NKX6-1	3.8651	1.62492	4.95559	1.43876e-24	2.33837e-24
MA0071.1	RORA	3.85371	2.31072	4.76273	2.09367e-24	3.39538e-24
MA0805.1	TBX1	3.85245	2.31905	4.69889	2.1821e-24	3.53112e-24
MA0725.1	VSX1	3.84882	2.09823	4.88797	2.459e-24	3.96202e-24
MA0075.3	PRRX2	3.84882	2.09823	4.88797	2.459e-24	3.96202e-24
MA0479.1	FOXH1	3.84859	2.53111	4.47177	2.47777e-24	3.98365e-24
MA0659.2	MAFG	3.83496	2.54289	4.43963	3.87357e-24	6.21437e-24
MA1567.1	TBX6	3.83467	2.24566	4.71855	3.9098e-24	6.25903e-24
MA0690.1	TBX21	3.82655	1.5756	4.81676	5.09729e-24	8.14257e-24
MA0072.1	RORA(var.2)	3.82371	1.93553	4.75006	5.59364e-24	8.91635e-24
MA1493.1	HES6	3.82351	2.09043	4.62916	5.63007e-24	8.95529e-24
MA0597.1	THAP1	3.81414	2.60096	4.3532	7.63914e-24	1.21251e-23
MA0800.1	EOMES	3.80553	1.73472	4.76761	1.01028e-23	1.60014e-23
MA0842.2	NRL	3.79158	2.27365	4.3554	1.58715e-23	2.5085e-23
MA0869.1	Sox11	3.77917	2.27465	4.49315	2.36792e-23	3.7346e-23
MA0591.1	Bach1::Mafk	3.76738	1.37023	4.71987	3.45925e-23	5.44431e-23
MA1592.1	ZNF274	3.75253	2.29541	4.56789	5.56326e-23	8.73724e-23
MA1536.1	NR2C2(var.2)	3.74323	2.21023	4.57755	7.48543e-23	1.17314e-22
MA0677.1	Nr2f6	3.73648	1.83289	4.55208	9.27813e-23	1.45104e-22
MA0083.3	SRF	3.73616	2.33291	4.47344	9.37293e-23	1.4628e-22
MA0512.2	Rxra	3.72558	1.61001	4.58332	1.31099e-22	2.04175e-22
MA0905.1	HOXC10	3.7245	1.36494	4.86429	1.35671e-22	2.10855e-22
MA0689.1	TBX20	3.72179	1.88842	4.58702	1.47855e-22	2.29314e-22
MA0608.1	Creb3l2	3.72166	1.59445	4.64227	1.48444e-22	2.29749e-22
MA0815.1	TFAP2C(var.3)	3.71868	1.79759	4.83501	1.63089e-22	2.51893e-22
MA1111.1	NR2F2	3.7112	2.47715	4.38326	2.06556e-22	3.18369e-22
MA0856.1	RXRG	3.69543	1.83369	4.64224	3.39314e-22	5.21914e-22
MA0771.1	HSF4	3.68519	2.32014	4.26698	4.67813e-22	7.18083e-22
MA1520.1	MAF	3.68226	2.40862	4.01333	5.12674e-22	7.85329e-22
MA0735.1	GLIS1	3.67816	2.42741	4.32065	5.82768e-22	8.90871e-22
MA1519.1	LHX5	3.66946	1.66295	4.72372	7.6444e-22	1.1662e-21
MA1557.1	SMAD5	3.66325	1.36879	4.48742	9.27346e-22	1.41184e-21
MA0691.1	TFAP4	3.65278	1.54391	4.59459	1.28361e-21	1.95026e-21
MA1535.1	NR2C1	3.64827	2.37368	4.36733	1.47607e-21	2.2381e-21
MA0159.1	RARA::RXRA	3.64518	1.86795	4.75072	1.62383e-21	2.45715e-21
MA0115.1	NR1H2::RXRA	3.64303	2.16687	4.34103	1.73538e-21	2.62063e-21
MA0592.3	ESRRA	3.63805	2.18583	4.25261	2.02396e-21	3.05026e-21
MA0911.1	Hoxa11	3.63375	1.70102	4.65157	2.31128e-21	3.47623e-21
MA1148.1	PPARA::RXRA	3.62828	2.00905	4.43077	2.73514e-21	4.10546e-21
MA0614.1	Foxj2	3.60571	1.54198	4.44822	5.46282e-21	8.18325e-21
MA0658.1	LHX6	3.59937	2.11031	4.37269	6.6282e-21	9.90909e-21
MA0709.1	Msx3	3.59822	1.81897	4.6874	6.86487e-21	1.02424e-20
MA1523.1	MSANTD3	3.59574	2.08854	4.46078	7.40269e-21	1.10228e-20
MA0803.1	TBX15	3.59177	2.10955	4.32139	8.35447e-21	1.24152e-20
MA0773.1	MEF2D	3.58242	1.78537	4.62915	1.10957e-20	1.64561e-20
MA1151.1	RORC	3.57991	1.95965	4.6007	1.19736e-20	1.77229e-20
MA0667.1	MYF6	3.57122	2.17333	4.26719	1.55736e-20	2.30058e-20
MA1474.1	CREB3L4	3.561	0.909015	4.45964	2.12024e-20	3.12589e-20
MA0688.1	TBX2	3.55299	1.39038	4.42526	2.69761e-20	3.96926e-20
MA0744.2	SCRT2	3.54868	2.10434	4.10703	3.07028e-20	4.50871e-20
MA0161.2	NFIC	3.54254	1.92363	4.33265	3.69095e-20	5.40952e-20
MA1640.1	MEIS2(var.2)	3.54146	1.03065	4.51459	3.8117e-20	5.57555e-20
MA0616.2	HES2	3.53096	2.31174	4.15579	5.21618e-20	7.61501e-20
MA0874.1	Arx	3.52497	1.89102	4.5374	6.23679e-20	9.0872e-20
MA0715.1	PROP1	3.52039	1.14237	4.4685	7.14765e-20	1.0394e-19
MA0498.2	MEIS1	3.51681	1.75924	4.52382	7.94804e-20	1.15355e-19
MA0855.1	RXRB	3.51193	1.82439	4.45744	9.18709e-20	1.33079e-19
MA0894.1	HESX1	3.49509	1.33224	4.37946	1.51192e-19	2.18583e-19
MA0070.1	PBX1	3.49013	1.85722	4.33614	1.74968e-19	2.52469e-19
MA0131.2	HINFP	3.48996	1.87469	4.59258	1.75832e-19	2.53226e-19
MA0065.2	Pparg::Rxra	3.4751	1.76686	4.21127	2.7205e-19	3.91039e-19
MA0819.1	CLOCK	3.46999	1.6704	4.35901	3.15919e-19	4.53222e-19
MA0802.1	TBR1	3.45939	2.01559	4.22113	4.30593e-19	6.1655e-19
MA0892.1	GSX1	3.45345	2.04432	4.32787	5.11884e-19	7.31543e-19
MA0889.1	GBX1	3.44843	1.96163	4.24512	5.92379e-19	8.4444e-19
MA0654.1	ISX	3.44825	1.81981	4.40233	5.9541e-19	8.4444e-19
MA0716.1	PRRX1	3.44825	1.81981	4.40233	5.9541e-19	8.4444e-19
MA0701.2	LHX9	3.44825	1.81981	4.40233	5.9541e-19	8.4444e-19
MA1638.1	HAND2	3.42939	2.25432	4.05188	1.02806e-18	1.45528e-18
MA0823.1	HEY1	3.4068	2.01995	3.92433	1.96831e-18	2.78098e-18
MA0866.1	SOX21	3.38763	2.09527	4.12075	3.40258e-18	4.79835e-18
MA1639.1	MEIS1(var.2)	3.38563	1.59034	4.35261	3.6015e-18	5.06928e-18
MA0146.2	Zfx	3.37092	2.10336	4.04462	5.46827e-18	7.68235e-18
MA0485.2	HOXC9	3.36566	1.09398	4.374	6.34483e-18	8.89707e-18
MA0684.2	RUNX3	3.33658	1.93329	4.02145	1.43693e-17	2.01116e-17
MA1480.1	DPRX	3.33117	1.82832	4.13699	1.67161e-17	2.33525e-17
MA0777.1	MYBL2	3.31994	1.84446	4.18878	2.28548e-17	3.18686e-17
MA0710.1	NOTO	3.31697	1.94381	4.1482	2.4822e-17	3.4547e-17
MA1501.1	HOXB7	3.29314	1.27634	4.10411	4.8001e-17	6.6683e-17
MA0613.1	FOXG1	3.29041	1.78447	4.18045	5.1757e-17	7.17671e-17
MA0875.1	BARX1	3.28811	2.00962	4.0193	5.51414e-17	7.63181e-17
MA0602.1	Arid5a	3.28145	1.35424	4.11617	6.62085e-17	9.14659e-17
MA0628.1	POU6F1	3.27892	1.34902	4.13497	7.09736e-17	9.78675e-17
MA0862.1	GMEB2	3.27051	2.11088	3.72589	8.93496e-17	1.22979e-16
MA1603.1	Dmrt1	3.25815	2.21055	3.69249	1.25179e-16	1.71977e-16
MA1521.1	MAFA	3.24136	2.11022	3.56654	1.97394e-16	2.7069e-16
MA0820.1	FIGLA	3.24078	2.10467	3.93381	2.00558e-16	2.74525e-16
MA0675.1	NKX6-2	3.23878	1.6185	4.18782	2.11666e-16	2.892e-16
MA0844.1	XBP1	3.23819	1.66221	3.93728	2.1508e-16	2.93327e-16
MA0014.3	PAX5	3.23433	1.83725	4.11107	2.38753e-16	3.25017e-16
MA1149.1	RARA::RXRG	3.23057	1.87949	4.05893	2.64193e-16	3.58995e-16
MA0637.1	CENPB	3.22963	1.76367	4.15284	2.70978e-16	3.67544e-16
MA1503.1	HOXB9	3.22603	1.08367	4.13917	2.98598e-16	4.04273e-16
MA0003.4	TFAP2A	3.2108	2.04358	3.94262	4.49392e-16	6.0733e-16
MA0872.1	TFAP2A(var.3)	3.18605	1.19256	4.09132	8.68924e-16	1.17218e-15
MA1113.2	PBX2	3.17355	1.24889	3.94856	1.20981e-15	1.62909e-15
MA0700.2	LHX2	3.17137	1.09592	3.98883	1.28123e-15	1.72216e-15
MA0886.1	EMX2	3.16224	1.67591	4.08474	1.62957e-15	2.18644e-15
MA0860.1	Rarg(var.2)	3.15325	2.1566	3.69123	2.06375e-15	2.76402e-15
MA1108.2	MXI1	3.13833	0.902125	3.91455	3.04803e-15	4.07497e-15
MA0854.1	Alx1	3.13523	1.7842	3.93408	3.30438e-15	4.40978e-15
MA0743.2	SCRT1	3.13259	1.88583	3.62283	3.53942e-15	4.71501e-15
MA0814.2	TFAP2C(var.2)	3.12982	1.78781	3.8815	3.80352e-15	5.0578e-15
MA0087.1	Sox5	3.12694	1.82713	3.92125	4.09871e-15	5.44063e-15
MA0774.1	MEIS2	3.12248	1.67969	3.91359	4.60182e-15	6.09762e-15
MA1556.1	RXRG(var.2)	3.11404	1.38446	3.89455	5.72446e-15	7.57172e-15
MA0661.1	MEOX1	3.10894	1.14235	3.93651	6.52898e-15	8.62056e-15
MA0106.3	TP53	3.10869	2.03937	3.61709	6.57211e-15	8.66218e-15
MA1594.1	ZNF382	3.10085	1.71642	3.90601	8.04152e-15	1.05802e-14
MA0718.1	RAX	3.08144	1.27709	3.98527	1.32194e-14	1.73622e-14
MA1471.1	BARX2	3.06812	1.52822	4.05015	1.85562e-14	2.43285e-14
MA0909.2	HOXD13	3.06146	1.34035	3.97211	2.19656e-14	2.8748e-14
MA0827.1	OLIG3	3.06044	1.86047	3.51005	2.25401e-14	2.94481e-14
MA0877.2	BARHL1	3.05938	1.31406	3.83603	2.31561e-14	3.02001e-14
MA1534.1	NR1I3	3.05832	1.74107	3.87704	2.37834e-14	3.0964e-14
MA1555.1	RXRB(var.2)	3.05465	1.44616	3.89012	2.60943e-14	3.39135e-14
MA0084.1	SRY	3.05388	1.91086	3.69553	2.66097e-14	3.45232e-14
MA1530.1	NKX6-3	3.05287	1.44291	3.87831	2.72975e-14	3.5354e-14
MA0879.1	Dlx1	3.05236	1.64219	3.90628	2.76487e-14	3.57468e-14
MA0671.1	NFIX	3.04738	1.59109	3.73102	3.13468e-14	4.0458e-14
MA0804.1	TBX19	3.03495	1.31493	3.90978	4.28397e-14	5.51959e-14
MA0027.2	EN1	3.03258	1.61882	3.75191	4.5463e-14	5.84749e-14
MA1538.1	NR2F1(var.3)	3.02999	1.90687	3.68569	4.85074e-14	6.22832e-14
MA1497.1	HOXA6	3.02739	1.01059	3.89736	5.17673e-14	6.63547e-14
MA0720.1	Shox2	3.0183	1.19068	3.90034	6.49321e-14	8.30864e-14
MA0858.1	Rarb(var.2)	3.01353	1.46406	3.86543	7.31188e-14	9.34017e-14
MA0870.1	Sox1	3.01145	1.89733	3.58764	7.70084e-14	9.82022e-14
MA0780.1	PAX3	3.00397	1.54936	3.57521	9.26893e-14	1.17997e-13
MA0699.1	LBX2	2.99376	1.34466	3.84511	1.193e-13	1.51614e-13
MA0607.1	Bhlha15	2.98616	1.84905	3.43579	1.43875e-13	1.82535e-13
MA0903.1	HOXB3	2.98253	1.66748	3.76048	1.57281e-13	1.99205e-13
MA0822.1	HES7	2.97636	1.75562	3.53212	1.82967e-13	2.31344e-13
MA0898.1	Hmx3	2.96734	1.66526	3.77061	2.28133e-13	2.87965e-13
MA0644.1	ESX1	2.96488	1.43264	3.78274	2.42236e-13	3.0525e-13
MA0897.1	Hmx2	2.95655	1.45108	3.81606	2.96699e-13	3.7325e-13
MA0783.1	PKNOX2	2.95621	1.51923	3.68899	2.9915e-13	3.757e-13
MA0693.2	VDR	2.95283	1.77462	3.55209	3.2474e-13	4.07153e-13
MA0680.1	PAX7	2.95002	1.13207	3.62359	3.47684e-13	4.35188e-13
MA1540.1	NR5A1	2.93465	1.89052	3.61123	5.03989e-13	6.29775e-13
MA0468.1	DUX4	2.93028	1.58022	3.77798	5.59914e-13	6.98488e-13
MA1123.2	TWIST1	2.91153	1.13149	3.61886	8.77524e-13	1.09288e-12
MA0525.2	TP63	2.90909	1.80253	3.53892	9.29987e-13	1.15628e-12
MA0670.1	NFIA	2.90083	1.24075	3.63854	1.13197e-12	1.40507e-12
MA1470.1	BACH2(var.2)	2.89721	1.14801	3.69035	1.23357e-12	1.52865e-12
MA0885.1	Dlx2	2.86471	1.77013	3.49325	2.65369e-12	3.28301e-12
MA0851.1	Foxj3	2.86344	1.84893	3.21826	2.7334e-12	3.37602e-12
MA1585.1	ZKSCAN1	2.86	1.11813	3.54476	2.96259e-12	3.65305e-12
MA1552.1	RARB(var.3)	2.8497	1.62824	3.62959	3.7664e-12	4.63652e-12
MA1112.2	NR4A1	2.8406	1.23343	3.50888	4.65217e-12	5.71749e-12
MA0069.1	PAX6	2.83971	1.65192	3.55173	4.74906e-12	5.82697e-12
MA0884.1	DUXA	2.83844	1.70115	3.54276	4.89186e-12	5.99233e-12
MA0646.1	GCM1	2.82414	1.6209	3.50586	6.80379e-12	8.3207e-12
MA0781.1	PAX9	2.81767	1.37741	3.4862	7.89435e-12	9.6386e-12
MA0719.1	RHOXF1	2.81069	1.28586	3.48713	9.2646e-12	1.12931e-11
MA0615.1	Gmeb1	2.80495	1.18511	3.70834	1.05612e-11	1.28527e-11
MA0896.1	Hmx1	2.80388	1.33956	3.43451	1.08227e-11	1.31494e-11
MA0611.1	Dux	2.80242	1.68255	3.59609	1.11893e-11	1.35728e-11
MA0678.1	OLIG2	2.7968	1.63722	3.23437	1.27183e-11	1.54024e-11
MA1553.1	RARG(var.3)	2.79401	1.71093	3.27807	1.35503e-11	1.63833e-11
MA0141.3	ESRRB	2.77609	1.87848	3.1125	2.0323e-11	2.45323e-11
MA0610.1	DMRT3	2.77434	1.65476	3.45531	2.11438e-11	2.54819e-11
MA0635.1	BARHL2	2.76935	1.22458	3.53892	2.36545e-11	2.84617e-11
MA0633.1	Twist2	2.7606	1.6934	3.30024	2.87812e-11	3.45746e-11
MA0666.1	MSX1	2.74268	1.19833	3.52502	4.29246e-11	5.13993e-11
MA0708.1	MSX2	2.74268	1.19833	3.52502	4.29246e-11	5.13993e-11
MA0857.1	Rarb	2.72914	1.65655	3.29553	5.79265e-11	6.92519e-11
MA1466.1	ATF6	2.72795	1.38308	3.44128	5.9467e-11	7.09798e-11
MA0595.1	SREBF1	2.71434	1.1012	3.41062	8.02326e-11	9.56127e-11
MA0859.1	Rarg	2.71042	1.58099	3.32916	8.74149e-11	1.04006e-10
MA0009.2	TBXT	2.70668	1.20997	3.4419	9.48844e-11	1.12713e-10
MA0839.1	CREB3L1	2.69173	0.696687	3.40345	1.31407e-10	1.5585e-10
MA0806.1	TBX4	2.68797	1.32002	3.3633	1.4256e-10	1.68542e-10
MA0807.1	TBX5	2.68797	1.32002	3.3633	1.4256e-10	1.68542e-10
MA1568.1	TCF21(var.2)	2.68167	0.769939	3.35867	1.63375e-10	1.92845e-10
MA0891.1	GSC2	2.67315	1.19407	3.48185	1.96331e-10	2.31379e-10
MA1476.1	DLX5	2.65624	1.66848	3.15297	2.82138e-10	3.31979e-10
MA0019.1	Ddit3::Cebpa	2.65538	1.37711	3.31441	2.87347e-10	3.37576e-10
MA1587.1	ZNF135	2.63476	1.33879	3.35271	4.45338e-10	5.22361e-10
MA0797.1	TGIF2	2.62752	1.50239	3.22308	5.18874e-10	6.07661e-10
MA0091.1	TAL1::TCF3	2.62552	1.48608	3.27431	5.41268e-10	6.32893e-10
MA0861.1	TP73	2.6226	1.7454	2.959	5.75546e-10	6.71921e-10
MA0890.1	GBX2	2.61213	1.55387	3.21451	7.16797e-10	8.35517e-10
MA0902.2	HOXB2	2.60464	1.65461	3.02641	8.38309e-10	9.75629e-10
MA1524.1	MSGN1	2.59165	1.44503	3.27159	1.09801e-09	1.27588e-09
MA1533.1	NR1I2	2.57945	1.37049	3.32801	1.4128e-09	1.63911e-09
MA0105.4	NFKB1	2.57702	1.52433	3.15817	1.48505e-09	1.72026e-09
MA1500.1	HOXB6	2.57592	1.15601	3.22187	1.51922e-09	1.75711e-09
MA0728.1	Nr2f6(var.2)	2.57325	1.45126	3.13053	1.60472e-09	1.85313e-09
MA0643.1	Esrrg	2.56167	1.68957	2.90326	2.03433e-09	2.34561e-09
MA0796.1	TGIF1	2.55229	1.25355	3.23662	2.46266e-09	2.8351e-09
MA0100.3	MYB	2.54859	1.57987	2.99382	2.65468e-09	3.05145e-09
MA1489.1	FOXN3	2.54425	1.17406	3.17853	2.89901e-09	3.32717e-09
MA0876.1	BSX	2.53184	1.27163	3.25346	3.7239e-09	4.26732e-09
MA1478.1	DMRTA2	2.52415	1.59739	2.94699	4.34612e-09	4.97271e-09
MA0648.1	GSC	2.51799	1.06345	3.34382	4.9162e-09	5.61637e-09
MA1468.1	ATOH7	2.48842	1.45877	2.99558	8.83874e-09	1.00821e-08
MA1498.1	HOXA7	2.48523	1.23222	3.16233	9.41104e-09	1.06859e-08
MA1502.1	HOXB8	2.48523	1.23222	3.16233	9.41104e-09	1.06859e-08
MA0910.2	HOXD8	2.48523	1.23222	3.16233	9.41104e-09	1.06859e-08
MA1518.1	LHX1	2.46472	1.48512	2.97506	1.40533e-08	1.59328e-08
MA0729.1	RARA	2.46451	0.775729	3.07737	1.41112e-08	1.59741e-08
MA1618.1	Ptf1a	2.45927	1.02163	3.11897	1.56251e-08	1.7661e-08
MA1532.1	NR1D2	2.4565	1.32649	3.10253	1.64841e-08	1.86039e-08
MA1494.1	HNF4A(var.2)	2.43761	1.47069	2.99804	2.37261e-08	2.67367e-08
MA1602.1	ZSCAN29	2.42703	1.41193	2.9479	2.90492e-08	3.26858e-08
MA0642.1	EN2	2.41688	1.23975	3.03761	3.52316e-08	3.95825e-08
MA0074.1	RXRA::VDR	2.4105	1.31339	2.9799	3.97575e-08	4.46001e-08
MA0125.1	Nobox	2.40807	1.52355	2.95018	4.16272e-08	4.66274e-08
MA1495.1	HOXA1	2.39388	1.31334	3.03454	5.43613e-08	6.07089e-08
MA0900.2	HOXA2	2.39388	1.31334	3.03454	5.43613e-08	6.07089e-08
MA0469.3	E2F3	2.37691	0.489114	2.99529	7.4607e-08	8.31941e-08
MA0821.1	HES5	2.37391	1.3659	2.80908	7.88794e-08	8.7827e-08
MA0883.1	Dmbx1	2.35639	1.25403	2.8493	1.08987e-07	1.21169e-07
MA0776.1	MYBL1	2.34115	1.09895	3.0001	1.44018e-07	1.59878e-07
MA1576.1	THRB(var.3)	2.33725	1.10907	2.94229	1.54605e-07	1.71375e-07
MA0895.1	HMBOX1	2.33041	1.202	2.8345	1.75009e-07	1.93704e-07
MA0668.1	NEUROD2	2.32313	1.23703	2.76854	1.99614e-07	2.20611e-07
MA0132.2	PDX1	2.31059	1.17562	2.73188	2.50009e-07	2.7549e-07
MA1481.1	DRGX	2.31059	1.17562	2.73188	2.50009e-07	2.7549e-07
MA0596.1	SREBF2	2.27687	1.10863	2.83395	4.54541e-07	5.00129e-07
MA0505.1	Nr5a2	2.27171	1.45487	2.59621	4.97574e-07	5.46672e-07
MA0817.1	BHLHE23	2.2642	1.46105	2.67095	5.67373e-07	6.22442e-07
MA0826.1	OLIG1	2.26144	1.44815	2.56024	5.95314e-07	6.52136e-07
MA1531.1	NR1D1	2.24527	0.867422	2.79478	7.8762e-07	8.61531e-07
MA0738.1	HIC2	2.23982	1.50511	2.63259	8.65106e-07	9.44903e-07
MA0494.1	Nr1h3::Rxra	2.23377	1.27271	2.85016	9.59644e-07	1.04663e-06
MA0887.1	EVX1	2.22991	0.99379	2.94688	1.02512e-06	1.11641e-06
MA0794.1	PROX1	2.22553	1.33163	2.76614	1.10477e-06	1.20139e-06
MA0904.2	HOXB5	2.22014	1.08257	2.80335	1.21066e-06	1.31463e-06
MA1505.1	HOXC8	2.21619	0.753561	2.79451	1.29467e-06	1.40381e-06
MA0730.1	RARA(var.2)	2.19902	1.34707	2.73387	1.72902e-06	1.87206e-06
MA1110.1	NR1H4	2.18168	1.16606	2.65552	2.30865e-06	2.49602e-06
MA0739.1	Hic1	2.1748	1.18305	2.79092	2.58725e-06	2.79318e-06
MA0752.1	ZNF410	2.16691	1.33017	2.59093	2.94649e-06	3.17642e-06
MA0793.1	POU6F2	2.1624	0.852566	2.75398	3.17271e-06	3.41536e-06
MA0775.1	MEIS3	2.16049	0.860563	2.75515	3.27376e-06	3.51906e-06
MA0754.1	CUX1	2.14246	1.31396	2.60648	4.38995e-06	4.71209e-06
MA0881.1	Dlx4	2.13581	1.03148	2.63713	4.88771e-06	5.23884e-06
MA1479.1	DMRTC2	2.13232	1.07774	2.64444	5.16971e-06	5.53315e-06
MA0714.1	PITX3	2.12973	1.47574	2.52328	5.38946e-06	5.76008e-06
MA0594.2	HOXA9	2.12653	0.860796	2.6855	5.6736e-06	6.05509e-06
MA0040.1	Foxq1	2.12324	1.25227	2.56876	5.98044e-06	6.37345e-06
MA0818.1	BHLHE22	2.11747	1.31751	2.56485	6.55745e-06	6.9784e-06
MA1572.1	TGIF2LY	2.11654	1.10852	2.69132	6.65499e-06	7.07211e-06
MA1570.1	TFAP4(var.2)	2.11544	1.24428	2.44653	6.77195e-06	7.18617e-06
MA1549.1	POU6F1(var.2)	2.11137	0.95194	2.67591	7.22402e-06	7.65499e-06
MA0880.1	Dlx3	2.07556	1.04606	2.5555	1.26667e-05	1.34033e-05
MA1571.1	TGIF2LX	2.0689	1.02829	2.65956	1.40389e-05	1.48343e-05
MA0755.1	CUX2	2.05226	1.31253	2.38106	1.81218e-05	1.91215e-05
MA0461.2	Atoh1	2.0428	1.20765	2.37607	2.09248e-05	2.20479e-05
MA1541.1	NR6A1	2.03582	1.37229	2.33005	2.32537e-05	2.44672e-05
MA1499.1	HOXB4	2.01998	1.08377	2.50117	2.94878e-05	3.09394e-05
MA1504.1	HOXC4	2.01998	1.08377	2.50117	2.94878e-05	3.09394e-05
MA0882.1	DLX6	2.00329	1.0262	2.56187	3.77703e-05	3.95739e-05
MA0722.1	VAX1	1.97331	0.933781	2.43406	5.8489e-05	6.11104e-05
MA0723.1	VAX2	1.97331	0.933781	2.43406	5.8489e-05	6.11104e-05
MA1649.1	ZBTB12	1.96744	0.599519	2.43885	6.36449e-05	6.64044e-05
MA0726.1	VSX2	1.95769	1.1879	2.38932	7.31802e-05	7.62464e-05
MA0631.1	Six3	1.94426	0.835226	2.5268	8.85616e-05	9.21436e-05
MA0612.2	EMX1	1.94302	1.23986	2.23859	9.0126e-05	9.36406e-05
MA0893.2	GSX2	1.93975	1.19311	2.12998	9.43665e-05	9.77741e-05
MA0912.2	HOXD3	1.93975	1.19311	2.12998	9.43665e-05	9.77741e-05
MA0623.2	NEUROG1	1.91983	0.812498	2.55075	0.000124663	0.000128985
MA0779.1	PAX1	1.90006	0.777459	2.36412	0.000163664	0.000169104
MA1608.1	Isl1	1.79302	0.668897	2.33922	0.000664788	0.000685936
MA1147.1	NR4A2::RXRA	1.78879	1.10932	2.15462	0.000700861	0.000722158
MA0778.1	NFKB2	1.78314	0.813175	2.34004	0.000751939	0.000773719
MA1547.1	PITX2	1.77737	0.913054	2.13593	0.000807742	0.000829994
MA0724.1	VENTX	1.77378	0.783183	2.24303	0.000844263	0.000866327
MA0712.2	OTX2	1.76424	0.891582	2.22271	0.000949179	0.000972648
MA1575.1	THRB(var.2)	1.72566	1.01575	2.14126	0.00150863	0.00154381
MA0067.1	Pax2	1.72453	0.527287	2.31361	0.00152903	0.00156254
MA0888.1	EVX2	1.71527	0.91891	2.17509	0.00170457	0.00173955
MA0158.2	HOXA5	1.69941	0.765451	2.13316	0.00204926	0.00208845
MA0669.1	NEUROG2	1.68784	1.05406	1.98911	0.00233967	0.00238117
MA1544.1	OVOL1	1.68344	0.870337	2.06231	0.00245973	0.00249994
MA1539.1	NR2F6(var.3)	1.67497	0.992526	2.03706	0.00270715	0.00274767
MA0711.1	OTX1	1.66791	0.97827	1.9914	0.00293009	0.0029699
MA1496.1	HOXA4	1.65796	0.593229	2.0638	0.00327311	0.00330859
MA1507.1	HOXD4	1.65796	0.593229	2.0638	0.00327311	0.00330859
MA0682.2	PITX1	1.6376	0.969288	2.00478	0.00409205	0.00413081
MA0258.2	ESR2	1.62609	0.968762	1.99758	0.00463306	0.00467063
MA1146.1	NR1H4::RXRA	1.59735	0.91257	1.91364	0.00627838	0.00632074
MA1545.1	OVOL2	1.58371	0.669492	2.03586	0.00722936	0.00726833
MA1546.1	PAX3(var.2)	1.52952	0.482501	1.92415	0.0124088	0.0124589
MA0749.1	ZBED1	1.38454	0.855662	1.70877	0.0449039	0.0450246
MA0112.3	ESR1	1.24127	0.692837	1.57749	0.127143	0.127314
MA0066.1	PPARG	1.03454	0.593275	1.30008	0.381055	0.381055
