# Supplementary material for: CEBPA restricts alveolar type 2 cell plasticity during development and injury-repair
Source: Nat Commun. 2024 May 16;15:4148. doi: 10.1038/s41467-024-48632-3 (PMC11099190; doi:10.1038/s41467-024-48632-3)
Supplement: Supplementary file 4 — Source Data [file 41467_2024_48632_MOESM4_ESM.zip › Source Data/Tables/Source data for Fig 2 Supplementary Figure 4.xlsx]

## Sheet: Fig. 2B
Fig. 2B : Quantification of immunofluorescence images in figure 2B
p9 CEBPA F/F; SFTPCcreER, Rosa Sun1/+GFP, CEBPA
	GFP+	GFP+/CEBP+	gfp+/cebpa-	deletion Effeciency	specificity(AT2/GFP+)	*100
Control mouse 1
image1	162	160	2		0.987654	98.7654
image2	152	139	13		0.914474	91.4474
image3	119	119	0		1	100
Control mouse 2
image1	114	111	3		0.973684	97.3684
image2	127	122	5		0.96063	96.063
image3	131	128	3		0.977099	97.7099
Control mouse 3
image1	113	105	8		0.929204	92.9204
image2	85	79	6		0.929412	92.9412
image3	307	304	3		0.990228	99.0228
Mutant mouse 1
image1	104	5	99	0.951923
image2	90	10	80	0.888889
image3	92	4	88	0.956522	2.79733	0.932445
mutant mouse 2
image1	129	12	117	0.906977	2.55524	0.851746
image2	135	28	107	0.792593
image3	194	28	166	0.85567
mutant mouse 3
image1	508	66	442	0.870079	1.59688	0.532294
image2	388	106	282	0.726804

## Sheet: Fig. 2F
Fig. 2F : Quantification of immunofluorescence images in figure 2F
AT1-like
p9 CEBPA F/F; SFTPCcreER, Rosa Sun1/+
	GFP+	GFP+/HOPX+
mutant mouse 1
image1	125	18
image2	94	10
image3	67	10
mutant mouse 2
image1	209	28
image2	55	6
image3	380	50
mutant mouse 3
image1	380	39
image2	458	62
image3	142	13
image4	139	19
Control mouse 1
image1	186	2
image2	137	1
image3	133	1
Control mouse 2
image1	121	2
image2	120	1
image3	125	4
Control mouse 3
image1	119	1
image2	310	5
image3	102	0
Progenitor-like
p9 CEBPA F/F; SFTPCcreER, Rosa Sun1/+
	GFP+	GFP+/SOX9+	%SOX9+
Control mouse 1
image1	128	0	0
image2	89	0	0
image3	105	0	0
Control mouse 2
image1	126	0	0
image2	196	1	0.00510204
image3	221	0	0
Control mouse 3
image1	307	0	0
image2	113	1	0.00884956
image3	85	0	0
Mutant mouse 1
image1	116	105	0.905172
image2	112	78	0.696429
image3	97	87	0.896907
mutant mouse 2
image1	130	122	0.938462
image2	153	123	0.803922
image3	240	198	0.825
mutant mouse 3
image1	162	106	0.654321
image2	120	87	0.725
image3	72	56	0.777778
proliferating cells
p9 CEBPA F/+ orF; SFTPCcreER, Rosa Sun1/+ / gfp/ki67
	gfp+	GFP+/KI67+	% proliferative cells
Control mouse 1
image1	344	30	0.0872093
image2	272	18	0.0661765
image3	148	3	0.0202703
Control mouse 2
image1	326	13	0.0398773
image2	363	32	0.0881543
image3	404	26	0.0643564
Control mouse 3
image1	341	24	0.0703812
image2	196	10	0.0510204
image3	343	28	0.0816327
Mutant mouse 1
image1	623	113	0.18138
image2	455	91	0.2
image3	461	91	0.197397
mutant mouse 2
image1	432	94	0.217593
image2	507	122	0.240631
image3	330	81	0.245455
mutant mouse 3
image1	299	96	0.32107
image2	307	99	0.322476
image3

## Sheet: Supplementary Figure. 4B
Supplementary Figure. 4B: quantification of the number of lamellar bodies per cell
P9 control	P9 mutant
5	3
9	1
5	0
15	3
6	7
4	0
8	6
9	0
4	3
6	2
	1
	0
	3
	0
	0
	0
	8
	4
	2
	3
