# Supplementary material for: CEBPA restricts alveolar type 2 cell plasticity during development and injury-repair
Source: Nat Commun. 2024 May 16;15:4148. doi: 10.1038/s41467-024-48632-3 (PMC11099190; doi:10.1038/s41467-024-48632-3)
Supplement: Supplementary file 4 — Source Data [file 41467_2024_48632_MOESM4_ESM.zip › Source Data/Tables/Source data for Fig 3.xlsx]

## Sheet: Fig. 3C
Fig. 3C: AT1 , AT2 and Progenitors meta gene lists
Progenitors	AT1	AT2
Slc44a2	2810474O19Rik	Lyz2
Fam136a	Ager	Sftpa1
Tmx2	Ahnak	Sftpb
Stk26	Akap5	Sftpc
Armc10	Alcam	Sftpd
Rrp15	Anxa3	Cbr2
3000002C10Rik	Anxa5	Cd74
Nxpe2	App	Cxcl15
Rassf10	Aqp5	Scd1
Sh3rf3	Asah1	Lyz1
4921524J17Rik	B2m	Chil1
Frmd6	Bcam	S100g
Psrc1	Cadm1	Slc34a2
Akirin1	Cav1	Napsa
Acss3	Cav2	H2-Aa
Aadac	Cavin2	H2-Ab1
Acaca	Cd9	Elovl1
Acot1	Cers2	Hc
Adamts18	Cldn18	Lcn2
Ager	Clic3	Nupr1
Afap1l1	Clic5	Hp
Aldoart2	Cnn2	Lamp3
Anxa4	Col4a2	Cd36
Arg2	Col4a3	Ly6e
Asns	Col4a4	H2-Eb1
Atic	Crip2	Apoe
BC003331	Cryab	Pla2g1b
Eva1a	Ctsl	Scgb1a1
Slc38a7	Cyp2b10	Cebpd
Bcas2	Cyp4b1	Rnase4
Bex4	Cystm1	Lpcat1
Bmp4	Dag1	Selenop
Bsg	Dpysl2	Sfta2
Bspry	Emp2	Wfdc2
Rpf2	Fbln5	Lrg1
Cwh43	Gprc5a	Fabp5
Fancm	Gpx4	Abca3
Cachd1	Hopx	Acot7
Capza1	Hs2st1	Mt1
Ccdc80	Icam1	Chia1
Ccnh	Ier3	Ctsc
Clu	Igfbp2	Apoc1
Col18a1	Igfbp6	Chchd10
Col9a3	Igfbp7	Lgi3
Crb3	Krt7	Dram1
Ctgf	Lamp1	Bex2
Cth	Laptm4a	H2-K1
Hn1l	Limch1	Fasn
Dlk1	Lmo7	Atp1b1
Dnah11	Mal2	Car8
Egfl6	Malat1	Cd200
Epb41l3	Mettl7a1	Tspo
Epha4	Mfge8	Tmem243
Etv5	Msn	Npc2
Fbn2	Mthfd1	Ramp1
Fosl2	Myl12a	Errfi1
Foxp2	Myl12b	Cox6a2
Gja1	Myo1b	Mid1ip1
Pdpn	Nbl1	Ces1d
Gpc1	Ndnf	Ang
Grb10	Neat1	H2afj
Gtf2h1	Pdgfa	Tgoln1
H2-Bl	Pdpn	Cat
H2-M3	Pgrmc1	Muc1
Hes6	Pmp22	Acsl4
Id2	Ppp3ca	Prnp
Jtb	Prdx6	Abhd2
Aimp2	Psap	H2-D1
Kif4	Pxdc1	Npw
Lama3	Qk	Zfp36
Lamc1	Rabac1	Trf
Lamc2	Rhoa	Cpm
Cnmd	Rtkn2	Il33
Lgi3	S100a6	Zdhhc3
Lin7a	Scd2	Dcxr
Lsm3	Sec14l3	Gclc
Mapk6	Sec62	Scp2
Mbip	Sema3e	Smim6
Mical1	Slc39a8	Atp6v1c2
Morc1	Slc44a2	Emb
Mrps18c	Smpdl3a	Iah1
Mtch1	Son	Acoxl
Nme1	Sparc	Atp11a
Nnat	Spock2	Cited2
Nnt	Sypl	mt-Co1
Paqr6	Timp2	Aldh2
Pcsk6	Timp3	Nucb2
Pex12	Tmem37	Soat1
Ppp1r3b	Tmem59	Mlc1
Rab27b	Tppp3	Jund
Rab3ip	Tspan8	Atp8a1
Rai14	Vamp8	Ank3
Rasl11b	Vegfa	Socs2
Bex1	Aplp2	Selenbp1
Trmt10c	Cd81	Gstt1
Rpn1	Gsn	Rasl11a
Rpn2	Pdlim2	Mgst1
Atxn7	Ptpre	Cebpa
Scara3	Zfyve21	Herpud1
Serpinb6b	Cd151	Hspa1a
Sftpc
Sipa1l1
Slc16a1
Slc1a4
Slc39a8
Slco4c1
Sox11
Sox9
Sp5
Stk38l
Tfap2c
Tgfb2
Tgif1
Thbd
Thbs1
Tinag
Ano1
Trim2
Wnt7b

## Sheet: Fig. 3D 
Fig 3D: Differentially expressed genes between between mutant vs control AT2 cells for volcano plot
P values were calculated using two-tailed, non-parametric Wilcoxon rank sum test
gene	p_val	avg_log2FC	pc.1	pc.2	p_val_adj	gene_direction
Slc26a4	0	4.67671	0.27	0.016	0	UP
Col18a1	0	4.21128	0.768	0.097	0	UP
Frmpd4	2.2e-221	3.99645	0.183	0.019	7.11e-217	UP
Retnla	0	3.88749	0.991	0.413	0	UP
Gkn3	0	3.64167	0.484	0.033	0	UP
Sorbs2	0	3.57078	0.676	0.093	0	UP
Clu	0	3.53723	0.852	0.229	0	UP
A2m	0	3.42702	0.259	0.004	0	UP
Kcnb2	0	3.40109	0.567	0.088	0	UP
Mia	0	3.25066	0.552	0.064	0	UP
Adam12	0	3.23148	0.288	0.013	0	UP
Tafa2	2.08e-235	3.20092	0.185	0.015	6.72e-231	UP
Col27a1	0	3.16847	0.392	0.026	0	UP
Ust	0	3.14192	0.428	0.046	0	UP
Pigr	1.33e-180	3.03734	0.143	0.011	4.3e-176	UP
Col14a1	1.36e-171	2.98205	0.148	0.016	4.39e-167	UP
Pcdh9	0	2.90616	0.357	0.067	0	UP
Adamts18	2.64e-293	2.89302	0.246	0.028	8.51e-289	UP
Ptprt	7.31e-269	2.84594	0.244	0.034	2.36e-264	UP
Corin	3.56e-117	2.80537	0.092	0.006	1.15e-112	UP
Gm19466	3.53e-212	2.76292	0.179	0.019	1.14e-207	UP
Cubn	6.58e-275	2.72415	0.195	0.01	2.12e-270	UP
Pgc	0	2.71147	0.538	0.1	0	UP
Fmnl2	0	2.703	0.774	0.221	0	UP
Sox9	0	2.63319	0.786	0.219	0	UP
Hmgcs2	0	2.53013	0.615	0.162	0	UP
Tpd52l1	0	2.49648	0.394	0.061	0	UP
Plcl1	3.75e-176	2.4892	0.188	0.035	1.21e-171	UP
Ctnnd2	0	2.44613	0.994	0.742	0	UP
Sec14l5	2.47e-245	2.43682	0.166	0.005	7.97e-241	UP
Tgfb2	9.21e-267	2.4209	0.283	0.056	2.97e-262	UP
Eif3j2	3.04e-293	2.41539	0.197	0.006	9.81e-289	UP
Gm6999	5.76e-227	2.39679	0.18	0.015	1.86e-222	UP
Sema3a	0	2.37438	0.589	0.232	0	UP
Tmem117	0	2.33421	0.333	0.055	0	UP
Ror2	0	2.32672	0.287	0.043	0	UP
Gna14	5.06e-166	2.26447	0.143	0.015	1.63e-161	UP
Mctp1	4.13e-146	2.21502	0.162	0.03	1.33e-141	UP
Arhgap42	0	2.21206	0.377	0.073	0	UP
Kirrel	0	2.21071	0.299	0.049	0	UP
Celf4	3.17e-198	2.17292	0.196	0.031	1.02e-193	UP
Sorbs2os	2.29e-254	2.13656	0.222	0.026	7.38e-250	UP
Ntm	2.28e-301	2.11536	0.408	0.126	7.35e-297	UP
Exoc6b	0	2.09909	0.983	0.841	0	UP
St3gal4	2.53e-219	2.09732	0.399	0.161	8.18e-215	UP
Bspry	0	2.06804	0.787	0.339	0	UP
Synm	0	2.03158	0.485	0.128	0	UP
Fgfr4	7.59e-192	2.02269	0.143	0.008	2.45e-187	UP
Tspan5	0	2.021	0.653	0.207	0	UP
Mical1	3.15e-220	2.0147	0.191	0.021	1.02e-215	UP
Prelp	1.3e-191	2.01107	0.136	0.005	4.19e-187	UP
Lama3	0	2.00926	0.879	0.424	0	UP
Rnf128	6.92e-236	1.98395	0.264	0.054	2.23e-231	UP
Dzip1l	0	1.96575	0.462	0.135	0	UP
Ckmt1	4.8e-259	1.96072	0.29	0.062	1.55e-254	UP
Trpm3	1.93e-111	1.91288	0.17	0.049	6.22e-107	UP
Pcx	0	1.89178	0.712	0.352	0	UP
Fstl4	0	1.86831	0.927	0.745	0	UP
Tdrd5	8.33e-215	1.86786	0.281	0.072	2.69e-210	UP
Bcar3	3.24e-258	1.83194	0.355	0.103	1.05e-253	UP
Srgap3	4.4e-274	1.81819	0.334	0.081	1.42e-269	UP
Tspan8	0	1.8097	0.926	0.565	0	UP
A4gnt	7.59e-135	1.80954	0.087	0	2.45e-130	UP
Kif23	3.58e-201	1.79753	0.223	0.043	1.16e-196	UP
Fras1	0	1.78911	0.531	0.194	0	UP
Lemd1	4.08e-126	1.75518	0.093	0.004	1.32e-121	UP
Pkdcc	3.4e-202	1.75132	0.233	0.049	1.1e-197	UP
Pkhd1	0	1.74519	0.487	0.16	0	UP
Arhgef3	4.12e-152	1.74354	0.191	0.043	1.33e-147	UP
Mki67	1.06e-175	1.7424	0.201	0.039	3.42e-171	UP
4930422I22Rik	3.22e-185	1.74012	0.247	0.063	1.04e-180	UP
Plpp1	1.8e-212	1.73567	0.276	0.069	5.8e-208	UP
Agr2	1.9e-119	1.72705	0.085	0.003	6.14e-115	UP
Antxr1	0	1.72474	0.863	0.478	0	UP
Cnksr2	2.28e-140	1.71377	0.191	0.048	7.35e-136	UP
Kirrel3	4.67e-63	1.70887	0.083	0.019	1.51e-58	UP
Ppp2r2b	4.27e-69	1.70641	0.088	0.019	1.38e-64	UP
Fxyd3	7.27e-187	1.69528	0.195	0.033	2.35e-182	UP
Fgf9	2.16e-174	1.67239	0.206	0.043	6.97e-170	UP
Tgfbr3	1.71e-138	1.64018	0.177	0.041	5.52e-134	UP
Capn6	4.34e-161	1.60467	0.215	0.053	1.4e-156	UP
Bmp4	0	1.60361	0.668	0.298	0	UP
Epha4	0	1.59887	0.84	0.487	0	UP
Spats2l	4.33e-212	1.59406	0.333	0.106	1.4e-207	UP
Sertad4	1.71e-256	1.58964	0.361	0.104	5.53e-252	UP
Ptgs1	0	1.57994	0.933	0.632	0	UP
Unc13c	6.06e-38	1.57854	0.05	0.012	1.96e-33	UP
Mageb18	3.01e-48	1.57766	0.055	0.01	9.73e-44	UP
Grin2b	2.36e-71	1.56458	0.098	0.024	7.61e-67	UP
Ano1	1.62e-264	1.56263	0.528	0.238	5.23e-260	UP
Vsig1	7.43e-83	1.56183	0.076	0.009	2.4e-78	UP
Malt1	1.96e-209	1.55775	0.649	0.406	6.33e-205	UP
Phyh	0	1.55647	0.46	0.152	0	UP
Atp10a	1.34e-126	1.54823	0.181	0.048	4.33e-122	UP
Atp2a3	6.01e-305	1.54603	0.484	0.177	1.94e-300	UP
Prickle1	2.39e-196	1.53404	0.316	0.101	7.71e-192	UP
Fbn2	2.07e-177	1.51268	0.522	0.304	6.68e-173	UP
Arhgdib	1.02e-117	1.51042	0.101	0.01	3.29e-113	UP
Plce1	1.1e-185	1.50524	0.311	0.103	3.54e-181	UP
Fermt1	1.26e-95	1.49795	0.085	0.009	4.07e-91	UP
Cytl1	3.68e-100	1.48896	0.07	0.002	1.19e-95	UP
Fxyd4	1.18e-94	1.48772	0.085	0.009	3.81e-90	UP
Epsti1	1.99e-122	1.48654	0.137	0.025	6.43e-118	UP
Top2a	8.3e-139	1.48593	0.162	0.032	2.68e-134	UP
Car2	0	1.48592	0.826	0.47	0	UP
Gm14133	2.38e-82	1.48557	0.054	0	7.68e-78	UP
Bcl11b	5.17e-257	1.48365	0.397	0.128	1.67e-252	UP
Akap5	7.53e-140	1.47909	0.427	0.227	2.43e-135	UP
Rnf150	9.03e-39	1.467	0.086	0.033	2.91e-34	UP
Tgfb3	4.47e-255	1.46167	0.453	0.172	1.44e-250	UP
Kitl	7.1e-134	1.43251	0.274	0.103	2.29e-129	UP
Arhgap6	0	1.43159	0.722	0.371	0	UP
Chsy3	3.13e-33	1.43154	0.087	0.037	1.01e-28	UP
Rtkn2	1.72e-36	1.43147	0.293	0.196	5.54e-32	UP
Ggt5	2.56e-214	1.42636	0.352	0.117	8.26e-210	UP
Anks1b	1.94e-92	1.42408	0.161	0.051	6.26e-88	UP
A630089N07Rik	9.16e-175	1.42364	0.331	0.123	2.96e-170	UP
Cenpf	7.52e-96	1.42059	0.106	0.018	2.43e-91	UP
Rgs3	3.88e-144	1.41761	0.18	0.039	1.25e-139	UP
Slc40a1	1.03e-78	1.40849	0.087	0.015	3.31e-74	UP
Gulp1	3.84e-61	1.40381	0.083	0.02	1.24e-56	UP
Daam2	0	1.39291	0.642	0.295	0	UP
Ak1	7.44e-209	1.39242	0.36	0.125	2.4e-204	UP
Ankfn1	1.59e-99	1.39127	0.203	0.076	5.13e-95	UP
Sh3rf3	0	1.38683	0.784	0.437	0	UP
Dtl	1.63e-80	1.38612	0.091	0.016	5.25e-76	UP
St8sia6	3.54e-65	1.3853	0.202	0.097	1.14e-60	UP
Serpinb9	0	1.38132	0.613	0.29	0	UP
Trim24	0	1.37626	0.684	0.348	0	UP
Sh3kbp1	1.35e-70	1.36925	0.078	0.014	4.37e-66	UP
Rgs10	2.03e-178	1.36518	0.308	0.103	6.56e-174	UP
Tspan13	1.09e-174	1.36103	0.283	0.088	3.52e-170	UP
Slc35f3	1.26e-57	1.35992	0.108	0.036	4.08e-53	UP
Mpdz	4.96e-86	1.35209	0.103	0.02	1.6e-81	UP
Tox	1.77e-136	1.35207	0.347	0.16	5.73e-132	UP
Trerf1	7.83e-166	1.347	0.279	0.09	2.53e-161	UP
Dlk1	0	1.33992	0.987	0.828	0	UP
Slc25a37	7.68e-111	1.33633	0.125	0.023	2.48e-106	UP
Racgap1	6.05e-106	1.33391	0.1	0.013	1.95e-101	UP
Kif3c	1.63e-148	1.33346	0.262	0.088	5.26e-144	UP
Dact1	1.46e-84	1.33116	0.076	0.008	4.71e-80	UP
Unc5d	2.21e-253	1.33116	0.588	0.302	7.14e-249	UP
Col4a6	1.01e-112	1.32789	0.196	0.063	3.25e-108	UP
Gm38811	8.31e-90	1.32337	0.12	0.028	2.68e-85	UP
Plch1	9.97e-154	1.32218	0.296	0.108	3.22e-149	UP
Gm26671	1.68e-124	1.31881	0.264	0.102	5.41e-120	UP
Gm4258	8.02e-246	1.31624	0.622	0.348	2.59e-241	UP
Agpat4	1.3e-108	1.30741	0.162	0.044	4.18e-104	UP
Bcap29	1.33e-212	1.29272	0.489	0.228	4.29e-208	UP
Stxbp6	3.42e-71	1.2912	0.106	0.028	1.11e-66	UP
Samhd1	2.58e-163	1.27792	0.41	0.188	8.32e-159	UP
Cldn4	5.89e-123	1.26518	0.276	0.111	1.9e-118	UP
D130009I18Rik	5.92e-97	1.26403	0.118	0.024	1.91e-92	UP
Sox6	2.06e-222	1.26187	0.537	0.273	6.64e-218	UP
Ctse	5.38e-95	1.25993	0.1	0.016	1.74e-90	UP
Kcnk2	1.03e-58	1.25881	0.175	0.081	3.31e-54	UP
Mcm3	3.7e-83	1.2471	0.103	0.021	1.2e-78	UP
2023-09-09	1.51e-152	1.24375	0.308	0.116	4.89e-148	UP
Gm20275	3.44e-180	1.24251	0.671	0.452	1.11e-175	UP
H2-Ab1	0	1.24182	0.94	0.694	0	UP
Pcsk5	5.96e-94	1.24072	0.195	0.071	1.92e-89	UP
2900026A02Rik	3.38e-149	1.23871	0.296	0.108	1.09e-144	UP
Ube2c	1.25e-84	1.23423	0.085	0.012	4.03e-80	UP
Adamts9	0	1.23217	0.878	0.638	0	UP
Cdh4	4.64e-62	1.22976	0.152	0.062	1.5e-57	UP
Mms22l	6.06e-64	1.22724	0.134	0.049	1.96e-59	UP
Mybpc2	1.39e-70	1.22566	0.068	0.009	4.49e-66	UP
Ptgr1	2.59e-210	1.2242	0.424	0.169	8.35e-206	UP
Sema3e	1.07e-77	1.22112	0.438	0.293	3.45e-73	UP
Tgfbi	4.42e-172	1.22101	0.443	0.214	1.43e-167	UP
Ptprz1	3.03e-41	1.21867	0.072	0.022	9.77e-37	UP
Ckap4	2.2e-235	1.21742	0.502	0.22	7.1e-231	UP
9030622O22Rik	0	1.217	0.763	0.486	0	UP
Mycn	1.12e-88	1.21513	0.125	0.031	3.61e-84	UP
Grik4	1.76e-127	1.21408	0.256	0.094	5.69e-123	UP
8430430B14Rik	2.57e-89	1.21311	0.119	0.028	8.31e-85	UP
Eya2	1.08e-307	1.2104	0.665	0.343	3.5e-303	UP
Plb1	3.95e-80	1.20839	0.093	0.018	1.28e-75	UP
Tspan1	1.22e-226	1.20657	0.545	0.27	3.94e-222	UP
Noxo1	3.86e-116	1.19954	0.222	0.077	1.25e-111	UP
Itgb6	8.1e-156	1.1967	0.552	0.33	2.61e-151	UP
Mylk	7.85e-146	1.19546	0.325	0.132	2.53e-141	UP
Mboat2	2.51e-67	1.19454	0.096	0.024	8.11e-63	UP
Cmss1	0	1.19352	0.995	0.952	0	UP
Crlf1	0	1.19199	0.76	0.423	0	UP
Psat1	3.52e-99	1.19105	0.159	0.046	1.14e-94	UP
Dnah11	6.34e-47	1.18451	0.12	0.05	2.05e-42	UP
Zfp366	8.76e-62	1.18086	0.044	0.001	2.83e-57	UP
Cdk1	5.03e-85	1.17172	0.078	0.009	1.62e-80	UP
Foxp2	0	1.1699	0.995	0.973	0	UP
C430049B03Rik	2.27e-149	1.16863	0.487	0.27	7.32e-145	UP
Prickle2	2.97e-124	1.16653	0.335	0.156	9.59e-120	UP
Gng7	2.53e-81	1.16613	0.106	0.023	8.16e-77	UP
Sec11c	1.84e-227	1.16326	0.543	0.266	5.94e-223	UP
Prdx4	2.11e-219	1.16187	0.519	0.247	6.8e-215	UP
Sntg2	4.85e-59	1.16082	0.089	0.024	1.57e-54	UP
Rhbdl2	2.03e-71	1.15656	0.049	0.001	6.56e-67	UP
Mcm5	6.24e-72	1.15633	0.092	0.02	2.01e-67	UP
Pbld2	3.95e-202	1.15496	0.519	0.26	1.28e-197	UP
Cryzl2	1.59e-124	1.15258	0.248	0.09	5.12e-120	UP
Homer2	4.87e-105	1.15036	0.199	0.068	1.57e-100	UP
Pdia4	1.72e-218	1.14974	0.549	0.279	5.56e-214	UP
Pla2g4f	7.48e-201	1.14863	0.452	0.194	2.41e-196	UP
Gm15867	1.13e-92	1.14813	0.16	0.049	3.66e-88	UP
Inpp4b	0	1.13778	0.95	0.889	0	UP
Depdc7	1.18e-66	1.13458	0.111	0.032	3.81e-62	UP
Abcg2	1.77e-63	1.13424	0.066	0.01	5.73e-59	UP
Sema5a	3.92e-148	1.13249	0.514	0.296	1.27e-143	UP
AI506816	2.12e-88	1.13242	0.13	0.034	6.84e-84	UP
Arhgef28	0	1.13082	0.801	0.516	0	UP
Pclaf	3.27e-67	1.13063	0.072	0.012	1.05e-62	UP
Nme1	8.38e-154	1.12958	0.353	0.146	2.7e-149	UP
4930570B17Rik	1.99e-64	1.12892	0.059	0.007	6.42e-60	UP
Yipf6	5.05e-286	1.12837	0.697	0.398	1.63e-281	UP
Grid2	1.71e-19	1.1271	0.049	0.02	5.51e-15	UP
Hells	2.04e-59	1.11332	0.142	0.057	6.58e-55	UP
Kank1	3.2e-109	1.11191	0.308	0.143	1.03e-104	UP
Bicd1	6.48e-57	1.10862	0.126	0.048	2.09e-52	UP
Sh3bgrl2	1.47e-205	1.10833	0.59	0.334	4.76e-201	UP
L3mbtl4	8.23e-63	1.10729	0.162	0.068	2.66e-58	UP
Cdca7	2.69e-96	1.10584	0.193	0.068	8.68e-92	UP
Prdm5	2.45e-92	1.10421	0.227	0.094	7.92e-88	UP
Gm50397	8.07e-40	1.10222	0.068	0.02	2.61e-35	UP
AU021092	4.56e-252	1.09705	0.662	0.38	1.47e-247	UP
BC006965	7.04e-63	1.09596	0.069	0.012	2.27e-58	UP
Sorcs2	0	1.09564	0.782	0.489	0	UP
Ildr2	1.15e-54	1.09367	0.044	0.003	3.73e-50	UP
Gm30624	2.36e-57	1.08987	0.074	0.016	7.61e-53	UP
Prxl2a	4.33e-191	1.08798	0.469	0.217	1.4e-186	UP
Mpp6	1.13e-128	1.08678	0.414	0.215	3.66e-124	UP
Flvcr2	7.57e-142	1.08467	0.429	0.218	2.44e-137	UP
Map2k6	2.86e-72	1.08456	0.119	0.035	9.25e-68	UP
Il4ra	1.34e-92	1.07943	0.213	0.084	4.31e-88	UP
Mcm6	1.19e-88	1.07469	0.204	0.08	3.85e-84	UP
Cd81	0	1.07134	0.893	0.654	0	UP
Vgll4	0	1.07109	0.901	0.715	0	UP
Igf1r	0	1.07096	0.822	0.545	0	UP
Exoc4	0	1.07056	0.956	0.813	0	UP
Gm42031	4.18e-65	1.06803	0.072	0.012	1.35e-60	UP
Ciita	1.83e-175	1.06645	0.447	0.205	5.92e-171	UP
Gm36569	1.6e-46	1.06466	0.064	0.016	5.17e-42	UP
Ubash3b	2.22e-59	1.06415	0.086	0.022	7.16e-55	UP
Guca2a	2.7e-66	1.06334	0.047	0.002	8.73e-62	UP
Porcn	6.6e-92	1.06289	0.189	0.068	2.13e-87	UP
Sh3rf2	7.89e-58	1.05815	0.119	0.042	2.55e-53	UP
Spns2	3.57e-61	1.05681	0.08	0.018	1.15e-56	UP
Asap1	2.62e-118	1.05567	0.296	0.126	8.46e-114	UP
Zfp804b	5.33e-68	1.05233	0.249	0.129	1.72e-63	UP
Smarca1	5.74e-90	1.05089	0.24	0.104	1.85e-85	UP
Mpped2	1.75e-52	1.05025	0.094	0.03	5.64e-48	UP
Timp2	2.8e-143	1.04964	0.392	0.184	9.04e-139	UP
Hs3st1	9.6e-68	1.04856	0.154	0.059	3.1e-63	UP
Gm19610	9.52e-35	1.0463	0.036	0.005	3.07e-30	UP
H2-DMb2	1.31e-67	1.04593	0.063	0.007	4.22e-63	UP
Vill	8.52e-103	1.04523	0.206	0.072	2.75e-98	UP
Frem2	9.64e-250	1.04377	0.65	0.354	3.11e-245	UP
Hsph1	7.24e-75	1.04277	0.268	0.137	2.34e-70	UP
Dgki	1.74e-40	1.04016	0.042	0.006	5.6e-36	UP
Slc22a19	2.73e-76	1.03989	0.164	0.06	8.8e-72	UP
Emp1	1.94e-47	1.03734	0.106	0.04	6.25e-43	UP
Fbln5	4.64e-116	1.0289	0.348	0.168	1.5e-111	UP
Pdlim3	3.09e-49	1.02815	0.09	0.029	9.99e-45	UP
Gm29266	7.35e-36	1.02422	0.04	0.007	2.37e-31	UP
Birc5	1.05e-62	1.02316	0.066	0.01	3.39e-58	UP
Pcsk6	1.78e-183	1.02098	0.579	0.324	5.76e-179	UP
Fam114a1	5.84e-83	1.02089	0.18	0.067	1.89e-78	UP
Gm43305	9.91e-78	1.02071	0.167	0.062	3.2e-73	UP
Edn3	3.63e-78	1.01974	0.156	0.054	1.17e-73	UP
Cavin1	4.58e-162	1.01793	0.53	0.298	1.48e-157	UP
Rasgrp1	1.17e-62	1.01786	0.042	0.001	3.79e-58	UP
H2-Eb1	0	1.0163	0.837	0.565	0	UP
Calr	1.68e-300	1.01625	0.817	0.576	5.43e-296	UP
Lor	1.48e-54	1.01409	0.065	0.013	4.78e-50	UP
Tnfrsf11a	7.42e-118	1.01406	0.356	0.173	2.4e-113	UP
Tspan7	2.77e-127	1.01118	0.368	0.176	8.93e-123	UP
Pkib	1.99e-44	1.00834	0.065	0.016	6.44e-40	UP
Zfp808	2.38e-73	1.00793	0.144	0.049	7.68e-69	UP
Snhg18	2.37e-126	1.00618	0.345	0.157	7.65e-122	UP
Pak6	2.24e-68	1.00546	0.115	0.034	7.24e-64	UP
Traf4	8.56e-134	1.00518	0.35	0.153	2.76e-129	UP
Greb1l	1.23e-106	1.00517	0.373	0.197	3.96e-102	UP
Gm43189	5.13e-46	1.00238	0.046	0.006	1.66e-41	UP
Cdca3	1.79e-58	1.00225	0.056	0.007	5.77e-54	UP
Kcnmb2	1.36e-18	1.00203	0.08	0.043	4.38e-14	UP
Ccdc88c	3.09e-213	0.999913	0.633	0.364	9.97e-209	UP
Txk	1.95e-45	0.998497	0.074	0.021	6.29e-41	UP
Gm15261	4.94e-76	0.998047	0.155	0.055	1.59e-71	UP
Cybrd1	4.85e-132	0.994236	0.415	0.21	1.57e-127	UP
Jarid2	0	0.993303	0.946	0.772	0	UP
Npnt	0	0.991019	0.974	0.849	0	UP
Setbp1	8.41e-241	0.989277	0.748	0.487	2.72e-236	UP
Chdh	2.56e-63	0.988166	0.098	0.027	8.28e-59	UP
Rubie	7.43e-61	0.986638	0.045	0.002	2.4e-56	UP
Psrc1	4.06e-48	0.980901	0.057	0.011	1.31e-43	UP
Dennd5b	3.6e-73	0.980835	0.18	0.073	1.16e-68	UP
2610204G07Rik	1.51e-44	0.979304	0.074	0.022	4.87e-40	UP
Gstcd	3.01e-88	0.977811	0.2	0.077	9.73e-84	UP
B230118H07Rik	4.33e-81	0.976622	0.19	0.075	1.4e-76	UP
Egfl6	0	0.974254	0.984	0.93	0	UP
Fmn1	3.2e-77	0.972538	0.212	0.093	1.03e-72	UP
Elmo1	7.58e-108	0.971337	0.371	0.195	2.45e-103	UP
Gm42836	8.43e-49	0.96915	0.049	0.007	2.72e-44	UP
Ect2	1.15e-67	0.968373	0.131	0.044	3.71e-63	UP
Golm1	6.13e-142	0.968226	0.468	0.251	1.98e-137	UP
Cdh3	3.07e-84	0.968029	0.185	0.069	9.92e-80	UP
Cebpg	1.78e-276	0.967543	0.806	0.583	5.75e-272	UP
Shh	1.43e-115	0.966326	0.329	0.152	4.62e-111	UP
H2-DMb1	9.25e-207	0.965804	0.614	0.343	2.99e-202	UP
Rab3c	1.24e-72	0.96366	0.265	0.136	4.02e-68	UP
Gm26936	7.4e-61	0.963213	0.116	0.038	2.39e-56	UP
Gsn	1.55e-234	0.961526	0.69	0.405	5.01e-230	UP
Scara3	2.56e-54	0.955546	0.039	0.001	8.27e-50	UP
Tram2	1.85e-79	0.951034	0.205	0.086	5.97e-75	UP
Smc2	2.93e-58	0.948884	0.106	0.033	9.46e-54	UP
Cd74	0	0.945745	0.999	0.993	0	UP
Prim1	1.94e-56	0.94426	0.092	0.026	6.26e-52	UP
Srgap1	6.12e-68	0.943099	0.26	0.137	1.98e-63	UP
Cfi	2.94e-53	0.942776	0.057	0.009	9.49e-49	UP
Nlrp4e	4.04e-73	0.94248	0.142	0.048	1.31e-68	UP
Cd59a	9.1e-81	0.939563	0.163	0.057	2.94e-76	UP
Ltbp2	3.33e-57	0.939511	0.1	0.03	1.08e-52	UP
Plekhg1	3.06e-49	0.938529	0.091	0.03	9.87e-45	UP
Tnc	1.81e-20	0.938277	0.068	0.032	5.83e-16	UP
Dnm3	2.07e-50	0.937862	0.162	0.076	6.67e-46	UP
1110051M20Rik	2.14e-71	0.937245	0.251	0.127	6.91e-67	UP
Hist1h1b	2.05e-52	0.936749	0.076	0.019	6.63e-48	UP
Ccna2	1.41e-51	0.935077	0.054	0.008	4.54e-47	UP
Slc7a7	1.57e-71	0.935	0.161	0.061	5.06e-67	UP
2200002D01Rik	1.48e-97	0.934818	0.265	0.116	4.79e-93	UP
Rasal2	1.24e-128	0.934321	0.47	0.265	4e-124	UP
Lrch1	3.34e-241	0.933226	0.783	0.55	1.08e-236	UP
Adgrg6	1.33e-67	0.93116	0.194	0.087	4.28e-63	UP
Olfm4	1.11e-46	0.930587	0.045	0.006	3.59e-42	UP
Platr25	1.87e-63	0.929818	0.156	0.063	6.03e-59	UP
Epb41l4b	1.15e-140	0.928625	0.449	0.23	3.71e-136	UP
Igfbp5	1.77e-88	0.928178	0.328	0.172	5.71e-84	UP
Slfn9	3.54e-56	0.927688	0.071	0.015	1.14e-51	UP
9030404E10Rik	5.12e-43	0.927102	0.065	0.017	1.65e-38	UP
Dtna	1.81e-104	0.922155	0.337	0.167	5.86e-100	UP
Gask1b	8.69e-33	0.921723	0.053	0.015	2.81e-28	UP
Nexmif	3.52e-222	0.920527	0.862	0.681	1.14e-217	UP
BC052040	9.07e-91	0.919973	0.287	0.138	2.93e-86	UP
Napepld	7.54e-54	0.91828	0.12	0.045	2.43e-49	UP
Phgdh	6.43e-55	0.915857	0.087	0.024	2.07e-50	UP
Map3k15	2.92e-50	0.914358	0.114	0.043	9.42e-46	UP
Susd1	6.97e-84	0.914116	0.224	0.096	2.25e-79	UP
Lasp1	2.08e-169	0.913303	0.566	0.318	6.7e-165	UP
Cers3	6.4e-42	0.912752	0.065	0.018	2.06e-37	UP
Sema6a	8.37e-86	0.91187	0.286	0.141	2.7e-81	UP
Kif6	9.98e-39	0.911841	0.095	0.038	3.22e-34	UP
Stk32b	2.02e-41	0.911705	0.03	0.001	6.54e-37	UP
Pqlc1	1.96e-209	0.911489	0.726	0.48	6.34e-205	UP
Cabcoco1	2.72e-73	0.911292	0.192	0.08	8.78e-69	UP
Tnfrsf9	4.75e-36	0.911072	0.059	0.017	1.53e-31	UP
Lyplal1	8.73e-63	0.910912	0.155	0.062	2.82e-58	UP
Mlip	2.13e-32	0.910839	0.054	0.016	6.88e-28	UP
Smyd2	8.31e-81	0.910653	0.181	0.068	2.68e-76	UP
Hsbp1l1	1.69e-63	0.909839	0.108	0.032	5.44e-59	UP
E2f1	1.3e-42	0.907145	0.055	0.012	4.21e-38	UP
Gm20186	4.1e-90	0.906949	0.331	0.175	1.32e-85	UP
Zranb3	1.39e-60	0.90692	0.163	0.069	4.48e-56	UP
Fam234b	1.65e-61	0.906344	0.11	0.034	5.31e-57	UP
Dynlrb1	1.08e-176	0.905137	0.592	0.339	3.49e-172	UP
Eif1ax	4.47e-144	0.905093	0.492	0.266	1.44e-139	UP
Il17rd	4.96e-41	0.902761	0.068	0.02	1.6e-36	UP
Plppr1	2.06e-24	0.897146	0.037	0.01	6.66e-20	UP
Prc1	6.04e-74	0.897043	0.184	0.074	1.95e-69	UP
Ets1	7.18e-46	0.896567	0.114	0.046	2.32e-41	UP
Ereg	1.08e-27	0.895968	0.043	0.012	3.49e-23	UP
Thbs1	3.39e-169	0.893547	0.801	0.59	1.1e-164	UP
Adam10	7.2e-208	0.892674	0.755	0.526	2.33e-203	UP
Dmd	8.42e-136	0.892052	0.458	0.244	2.72e-131	UP
Ddc	6.37e-46	0.891582	0.076	0.022	2.06e-41	UP
Ap1s3	1.11e-75	0.889811	0.23	0.105	3.57e-71	UP
Fcer2a	1.23e-19	0.887149	0.023	0.005	3.98e-15	UP
Pitpnm3	4.79e-144	0.887116	0.574	0.354	1.55e-139	UP
Pakap	3.52e-24	0.886799	0.041	0.012	1.14e-19	UP
Gm15987	5.45e-27	0.885904	0.038	0.009	1.76e-22	UP
Ndnf	2.69e-27	0.885293	0.518	0.432	8.69e-23	UP
Panct2	1.88e-94	0.884268	0.365	0.197	6.08e-90	UP
Cdk14	0	0.883521	0.956	0.824	0	UP
Cspg4	1.49e-53	0.882719	0.057	0.009	4.82e-49	UP
Gstt2	4.16e-142	0.882256	0.499	0.274	1.34e-137	UP
Flrt2	2.86e-40	0.881431	0.112	0.049	9.23e-36	UP
Ehd4	4.1e-128	0.881097	0.585	0.377	1.32e-123	UP
Hck	5.19e-33	0.881038	0.073	0.027	1.67e-28	UP
Cavin2	8.94e-52	0.880832	0.208	0.109	2.89e-47	UP
Ssh1	2.95e-143	0.877201	0.52	0.294	9.52e-139	UP
Col9a1	2.63e-45	0.876858	0.032	0.001	8.48e-41	UP
Cog5	7.15e-259	0.875843	0.867	0.686	2.31e-254	UP
Fcrla	4.62e-50	0.872968	0.085	0.025	1.49e-45	UP
Clic5	4.04e-48	0.872731	0.408	0.286	1.3e-43	UP
Matn2	2.04e-46	0.872561	0.058	0.012	6.6e-42	UP
Uhrf1	3.44e-44	0.87055	0.059	0.013	1.11e-39	UP
Podxl	2.03e-45	0.869796	0.073	0.02	6.56e-41	UP
Fbxl7	7.61e-103	0.868961	0.545	0.37	2.46e-98	UP
Gm4924	2.1e-51	0.86893	0.123	0.048	6.78e-47	UP
Syndig1	5.84e-33	0.868186	0.029	0.003	1.89e-28	UP
Pdpn	7.26e-56	0.86753	0.256	0.143	2.35e-51	UP
Sh3d21	2.31e-52	0.866801	0.137	0.057	7.47e-48	UP
Inava	1.97e-59	0.866577	0.15	0.061	6.36e-55	UP
Gm47578	2.87e-43	0.865228	0.047	0.008	9.26e-39	UP
Wnt7b	2.96e-80	0.863816	0.228	0.101	9.54e-76	UP
Pla2g5	5.68e-50	0.863759	0.038	0.002	1.83e-45	UP
Hmgn2	5.62e-111	0.863406	0.407	0.217	1.82e-106	UP
Cers4	1.95e-112	0.863059	0.524	0.327	6.29e-108	UP
Lrrc1	1.42e-117	0.85889	0.458	0.256	4.58e-113	UP
Zgrf1	5.01e-48	0.858769	0.116	0.046	1.62e-43	UP
Xylt1	6.33e-63	0.85823	0.168	0.071	2.04e-58	UP
Gm29695	7.54e-52	0.857155	0.036	0.001	2.43e-47	UP
Fmod	8.08e-47	0.856265	0.044	0.005	2.61e-42	UP
Ccdc148	9.14e-41	0.855211	0.109	0.046	2.95e-36	UP
Il1rap	1.01e-102	0.855031	0.42	0.238	3.25e-98	UP
Ptp4a3	5.65e-61	0.853868	0.137	0.051	1.82e-56	UP
Itga6	1.2e-276	0.85242	0.835	0.58	3.87e-272	UP
Rpl9-ps6	6.83e-91	0.851601	0.309	0.154	2.2e-86	UP
Arpc2	3.8e-223	0.850558	0.851	0.663	1.23e-218	UP
Ccnb2	1.98e-46	0.848727	0.074	0.021	6.38e-42	UP
Rmi2	7.63e-40	0.847648	0.065	0.019	2.46e-35	UP
Matn4	4.72e-250	0.847126	0.832	0.626	1.52e-245	UP
Vps13a	0	0.84646	0.917	0.755	0	UP
Cttnbp2	1.05e-28	0.845391	0.051	0.016	3.4e-24	UP
Slit2	2.46e-99	0.844996	0.639	0.47	7.94e-95	UP
Dnah8	5.23e-35	0.842085	0.04	0.007	1.69e-30	UP
Lamc2	2e-143	0.841888	0.745	0.548	6.46e-139	UP
Snx10	4.73e-63	0.841705	0.181	0.08	1.53e-58	UP
Clip4	4.55e-161	0.839899	0.724	0.52	1.47e-156	UP
Serpinh1	2.2e-139	0.838503	0.606	0.38	7.09e-135	UP
Pde1b	1.03e-51	0.838399	0.106	0.037	3.32e-47	UP
Pak3	5.62e-20	0.837182	0.024	0.005	1.81e-15	UP
Me3	2.75e-29	0.835192	0.043	0.011	8.87e-25	UP
Gas6	0	0.83462	0.956	0.89	0	UP
Aldh18a1	2.09e-49	0.834241	0.086	0.026	6.74e-45	UP
Col9a3	5.96e-47	0.833495	0.037	0.003	1.92e-42	UP
Pola1	1.56e-58	0.832588	0.314	0.189	5.04e-54	UP
Rhobtb3	5.42e-63	0.8325	0.211	0.101	1.75e-58	UP
Rbp1	9.95e-53	0.832149	0.098	0.031	3.21e-48	UP
Tmem44	2.6e-74	0.831995	0.207	0.09	8.4e-70	UP
Nuak1	8.3e-56	0.831613	0.182	0.085	2.68e-51	UP
Fggy	1.2e-82	0.828222	0.302	0.156	3.88e-78	UP
Ptges	2.44e-50	0.827959	0.114	0.043	7.87e-46	UP
Arrdc4	8.62e-50	0.827878	0.094	0.031	2.78e-45	UP
Brca2	9.26e-49	0.825898	0.113	0.043	2.99e-44	UP
Schip1	1.82e-57	0.824924	0.281	0.163	5.87e-53	UP
Pbk	2.87e-45	0.823809	0.037	0.003	9.27e-41	UP
Fgf12	9.64e-19	0.822645	0.031	0.009	3.11e-14	UP
Magi1	0	0.822615	0.993	0.949	0	UP
Rrm1	2.53e-58	0.8221	0.167	0.073	8.17e-54	UP
Gale	1.46e-46	0.820828	0.077	0.022	4.72e-42	UP
Fchsd2	1.93e-223	0.820319	0.917	0.811	6.22e-219	UP
Mboat1	1.93e-47	0.819924	0.11	0.042	6.23e-43	UP
Pkp4	0	0.816599	0.942	0.819	0	UP
Wdr45	3.55e-118	0.816314	0.484	0.277	1.15e-113	UP
Cdon	1.46e-77	0.816276	0.257	0.124	4.72e-73	UP
Mmp14	6.81e-133	0.816264	0.561	0.34	2.2e-128	UP
Cd59b	2.61e-48	0.813199	0.082	0.024	8.41e-44	UP
Cenpe	9.39e-36	0.81306	0.045	0.01	3.03e-31	UP
Mgat4a	7.92e-94	0.812202	0.333	0.168	2.56e-89	UP
Stom	1.7e-60	0.809918	0.18	0.08	5.5e-56	UP
Mcm7	1.25e-54	0.809579	0.179	0.085	4.04e-50	UP
Topbp1	1.54e-59	0.809268	0.23	0.118	4.97e-55	UP
B930036N10Rik	3.6e-49	0.808934	0.163	0.077	1.16e-44	UP
Ptpra	9.5e-102	0.808717	0.412	0.229	3.07e-97	UP
Dglucy	1.13e-35	0.806836	0.118	0.056	3.66e-31	UP
Plxdc1	2.22e-32	0.806094	0.027	0.002	7.18e-28	UP
Cks2	8.29e-64	0.806006	0.158	0.063	2.68e-59	UP
Skp2	1.39e-39	0.805574	0.085	0.031	4.48e-35	UP
Ptpre	1.66e-37	0.804979	0.139	0.07	5.36e-33	UP
S100a11	0	0.804711	0.922	0.759	0	UP
Slc39a11	1.64e-82	0.803993	0.28	0.137	5.31e-78	UP
Sh3bp4	4.04e-86	0.803853	0.377	0.214	1.3e-81	UP
Ints2	4.13e-60	0.803026	0.179	0.08	1.33e-55	UP
Clic6	7.24e-93	0.803	0.337	0.171	2.34e-88	UP
Tspan15	1.29e-127	0.802257	0.554	0.337	4.16e-123	UP
Cpne8	1.9e-78	0.801973	0.331	0.183	6.13e-74	UP
Hhat	1.42e-54	0.798545	0.143	0.059	4.59e-50	UP
Mif	8.93e-131	0.796966	0.532	0.311	2.88e-126	UP
Zfp637	6.93e-60	0.796296	0.174	0.076	2.24e-55	UP
Cenpk	3.86e-33	0.796207	0.058	0.018	1.24e-28	UP
Sdf2l1	9.8e-46	0.795213	0.075	0.021	3.16e-41	UP
Dzip3	1.15e-84	0.795083	0.342	0.185	3.71e-80	UP
Peg3	3.4e-67	0.79367	0.267	0.141	1.1e-62	UP
Mcm2	1.72e-41	0.792845	0.102	0.041	5.57e-37	UP
Myo10	1.77e-157	0.792575	0.705	0.486	5.71e-153	UP
4930581F22Rik	4.15e-66	0.791899	0.227	0.11	1.34e-61	UP
Prr5l	8.18e-38	0.791778	0.164	0.089	2.64e-33	UP
Hexb	0	0.791463	0.988	0.942	0	UP
Ide	1.39e-124	0.791443	0.508	0.294	4.48e-120	UP
Rbl1	3.97e-51	0.790156	0.165	0.077	1.28e-46	UP
Tspan14	4.37e-120	0.78936	0.601	0.406	1.41e-115	UP
Frk	2.64e-128	0.788691	0.596	0.386	8.51e-124	UP
Klf12	1.12e-27	0.787481	0.095	0.046	3.61e-23	UP
Tln2	7.78e-80	0.787052	0.331	0.18	2.51e-75	UP
A730049H05Rik	1.22e-54	0.785994	0.136	0.054	3.94e-50	UP
Cep112	6.81e-98	0.784963	0.401	0.221	2.2e-93	UP
Plcb1	2.72e-20	0.784834	0.032	0.009	8.8e-16	UP
Phyhd1	1.67e-45	0.784813	0.086	0.028	5.38e-41	UP
Fat1	1.25e-256	0.783926	0.873	0.659	4.05e-252	UP
Ankrd29	2.09e-45	0.783484	0.13	0.057	6.75e-41	UP
AY036118	0	0.782811	1	1	0	UP
Lyst	9.58e-170	0.781209	0.807	0.633	3.09e-165	UP
Plcb4	2.73e-72	0.781035	0.321	0.179	8.82e-68	UP
Ppp2r3a	6.32e-180	0.778814	0.811	0.65	2.04e-175	UP
Ldlrad4	7.86e-114	0.778359	0.555	0.354	2.54e-109	UP
Nckap5	0	0.77835	1	1	0	UP
Lig1	8.12e-51	0.775213	0.181	0.09	2.62e-46	UP
Lgals3bp	2.96e-48	0.772664	0.124	0.051	9.54e-44	UP
Ehd2	4.33e-72	0.772587	0.333	0.189	1.4e-67	UP
Serinc5	8.63e-102	0.772476	0.469	0.277	2.79e-97	UP
Mrc2	5.02e-52	0.772001	0.256	0.146	1.62e-47	UP
Cenph	4.43e-36	0.771798	0.037	0.006	1.43e-31	UP
Il1rapl1	1.21e-45	0.771758	0.073	0.02	3.89e-41	UP
Fam185a	3.35e-44	0.770768	0.124	0.053	1.08e-39	UP
Prkd1	2.89e-130	0.770696	0.703	0.51	9.32e-126	UP
Galnt5	1.6e-36	0.769965	0.046	0.01	5.15e-32	UP
Enox1	4.67e-27	0.769678	0.064	0.025	1.51e-22	UP
Ttll10	6.14e-58	0.769566	0.159	0.068	1.98e-53	UP
Dpysl2	4.99e-86	0.769246	0.476	0.301	1.61e-81	UP
Catsper2	3e-39	0.768591	0.093	0.036	9.68e-35	UP
Nup93	9.73e-84	0.768258	0.327	0.172	3.14e-79	UP
Tmem88	3.83e-51	0.768001	0.13	0.052	1.24e-46	UP
Il1r1	2.88e-35	0.767766	0.319	0.222	9.31e-31	UP
Acnat1	6.63e-59	0.767588	0.239	0.126	2.14e-54	UP
Cap2	2.31e-19	0.767564	0.103	0.059	7.46e-15	UP
Nav3	2.98e-11	0.767313	0.028	0.012	9.61e-07	UP
Paqr4	1.61e-47	0.766746	0.14	0.062	5.18e-43	UP
Plxna4	1.96e-181	0.766737	0.91	0.812	6.34e-177	UP
Nhs	4.59e-19	0.766625	0.033	0.01	1.48e-14	UP
Btbd3	2.98e-92	0.766398	0.421	0.244	9.64e-88	UP
H1fx	5.79e-52	0.764886	0.139	0.058	1.87e-47	UP
Sox5	2.78e-118	0.764203	0.526	0.317	8.96e-114	UP
Tmem59l	7.03e-45	0.763693	0.092	0.032	2.27e-40	UP
Habp2	1.49e-35	0.762814	0.039	0.007	4.81e-31	UP
Gm4544	6.65e-44	0.762251	0.033	0.002	2.15e-39	UP
Tbc1d1	5.68e-43	0.761164	0.083	0.027	1.83e-38	UP
Fam107b	6.61e-32	0.760731	0.087	0.037	2.13e-27	UP
Rassf10	4.61e-43	0.758619	0.108	0.043	1.49e-38	UP
Clic3	4.59e-130	0.758117	0.643	0.43	1.48e-125	UP
Nf1	2.38e-246	0.756942	0.924	0.814	7.7e-242	UP
Adam15	1.67e-43	0.756667	0.099	0.037	5.4e-39	UP
Grm8	4.22e-39	0.755903	0.045	0.009	1.36e-34	UP
Kifap3	2.43e-125	0.75564	0.573	0.36	7.85e-121	UP
Zfp951	4.31e-39	0.755433	0.105	0.044	1.39e-34	UP
2410018L13Rik	2.13e-31	0.755427	0.038	0.008	6.87e-27	UP
Fhl1	2.94e-39	0.754437	0.208	0.12	9.49e-35	UP
Ttll5	2.3e-102	0.752563	0.541	0.352	7.41e-98	UP
Ybx1	7.17e-239	0.752183	0.846	0.646	2.31e-234	UP
Pdia3	3.41e-243	0.750715	0.877	0.707	1.1e-238	UP
Gtf2h2	5e-57	0.750259	0.23	0.12	1.61e-52	UP
Src	5.86e-105	0.74996	0.464	0.271	1.89e-100	UP
Prss23	1.93e-40	0.749941	0.082	0.028	6.23e-36	UP
Togaram2	3.51e-46	0.748582	0.191	0.1	1.13e-41	UP
Pdzd2	7.92e-30	0.747726	0.256	0.174	2.56e-25	UP
Prkag2	1.32e-122	0.747192	0.772	0.618	4.26e-118	UP
Col16a1	1.63e-43	0.74677	0.094	0.034	5.26e-39	UP
Atp2b4	1.42e-32	0.746286	0.048	0.013	4.59e-28	UP
Mad2l1	3.96e-44	0.745822	0.1	0.038	1.28e-39	UP
Rrm2	1.09e-38	0.743775	0.052	0.012	3.52e-34	UP
Cdk5rap1	3.83e-67	0.743092	0.213	0.098	1.24e-62	UP
Platr21	6.05e-27	0.742092	0.052	0.017	1.95e-22	UP
Prag1	2.65e-83	0.740348	0.41	0.24	8.56e-79	UP
Cttn	6.28e-115	0.739287	0.505	0.296	2.03e-110	UP
Fgd1	1.07e-55	0.739123	0.188	0.089	3.45e-51	UP
Mamld1	7.88e-49	0.738965	0.138	0.059	2.54e-44	UP
Efhd2	1.35e-91	0.738854	0.407	0.229	4.37e-87	UP
Adamts6	1.81e-58	0.73856	0.559	0.429	5.85e-54	UP
Tmem173	3.56e-45	0.738096	0.091	0.031	1.15e-40	UP
Fam169b	2.69e-33	0.737167	0.045	0.011	8.68e-29	UP
Pfn2	6.8e-38	0.736215	0.095	0.038	2.19e-33	UP
Bin1	1.58e-59	0.735841	0.214	0.105	5.09e-55	UP
Rmrp	2.07e-41	0.734936	0.059	0.015	6.69e-37	UP
Tafa4	4.85e-13	0.734925	0.02	0.006	1.56e-08	UP
Abhd6	4.86e-49	0.734711	0.159	0.074	1.57e-44	UP
Celf2	8.54e-209	0.73326	0.896	0.752	2.76e-204	UP
Xpo1	1.54e-143	0.73301	0.665	0.444	4.98e-139	UP
Eef2k	2.8e-36	0.73161	0.071	0.024	9.04e-32	UP
Smarcad1	4.65e-122	0.729765	0.59	0.378	1.5e-117	UP
Knstrn	8.08e-38	0.729553	0.046	0.009	2.61e-33	UP
Scel	3.84e-26	0.729343	0.06	0.023	1.24e-21	UP
Glg1	9.34e-191	0.729121	0.862	0.708	3.02e-186	UP
Ccdc34	7.38e-45	0.72796	0.117	0.048	2.38e-40	UP
Mapk13	2.06e-91	0.727314	0.392	0.219	6.64e-87	UP
Manbal	5.76e-85	0.727206	0.318	0.162	1.86e-80	UP
Lrrc75a	1.11e-50	0.725817	0.139	0.059	3.58e-46	UP
Apmap	5.96e-64	0.725729	0.276	0.148	1.92e-59	UP
Scmh1	1.83e-193	0.725413	0.863	0.709	5.91e-189	UP
Slc15a1	6.49e-55	0.724585	0.192	0.093	2.09e-50	UP
Uchl3	2.15e-58	0.724543	0.214	0.106	6.94e-54	UP
Mtbp	3.44e-38	0.724058	0.134	0.065	1.11e-33	UP
Cdh16	4.45e-114	0.723865	0.538	0.33	1.44e-109	UP
Smc4	1.13e-123	0.723271	0.628	0.419	3.64e-119	UP
Abr	2.02e-87	0.722763	0.363	0.197	6.53e-83	UP
Pard3b	6.54e-257	0.722457	0.94	0.813	2.11e-252	UP
Pla2g4a	1.27e-64	0.721461	0.366	0.227	4.09e-60	UP
Eid1	9.17e-104	0.721262	0.464	0.272	2.96e-99	UP
Ap1s1	8.14e-77	0.720934	0.328	0.178	2.63e-72	UP
Gpx2	4.54e-30	0.720744	0.073	0.029	1.47e-25	UP
Arhgap8	3.21e-67	0.719746	0.274	0.144	1.04e-62	UP
Ctsh	0	0.719435	0.998	0.978	0	UP
Afg1l	7.1e-79	0.718907	0.424	0.26	2.29e-74	UP
Sh3bgrl3	7.78e-103	0.718317	0.47	0.275	2.51e-98	UP
Ttc39c	1.3e-29	0.717265	0.082	0.035	4.18e-25	UP
Zfp827	1.43e-123	0.716353	0.635	0.423	4.63e-119	UP
Dnmt1	1.37e-57	0.715284	0.249	0.134	4.42e-53	UP
Tecpr2	8.48e-59	0.715157	0.282	0.159	2.74e-54	UP
Htra3	2.29e-35	0.71476	0.048	0.011	7.4e-31	UP
Adarb2	7.69e-15	0.713674	0.014	0.002	2.48e-10	UP
Myo3b	3.3e-33	0.713098	0.147	0.079	1.07e-28	UP
Tnip3	4.81e-21	0.711651	0.075	0.036	1.55e-16	UP
Kcnc2	9.64e-21	0.711557	0.05	0.02	3.11e-16	UP
Hmgn1	5.87e-260	0.711176	0.905	0.748	1.9e-255	UP
Rec8	3.49e-44	0.710753	0.141	0.065	1.13e-39	UP
Gm15564	3.84e-121	0.7103	0.638	0.436	1.24e-116	UP
Trim16	1.47e-36	0.70865	0.107	0.047	4.73e-32	UP
Gm4117	3.48e-18	0.708619	0.068	0.034	1.12e-13	UP
H2afz	6.25e-138	0.708586	0.762	0.568	2.02e-133	UP
Ehbp1	1.09e-172	0.70762	0.797	0.597	3.52e-168	UP
Galnt6	1.7e-31	0.707126	0.025	0.002	5.5e-27	UP
H2-DMa	1.69e-83	0.706299	0.375	0.208	5.45e-79	UP
Gm17092	3.15e-33	0.706152	0.092	0.039	1.02e-28	UP
Krt19	7.23e-69	0.706084	0.419	0.267	2.34e-64	UP
Btaf1	6.08e-233	0.70605	0.925	0.786	1.96e-228	UP
Rian	2.24e-81	0.70584	0.739	0.609	7.24e-77	UP
Ahdc1	3.03e-90	0.705668	0.39	0.215	9.77e-86	UP
Galc	1.97e-111	0.705049	0.643	0.448	6.36e-107	UP
Fam118b	1.64e-69	0.704987	0.332	0.188	5.29e-65	UP
Efemp2	6.18e-68	0.704956	0.276	0.145	2e-63	UP
Ccdc80	4.31e-31	0.704521	0.049	0.013	1.39e-26	UP
Traf3	3.48e-78	0.703936	0.346	0.194	1.12e-73	UP
Snrpd3	4.46e-77	0.703423	0.33	0.179	1.44e-72	UP
E130308A19Rik	1.98e-121	0.703139	0.643	0.437	6.38e-117	UP
Gramd1b	2.14e-123	0.703137	0.624	0.408	6.91e-119	UP
Pold1	6.84e-37	0.70168	0.08	0.029	2.21e-32	UP
Blm	1.05e-34	0.700421	0.083	0.033	3.38e-30	UP
Cav2	2.17e-64	0.699136	0.276	0.147	7e-60	UP
Rarb	3.43e-15	0.698859	0.132	0.089	1.11e-10	UP
Trmt9b	1.37e-34	0.698597	0.075	0.027	4.43e-30	UP
Zdhhc20	1.44e-152	0.698429	0.798	0.624	4.65e-148	UP
Eva1a	9.03e-62	0.698272	0.262	0.139	2.92e-57	UP
Arhgef10	1.17e-44	0.698192	0.142	0.066	3.77e-40	UP
Cdh8	4.84e-20	0.697888	0.034	0.01	1.56e-15	UP
Rcan2	2.31e-18	0.697887	0.077	0.041	7.45e-14	UP
Med12l	7.53e-26	0.697332	0.105	0.054	2.43e-21	UP
Gm26901	7.64e-30	0.697316	0.054	0.017	2.47e-25	UP
Ucp2	4.61e-141	0.697252	0.684	0.468	1.49e-136	UP
Thbs2	4.82e-31	0.697185	0.033	0.005	1.56e-26	UP
Ly6e	5.73e-165	0.696941	0.809	0.613	1.85e-160	UP
Pole	4.24e-32	0.6968	0.048	0.013	1.37e-27	UP
Arl4c	7.17e-90	0.695049	0.451	0.271	2.32e-85	UP
Slc24a3	2.83e-33	0.693994	0.194	0.117	9.12e-29	UP
Dock11	2.81e-19	0.693289	0.031	0.009	9.08e-15	UP
Nipal2	1.02e-141	0.693132	0.699	0.487	3.3e-137	UP
Arf2	3.29e-28	0.693041	0.36	0.265	1.06e-23	UP
Mdn1	1.57e-62	0.692621	0.276	0.15	5.07e-58	UP
Hhex	1.47e-35	0.692259	0.109	0.049	4.73e-31	UP
2010300C02Rik	2.65e-88	0.690861	0.417	0.242	8.57e-84	UP
Mettl1	3.07e-43	0.690606	0.119	0.05	9.93e-39	UP
Ckap2	2.31e-33	0.690495	0.041	0.009	7.45e-29	UP
Slc41a2	4.27e-36	0.689941	0.127	0.062	1.38e-31	UP
Fam20c	1.3e-28	0.688794	0.077	0.032	4.18e-24	UP
Sbf2	1.84e-182	0.688784	0.826	0.631	5.93e-178	UP
Scara5	4.2e-37	0.686749	0.091	0.036	1.36e-32	UP
Ptpn2	8.4e-104	0.686688	0.74	0.582	2.71e-99	UP
Grb10	1.55e-139	0.686665	0.774	0.588	4.99e-135	UP
Nsmce1	2.65e-59	0.686267	0.259	0.139	8.54e-55	UP
Plekha2	3.61e-32	0.686067	0.058	0.018	1.17e-27	UP
Tns3	4.12e-109	0.685941	0.629	0.433	1.33e-104	UP
Gne	1.11e-105	0.685496	0.56	0.367	3.6e-101	UP
Akr1e1	1.95e-42	0.684988	0.119	0.051	6.28e-38	UP
Psmb8	4.53e-46	0.684765	0.179	0.091	1.46e-41	UP
Dapp1	2.17e-45	0.684353	0.184	0.095	6.99e-41	UP
Hspa1b	1.98e-58	0.684307	0.527	0.394	6.38e-54	UP
A330093E20Rik	8.07e-28	0.683613	0.122	0.065	2.61e-23	UP
Gpsm2	1.45e-41	0.683263	0.105	0.042	4.7e-37	UP
Rad51	8.42e-29	0.683107	0.04	0.01	2.72e-24	UP
Hspg2	5.19e-89	0.682533	0.455	0.274	1.68e-84	UP
Timeless	3.11e-29	0.682314	0.043	0.011	1e-24	UP
Srl	3.14e-31	0.681693	0.082	0.034	1.01e-26	UP
Pdlim1	7.69e-147	0.681692	0.805	0.61	2.48e-142	UP
Pcolce	7.29e-43	0.681151	0.124	0.054	2.35e-38	UP
Pkig	3.07e-55	0.681032	0.24	0.128	9.91e-51	UP
E2f3	1.32e-58	0.680058	0.28	0.158	4.28e-54	UP
C1qtnf6	2.08e-46	0.679917	0.119	0.048	6.72e-42	UP
Apaf1	5.48e-56	0.679079	0.281	0.162	1.77e-51	UP
Stox2	1.8e-179	0.678715	0.871	0.71	5.82e-175	UP
Ttc7b	4.92e-78	0.678602	0.433	0.269	1.59e-73	UP
Rcn1	2.61e-47	0.678525	0.155	0.072	8.44e-43	UP
Slc25a24	9.22e-42	0.678348	0.124	0.054	2.98e-37	UP
Zfp462	3.06e-106	0.677318	0.714	0.529	9.87e-102	UP
Ppm1l	6.16e-138	0.676962	0.775	0.589	1.99e-133	UP
Ccn2	2.53e-27	0.676293	0.175	0.107	8.16e-23	UP
Cenpa	7.11e-31	0.67618	0.056	0.018	2.3e-26	UP
Rnf32	3.47e-35	0.67531	0.088	0.035	1.12e-30	UP
Wdr75	2.27e-53	0.674436	0.208	0.105	7.34e-49	UP
Syk	3.53e-35	0.674431	0.072	0.025	1.14e-30	UP
Slc7a6	7.88e-74	0.674374	0.285	0.145	2.54e-69	UP
Fam174b	5.26e-36	0.674361	0.17	0.093	1.7e-31	UP
Pfkfb3	1.8e-28	0.674244	0.086	0.039	5.82e-24	UP
Brip1	1.68e-23	0.673985	0.062	0.026	5.43e-19	UP
Frmd4b	6.51e-85	0.673538	0.548	0.37	2.1e-80	UP
Camk1d	0	0.673462	0.999	0.996	0	UP
Ammecr1l	2.64e-89	0.673078	0.514	0.332	8.51e-85	UP
Map6	1.13e-29	0.672572	0.046	0.013	3.64e-25	UP
2610035D17Rik	5.79e-32	0.672014	0.184	0.11	1.87e-27	UP
Atad5	1.73e-31	0.671956	0.12	0.06	5.58e-27	UP
Gm1968	6.61e-20	0.671445	0.036	0.012	2.13e-15	UP
2700054A10Rik	1.95e-32	0.670983	0.111	0.053	6.28e-28	UP
Ifi27	2.48e-94	0.670703	0.5	0.307	8.01e-90	UP
Gsdme	3.23e-30	0.670154	0.083	0.035	1.04e-25	UP
Phactr1	9.08e-51	0.669766	0.353	0.228	2.93e-46	UP
Pld1	2.24e-128	0.669673	0.801	0.648	7.23e-124	UP
Itpripl2	2.98e-73	0.668704	0.342	0.191	9.61e-69	UP
Fndc3b	1.26e-244	0.66848	0.943	0.857	4.07e-240	UP
H2-Aa	5.65e-301	0.668294	0.959	0.852	1.82e-296	UP
Pole2	1.04e-32	0.668058	0.064	0.021	3.35e-28	UP
Spdef	1.49e-33	0.667354	0.065	0.022	4.81e-29	UP
Cthrc1	9.1e-58	0.666802	0.347	0.214	2.94e-53	UP
Lsmem1	5.5e-25	0.666646	0.107	0.057	1.78e-20	UP
Cd44	1.2e-99	0.666066	0.684	0.512	3.89e-95	UP
Emc10	9.73e-85	0.6655	0.429	0.255	3.14e-80	UP
Wdr36	6.99e-60	0.664552	0.254	0.134	2.26e-55	UP
Large1	2.23e-139	0.663313	0.831	0.674	7.2e-135	UP
Ntn4	4.13e-10	0.662718	0.053	0.031	1.33e-05	UP
Syt12	3.17e-31	0.662078	0.047	0.012	1.02e-26	UP
Zfp934	2.32e-54	0.661924	0.222	0.115	7.5e-50	UP
Dcbld2	4.57e-79	0.661862	0.433	0.264	1.48e-74	UP
Myo19	5.69e-35	0.660995	0.101	0.044	1.84e-30	UP
Pbld1	6.89e-32	0.660438	0.131	0.068	2.23e-27	UP
Chek1	1.73e-29	0.66026	0.06	0.021	5.59e-25	UP
Il31ra	4.47e-69	0.660232	0.333	0.188	1.44e-64	UP
Galnt1	6.48e-111	0.65964	0.644	0.451	2.09e-106	UP
Entpd3	1.64e-35	0.659595	0.104	0.045	5.29e-31	UP
E230016M11Rik	3.72e-40	0.658281	0.164	0.085	1.2e-35	UP
Cip2a	3.59e-32	0.657177	0.051	0.014	1.16e-27	UP
Dhfr	1.19e-29	0.656672	0.087	0.039	3.83e-25	UP
Mettl15	1.01e-48	0.656653	0.222	0.121	3.25e-44	UP
Gm15270	4.99e-27	0.656355	0.068	0.027	1.61e-22	UP
Ikzf2	1.18e-61	0.65599	0.351	0.215	3.82e-57	UP
Cenpw	1.18e-33	0.655224	0.05	0.013	3.81e-29	UP
Cep128	3.12e-29	0.655079	0.164	0.097	1.01e-24	UP
Gm15411	1.78e-29	0.654629	0.07	0.027	5.75e-25	UP
Trim59	3.14e-28	0.653928	0.107	0.054	1.01e-23	UP
Epdr1	3.11e-35	0.653743	0.132	0.066	1.01e-30	UP
Wdr31	1.71e-33	0.653069	0.071	0.026	5.51e-29	UP
Ryr3	1.71e-19	0.652872	0.055	0.024	5.54e-15	UP
Colgalt1	4.67e-73	0.652616	0.357	0.203	1.51e-68	UP
Bsg	0	0.652168	0.971	0.899	0	UP
Spats2	2.04e-75	0.651779	0.409	0.247	6.6e-71	UP
St7	2.97e-87	0.651377	0.565	0.385	9.58e-83	UP
Atox1	7.48e-173	0.651269	0.823	0.632	2.42e-168	UP
Trp53	5.11e-52	0.650968	0.232	0.125	1.65e-47	UP
Mex3a	3.87e-31	0.650825	0.081	0.033	1.25e-26	UP
Psmd14	1.23e-87	0.65014	0.526	0.346	3.99e-83	UP
Micu2	1.06e-82	0.649697	0.487	0.31	3.42e-78	UP
Gm15651	9.47e-27	0.649625	0.054	0.019	3.06e-22	UP
Ly75	2.51e-38	0.648483	0.127	0.059	8.12e-34	UP
Nup205	3.79e-52	0.648243	0.232	0.125	1.22e-47	UP
Rgs12	8.92e-47	0.648023	0.186	0.094	2.88e-42	UP
Cep41	6.11e-37	0.648001	0.071	0.024	1.97e-32	UP
Ttc37	2.73e-66	0.647779	0.359	0.214	8.8e-62	UP
Mvb12b	2.14e-120	0.646662	0.693	0.501	6.9e-116	UP
Gm47283	3.24e-121	0.646039	0.771	0.624	1.05e-116	UP
Dcbld1	3.66e-78	0.64534	0.504	0.335	1.18e-73	UP
Hist1h2ae	8.58e-35	0.64525	0.086	0.034	2.77e-30	UP
Nusap1	2.71e-30	0.644931	0.048	0.013	8.74e-26	UP
Gm48512	3.37e-33	0.644374	0.078	0.03	1.09e-28	UP
Piezo2	5.85e-11	0.644344	0.018	0.006	1.89e-06	UP
Flnb	4.06e-109	0.644304	0.62	0.413	1.31e-104	UP
Nhp2	6.66e-50	0.644125	0.214	0.113	2.15e-45	UP
Gm15222	6.51e-52	0.64366	0.213	0.11	2.1e-47	UP
Hist1h2ap	8.25e-33	0.643373	0.078	0.03	2.66e-28	UP
Zfp976	2.91e-35	0.642628	0.15	0.078	9.39e-31	UP
Rad18	6.39e-29	0.642523	0.069	0.027	2.06e-24	UP
Tslp	8.32e-30	0.642403	0.025	0.002	2.69e-25	UP
Fam92a	1.39e-49	0.642248	0.198	0.101	4.49e-45	UP
Apbb2	4.75e-253	0.642212	0.978	0.927	1.53e-248	UP
Knl1	1.04e-31	0.641583	0.046	0.012	3.36e-27	UP
Fam98b	2e-61	0.641543	0.25	0.129	6.46e-57	UP
Btbd8	1.44e-33	0.641145	0.123	0.06	4.66e-29	UP
Uxs1	1.77e-56	0.641039	0.256	0.14	5.71e-52	UP
Tpx2	1.39e-32	0.640884	0.03	0.004	4.48e-28	UP
Ophn1	1.13e-83	0.640788	0.556	0.38	3.66e-79	UP
Gm20110	9.02e-28	0.640717	0.027	0.004	2.91e-23	UP
Ttc8	2.72e-35	0.640341	0.119	0.056	8.77e-31	UP
Arhgef40	1.1e-36	0.640276	0.127	0.06	3.57e-32	UP
Tcaf2	2.43e-26	0.640049	0.068	0.028	7.86e-22	UP
Ikbip	5.26e-34	0.639993	0.092	0.039	1.7e-29	UP
Tnfaip3	6.26e-30	0.639838	0.202	0.126	2.02e-25	UP
Arhgap32	2.1e-29	0.639321	0.117	0.06	6.79e-25	UP
Apobec3	7.62e-118	0.638612	0.662	0.458	2.46e-113	UP
Wdhd1	7.86e-28	0.63723	0.1	0.049	2.54e-23	UP
Ankmy2	1.57e-54	0.637112	0.277	0.157	5.08e-50	UP
Hopx	8.15e-28	0.63676	0.331	0.24	2.63e-23	UP
Adamts17	2.78e-22	0.636687	0.037	0.011	8.97e-18	UP
Anxa5	6.21e-74	0.634924	0.493	0.324	2e-69	UP
Fat2	2.22e-52	0.634136	0.212	0.109	7.17e-48	UP
Vegfa	6.26e-124	0.633503	0.78	0.596	2.02e-119	UP
Klhl3	6.28e-36	0.632787	0.123	0.058	2.03e-31	UP
Kifc3	3.79e-57	0.632636	0.224	0.114	1.22e-52	UP
F8	6.23e-23	0.632612	0.078	0.037	2.01e-18	UP
P3h2	3.54e-76	0.632098	0.558	0.392	1.14e-71	UP
Snrpd1	1.02e-65	0.631969	0.344	0.199	3.29e-61	UP
Trim14	1.95e-45	0.63188	0.203	0.108	6.31e-41	UP
Cdk6	7.52e-81	0.631557	0.489	0.312	2.43e-76	UP
Gar1	2.99e-36	0.631498	0.121	0.057	9.64e-32	UP
Adgrl2	2.36e-81	0.631257	0.536	0.361	7.61e-77	UP
Sema4f	4.22e-62	0.630547	0.374	0.233	1.36e-57	UP
Krt8	5.59e-130	0.630481	0.881	0.745	1.81e-125	UP
Tpk1	1.99e-94	0.630042	0.589	0.397	6.41e-90	UP
Ola1	2.24e-69	0.629344	0.443	0.284	7.25e-65	UP
Csf2ra	1.24e-38	0.629077	0.131	0.061	4.01e-34	UP
Slx4ip	5.8e-63	0.627911	0.348	0.208	1.87e-58	UP
Fn1	2.24e-25	0.627723	0.067	0.028	7.23e-21	UP
Sema3c	3.22e-76	0.627301	0.522	0.353	1.04e-71	UP
Ppp3ca	1.02e-240	0.627279	0.989	0.96	3.29e-236	UP
Kcnq4	3.42e-24	0.627252	0.041	0.012	1.1e-19	UP
Kcnk1	1.2e-63	0.627172	0.353	0.212	3.88e-59	UP
Krt7	5.3e-71	0.626988	0.535	0.367	1.71e-66	UP
Mast2	1.49e-102	0.626979	0.617	0.425	4.82e-98	UP
Ppic	7.28e-174	0.626732	0.861	0.695	2.35e-169	UP
Lmnb1	6.68e-70	0.62626	0.396	0.24	2.16e-65	UP
Snx2	1.45e-138	0.625505	0.795	0.623	4.69e-134	UP
Rpp21	5.86e-75	0.62541	0.406	0.241	1.89e-70	UP
Sec1	2.43e-26	0.625398	0.061	0.023	7.83e-22	UP
Tbl1x	3.04e-135	0.625254	0.833	0.674	9.81e-131	UP
Dtymk	8.09e-55	0.624944	0.257	0.141	2.61e-50	UP
Ebp	2.23e-54	0.624826	0.25	0.136	7.21e-50	UP
Tmem132a	1.51e-33	0.62471	0.107	0.049	4.88e-29	UP
Tesc	4.03e-26	0.624626	0.037	0.009	1.3e-21	UP
Mcam	9.55e-24	0.624606	0.043	0.014	3.08e-19	UP
Ptpn14	2.34e-65	0.624489	0.347	0.203	7.56e-61	UP
Lrrn3	2.33e-33	0.624083	0.156	0.085	7.53e-29	UP
Slc9a6	8.74e-54	0.623783	0.382	0.249	2.82e-49	UP
Slc5a1	6.07e-23	0.623743	0.092	0.047	1.96e-18	UP
Clmn	7.3e-100	0.623215	0.683	0.513	2.36e-95	UP
Rngtt	7.42e-96	0.622803	0.567	0.379	2.4e-91	UP
Nbas	5.39e-80	0.622767	0.504	0.33	1.74e-75	UP
Stxbp4	5.58e-39	0.62261	0.211	0.123	1.8e-34	UP
Rpf2	2.84e-32	0.621407	0.115	0.055	9.17e-28	UP
Mettl11b	3.16e-23	0.621346	0.069	0.031	1.02e-18	UP
Gm31793	4.57e-31	0.621071	0.068	0.025	1.48e-26	UP
Rrp15	2.64e-32	0.620294	0.103	0.047	8.52e-28	UP
Sox12	5.18e-56	0.620093	0.297	0.172	1.67e-51	UP
Rnf157	4.61e-24	0.620073	0.071	0.031	1.49e-19	UP
Phlda3	4.43e-23	0.619826	0.057	0.023	1.43e-18	UP
Cd79b	2.35e-46	0.619623	0.212	0.115	7.6e-42	UP
Aimp2	2.2e-36	0.619485	0.114	0.051	7.09e-32	UP
Gm26930	1.46e-28	0.619064	0.067	0.026	4.71e-24	UP
Lockd	6.17e-27	0.619001	0.043	0.012	1.99e-22	UP
Paqr6	5.49e-30	0.618989	0.062	0.022	1.77e-25	UP
Yeats2	6.33e-91	0.618972	0.528	0.335	2.04e-86	UP
Sae1	9.46e-82	0.618715	0.461	0.284	3.05e-77	UP
Col4a5	1.36e-125	0.618171	0.799	0.631	4.4e-121	UP
Chaf1a	6.68e-30	0.617801	0.058	0.019	2.16e-25	UP
Adora1	6.97e-21	0.617762	0.082	0.042	2.25e-16	UP
Nomo1	6.17e-52	0.617542	0.276	0.158	1.99e-47	UP
Mlec	4.93e-79	0.617439	0.52	0.344	1.59e-74	UP
Gad1os	8.89e-38	0.617376	0.116	0.052	2.87e-33	UP
1110019D14Rik	5.08e-41	0.617143	0.242	0.144	1.64e-36	UP
Cenpp	5.76e-19	0.616131	0.078	0.041	1.86e-14	UP
Atpif1	1.03e-117	0.615859	0.696	0.488	3.32e-113	UP
Egfl7	3.64e-32	0.615841	0.074	0.028	1.18e-27	UP
Hspd1	4e-62	0.61481	0.583	0.437	1.29e-57	UP
Pxdn	4.21e-22	0.614631	0.072	0.034	1.36e-17	UP
Dus4l	1.12e-38	0.614408	0.147	0.073	3.61e-34	UP
Chek2	2.26e-28	0.614345	0.074	0.031	7.3e-24	UP
Spc25	1.62e-30	0.613741	0.046	0.012	5.24e-26	UP
Ipo11	1.24e-70	0.613726	0.425	0.267	4e-66	UP
Gm42705	6.81e-27	0.613671	0.102	0.051	2.2e-22	UP
Slc7a1	2.04e-41	0.613518	0.21	0.118	6.58e-37	UP
Coa3	1.31e-64	0.613435	0.357	0.211	4.21e-60	UP
Rps27l	6.39e-96	0.612893	0.622	0.428	2.06e-91	UP
Slc16a4	8.68e-30	0.612839	0.1	0.047	2.8e-25	UP
Gm32856	3.01e-24	0.612713	0.064	0.027	9.73e-20	UP
Tssc4	5.83e-46	0.612526	0.211	0.114	1.88e-41	UP
B830012L14Rik	3.46e-23	0.612114	0.331	0.251	1.12e-18	UP
Pde7a	9.72e-123	0.611997	0.918	0.844	3.14e-118	UP
Agrn	1.64e-84	0.611859	0.567	0.383	5.28e-80	UP
Pnn	1.32e-90	0.611141	0.534	0.345	4.27e-86	UP
Snx22	3.01e-57	0.610761	0.339	0.205	9.73e-53	UP
Arhgap26	6.31e-66	0.610394	0.364	0.217	2.04e-61	UP
Ccdc18	1.55e-32	0.609793	0.139	0.073	5e-28	UP
Fam53b	2.41e-72	0.609503	0.419	0.256	7.79e-68	UP
Lpar1	2.31e-22	0.609406	0.047	0.017	7.47e-18	UP
Adam9	7.47e-70	0.609337	0.443	0.28	2.41e-65	UP
Strip2	3.93e-23	0.608828	0.056	0.022	1.27e-18	UP
Ranbp1	2.46e-55	0.60858	0.318	0.188	7.94e-51	UP
2410017I17Rik	6.09e-26	0.608559	0.043	0.013	1.97e-21	UP
Ncaph	1.82e-31	0.607983	0.033	0.005	5.87e-27	UP
Ntn5	1.52e-28	0.60779	0.073	0.03	4.9e-24	UP
Ros1	4.87e-63	0.607665	0.571	0.431	1.57e-58	UP
Atp5g1	1.28e-79	0.607498	0.49	0.313	4.13e-75	UP
Fam172a	1.99e-145	0.607471	0.822	0.651	6.43e-141	UP
Creb5	3.86e-25	0.606676	0.147	0.087	1.25e-20	UP
Lin9	6.12e-39	0.606267	0.148	0.074	1.98e-34	UP
Adamtsl1	5.15e-24	0.605985	0.675	0.623	1.66e-19	UP
Pip4k2a	6.81e-24	0.605778	0.052	0.019	2.2e-19	UP
Zwilch	3.93e-21	0.605775	0.037	0.012	1.27e-16	UP
Agps	2.91e-122	0.605268	0.861	0.751	9.4e-118	UP
Sh3gl2	2.88e-28	0.605056	0.098	0.047	9.29e-24	UP
Gm31224	1.2e-24	0.605054	0.083	0.039	3.87e-20	UP
Akap17b	9.87e-20	0.604987	0.074	0.037	3.19e-15	UP
Zfhx2	1.89e-35	0.604844	0.142	0.072	6.09e-31	UP
Mical3	3.4e-32	0.603866	0.053	0.015	1.1e-27	UP
Arl6ip5	2.44e-58	0.603168	0.332	0.197	7.89e-54	UP
Myh9	4.43e-180	0.601519	0.887	0.748	1.43e-175	UP
Crybg1	4.23e-25	0.601296	0.062	0.025	1.37e-20	UP
Fzd7	1.01e-55	0.600815	0.335	0.202	3.26e-51	UP
Rad54b	9.66e-21	0.600577	0.03	0.008	3.12e-16	UP
Cdc7	1.4e-31	0.600316	0.029	0.004	4.52e-27	UP
Pinx1	5.38e-33	0.599889	0.109	0.051	1.74e-28	UP
Calm3	1.19e-65	0.599359	0.387	0.235	3.84e-61	UP
Ttll12	3.59e-29	0.599031	0.09	0.041	1.16e-24	UP
Arhgef9	7.14e-19	0.598857	0.071	0.035	2.31e-14	UP
Gm12703	7.02e-33	0.598823	0.118	0.057	2.27e-28	UP
Gins1	4.74e-26	0.598572	0.053	0.018	1.53e-21	UP
Hbb-bs	3.17e-32	0.598448	0.108	0.051	1.02e-27	UP
Txndc5	4e-88	0.598435	0.557	0.365	1.29e-83	UP
Uri1	3.65e-152	0.598257	0.885	0.75	1.18e-147	UP
Klhl25	2.44e-37	0.597003	0.133	0.064	7.89e-33	UP
Tipin	4.94e-39	0.596655	0.162	0.084	1.59e-34	UP
Sdk1	4.36e-36	0.595689	0.212	0.126	1.41e-31	UP
Klhl23	2.04e-25	0.595503	0.077	0.035	6.59e-21	UP
1700110K17Rik	2.88e-28	0.594714	0.049	0.015	9.31e-24	UP
Kctd9	4.19e-55	0.594597	0.31	0.183	1.35e-50	UP
Plekhh2	2.69e-68	0.594199	0.597	0.444	8.69e-64	UP
Nup210	6.88e-29	0.593548	0.078	0.033	2.22e-24	UP
Tyms	1.33e-35	0.593204	0.163	0.088	4.29e-31	UP
Gm29237	1.93e-31	0.592929	0.114	0.056	6.23e-27	UP
Agtpbp1	9.26e-78	0.592315	0.492	0.317	2.99e-73	UP
Bcam	3.78e-266	0.591778	0.96	0.879	1.22e-261	UP
Rpap1	6.92e-40	0.591396	0.143	0.069	2.24e-35	UP
Gng10	1.24e-31	0.591391	0.102	0.047	3.99e-27	UP
Plekha1	5.28e-80	0.591154	0.517	0.341	1.7e-75	UP
Tjp1	2.5e-157	0.590881	0.894	0.767	8.06e-153	UP
Fut2	8.97e-30	0.590421	0.032	0.005	2.9e-25	UP
Cttnbp2nl	2.17e-45	0.589553	0.416	0.288	7.02e-41	UP
Tppp	2.87e-20	0.588888	0.036	0.012	9.26e-16	UP
Ppip5k2	1.8e-63	0.58888	0.361	0.215	5.8e-59	UP
Kras	2.31e-151	0.588764	0.9	0.793	7.45e-147	UP
Synpo	5.87e-37	0.588703	0.167	0.09	1.9e-32	UP
Cdt1	2.36e-29	0.588625	0.079	0.033	7.63e-25	UP
Epb41l3	7.15e-43	0.588184	0.232	0.133	2.31e-38	UP
Lmo7	4.55e-76	0.587692	0.941	0.888	1.47e-71	UP
Cx3cl1	1.71e-32	0.587391	0.107	0.05	5.52e-28	UP
Gm49542	5.67e-30	0.587131	0.024	0.002	1.83e-25	UP
Gm13986	1.91e-11	0.586862	0.06	0.035	6.16e-07	UP
Uprt	8.8e-25	0.586571	0.061	0.024	2.84e-20	UP
Gpr39	9.26e-87	0.585129	0.557	0.374	2.99e-82	UP
Il1rl2	6e-26	0.584908	0.069	0.029	1.94e-21	UP
Alyref	7.94e-58	0.584903	0.315	0.182	2.56e-53	UP
Vars2	3.87e-44	0.584719	0.242	0.139	1.25e-39	UP
Bloc1s6	1.68e-31	0.584716	0.106	0.05	5.43e-27	UP
B4galt5	2.09e-29	0.584543	0.116	0.059	6.74e-25	UP
Sh3tc1	2.98e-34	0.584261	0.132	0.066	9.61e-30	UP
Nme4	1.71e-24	0.583923	0.047	0.016	5.53e-20	UP
1500015L24Rik	5.53e-23	0.583379	0.283	0.207	1.78e-18	UP
Mcm4	3.75e-31	0.582984	0.144	0.078	1.21e-26	UP
Tmlhe	6.63e-36	0.582643	0.204	0.119	2.14e-31	UP
Sirpa	7.24e-34	0.58245	0.146	0.077	2.34e-29	UP
Myh7	8.46e-70	0.58207	0.532	0.37	2.73e-65	UP
Mxra7	1.55e-27	0.582004	0.091	0.042	5e-23	UP
Cd9	8.99e-142	0.581826	0.868	0.737	2.9e-137	UP
Reps2	2.69e-42	0.581281	0.256	0.154	8.67e-38	UP
Mfsd12	2.1e-38	0.580911	0.171	0.091	6.78e-34	UP
Nsf	4.24e-66	0.580837	0.526	0.365	1.37e-61	UP
Ncapg2	3.62e-27	0.58043	0.104	0.052	1.17e-22	UP
Slc1a3	2.38e-60	0.580375	0.544	0.395	7.7e-56	UP
Mfhas1	9.63e-39	0.580268	0.233	0.14	3.11e-34	UP
Rfc5	5.84e-27	0.580191	0.073	0.031	1.89e-22	UP
Mtmr12	1.16e-61	0.580029	0.447	0.295	3.76e-57	UP
Snrpa	9.36e-53	0.579924	0.317	0.191	3.02e-48	UP
Cops4	6.39e-60	0.579887	0.365	0.223	2.06e-55	UP
Cdca2	3.09e-27	0.579686	0.045	0.013	9.98e-23	UP
Pygb	1.03e-74	0.579659	0.505	0.333	3.33e-70	UP
Evpl	1.87e-30	0.579635	0.096	0.044	6.04e-26	UP
Sptbn1	8.34e-237	0.579503	0.981	0.934	2.69e-232	UP
Plch2	3.81e-45	0.57903	0.219	0.12	1.23e-40	UP
Slc25a40	4.03e-45	0.57894	0.229	0.128	1.3e-40	UP
Trim2	1.84e-138	0.578347	0.803	0.623	5.94e-134	UP
Cckar	2.45e-24	0.578071	0.099	0.051	7.9e-20	UP
Tcerg1	1.76e-77	0.577627	0.581	0.411	5.68e-73	UP
Myo18a	1.08e-132	0.577567	0.855	0.721	3.49e-128	UP
Kif20b	9.12e-25	0.577337	0.056	0.021	2.94e-20	UP
Sorl1	3.16e-194	0.577273	0.911	0.782	1.02e-189	UP
Hunk	1.93e-25	0.57724	0.083	0.039	6.22e-21	UP
Nfatc2	3.86e-20	0.576898	0.056	0.024	1.25e-15	UP
Fnbp1l	4.42e-160	0.576818	0.899	0.783	1.43e-155	UP
Map3k21	4.53e-41	0.57644	0.153	0.076	1.46e-36	UP
Htt	3.23e-70	0.576071	0.492	0.327	1.04e-65	UP
Decr1	4.36e-60	0.57592	0.357	0.217	1.41e-55	UP
Thyn1	6.94e-36	0.575747	0.097	0.04	2.24e-31	UP
Bclaf3	1.93e-69	0.57572	0.453	0.291	6.23e-65	UP
Cct6a	3.82e-74	0.575663	0.461	0.291	1.23e-69	UP
Myo1c	2.01e-53	0.575577	0.418	0.279	6.48e-49	UP
Tbc1d32	1.88e-54	0.575243	0.361	0.229	6.07e-50	UP
Ccdc66	6.1e-34	0.575215	0.147	0.077	1.97e-29	UP
Ism1	1.3e-18	0.574786	0.063	0.03	4.18e-14	UP
Kctd14	3.64e-43	0.574463	0.236	0.136	1.18e-38	UP
Gm48530	1.38e-65	0.574409	0.464	0.308	4.47e-61	UP
Prim2	2.14e-41	0.574318	0.299	0.192	6.9e-37	UP
Cct3	1.4e-61	0.574189	0.431	0.279	4.52e-57	UP
Tead1	4.62e-100	0.574167	0.857	0.732	1.49e-95	UP
Zfp975	1.48e-34	0.57413	0.171	0.095	4.78e-30	UP
Epha7	3.35e-90	0.573425	0.88	0.792	1.08e-85	UP
Triqk	1.29e-22	0.57218	0.062	0.026	4.17e-18	UP
S100a16	3.7e-48	0.571	0.278	0.164	1.2e-43	UP
Dars	4.75e-64	0.570606	0.401	0.252	1.53e-59	UP
Aass	6.71e-39	0.570467	0.347	0.239	2.16e-34	UP
Cpq	3.15e-141	0.570111	0.853	0.695	1.02e-136	UP
Slc39a14	1.26e-26	0.56987	0.055	0.019	4.07e-22	UP
Ppdpf	3.04e-68	0.569592	0.46	0.295	9.81e-64	UP
B2m	4.62e-106	0.569144	0.69	0.488	1.49e-101	UP
Notch1	4.39e-55	0.569128	0.363	0.227	1.42e-50	UP
Maml2	2.34e-92	0.568857	0.711	0.535	7.55e-88	UP
Pfdn1	2.82e-83	0.568468	0.606	0.423	9.12e-79	UP
Flna	9.16e-84	0.568096	0.553	0.367	2.96e-79	UP
Fignl1	3.79e-25	0.568023	0.028	0.005	1.22e-20	UP
Rars	3.61e-48	0.567959	0.231	0.127	1.17e-43	UP
Naa50	6.14e-63	0.567344	0.427	0.274	1.98e-58	UP
Lef1	3.34e-17	0.567253	0.019	0.003	1.08e-12	UP
Sdsl	2.01e-29	0.56717	0.039	0.009	6.5e-25	UP
H2-T23	1.26e-34	0.566983	0.18	0.102	4.06e-30	UP
S100a10	1.54e-57	0.566581	0.401	0.257	4.96e-53	UP
Raver2	3.94e-27	0.566253	0.089	0.041	1.27e-22	UP
Palm3	2.56e-26	0.565989	0.033	0.007	8.27e-22	UP
Stk39	5.7e-122	0.56589	0.837	0.714	1.84e-117	UP
Tmem209	6.72e-31	0.565716	0.144	0.078	2.17e-26	UP
Iqgap2	9.19e-36	0.565706	0.17	0.093	2.97e-31	UP
Prkdc	1.33e-62	0.565449	0.48	0.325	4.31e-58	UP
Gm42047	9.94e-16	0.564798	0.041	0.017	3.21e-11	UP
Klhl32	1.72e-23	0.564697	0.08	0.038	5.56e-19	UP
Slc27a1	1.17e-56	0.564363	0.315	0.183	3.78e-52	UP
Cep55	1.08e-27	0.564056	0.023	0.002	3.47e-23	UP
Prdx3	2.58e-55	0.56347	0.35	0.213	8.33e-51	UP
Brca1	1.45e-18	0.56259	0.036	0.012	4.67e-14	UP
Ralgps2	2.98e-29	0.56211	0.131	0.07	9.63e-25	UP
Melk	1.79e-27	0.562045	0.023	0.002	5.77e-23	UP
Tcof1	3.28e-49	0.561985	0.317	0.196	1.06e-44	UP
1010001N08Rik	1.42e-32	0.561773	0.147	0.079	4.57e-28	UP
Cdc42ep1	2.06e-51	0.561557	0.299	0.176	6.64e-47	UP
Pnpt1	9.82e-41	0.561475	0.227	0.133	3.17e-36	UP
Pitpnm2	1.48e-80	0.560785	0.577	0.395	4.78e-76	UP
Ajuba	2.79e-28	0.560472	0.096	0.046	9.01e-24	UP
Hepacam	6.1e-23	0.559372	0.091	0.047	1.97e-18	UP
Nudcd1	5.01e-37	0.55918	0.193	0.109	1.62e-32	UP
Tia1	6.88e-84	0.559082	0.621	0.443	2.22e-79	UP
F3	8.6e-13	0.558981	0.146	0.104	2.78e-08	UP
Gm48099	1.58e-42	0.558418	0.241	0.14	5.11e-38	UP
Nhsl1	6.28e-64	0.558384	0.378	0.232	2.03e-59	UP
BC002059	9.72e-32	0.557763	0.159	0.089	3.14e-27	UP
Dnm1l	1.11e-74	0.557636	0.522	0.351	3.6e-70	UP
Parp9	1.83e-41	0.557076	0.217	0.122	5.9e-37	UP
Col11a2	7.25e-27	0.556663	0.032	0.006	2.34e-22	UP
Abcd1	9.31e-49	0.556587	0.299	0.18	3.01e-44	UP
Gm16004	4.37e-18	0.556487	0.065	0.032	1.41e-13	UP
Cks1b	1.2e-28	0.556206	0.107	0.053	3.87e-24	UP
Ifngr2	2.67e-38	0.556057	0.238	0.142	8.62e-34	UP
Tbc1d19	1.46e-60	0.555811	0.373	0.228	4.72e-56	UP
Lsm6	1.01e-45	0.555361	0.264	0.154	3.26e-41	UP
Cav1	1.73e-17	0.554735	0.135	0.087	5.58e-13	UP
Pms1	2.82e-26	0.554322	0.115	0.061	9.11e-22	UP
B130024G19Rik	2.15e-15	0.554076	0.048	0.022	6.93e-11	UP
Mcph1	2.19e-47	0.554006	0.234	0.131	7.06e-43	UP
Got2	4.86e-54	0.553626	0.321	0.192	1.57e-49	UP
Tsr1	3.15e-32	0.553618	0.121	0.06	1.02e-27	UP
Catsperb	2.53e-21	0.553469	0.036	0.011	8.17e-17	UP
Prmt3	1.06e-35	0.553047	0.179	0.1	3.42e-31	UP
Mtus2	6.37e-18	0.552799	0.156	0.105	2.06e-13	UP
Alk	1.67e-12	0.552657	0.024	0.008	5.4e-08	UP
Ran	4.67e-60	0.552627	0.457	0.304	1.51e-55	UP
Gatb	1e-42	0.55261	0.192	0.102	3.24e-38	UP
Slc8a1	9.26e-21	0.552411	0.144	0.091	2.99e-16	UP
Frmd4a	9.41e-66	0.552018	0.404	0.248	3.04e-61	UP
Rbbp5	8.63e-42	0.551729	0.228	0.131	2.79e-37	UP
Ppih	6.01e-30	0.551509	0.118	0.06	1.94e-25	UP
Gm11266	8.43e-29	0.551398	0.112	0.057	2.72e-24	UP
Atic	1.84e-34	0.551261	0.157	0.084	5.94e-30	UP
Zfp946	8.3e-38	0.551072	0.204	0.116	2.68e-33	UP
Stip1	3.11e-49	0.550953	0.41	0.276	1e-44	UP
Gm42702	8.47e-36	0.550337	0.251	0.158	2.74e-31	UP
Tap1	7.57e-32	0.550052	0.131	0.068	2.44e-27	UP
Cdc16	1.85e-45	0.549633	0.268	0.158	5.97e-41	UP
Utrn	8.02e-250	0.548853	0.978	0.931	2.59e-245	UP
Nr3c1	9.22e-114	0.548639	0.846	0.724	2.98e-109	UP
Abcb7	3.24e-64	0.547609	0.569	0.413	1.05e-59	UP
Casc1	3.19e-21	0.547265	0.097	0.053	1.03e-16	UP
Ndc80	3.32e-21	0.547148	0.035	0.01	1.07e-16	UP
Mthfd1l	1.45e-25	0.54672	0.107	0.056	4.69e-21	UP
Lrpap1	5.98e-72	0.54639	0.526	0.355	1.93e-67	UP
Tmtc2	4.66e-151	0.546389	0.944	0.868	1.51e-146	UP
Plxdc2	4.95e-25	0.546248	0.218	0.145	1.6e-20	UP
Pard3bos1	3.94e-29	0.546128	0.12	0.062	1.27e-24	UP
Ddit4l	3.6e-20	0.545646	0.048	0.019	1.16e-15	UP
Cdk4	1.95e-65	0.545385	0.429	0.268	6.3e-61	UP
Mpzl1	2.48e-54	0.5442	0.362	0.227	8.01e-50	UP
2310014F06Rik	4.56e-22	0.543838	0.113	0.064	1.47e-17	UP
Snn	1.39e-23	0.543776	0.044	0.014	4.47e-19	UP
Evc2	1.56e-21	0.543642	0.057	0.024	5.02e-17	UP
Aurkb	1.44e-22	0.543583	0.023	0.004	4.66e-18	UP
Dennd1b	2.06e-116	0.543548	0.801	0.645	6.65e-112	UP
Cenpj	2.87e-25	0.543511	0.082	0.038	9.26e-21	UP
Slc12a7	1.46e-38	0.54302	0.187	0.102	4.7e-34	UP
Zdhhc15	4.47e-33	0.542417	0.147	0.078	1.44e-28	UP
Cdkn3	6.04e-24	0.54238	0.026	0.005	1.95e-19	UP
Ccser1	1.29e-167	0.54217	0.944	0.868	4.16e-163	UP
Lrp4	7.49e-54	0.542005	0.385	0.249	2.42e-49	UP
Ergic1	3.4e-46	0.541011	0.268	0.158	1.1e-41	UP
Unc5cl	9.07e-23	0.54079	0.023	0.003	2.93e-18	UP
Prmt1	1.23e-49	0.540564	0.359	0.228	3.97e-45	UP
Fzd2	1.38e-48	0.540549	0.265	0.152	4.45e-44	UP
Erap1	9.73e-50	0.540531	0.342	0.215	3.14e-45	UP
Gpd1	5.63e-35	0.539592	0.184	0.104	1.82e-30	UP
Gipc2	2.05e-17	0.53907	0.138	0.09	6.63e-13	UP
Efnb2	1.38e-63	0.539023	0.531	0.366	4.46e-59	UP
Nav1	1.24e-49	0.538787	0.352	0.223	3.99e-45	UP
Ndufc1	3.5e-56	0.538361	0.426	0.28	1.13e-51	UP
Dut	6.38e-34	0.538018	0.172	0.096	2.06e-29	UP
Tacc2	1.8e-55	0.538011	0.747	0.626	5.8e-51	UP
Stard3	1.74e-58	0.537165	0.381	0.235	5.61e-54	UP
Acyp2	9.38e-47	0.537062	0.405	0.279	3.03e-42	UP
Gm20513	8.18e-25	0.536931	0.077	0.035	2.64e-20	UP
Nudt5	4.51e-35	0.536867	0.185	0.105	1.46e-30	UP
Pfn1	3.48e-114	0.53655	0.794	0.627	1.13e-109	UP
Zdhhc21	5.33e-74	0.536308	0.559	0.384	1.72e-69	UP
Mppe1	6.39e-30	0.536014	0.154	0.087	2.06e-25	UP
Ints10	1.82e-29	0.536008	0.11	0.054	5.87e-25	UP
Kazn	3.6e-26	0.535683	0.11	0.057	1.16e-21	UP
Mrpl17	9.88e-52	0.535547	0.294	0.171	3.19e-47	UP
Sh2d4b	4.63e-10	0.535538	0.073	0.047	1.49e-05	UP
Spcs3	3.24e-39	0.534521	0.236	0.14	1.05e-34	UP
Hspa5	1.9e-118	0.5342	0.922	0.85	6.14e-114	UP
Katnal1	4.73e-26	0.534197	0.088	0.042	1.53e-21	UP
Parp1	2.49e-45	0.533999	0.22	0.12	8.04e-41	UP
Shoc2	1.18e-65	0.533701	0.604	0.448	3.82e-61	UP
2510009E07Rik	2.71e-43	0.533655	0.298	0.186	8.74e-39	UP
H2-M3	6.42e-23	0.533249	0.038	0.011	2.07e-18	UP
Slc37a3	4.26e-49	0.533182	0.298	0.178	1.38e-44	UP
Zfp367	5.38e-26	0.532617	0.135	0.076	1.74e-21	UP
Tcf12	1.51e-228	0.53193	0.974	0.926	4.87e-224	UP
Cmas	4.59e-33	0.531754	0.175	0.099	1.48e-28	UP
Tbl3	1.92e-34	0.531635	0.165	0.09	6.21e-30	UP
Tusc3	5.03e-105	0.531057	0.794	0.632	1.62e-100	UP
Dennd6a	3.88e-67	0.530863	0.48	0.317	1.25e-62	UP
Ccnb1ip1	1.75e-23	0.530631	0.052	0.019	5.64e-19	UP
Fhod3	4.72e-18	0.530381	0.031	0.01	1.52e-13	UP
2610020C07Rik	2.15e-40	0.530371	0.224	0.13	6.95e-36	UP
Oit1	2.69e-29	0.530162	0.025	0.002	8.69e-25	UP
Tril	1.39e-17	0.529802	0.035	0.012	4.47e-13	UP
Gm15737	2.92e-23	0.529801	0.073	0.034	9.42e-19	UP
Snx1	1.23e-61	0.529656	0.541	0.383	3.97e-57	UP
Ift80	4.56e-57	0.529625	0.465	0.317	1.47e-52	UP
Bzw2	1.94e-53	0.529581	0.339	0.207	6.27e-49	UP
Ciao2a	1.13e-37	0.529126	0.225	0.133	3.65e-33	UP
Obsl1	4.27e-20	0.529084	0.075	0.037	1.38e-15	UP
Vrk2	5.15e-41	0.528999	0.263	0.161	1.66e-36	UP
Xrcc4	1.46e-71	0.528876	0.53	0.362	4.7e-67	UP
Dennd4c	7.85e-95	0.528804	0.755	0.592	2.53e-90	UP
5730522E02Rik	5.48e-26	0.528754	0.188	0.119	1.77e-21	UP
Zfp518a	2.23e-47	0.528476	0.305	0.186	7.21e-43	UP
Ppa1	3.38e-50	0.528411	0.215	0.113	1.09e-45	UP
Cdc27	1.69e-57	0.528087	0.464	0.315	5.46e-53	UP
Metap1	2.28e-43	0.528071	0.348	0.228	7.37e-39	UP
Gmpr	5.13e-27	0.528052	0.108	0.055	1.66e-22	UP
Fanci	2.31e-13	0.527958	0.03	0.012	7.45e-09	UP
Cdca7l	2.85e-24	0.527958	0.034	0.008	9.2e-20	UP
Atp13a4	2.87e-41	0.527812	0.332	0.22	9.26e-37	UP
Tfdp1	1.72e-37	0.526866	0.221	0.13	5.55e-33	UP
Mt2	8.2e-84	0.526707	0.687	0.506	2.65e-79	UP
Bard1	3.67e-22	0.526614	0.035	0.01	1.19e-17	UP
Mrps11	9.03e-29	0.52643	0.135	0.073	2.92e-24	UP
Ncapd2	2.32e-24	0.526352	0.067	0.029	7.48e-20	UP
Stil	3.41e-24	0.526291	0.031	0.007	1.1e-19	UP
Myadm	1.01e-43	0.526185	0.287	0.176	3.27e-39	UP
Dsp	1.36e-73	0.526166	0.541	0.367	4.38e-69	UP
Plxnd1	3.36e-34	0.526115	0.142	0.073	1.09e-29	UP
Smarcb1	9.37e-55	0.525877	0.397	0.256	3.03e-50	UP
Gm19951	1.56e-28	0.525835	0.131	0.07	5.04e-24	UP
Gm17189	7.42e-25	0.525679	0.046	0.015	2.4e-20	UP
Stard8	1.88e-38	0.525425	0.316	0.208	6.06e-34	UP
Polq	5.38e-18	0.525213	0.02	0.004	1.74e-13	UP
Rev1	1.49e-73	0.525186	0.602	0.432	4.81e-69	UP
Ostc	7.25e-54	0.525152	0.421	0.278	2.34e-49	UP
Gm49969	1.73e-25	0.524356	0.115	0.062	5.59e-21	UP
A630001G21Rik	1.46e-25	0.524288	0.089	0.042	4.73e-21	UP
Cfap36	5.17e-42	0.523916	0.27	0.164	1.67e-37	UP
Rptor	8.04e-82	0.523678	0.616	0.434	2.59e-77	UP
Gfpt1	2.19e-86	0.523387	0.682	0.508	7.07e-82	UP
Ccnb1	6.01e-26	0.523067	0.028	0.005	1.94e-21	UP
M1ap	1.61e-09	0.523063	0.082	0.055	5.21e-05	UP
Gt(ROSA)26Sor	4.84e-45	0.522909	0.366	0.242	1.56e-40	UP
Rnaseh2b	8.21e-31	0.522637	0.12	0.06	2.65e-26	UP
Snx13	2.09e-94	0.522182	0.766	0.612	6.76e-90	UP
Ercc6	7.83e-43	0.521943	0.302	0.189	2.53e-38	UP
Vwa8	3.68e-97	0.521881	0.737	0.571	1.19e-92	UP
Khdrbs1	1.75e-84	0.521839	0.671	0.497	5.66e-80	UP
Tes	6.57e-43	0.521785	0.457	0.328	2.12e-38	UP
Hpcal1	5.8e-66	0.521653	0.618	0.46	1.87e-61	UP
Alkbh8	4.28e-52	0.521581	0.317	0.191	1.38e-47	UP
Hsp90b1	5.85e-121	0.521281	0.924	0.856	1.89e-116	UP
Poglut3	1.44e-39	0.521102	0.214	0.121	4.66e-35	UP
Gm48089	4.42e-13	0.520434	0.035	0.015	1.43e-08	UP
Zfp322a	1.66e-47	0.520299	0.325	0.203	5.35e-43	UP
Gm28730	3.17e-19	0.520266	0.038	0.013	1.02e-14	UP
Igsf10	8.3e-23	0.520241	0.035	0.01	2.68e-18	UP
Hist1h3c	9.74e-28	0.519399	0.023	0.002	3.15e-23	UP
Smarca4	1.33e-79	0.519249	0.563	0.382	4.3e-75	UP
Gm43569	6.43e-24	0.519061	0.097	0.05	2.08e-19	UP
Slirp	5.03e-39	0.518785	0.276	0.172	1.62e-34	UP
Dpy19l1	3.02e-27	0.518429	0.175	0.106	9.76e-23	UP
Cd24a	1.56e-36	0.518426	0.28	0.18	5.03e-32	UP
Gm43728	2.91e-27	0.518232	0.086	0.039	9.4e-23	UP
Acads	1.23e-41	0.517392	0.255	0.152	3.96e-37	UP
Akap13	1.71e-203	0.517226	0.992	0.971	5.52e-199	UP
Lamc1	6.61e-108	0.517097	0.77	0.591	2.14e-103	UP
Tcp11	2.55e-18	0.517048	0.058	0.027	8.22e-14	UP
Metap1d	5.83e-60	0.516905	0.344	0.203	1.88e-55	UP
Gm17025	1.7e-25	0.516583	0.032	0.007	5.5e-21	UP
Cstf3	7.5e-75	0.516175	0.795	0.665	2.42e-70	UP
Sephs1	3.88e-48	0.516134	0.318	0.196	1.25e-43	UP
Atp5k	2.75e-77	0.516109	0.609	0.431	8.87e-73	UP
Chd1l	8.29e-41	0.515767	0.234	0.137	2.68e-36	UP
Crip2	7.09e-108	0.515604	0.818	0.661	2.29e-103	UP
Nphs2	6.22e-28	0.515524	0.023	0.002	2.01e-23	UP
Plxna4os3	6.57e-21	0.515311	0.065	0.03	2.12e-16	UP
N6amt1	1.73e-30	0.515242	0.125	0.064	5.58e-26	UP
Gm35188	1.07e-46	0.514733	0.302	0.183	3.45e-42	UP
Itga7	6.81e-31	0.514556	0.169	0.097	2.2e-26	UP
Qrsl1	1.73e-20	0.514359	0.057	0.025	5.59e-16	UP
Emg1	7.13e-42	0.514309	0.281	0.173	2.3e-37	UP
Uba7	6.59e-24	0.513925	0.067	0.029	2.13e-19	UP
Zfp948	3.35e-33	0.513801	0.208	0.125	1.08e-28	UP
Hic2	2.52e-27	0.513657	0.148	0.085	8.13e-23	UP
Gm20647	8.46e-21	0.513072	0.014	0	2.73e-16	UP
Gm40999	7.25e-43	0.513046	0.272	0.166	2.34e-38	UP
Plcl2	1.9e-18	0.512588	0.092	0.052	6.14e-14	UP
Cenpm	7.75e-22	0.512393	0.025	0.005	2.5e-17	UP
Srgap2	5.27e-66	0.512023	0.677	0.528	1.7e-61	UP
Gm10115	4.28e-24	0.511303	0.04	0.012	1.38e-19	UP
Lpp	5.73e-293	0.51129	0.993	0.969	1.85e-288	UP
Adgra3	4.8e-51	0.510954	0.34	0.21	1.55e-46	UP
Prep	2.14e-63	0.510811	0.616	0.459	6.92e-59	UP
Zfand3	2.28e-132	0.510352	0.886	0.752	7.36e-128	UP
Itfg1	1.37e-63	0.510059	0.559	0.403	4.42e-59	UP
Hs6st1	3.07e-49	0.50977	0.369	0.236	9.91e-45	UP
Ice2	3.77e-34	0.509637	0.211	0.126	1.22e-29	UP
Ocln	1.89e-51	0.509359	0.659	0.522	6.11e-47	UP
D130040H23Rik	4.68e-32	0.509201	0.17	0.096	1.51e-27	UP
Dnajb1	8.28e-29	0.509184	0.522	0.43	2.67e-24	UP
Cfap47	2.69e-16	0.509137	0.249	0.188	8.7e-12	UP
Wnt7a	2.44e-20	0.508479	0.028	0.007	7.89e-16	UP
Clint1	1.75e-86	0.508212	0.811	0.684	5.65e-82	UP
Acvr1c	5.58e-18	0.507771	0.083	0.045	1.8e-13	UP
Tmem132c	2.93e-60	0.507496	0.651	0.512	9.45e-56	UP
Ccdc25	6.11e-48	0.507153	0.352	0.224	1.97e-43	UP
Gm26569	2.16e-24	0.507148	0.121	0.067	6.99e-20	UP
Rangrf	1.04e-21	0.506831	0.047	0.017	3.36e-17	UP
2310043O21Rik	6.78e-17	0.506808	0.059	0.029	2.19e-12	UP
Rgs4	7e-14	0.506269	0.013	0.002	2.26e-09	UP
Cyb5r3	2.5e-69	0.506083	0.622	0.46	8.06e-65	UP
Ttll4	2.52e-39	0.505787	0.332	0.22	8.13e-35	UP
Mirg	1.38e-21	0.505777	0.243	0.17	4.44e-17	UP
Nrm	7.92e-21	0.505775	0.041	0.014	2.56e-16	UP
Rhof	2.78e-19	0.505666	0.057	0.025	8.97e-15	UP
Zfp532	1.92e-50	0.505426	0.415	0.278	6.19e-46	UP
Aif1l	1.74e-31	0.504873	0.183	0.107	5.61e-27	UP
Trp53cor1	1.06e-15	0.504842	0.039	0.016	3.43e-11	UP
Snx3	1.24e-56	0.504808	0.572	0.426	4.01e-52	UP
4930524C18Rik	9.25e-21	0.504666	0.084	0.043	2.99e-16	UP
Akt1s1	4.58e-43	0.504515	0.299	0.187	1.48e-38	UP
Rft1	2.56e-34	0.503851	0.169	0.093	8.25e-30	UP
Riox2	1.37e-29	0.503306	0.113	0.056	4.43e-25	UP
Hid1	3.44e-28	0.503296	0.127	0.067	1.11e-23	UP
Evl	1.13e-52	0.50312	0.413	0.274	3.66e-48	UP
B3gntl1	7.6e-34	0.502807	0.196	0.114	2.45e-29	UP
G930009F23Rik	1.81e-19	0.502341	0.032	0.009	5.85e-15	UP
Smim20	1.94e-40	0.502251	0.238	0.138	6.26e-36	UP
Stn1	1.56e-38	0.50219	0.215	0.124	5.05e-34	UP
Aasdh	5.42e-25	0.50217	0.126	0.071	1.75e-20	UP
Pias1	2.93e-94	0.502163	0.906	0.837	9.45e-90	UP
Tmpo	5.82e-67	0.501954	0.565	0.399	1.88e-62	UP
Krt18	2.15e-112	0.501872	0.881	0.742	6.94e-108	UP
Unc13d	2.66e-26	0.501815	0.132	0.073	8.57e-22	UP
Elp4	9.43e-66	0.501748	0.654	0.504	3.04e-61	UP
Arl2bp	3.53e-35	0.501652	0.194	0.111	1.14e-30	UP
Jpt2	7.14e-32	0.501318	0.174	0.099	2.3e-27	UP
Acer2	4.01e-22	0.501301	0.175	0.112	1.3e-17	UP
9530082P21Rik	2.7e-20	0.501127	0.048	0.019	8.7e-16	UP
Fancc	1.26e-36	0.501076	0.276	0.177	4.08e-32	UP
Cdk2ap1	2.91e-34	0.501027	0.208	0.123	9.39e-30	UP
Rfk	1.53e-51	0.500769	0.415	0.275	4.94e-47	UP
Lamb3	1.22e-66	0.50068	0.6	0.441	3.95e-62	UP
Dlg1	1.34e-197	0.5006	0.961	0.882	4.34e-193	UP
Rfx3	4.67e-93	0.500513	0.82	0.686	1.51e-88	UP
Cd101	5.34e-13	0.500452	0.061	0.034	1.73e-08	UP
B230354K17Rik	9.81e-21	0.499599	0.092	0.049	3.17e-16	UP
Rbpjl	1.36e-138	0.499507	0.908	0.793	4.39e-134	UP
Phkb	2.33e-110	0.499359	0.831	0.68	7.52e-106	UP
Prkaa1	1.39e-31	0.499278	0.205	0.124	4.48e-27	UP
Bak1	1.31e-24	0.499244	0.1	0.051	4.22e-20	UP
Polr3d	9.15e-27	0.499035	0.126	0.068	2.95e-22	UP
Ndufaf6	1.05e-24	0.498984	0.123	0.068	3.38e-20	UP
Gm15503	2.97e-19	0.498978	0.037	0.013	9.59e-15	UP
Tnfaip8	2e-24	0.498561	0.117	0.064	6.47e-20	UP
Ampd3	3.7e-21	0.498471	0.044	0.016	1.19e-16	UP
Atp8a2	6.62e-19	0.498469	0.03	0.009	2.14e-14	UP
Plekha7	1.85e-53	0.497893	0.425	0.284	5.98e-49	UP
Sema3f	1.57e-20	0.497856	0.069	0.033	5.08e-16	UP
Tle3	9.58e-51	0.497711	0.347	0.216	3.09e-46	UP
Cntfr	1.5e-25	0.497524	0.114	0.061	4.84e-21	UP
Rin3	1.61e-29	0.497444	0.18	0.107	5.19e-25	UP
Ccdc58	1.14e-37	0.49738	0.254	0.157	3.67e-33	UP
Dot1l	7.32e-48	0.497226	0.528	0.39	2.36e-43	UP
Siae	1.51e-26	0.497116	0.139	0.078	4.88e-22	UP
Phf14	1.17e-79	0.496868	0.752	0.611	3.77e-75	UP
Fam126a	1.49e-30	0.496852	0.296	0.204	4.81e-26	UP
Cchcr1	3.45e-24	0.4964	0.107	0.056	1.11e-19	UP
Dab1	2.64e-15	0.496139	0.037	0.015	8.54e-11	UP
Fhit	6.78e-50	0.496024	0.532	0.4	2.19e-45	UP
Enc1	2.62e-32	0.495618	0.181	0.105	8.47e-28	UP
9030624G23Rik	5.39e-22	0.495508	0.041	0.014	1.74e-17	UP
Dna2	2.7e-20	0.495425	0.056	0.024	8.73e-16	UP
Zdhhc18	5.2e-52	0.495406	0.458	0.312	1.68e-47	UP
Cdc25a	6.84e-30	0.495288	0.148	0.081	2.21e-25	UP
Crls1	6.23e-36	0.494952	0.198	0.113	2.01e-31	UP
Ptar1	2.06e-47	0.494901	0.365	0.237	6.64e-43	UP
Tarbp1	3.68e-32	0.494701	0.137	0.071	1.19e-27	UP
Zzef1	1.3e-72	0.494689	0.654	0.49	4.19e-68	UP
Nt5c3	2.79e-28	0.494623	0.194	0.12	9e-24	UP
Orc1	2.7e-16	0.494545	0.026	0.008	8.71e-12	UP
Pdia6	1.04e-86	0.494486	0.789	0.661	3.35e-82	UP
Chn1	4.46e-23	0.494312	0.164	0.103	1.44e-18	UP
Gm4876	9.31e-21	0.493966	0.142	0.088	3e-16	UP
CAAA01118383.1	1.77e-43	0.493867	0.368	0.245	5.73e-39	UP
Spata13	2.63e-40	0.493632	0.293	0.186	8.5e-36	UP
Tm9sf3	7.73e-108	0.493397	0.828	0.684	2.49e-103	UP
Prss35	6.47e-19	0.493029	0.049	0.02	2.09e-14	UP
E2f7	3.2e-16	0.493013	0.029	0.009	1.03e-11	UP
Gm19990	3.29e-38	0.492743	0.299	0.193	1.06e-33	UP
Dgkz	3.02e-44	0.492652	0.368	0.245	9.76e-40	UP
Gm48094	1.2e-23	0.492474	0.022	0.003	3.89e-19	UP
Nos1ap	2.39e-84	0.492153	0.72	0.556	7.72e-80	UP
Ssbp3	1.65e-54	0.492151	0.467	0.314	5.34e-50	UP
Hmga2	9.8e-25	0.49201	0.204	0.133	3.16e-20	UP
Pf4	2.93e-19	0.491771	0.048	0.019	9.47e-15	UP
Vps39	1.25e-38	0.491521	0.279	0.176	4.02e-34	UP
Vwa5a	4.5e-44	0.491512	0.305	0.189	1.45e-39	UP
Appl1	3.59e-47	0.491508	0.392	0.261	1.16e-42	UP
Washc3	2.51e-34	0.491262	0.215	0.129	8.1e-30	UP
Cdc45	5.18e-20	0.491159	0.033	0.01	1.67e-15	UP
Armcx2	2.32e-18	0.490864	0.04	0.015	7.48e-14	UP
Ppp1r12b	6.21e-68	0.490323	0.652	0.497	2.01e-63	UP
Stard13	5.61e-56	0.490219	0.722	0.599	1.81e-51	UP
Slc35b2	1.44e-37	0.490013	0.22	0.127	4.64e-33	UP
Arhgap5	2.79e-112	0.489686	0.888	0.759	8.99e-108	UP
Sec16b	5.19e-28	0.48964	0.02	0.001	1.68e-23	UP
Blmh	1.67e-51	0.489613	0.42	0.278	5.4e-47	UP
Pthlh	5.61e-21	0.489383	0.015	0.001	1.81e-16	UP
Tmem168	4.87e-39	0.489139	0.268	0.165	1.57e-34	UP
Foxn3	2.87e-133	0.488939	0.938	0.85	9.27e-129	UP
Lsm2	5.38e-30	0.48876	0.133	0.07	1.74e-25	UP
Ankrd28	2.44e-65	0.488667	0.621	0.463	7.86e-61	UP
Inf2	2.98e-21	0.488445	0.048	0.018	9.62e-17	UP
Wdr12	2.16e-23	0.488336	0.126	0.071	6.99e-19	UP
Hpf1	3.22e-42	0.488325	0.253	0.149	1.04e-37	UP
Pmp22	1.24e-48	0.487726	0.303	0.183	4e-44	UP
Kif11	1.57e-23	0.487115	0.049	0.017	5.06e-19	UP
Tyw5	1.68e-21	0.486669	0.128	0.076	5.42e-17	UP
Ldha	1.61e-105	0.486398	0.84	0.721	5.2e-101	UP
G3bp1	6.36e-71	0.486255	0.663	0.505	2.05e-66	UP
Rbm38	8.84e-23	0.486226	0.09	0.045	2.85e-18	UP
Nmd3	2.86e-45	0.485867	0.33	0.209	9.23e-41	UP
Cit	1.26e-16	0.485841	0.042	0.017	4.08e-12	UP
Fkbp10	3.35e-25	0.485567	0.092	0.045	1.08e-20	UP
Lzic	2.52e-21	0.485459	0.1	0.054	8.13e-17	UP
Usp38	1.44e-36	0.485361	0.328	0.222	4.66e-32	UP
Map2	1.73e-14	0.485324	0.055	0.028	5.6e-10	UP
Babam2	4.9e-71	0.485291	0.696	0.542	1.58e-66	UP
Trappc12	4.16e-37	0.485191	0.251	0.154	1.34e-32	UP
Ephb4	4.12e-39	0.485128	0.28	0.174	1.33e-34	UP
Anapc1	1.09e-57	0.484833	0.483	0.327	3.53e-53	UP
Kntc1	1.14e-21	0.484803	0.028	0.006	3.67e-17	UP
Hmgb2	1.57e-73	0.484471	0.717	0.547	5.06e-69	UP
Mcub	1.01e-16	0.484459	0.027	0.008	3.25e-12	UP
Wdr43	4.6e-51	0.48443	0.47	0.328	1.48e-46	UP
Pmf1	8.59e-26	0.484281	0.148	0.086	2.77e-21	UP
Mansc1	7.31e-23	0.484107	0.107	0.058	2.36e-18	UP
Bora	2.17e-24	0.48378	0.093	0.046	7e-20	UP
Slc10a7	1.27e-63	0.483609	0.518	0.359	4.1e-59	UP
Thap4	2.69e-34	0.483294	0.216	0.129	8.7e-30	UP
Ppan	7.35e-23	0.483155	0.093	0.048	2.37e-18	UP
Aqp1	2.46e-30	0.482766	0.161	0.091	7.93e-26	UP
Nans	2.55e-28	0.482532	0.158	0.091	8.22e-24	UP
Etfdh	1.49e-38	0.482333	0.28	0.175	4.82e-34	UP
Cdca8	2.34e-19	0.482166	0.023	0.005	7.56e-15	UP
Slc9a8	5.94e-43	0.482106	0.298	0.186	1.92e-38	UP
Uck2	3.31e-30	0.482065	0.206	0.127	1.07e-25	UP
Mmp28	9.11e-20	0.481743	0.038	0.013	2.94e-15	UP
Atf7	2.89e-111	0.481703	0.871	0.75	9.32e-107	UP
Gpn1	1.9e-28	0.481678	0.147	0.082	6.14e-24	UP
Slco3a1	1.98e-21	0.481416	0.448	0.365	6.38e-17	UP
Gm13816	5.27e-20	0.481211	0.024	0.005	1.7e-15	UP
Plekha6	7.79e-28	0.481098	0.11	0.056	2.51e-23	UP
Cop1	8.92e-96	0.480399	0.809	0.662	2.88e-91	UP
Dgkh	7.64e-25	0.480345	0.28	0.198	2.47e-20	UP
Zfp57	1.6e-33	0.480253	0.216	0.13	5.17e-29	UP
Nol4l	6.11e-27	0.48006	0.138	0.077	1.97e-22	UP
Fgfbp3	6.57e-20	0.479855	0.047	0.018	2.12e-15	UP
Mrpl11	9.57e-27	0.479486	0.138	0.078	3.09e-22	UP
Ptk7	9.48e-69	0.479395	0.617	0.449	3.06e-64	UP
Pik3c2g	2.25e-93	0.479379	0.856	0.749	7.27e-89	UP
Ccne2	3.17e-21	0.479187	0.064	0.029	1.02e-16	UP
Efcab11	3.44e-14	0.479135	0.022	0.006	1.11e-09	UP
Nr6a1	7.25e-78	0.479112	0.767	0.624	2.34e-73	UP
Gpc1	7.66e-24	0.478973	0.096	0.049	2.47e-19	UP
Znhit6	3.1e-28	0.478514	0.114	0.058	1e-23	UP
Ercc6l2	8.14e-50	0.478308	0.472	0.334	2.63e-45	UP
Prdx2	3.59e-66	0.478207	0.65	0.487	1.16e-61	UP
Slmap	8.42e-87	0.477841	0.791	0.656	2.72e-82	UP
Psmc2	2.23e-46	0.477562	0.35	0.223	7.21e-42	UP
Mis18bp1	1.7e-15	0.477503	0.024	0.007	5.48e-11	UP
Top2b	1.01e-101	0.477116	0.805	0.645	3.25e-97	UP
Smarcc1	1.04e-73	0.476999	0.643	0.471	3.35e-69	UP
Srek1ip1	1.13e-40	0.476922	0.283	0.175	3.66e-36	UP
Pla2g4c	6.24e-17	0.476867	0.027	0.008	2.01e-12	UP
Ascc3	1.13e-102	0.476803	0.834	0.677	3.66e-98	UP
Prmt5	3.64e-29	0.476778	0.191	0.115	1.17e-24	UP
Zbtb8a	4.31e-28	0.476757	0.156	0.09	1.39e-23	UP
Cwc27	8.31e-68	0.476541	0.562	0.39	2.68e-63	UP
Selenoi	1.29e-30	0.476533	0.246	0.159	4.17e-26	UP
Idh3a	2.43e-36	0.476282	0.232	0.139	7.83e-32	UP
Blnk	5.93e-13	0.476268	0.043	0.02	1.92e-08	UP
Psmc3	2.72e-55	0.476045	0.486	0.333	8.77e-51	UP
Lrrc8c	2.87e-66	0.476015	0.832	0.718	9.25e-62	UP
Nsd2	5.68e-81	0.476008	0.74	0.585	1.84e-76	UP
Hivep3	4.05e-43	0.475993	0.455	0.331	1.31e-38	UP
Rnf43	4.87e-60	0.475754	0.654	0.507	1.57e-55	UP
Psmc5	1.78e-46	0.475723	0.31	0.189	5.75e-42	UP
Tmc7	1.22e-19	0.475338	0.105	0.06	3.95e-15	UP
Ano6	1.11e-66	0.47517	0.89	0.817	3.57e-62	UP
Afap1l1	7.52e-61	0.475059	0.631	0.475	2.43e-56	UP
Fam122b	6.06e-21	0.475026	0.056	0.024	1.96e-16	UP
Ctso	2e-30	0.474687	0.192	0.115	6.45e-26	UP
Casp7	8.41e-40	0.47449	0.233	0.135	2.71e-35	UP
Cnot2	9.2e-88	0.474466	0.777	0.625	2.97e-83	UP
Rnf217	3.54e-50	0.474362	0.405	0.27	1.14e-45	UP
Cd276	1e-39	0.474348	0.247	0.147	3.24e-35	UP
Golga1	2.11e-44	0.474344	0.358	0.234	6.81e-40	UP
Zdhhc1	9.23e-61	0.473971	0.476	0.315	2.98e-56	UP
Eipr1	4.91e-27	0.47394	0.164	0.097	1.58e-22	UP
Ccdc90b	7.11e-28	0.473613	0.16	0.093	2.3e-23	UP
Ryk	5.62e-61	0.473538	0.627	0.473	1.82e-56	UP
Prkar1a	8.78e-80	0.473525	0.688	0.511	2.84e-75	UP
Shroom4	2.16e-88	0.473457	0.853	0.728	6.97e-84	UP
Ext2	1.22e-50	0.473344	0.45	0.305	3.95e-46	UP
Dsg2	4.9e-25	0.473312	0.139	0.08	1.58e-20	UP
Lig3	3.8e-34	0.473258	0.258	0.163	1.23e-29	UP
Rbm15	3.91e-47	0.472955	0.388	0.255	1.26e-42	UP
Sass6	1.04e-20	0.472867	0.093	0.05	3.37e-16	UP
9430038I01Rik	2.53e-34	0.472778	0.231	0.14	8.16e-30	UP
Haus6	3.15e-27	0.472621	0.138	0.076	1.02e-22	UP
Tasor2	2.46e-43	0.472609	0.417	0.292	7.94e-39	UP
Hmgcll1	3.73e-25	0.4726	0.21	0.138	1.2e-20	UP
Pigt	1.76e-48	0.472562	0.411	0.275	5.69e-44	UP
Pctp	5.44e-29	0.472206	0.19	0.115	1.76e-24	UP
Erh	8.39e-29	0.471849	0.219	0.138	2.71e-24	UP
Ahnak	2.15e-56	0.471813	0.811	0.715	6.94e-52	UP
Aph1b	3.26e-18	0.47158	0.046	0.019	1.05e-13	UP
Dhx35	2.67e-24	0.471379	0.117	0.064	8.61e-20	UP
Areg	3.02e-49	0.471164	0.638	0.5	9.75e-45	UP
Tial1	4.48e-67	0.470844	0.622	0.455	1.45e-62	UP
Hnrnpr	9.75e-74	0.470819	0.692	0.525	3.15e-69	UP
Tufm	4.93e-29	0.470733	0.151	0.085	1.59e-24	UP
Mlh3	3.7e-28	0.470725	0.16	0.093	1.19e-23	UP
Smg7	1.15e-65	0.470459	0.616	0.452	3.72e-61	UP
Gm10484	4.79e-18	0.470432	0.055	0.025	1.55e-13	UP
Ppie	1.21e-22	0.470048	0.132	0.077	3.9e-18	UP
Cdk5rap2	1.64e-33	0.470015	0.18	0.102	5.28e-29	UP
Mmp11	1.36e-22	0.469916	0.183	0.118	4.38e-18	UP
Fbl	4.02e-32	0.469854	0.206	0.123	1.3e-27	UP
Ptcd3	3.8e-36	0.469757	0.271	0.172	1.23e-31	UP
Eif3d	8.61e-40	0.469572	0.322	0.208	2.78e-35	UP
Hmmr	3.05e-22	0.469488	0.025	0.005	9.86e-18	UP
Timmdc1	8.99e-29	0.469312	0.19	0.115	2.9e-24	UP
Etv6	2.21e-89	0.469253	0.742	0.559	7.13e-85	UP
Ldah	4.85e-46	0.469058	0.434	0.303	1.57e-41	UP
Slc35a3	4.54e-45	0.469056	0.386	0.258	1.47e-40	UP
4930511M06Rik	2.99e-19	0.468844	0.067	0.032	9.65e-15	UP
Ttc23	5.8e-53	0.468735	0.466	0.318	1.87e-48	UP
Itga3	1.02e-55	0.468629	0.481	0.328	3.29e-51	UP
Mal	4.08e-56	0.468536	0.563	0.41	1.32e-51	UP
Gm14636	3.62e-14	0.468487	0.175	0.125	1.17e-09	UP
Palb2	2.59e-17	0.46846	0.031	0.01	8.35e-13	UP
Rai1	2.81e-83	0.468222	0.716	0.544	9.07e-79	UP
Mrps10	1.97e-28	0.468075	0.155	0.089	6.38e-24	UP
Ybx2	2.05e-20	0.467819	0.03	0.008	6.63e-16	UP
Slc35b4	7.02e-23	0.467718	0.087	0.043	2.27e-18	UP
Hba-a2	3.88e-16	0.467332	0.045	0.02	1.25e-11	UP
Me1	5.02e-54	0.467287	0.804	0.709	1.62e-49	UP
Pcbp1	1.72e-65	0.46702	0.621	0.456	5.54e-61	UP
Tex14	5.17e-27	0.466932	0.165	0.097	1.67e-22	UP
Itpkb	1.55e-40	0.466862	0.375	0.255	5e-36	UP
Nubpl	1.07e-25	0.466627	0.171	0.105	3.44e-21	UP
Epha2	1.69e-43	0.466617	0.439	0.311	5.46e-39	UP
Gm42696	1.01e-20	0.466426	0.08	0.041	3.26e-16	UP
Gm37768	2.66e-21	0.466211	0.099	0.054	8.59e-17	UP
Arfgap3	8.07e-37	0.465999	0.267	0.167	2.6e-32	UP
Slf1	6.57e-44	0.465923	0.343	0.225	2.12e-39	UP
Dnajc9	2.7e-22	0.465796	0.142	0.085	8.71e-18	UP
Fopnl	2.05e-32	0.465547	0.218	0.133	6.63e-28	UP
Manf	9.05e-52	0.465543	0.511	0.363	2.92e-47	UP
Neurl1b	1.36e-24	0.465485	0.108	0.057	4.41e-20	UP
Jak3	2.76e-21	0.465449	0.076	0.037	8.92e-17	UP
Adcy2	2.03e-10	0.465254	0.022	0.008	6.57e-06	UP
Tmem29	9.35e-21	0.465095	0.128	0.077	3.02e-16	UP
Rras2	1.56e-44	0.464875	0.338	0.215	5.05e-40	UP
Shmt2	7.43e-22	0.464563	0.09	0.046	2.4e-17	UP
9330175M20Rik	1.32e-09	0.464397	0.022	0.009	4.26e-05	UP
Dera	5.62e-41	0.46414	0.327	0.211	1.81e-36	UP
Ociad2	1.63e-53	0.463926	0.515	0.361	5.27e-49	UP
Fxn	4.21e-28	0.463489	0.151	0.086	1.36e-23	UP
Ppip5k1	1.67e-40	0.463488	0.237	0.138	5.4e-36	UP
Ddx31	6.58e-21	0.463428	0.099	0.054	2.13e-16	UP
Atad3a	1.28e-28	0.463191	0.155	0.088	4.12e-24	UP
Pdha1	7.68e-51	0.463109	0.485	0.337	2.48e-46	UP
Galns	4.01e-24	0.462945	0.092	0.046	1.29e-19	UP
Gm10130	1.15e-20	0.462802	0.089	0.046	3.73e-16	UP
Stx7	1.72e-49	0.462713	0.435	0.294	5.55e-45	UP
Mdm2	1.76e-48	0.462707	0.492	0.349	5.68e-44	UP
Chchd3	2.42e-89	0.462565	0.834	0.706	7.81e-85	UP
Casp2	4.28e-39	0.462462	0.349	0.233	1.38e-34	UP
Gmds	7.89e-32	0.462438	0.218	0.136	2.55e-27	UP
Pik3r4	1.2e-32	0.462063	0.27	0.176	3.87e-28	UP
Eefsec	9.43e-36	0.461976	0.273	0.174	3.04e-31	UP
Zfp984	5.04e-22	0.461781	0.129	0.076	1.63e-17	UP
Sp100	8.62e-19	0.461361	0.086	0.047	2.78e-14	UP
Josd2	3.74e-21	0.461214	0.119	0.069	1.21e-16	UP
Dpp8	8.49e-53	0.461081	0.48	0.333	2.74e-48	UP
Rpa2	1.09e-17	0.460886	0.078	0.041	3.52e-13	UP
Zfp141	9.26e-21	0.460869	0.105	0.059	2.99e-16	UP
Ddx11	1.06e-20	0.460591	0.079	0.039	3.41e-16	UP
Chrna7	7.87e-11	0.460513	0.014	0.004	2.54e-06	UP
Sdcbp	3.81e-92	0.460469	0.843	0.709	1.23e-87	UP
Col4a1	1.63e-144	0.460459	0.965	0.911	5.26e-140	UP
Gmnn	3.38e-18	0.459995	0.058	0.027	1.09e-13	UP
Spata6	3.83e-35	0.459844	0.3	0.199	1.24e-30	UP
Sdc2	8.72e-31	0.459733	0.21	0.13	2.81e-26	UP
Gm35572	6.09e-16	0.459572	0.027	0.008	1.97e-11	UP
Fahd1	4.72e-24	0.45956	0.117	0.064	1.52e-19	UP
Ankfy1	1.15e-49	0.459241	0.435	0.292	3.71e-45	UP
Nipa1	1.81e-35	0.459237	0.278	0.179	5.84e-31	UP
Hacd2	1.02e-39	0.459185	0.404	0.284	3.31e-35	UP
Ube2q2	2.96e-49	0.459058	0.55	0.408	9.56e-45	UP
Lrba	2.05e-132	0.45893	0.933	0.858	6.62e-128	UP
Klhl22	1.06e-40	0.4588	0.291	0.182	3.42e-36	UP
Bcap31	1.59e-66	0.458798	0.6	0.425	5.12e-62	UP
Ino80e	6.76e-29	0.458724	0.196	0.119	2.18e-24	UP
2023-09-06	5.16e-19	0.458596	0.056	0.025	1.66e-14	UP
Bop1	1.04e-21	0.458529	0.099	0.053	3.34e-17	UP
Gm44836	7.11e-18	0.458218	0.039	0.015	2.3e-13	UP
Hbegf	3.02e-41	0.457765	0.696	0.586	9.74e-37	UP
Mrtfa	8.02e-73	0.457671	0.764	0.619	2.59e-68	UP
Sgcd	2.32e-11	0.457573	0.025	0.01	7.48e-07	UP
4933405D12Rik	8.08e-18	0.457507	0.075	0.04	2.61e-13	UP
Arhgap19	3.65e-15	0.457361	0.026	0.008	1.18e-10	UP
Iqgap3	8.57e-18	0.457189	0.027	0.007	2.77e-13	UP
Tsen34	2.19e-43	0.457092	0.385	0.258	7.07e-39	UP
Limch1	5.3e-84	0.457023	0.941	0.881	1.71e-79	UP
Ddx39	1.9e-23	0.456999	0.128	0.073	6.13e-19	UP
Spc24	1.71e-22	0.45667	0.093	0.048	5.53e-18	UP
Rmdn3	7.47e-24	0.456433	0.129	0.073	2.41e-19	UP
Bcl2l14	3.65e-26	0.456329	0.147	0.085	1.18e-21	UP
Immp2l	5.36e-44	0.456162	0.52	0.391	1.73e-39	UP
Tmx2	2.79e-30	0.455814	0.188	0.111	8.99e-26	UP
Rhoj	6.31e-12	0.455647	0.02	0.007	2.04e-07	UP
Rab4b	2.73e-36	0.455618	0.256	0.158	8.82e-32	UP
Shcbp1	9.85e-14	0.455515	0.024	0.008	3.18e-09	UP
Dnah7b	3.88e-12	0.455478	0.057	0.031	1.25e-07	UP
Xxylt1	3.03e-28	0.455319	0.177	0.106	9.78e-24	UP
Pot1a	4.59e-33	0.455294	0.224	0.137	1.48e-28	UP
Clca1	8.68e-23	0.455169	0.014	0	2.8e-18	UP
Prkcg	4.58e-15	0.455006	0.076	0.043	1.48e-10	UP
Abhd2	1.87e-55	0.454894	0.869	0.815	6.05e-51	UP
Ap1g1	2.66e-74	0.454832	0.758	0.61	8.58e-70	UP
Mgmt	5.59e-26	0.454714	0.255	0.174	1.81e-21	UP
Zmym4	4.01e-85	0.454697	0.798	0.655	1.3e-80	UP
Rsrc1	7.55e-73	0.454474	0.723	0.565	2.44e-68	UP
Mipep	9.78e-28	0.454443	0.168	0.099	3.16e-23	UP
Cntln	3.74e-40	0.454324	0.372	0.255	1.21e-35	UP
Bnip1	3.83e-28	0.453968	0.149	0.083	1.24e-23	UP
Camk2d	6.47e-87	0.453779	0.895	0.795	2.09e-82	UP
Aaas	2.39e-24	0.453634	0.069	0.03	7.72e-20	UP
Slc38a9	1.15e-48	0.45348	0.447	0.308	3.72e-44	UP
Iars	6.89e-33	0.453171	0.216	0.131	2.23e-28	UP
Uaca	4.08e-20	0.453144	0.117	0.068	1.32e-15	UP
Mb21d2	7.59e-32	0.453045	0.267	0.174	2.45e-27	UP
Ccr5	2.23e-16	0.452885	0.025	0.007	7.21e-12	UP
Vmn2r9	3.1e-22	0.452718	0.118	0.067	1e-17	UP
Rpl7l1	2.65e-46	0.452713	0.363	0.232	8.54e-42	UP
Cdk17	6.41e-50	0.45271	0.598	0.461	2.07e-45	UP
Lars2	1.59e-200	0.452689	0.991	0.971	5.14e-196	UP
Snrpc	6.35e-39	0.452661	0.294	0.185	2.05e-34	UP
Btbd9	1.49e-108	0.452548	0.878	0.75	4.82e-104	UP
Mapk6	1.69e-50	0.452346	0.462	0.318	5.46e-46	UP
Mybbp1a	5.46e-35	0.451974	0.253	0.157	1.76e-30	UP
Tmem208	6.39e-44	0.451697	0.377	0.249	2.06e-39	UP
Iqank1	5.38e-22	0.45165	0.126	0.073	1.74e-17	UP
Ppp3cb	5.06e-75	0.451556	0.726	0.564	1.63e-70	UP
Gm26802	1.25e-24	0.451493	0.128	0.072	4.02e-20	UP
Eif2ak2	2.28e-46	0.451457	0.375	0.245	7.36e-42	UP
Ubtd1	3.26e-29	0.451449	0.265	0.176	1.05e-24	UP
Tubb5	6.43e-51	0.451422	0.508	0.362	2.08e-46	UP
Uchl5	1.43e-27	0.451396	0.22	0.141	4.63e-23	UP
Pam	7.98e-50	0.45096	0.467	0.326	2.58e-45	UP
Mss51	1.16e-22	0.450914	0.123	0.07	3.75e-18	UP
Pdia5	6.32e-22	0.450399	0.08	0.039	2.04e-17	UP
Sel1l3	1.29e-29	0.450389	0.285	0.193	4.18e-25	UP
B230307C23Rik	6.83e-28	0.450347	0.178	0.107	2.2e-23	UP
Ptgfrn	1.42e-85	0.450182	0.793	0.651	4.59e-81	UP
Gm20546	1.27e-23	0.450129	0.019	0.002	4.09e-19	UP
Dynlt3	2.3e-49	0.450119	0.497	0.351	7.44e-45	UP
Cmtm7	4.6e-18	0.450009	0.063	0.031	1.49e-13	UP
Eif3b	4.24e-78	0.449625	0.72	0.561	1.37e-73	UP
Svil	5.03e-118	0.449396	0.959	0.893	1.62e-113	UP
Mcm8	6.52e-15	0.449208	0.034	0.013	2.1e-10	UP
Gfer	8.36e-25	0.449174	0.162	0.098	2.7e-20	UP
Sdad1	3.4e-20	0.448922	0.098	0.054	1.1e-15	UP
Lmln	8.89e-24	0.448891	0.11	0.06	2.87e-19	UP
Psmb9	3.83e-16	0.448732	0.048	0.022	1.24e-11	UP
Camkmt	5.71e-29	0.447972	0.271	0.184	1.84e-24	UP
Tamm41	7.16e-16	0.447925	0.087	0.05	2.31e-11	UP
Llgl2	4.74e-44	0.447858	0.449	0.312	1.53e-39	UP
Sgcz	2.23e-11	0.447774	0.03	0.013	7.2e-07	UP
Cryab	4.07e-21	0.447758	0.159	0.101	1.31e-16	UP
Dok4	2.19e-24	0.447738	0.127	0.071	7.07e-20	UP
Arpc4	6.88e-42	0.447664	0.417	0.288	2.22e-37	UP
Slc43a3	3.49e-14	0.447595	0.076	0.044	1.13e-09	UP
Plekhb2	1.59e-44	0.447578	0.409	0.276	5.15e-40	UP
Itpa	3.34e-31	0.447468	0.193	0.113	1.08e-26	UP
Khdrbs3	5.58e-21	0.447447	0.1	0.055	1.8e-16	UP
Nynrin	5.53e-22	0.44743	0.123	0.071	1.79e-17	UP
Cdc6	2.59e-18	0.447384	0.031	0.01	8.35e-14	UP
Top3b	1.18e-31	0.447381	0.267	0.174	3.82e-27	UP
1810064F22Rik	1.01e-23	0.447297	0.226	0.152	3.27e-19	UP
Gm28198	8.7e-20	0.44705	0.117	0.069	2.81e-15	UP
Mall	2.72e-24	0.446927	0.117	0.064	8.79e-20	UP
Srrt	9.68e-42	0.446868	0.385	0.26	3.13e-37	UP
Zfp157	2.79e-28	0.446787	0.189	0.116	9.01e-24	UP
Tenm4	8.28e-37	0.446707	0.151	0.077	2.67e-32	UP
Snrnp25	7.96e-19	0.4467	0.051	0.021	2.57e-14	UP
Ro60	2.16e-41	0.446616	0.53	0.404	6.97e-37	UP
Ticrr	2.14e-14	0.446398	0.016	0.003	6.91e-10	UP
Gm29107	2.08e-21	0.446364	0.102	0.055	6.72e-17	UP
B4gat1	2.99e-20	0.446253	0.105	0.06	9.65e-16	UP
Gprc5c	2.56e-21	0.446183	0.085	0.043	8.26e-17	UP
Gm49336	4.46e-37	0.446152	0.361	0.248	1.44e-32	UP
Ndufs6	9.59e-50	0.446135	0.51	0.361	3.1e-45	UP
Pdss2	2.85e-52	0.445812	0.449	0.306	9.19e-48	UP
Ddx58	4.37e-28	0.445686	0.231	0.149	1.41e-23	UP
Cdipt	4.43e-37	0.445602	0.305	0.197	1.43e-32	UP
Tlr3	2.96e-17	0.445294	0.07	0.036	9.54e-13	UP
Gpsm1	4.82e-21	0.445254	0.13	0.077	1.56e-16	UP
Gmppb	8.05e-19	0.445096	0.09	0.049	2.6e-14	UP
Sel1l	1.04e-68	0.445	0.82	0.701	3.34e-64	UP
Timm50	1.68e-26	0.444923	0.134	0.074	5.44e-22	UP
4930520O04Rik	7.07e-20	0.444834	0.056	0.024	2.28e-15	UP
Mpp7	1.04e-106	0.444817	0.926	0.835	3.35e-102	UP
Hdac8	1.54e-60	0.444687	0.751	0.62	4.98e-56	UP
Glrx3	2.34e-49	0.444477	0.48	0.336	7.56e-45	UP
Dtx4	5.73e-28	0.444201	0.179	0.107	1.85e-23	UP
Tbck	9.97e-58	0.444193	0.541	0.384	3.22e-53	UP
Gpc4	2.36e-45	0.444147	0.408	0.278	7.63e-41	UP
Ddost	5.34e-55	0.443982	0.545	0.394	1.72e-50	UP
Sh3bp1	5.67e-24	0.443728	0.143	0.084	1.83e-19	UP
Hnrnpa1	3.48e-89	0.443651	0.831	0.698	1.13e-84	UP
Trmt11	1.23e-28	0.443442	0.225	0.144	3.96e-24	UP
Prpf4	1.24e-29	0.443267	0.161	0.092	3.99e-25	UP
Kat14	1.76e-30	0.443167	0.209	0.128	5.67e-26	UP
Ddx10	1.83e-52	0.443159	0.477	0.328	5.9e-48	UP
4930404N11Rik	5.14e-19	0.442935	0.051	0.022	1.66e-14	UP
Nmral1	2.11e-19	0.442691	0.04	0.014	6.8e-15	UP
Immp1l	3.79e-42	0.442531	0.403	0.278	1.22e-37	UP
Alpk3	1.7e-14	0.442396	0.066	0.036	5.49e-10	UP
Fam43a	5.68e-13	0.442384	0.046	0.022	1.83e-08	UP
Tars	2.95e-28	0.442354	0.183	0.11	9.52e-24	UP
Papss1	4.8e-48	0.442147	0.359	0.228	1.55e-43	UP
Msrb2	3.56e-28	0.44208	0.202	0.125	1.15e-23	UP
Ino80c	2.08e-21	0.441983	0.115	0.065	6.7e-17	UP
Mydgf	5.75e-41	0.441693	0.347	0.227	1.86e-36	UP
Tonsl	7.19e-20	0.441516	0.05	0.02	2.32e-15	UP
Atp5a1	3.51e-130	0.441401	0.918	0.822	1.13e-125	UP
Ifrd2	7.04e-29	0.441047	0.145	0.08	2.27e-24	UP
Mrps7	1.61e-31	0.440723	0.243	0.154	5.19e-27	UP
Ercc8	2.86e-21	0.440628	0.115	0.065	9.23e-17	UP
Smim3	3.4e-51	0.440588	0.368	0.231	1.1e-46	UP
Nono	2.48e-57	0.440291	0.585	0.428	8.01e-53	UP
Sec31a	1.86e-51	0.439985	0.551	0.404	6.01e-47	UP
Gab2	1.28e-38	0.439883	0.585	0.473	4.14e-34	UP
Nme2	1.89e-73	0.439595	0.762	0.613	6.09e-69	UP
Sclt1	1.79e-27	0.439552	0.269	0.184	5.76e-23	UP
Apex2	4.37e-32	0.439335	0.222	0.136	1.41e-27	UP
Slc35c1	3.22e-17	0.439213	0.082	0.045	1.04e-12	UP
Rabl3	2.26e-23	0.439097	0.183	0.117	7.31e-19	UP
Zfp40	3.88e-27	0.438769	0.194	0.12	1.25e-22	UP
Als2cl	8.23e-30	0.438561	0.23	0.146	2.66e-25	UP
Psma6	1.98e-45	0.43851	0.459	0.32	6.39e-41	UP
Klc2	2.58e-25	0.438504	0.135	0.076	8.34e-21	UP
Tfdp2	4.09e-44	0.438123	0.613	0.489	1.32e-39	UP
Nol12	9.38e-18	0.438039	0.087	0.049	3.03e-13	UP
Qsox1	2.45e-30	0.437966	0.204	0.123	7.9e-26	UP
Tbc1d31	1.13e-21	0.437883	0.103	0.056	3.66e-17	UP
Plk4	3.66e-19	0.437803	0.071	0.035	1.18e-14	UP
Bok	7.12e-17	0.437646	0.038	0.014	2.3e-12	UP
Rnf138	2.41e-30	0.437429	0.303	0.208	7.8e-26	UP
Paip1	2.96e-54	0.437408	0.673	0.528	9.57e-50	UP
Plec	3.52e-45	0.437318	0.455	0.317	1.14e-40	UP
Phactr2	9.99e-58	0.437142	0.694	0.553	3.23e-53	UP
Exo1	7.96e-16	0.437019	0.027	0.009	2.57e-11	UP
Adam32	3.71e-12	0.436994	0.027	0.011	1.2e-07	UP
Snx17	8.94e-37	0.436948	0.32	0.209	2.89e-32	UP
Tnfrsf21	3.35e-18	0.436872	0.07	0.035	1.08e-13	UP
Srsf1	7.75e-62	0.436839	0.676	0.519	2.5e-57	UP
Maged2	8.07e-30	0.436753	0.19	0.113	2.61e-25	UP
Dennd3	6.54e-42	0.436738	0.514	0.379	2.11e-37	UP
Vsig2	1.7e-51	0.436621	0.559	0.413	5.49e-47	UP
Aatf	9.31e-35	0.436448	0.313	0.209	3.01e-30	UP
Snrpe	5.75e-55	0.436301	0.561	0.404	1.86e-50	UP
Csnk1g3	3.53e-55	0.43613	0.584	0.426	1.14e-50	UP
Tsc22d4	5.84e-43	0.435971	0.451	0.316	1.89e-38	UP
Bcl2l12	6.53e-23	0.435669	0.091	0.046	2.11e-18	UP
Memo1	3.23e-59	0.435288	0.695	0.547	1.04e-54	UP
Hnrnpab	1.57e-68	0.43426	0.745	0.6	5.08e-64	UP
Hyal2	6.43e-18	0.434143	0.062	0.03	2.08e-13	UP
Chchd1	3.51e-37	0.433977	0.291	0.184	1.13e-32	UP
Gm19299	1.31e-20	0.433707	0.018	0.002	4.24e-16	UP
Ttc39a	1.08e-18	0.433602	0.08	0.042	3.49e-14	UP
Eppk1	8.64e-19	0.433542	0.143	0.091	2.79e-14	UP
Dnlz	1.83e-26	0.433527	0.182	0.111	5.92e-22	UP
Cox5a	7.34e-57	0.433474	0.593	0.436	2.37e-52	UP
Snta1	1.96e-15	0.433367	0.054	0.026	6.33e-11	UP
Capns1	6.36e-54	0.433145	0.575	0.423	2.05e-49	UP
5330438D12Rik	1.3e-32	0.432843	0.323	0.221	4.19e-28	UP
Hnrnpd	3.48e-81	0.432818	0.804	0.667	1.12e-76	UP
Lad1	6.61e-22	0.432727	0.073	0.034	2.13e-17	UP
Ccng1	1.94e-23	0.432579	0.178	0.112	6.25e-19	UP
Wdr83os	4.68e-36	0.432502	0.301	0.197	1.51e-31	UP
Akt3	1.6e-09	0.432368	0.168	0.13	5.16e-05	UP
Cdrt4os1	2.84e-17	0.43236	0.017	0.003	9.17e-13	UP
Dcps	2.01e-26	0.43174	0.21	0.134	6.48e-22	UP
Slk	3.67e-71	0.431655	0.761	0.622	1.18e-66	UP
Caap1	2.19e-37	0.431611	0.44	0.319	7.07e-33	UP
Drosha	4.25e-41	0.43147	0.343	0.223	1.37e-36	UP
Snhg17	9.66e-16	0.43115	0.06	0.031	3.12e-11	UP
Tacc3	1.76e-16	0.431144	0.052	0.024	5.69e-12	UP
Cdc20	1.71e-16	0.430993	0.057	0.027	5.53e-12	UP
Mbd5	1.37e-97	0.430863	0.895	0.796	4.44e-93	UP
Dph6	3.8e-44	0.430835	0.544	0.413	1.23e-39	UP
Rpa1	3.23e-30	0.430637	0.207	0.126	1.04e-25	UP
Gm1976	4.75e-33	0.430328	0.216	0.131	1.53e-28	UP
Pfkm	1.23e-21	0.430175	0.12	0.069	3.97e-17	UP
Slc25a13	4.08e-39	0.430037	0.378	0.259	1.32e-34	UP
I730030J21Rik	1.45e-24	0.429997	0.015	0	4.68e-20	UP
Mettl4	2.18e-25	0.429957	0.159	0.095	7.03e-21	UP
Rpgrip1	1.12e-30	0.429917	0.251	0.162	3.63e-26	UP
Tcf19	1.89e-19	0.429901	0.037	0.013	6.1e-15	UP
Dennd1a	1.76e-95	0.429884	0.872	0.748	5.68e-91	UP
Xndc1	1.73e-25	0.429763	0.15	0.087	5.6e-21	UP
Exosc2	1.67e-19	0.429275	0.089	0.048	5.38e-15	UP
Lap3	6.75e-44	0.429225	0.412	0.281	2.18e-39	UP
Ube2z	9.57e-41	0.429085	0.406	0.277	3.09e-36	UP
Neurl3	2.92e-09	0.428918	0.019	0.007	9.41e-05	UP
Stx11	7.12e-12	0.428826	0.024	0.009	2.3e-07	UP
Dcp1a	3.14e-33	0.428617	0.294	0.194	1.01e-28	UP
Traf7	2.52e-31	0.428572	0.247	0.156	8.13e-27	UP
Zcchc4	9.55e-31	0.42854	0.259	0.168	3.08e-26	UP
Synpr	2.29e-11	0.428051	0.02	0.007	7.4e-07	UP
Gm43258	4.88e-21	0.427664	0.157	0.099	1.58e-16	UP
Edrf1	2.68e-34	0.42735	0.35	0.239	8.67e-30	UP
Ttk	4.29e-19	0.427295	0.015	0.001	1.38e-14	UP
Odf3l1	4.67e-24	0.42728	0.015	0	1.51e-19	UP
Gm39469	6.13e-28	0.42719	0.145	0.081	1.98e-23	UP
Lynx1	7.07e-15	0.426949	0.048	0.022	2.28e-10	UP
Snx4	6.04e-69	0.42681	0.79	0.67	1.95e-64	UP
Dscc1	6.22e-16	0.426805	0.024	0.007	2.01e-11	UP
Grasp	2.88e-29	0.426708	0.493	0.386	9.29e-25	UP
Rph3al	6.85e-48	0.426625	0.6	0.464	2.21e-43	UP
Mapkap1	1.54e-57	0.426531	0.576	0.412	4.97e-53	UP
Plcg2	1.02e-15	0.425964	0.047	0.021	3.3e-11	UP
Pdlim2	7.87e-29	0.425906	0.312	0.215	2.54e-24	UP
Snx6	5.23e-54	0.425899	0.619	0.469	1.69e-49	UP
Ints3	6.07e-30	0.425857	0.263	0.172	1.96e-25	UP
Ppt1	1.01e-26	0.425679	0.226	0.147	3.28e-22	UP
Gm49359	2.08e-25	0.425548	0.151	0.089	6.72e-21	UP
Nsmaf	5.81e-59	0.425531	0.651	0.499	1.88e-54	UP
Supt3	9.58e-53	0.425423	0.523	0.372	3.09e-48	UP
Hnrnpk	5.75e-114	0.425331	0.917	0.816	1.86e-109	UP
Atr	1.71e-37	0.425045	0.336	0.227	5.53e-33	UP
Crtc1	7.89e-29	0.424959	0.178	0.105	2.55e-24	UP
Slc19a1	2.28e-15	0.424433	0.046	0.021	7.37e-11	UP
Jazf1	1.16e-12	0.42438	0.104	0.068	3.74e-08	UP
Mrpl42	2.39e-26	0.423999	0.21	0.134	7.72e-22	UP
Tnks	1.58e-59	0.423995	0.685	0.538	5.09e-55	UP
Ap3s2	2.03e-32	0.423942	0.267	0.173	6.56e-28	UP
Aopep	3.47e-67	0.423504	0.806	0.686	1.12e-62	UP
Tm9sf4	2.46e-39	0.423406	0.422	0.297	7.95e-35	UP
Traf2	2.06e-23	0.423165	0.153	0.092	6.65e-19	UP
1700049E15Rik	1.39e-20	0.423125	0.013	0	4.49e-16	UP
Ddr1	1.42e-27	0.423024	0.205	0.129	4.58e-23	UP
Hirip3	8.9e-20	0.422969	0.074	0.037	2.87e-15	UP
Clasp2	2.25e-53	0.422873	0.573	0.423	7.25e-49	UP
Kdelr3	2.56e-15	0.422651	0.046	0.021	8.27e-11	UP
Nbn	3.46e-28	0.422626	0.223	0.142	1.12e-23	UP
Tmed9	4.24e-48	0.422599	0.565	0.425	1.37e-43	UP
Impa2	6.84e-17	0.422582	0.078	0.042	2.21e-12	UP
Btbd7	1.34e-97	0.422465	0.865	0.753	4.33e-93	UP
Pik3c3	1.59e-31	0.422221	0.294	0.197	5.12e-27	UP
Plcd3	3.38e-26	0.422135	0.139	0.078	1.09e-21	UP
Pgghg	3.9e-19	0.421973	0.108	0.063	1.26e-14	UP
Eno1	8.19e-18	0.4219	0.102	0.059	2.64e-13	UP
Etnk2	2.83e-17	0.421751	0.046	0.02	9.14e-13	UP
Emc1	3.89e-29	0.421505	0.218	0.135	1.25e-24	UP
Cavin3	3.8e-14	0.421431	0.055	0.028	1.23e-09	UP
Ddx39b	8.26e-71	0.421313	0.701	0.535	2.67e-66	UP
Acbd3	3.81e-40	0.421256	0.467	0.337	1.23e-35	UP
Caprin1	5e-77	0.421187	0.762	0.604	1.61e-72	UP
Shroom3	1.94e-78	0.420922	0.918	0.828	6.26e-74	UP
Wdr35	9.09e-21	0.42091	0.185	0.121	2.94e-16	UP
Gtf3c4	1.81e-25	0.420898	0.15	0.088	5.85e-21	UP
Fgfr3	5.2e-35	0.420844	0.313	0.206	1.68e-30	UP
Zdhhc6	5.61e-43	0.420826	0.507	0.37	1.81e-38	UP
Sf3a3	5.03e-29	0.420809	0.179	0.105	1.62e-24	UP
Far1	8.62e-51	0.420618	0.618	0.476	2.78e-46	UP
Txlna	1.32e-39	0.420592	0.388	0.265	4.25e-35	UP
Gm8909	2.19e-17	0.420335	0.03	0.009	7.07e-13	UP
Ror1	4.7e-61	0.419779	0.907	0.861	1.52e-56	UP
Kars	4.38e-28	0.419689	0.216	0.136	1.42e-23	UP
Virma	1.56e-42	0.419674	0.45	0.316	5.04e-38	UP
Tcirg1	2.03e-21	0.419613	0.115	0.066	6.55e-17	UP
Ptprj	2.65e-59	0.419482	0.67	0.517	8.56e-55	UP
Gm10791	2.1e-16	0.419435	0.049	0.022	6.76e-12	UP
2700049A03Rik	1.92e-44	0.419399	0.398	0.268	6.21e-40	UP
Dmxl1	6.79e-86	0.41898	0.882	0.775	2.19e-81	UP
Rangap1	4.81e-26	0.418943	0.197	0.124	1.55e-21	UP
Amt	9.55e-16	0.418713	0.071	0.038	3.08e-11	UP
Ammecr1	2.67e-28	0.4187	0.256	0.17	8.63e-24	UP
Brms1l	2.28e-28	0.418514	0.243	0.159	7.38e-24	UP
Zfp60	1.71e-19	0.418484	0.123	0.074	5.53e-15	UP
Slc37a1	1.97e-46	0.418313	0.533	0.394	6.37e-42	UP
Tesk2	4.29e-18	0.418301	0.119	0.073	1.38e-13	UP
A430106G13Rik	1.53e-18	0.418199	0.026	0.006	4.94e-14	UP
Orc5	3.3e-29	0.417905	0.284	0.195	1.07e-24	UP
Cstf2	5.45e-31	0.417903	0.23	0.144	1.76e-26	UP
Gm42699	5.73e-20	0.417902	0.141	0.088	1.85e-15	UP
A930001C03Rik	3.35e-18	0.417882	0.027	0.007	1.08e-13	UP
Gm26621	4.06e-23	0.417829	0.142	0.084	1.31e-18	UP
Noc3l	6.15e-20	0.417665	0.114	0.066	1.98e-15	UP
Nup155	2.05e-33	0.417478	0.25	0.157	6.62e-29	UP
Spdl1	4.4e-19	0.417449	0.021	0.004	1.42e-14	UP
BC024063	3.3e-11	0.41737	0.037	0.018	1.07e-06	UP
Capzb	7.28e-61	0.417201	0.73	0.582	2.35e-56	UP
Abce1	1.05e-36	0.41713	0.363	0.248	3.4e-32	UP
Acy1	3.17e-15	0.417114	0.041	0.017	1.02e-10	UP
Rin1	4.7e-15	0.417107	0.03	0.011	1.52e-10	UP
Gtdc1	6.86e-37	0.417058	0.55	0.437	2.21e-32	UP
Pknox2	4.58e-13	0.416989	0.04	0.018	1.48e-08	UP
Alkbh1	2.82e-32	0.416943	0.262	0.168	9.1e-28	UP
Cald1	1.04e-18	0.41684	0.17	0.113	3.37e-14	UP
Myct1	2.88e-13	0.41668	0.028	0.01	9.31e-09	UP
Nup133	1.79e-27	0.416656	0.166	0.097	5.79e-23	UP
Nle1	1.45e-15	0.416436	0.05	0.024	4.7e-11	UP
Fubp1	9.93e-92	0.41636	0.854	0.734	3.21e-87	UP
Focad	6.42e-22	0.416291	0.199	0.133	2.07e-17	UP
Pycr1	5.28e-19	0.415916	0.02	0.003	1.7e-14	UP
Dus2	8.8e-18	0.415895	0.083	0.045	2.84e-13	UP
Cplane1	3.01e-32	0.415346	0.366	0.259	9.73e-28	UP
Ung	4.51e-17	0.415312	0.038	0.015	1.46e-12	UP
Efcab7	1.52e-16	0.415284	0.116	0.072	4.91e-12	UP
Hsd17b12	2.25e-39	0.415255	0.531	0.405	7.26e-35	UP
Alpk2	1.13e-12	0.415175	0.032	0.013	3.64e-08	UP
Tmem98	2.8e-28	0.415162	0.232	0.148	9.06e-24	UP
Shfl	3.7e-23	0.415133	0.108	0.058	1.2e-18	UP
Tma7	1.93e-51	0.415069	0.568	0.417	6.23e-47	UP
Fam171a2	2.2e-14	0.414742	0.071	0.039	7.1e-10	UP
Dipk1b	1.43e-18	0.414678	0.078	0.041	4.62e-14	UP
Tcf3	3.14e-28	0.414619	0.247	0.162	1.01e-23	UP
Cep290	1.52e-27	0.41452	0.237	0.155	4.9e-23	UP
Isca2	1.47e-22	0.414335	0.151	0.092	4.76e-18	UP
AW554918	2.06e-49	0.414078	0.564	0.427	6.66e-45	UP
Atp2b2	9.05e-12	0.414029	0.017	0.005	2.92e-07	UP
Pola2	5.29e-18	0.413963	0.093	0.052	1.71e-13	UP
Pphln1	5.85e-32	0.413695	0.31	0.209	1.89e-27	UP
Eri2	3.9e-15	0.413655	0.064	0.034	1.26e-10	UP
Mpp1	1e-27	0.413265	0.21	0.132	3.23e-23	UP
Ext1	3.66e-109	0.413244	0.958	0.909	1.18e-104	UP
Dnajb11	5.51e-35	0.413199	0.329	0.219	1.78e-30	UP
Cacybp	4.15e-31	0.413199	0.289	0.193	1.34e-26	UP
Ap2s1	8.11e-43	0.4131	0.453	0.314	2.62e-38	UP
Mrps36	3.84e-27	0.412901	0.221	0.141	1.24e-22	UP
Rabepk	7.01e-23	0.412778	0.124	0.07	2.26e-18	UP
Cyb561	3.04e-34	0.412758	0.278	0.178	9.82e-30	UP
Lrp1	1.36e-13	0.412546	0.046	0.022	4.4e-09	UP
Tmc4	6.83e-46	0.412511	0.511	0.368	2.21e-41	UP
Ezh2	8.76e-45	0.41203	0.511	0.376	2.83e-40	UP
Mrpl1	1.01e-34	0.411909	0.323	0.218	3.26e-30	UP
Mpi	1.34e-15	0.41186	0.062	0.032	4.33e-11	UP
Gm17066	8.21e-21	0.411743	0.153	0.096	2.65e-16	UP
Mre11a	1.48e-23	0.411605	0.176	0.11	4.79e-19	UP
Smpd4	3.93e-28	0.411474	0.196	0.12	1.27e-23	UP
Zbtb38	1.4e-29	0.411466	0.625	0.529	4.51e-25	UP
Zfp236	1.04e-41	0.411342	0.448	0.315	3.37e-37	UP
Wdr59	2.59e-23	0.411315	0.191	0.123	8.36e-19	UP
Sf3a1	4.77e-32	0.410946	0.232	0.144	1.54e-27	UP
Qk	1.15e-32	0.410887	0.963	0.943	3.72e-28	UP
Vps52	2.11e-25	0.410504	0.142	0.081	6.82e-21	UP
Bmpr2	1.22e-72	0.410459	0.866	0.765	3.93e-68	UP
Acbd6	5.07e-43	0.410425	0.466	0.331	1.64e-38	UP
Thoc6	2.29e-25	0.410398	0.199	0.126	7.38e-21	UP
AU022754	1.01e-14	0.410347	0.043	0.019	3.25e-10	UP
Plgrkt	2.66e-30	0.410329	0.198	0.119	8.6e-26	UP
Spice1	1.82e-24	0.410318	0.153	0.091	5.89e-20	UP
Sfta3-ps	6.33e-178	0.410304	0.999	0.999	2.04e-173	UP
Mid2	1.33e-32	0.41026	0.315	0.215	4.28e-28	UP
Rab11a	1.25e-46	0.410118	0.525	0.379	4.04e-42	UP
Tpm3-rs7	5.49e-16	0.410108	0.041	0.017	1.77e-11	UP
Tiam1	1.95e-10	0.409949	0.055	0.032	6.31e-06	UP
Xpnpep1	7.53e-33	0.409887	0.305	0.203	2.43e-28	UP
Rfx5	1.58e-21	0.409738	0.112	0.063	5.11e-17	UP
Aven	2.86e-36	0.4097	0.338	0.227	9.22e-32	UP
Slc39a1	8.48e-36	0.409638	0.301	0.193	2.74e-31	UP
Nup107	6.51e-23	0.409631	0.154	0.094	2.1e-18	UP
Magi3	9.34e-55	0.409612	0.964	0.93	3.02e-50	UP
Acsf3	1.21e-20	0.409539	0.095	0.051	3.92e-16	UP
Parp14	9.05e-23	0.409479	0.189	0.123	2.92e-18	UP
Ly6a	1.37e-12	0.4092	0.043	0.021	4.43e-08	UP
Psma5	8.41e-34	0.409132	0.349	0.239	2.71e-29	UP
Macrod2	2.52e-21	0.40899	0.395	0.313	8.13e-17	UP
Ddx1	2.6e-36	0.408978	0.329	0.217	8.39e-32	UP
Caprin2	6.88e-23	0.408921	0.176	0.111	2.22e-18	UP
Tpm3	1.64e-95	0.408851	0.879	0.754	5.28e-91	UP
Haus4	1.95e-16	0.408819	0.07	0.037	6.29e-12	UP
Dact2	8.17e-18	0.408669	0.104	0.061	2.64e-13	UP
Fntb	2.08e-34	0.408494	0.309	0.204	6.7e-30	UP
Nbeal2	3.51e-16	0.408272	0.056	0.027	1.13e-11	UP
Axin2	4.92e-27	0.407976	0.24	0.157	1.59e-22	UP
Farsb	4.22e-36	0.407853	0.301	0.196	1.36e-31	UP
B3galt6	9.74e-14	0.407832	0.049	0.024	3.14e-09	UP
Arpin	7.78e-18	0.407782	0.09	0.05	2.51e-13	UP
Rmnd1	9.73e-29	0.407666	0.166	0.096	3.14e-24	UP
Ctc1	3.09e-20	0.407633	0.112	0.064	9.98e-16	UP
Pex10	2.82e-19	0.407468	0.094	0.051	9.09e-15	UP
Cdc26	5.76e-34	0.407417	0.356	0.245	1.86e-29	UP
St3gal5	9.6e-48	0.407258	0.552	0.405	3.1e-43	UP
Cse1l	1e-39	0.407171	0.364	0.243	3.23e-35	UP
Pcsk7	5.62e-32	0.406956	0.284	0.188	1.81e-27	UP
Tmem161b	1.88e-35	0.406882	0.362	0.251	6.07e-31	UP
6030443J06Rik	3.04e-27	0.406805	0.186	0.114	9.8e-23	UP
Ska3	5.57e-15	0.40678	0.024	0.007	1.8e-10	UP
0710001A04Rik	2.08e-18	0.406775	0.017	0.002	6.72e-14	UP
Phlpp1	2.23e-55	0.406722	0.671	0.525	7.19e-51	UP
Kdm4c	2.36e-60	0.4067	0.677	0.524	7.62e-56	UP
Fgf18	4.57e-17	0.406609	0.027	0.008	1.48e-12	UP
Rap2b	5.33e-17	0.40659	0.081	0.044	1.72e-12	UP
Ofd1	1.83e-37	0.406489	0.427	0.304	5.9e-33	UP
Smim7	2.04e-38	0.40647	0.347	0.229	6.59e-34	UP
Dlx1as	6.22e-15	0.406434	0.035	0.014	2.01e-10	UP
Ibtk	2.73e-40	0.406384	0.406	0.281	8.81e-36	UP
Riok2	3.98e-24	0.40631	0.203	0.131	1.28e-19	UP
D10Wsu102e	2.28e-22	0.406005	0.154	0.094	7.37e-18	UP
Tbc1d5	1.25e-61	0.405599	0.782	0.657	4.03e-57	UP
Sumo2	6.26e-62	0.405461	0.716	0.565	2.02e-57	UP
Nudt1	5.44e-17	0.405374	0.103	0.061	1.76e-12	UP
Hace1	2.6e-31	0.405348	0.37	0.263	8.41e-27	UP
Decr2	2.53e-18	0.405315	0.091	0.05	8.17e-14	UP
Ncor2	3.82e-45	0.405311	0.543	0.398	1.23e-40	UP
Tspan3	3.9e-27	0.405211	0.226	0.146	1.26e-22	UP
Ndufab1	1.98e-43	0.405063	0.417	0.282	6.4e-39	UP
Scai	4.83e-45	0.405055	0.57	0.434	1.56e-40	UP
Ccdc102a	2.99e-15	0.404778	0.061	0.031	9.64e-11	UP
Uspl1	1.14e-23	0.40476	0.3	0.216	3.7e-19	UP
Ecd	2.54e-29	0.404634	0.262	0.172	8.19e-25	UP
Fbp2	9.41e-19	0.40456	0.106	0.061	3.04e-14	UP
Nucb1	6.62e-44	0.404537	0.466	0.327	2.14e-39	UP
Snapc3	4.3e-43	0.404239	0.494	0.354	1.39e-38	UP
Klhdc8b	2.38e-36	0.404204	0.339	0.226	7.7e-32	UP
Primpol	3.06e-28	0.404195	0.218	0.137	9.88e-24	UP
Ccdc124	3.55e-23	0.404138	0.172	0.107	1.15e-18	UP
Pabpc4l	3.94e-15	0.403969	0.032	0.012	1.27e-10	UP
Syt2	1.97e-11	0.403774	0.02	0.007	6.34e-07	UP
Fam83d	8.79e-16	0.403562	0.021	0.005	2.84e-11	UP
Fbxo22	1.04e-25	0.403471	0.189	0.117	3.35e-21	UP
Gm42701	1.45e-20	0.403394	0.177	0.115	4.67e-16	UP
S100a14	2.77e-11	0.403298	0.062	0.037	8.95e-07	UP
Usp14	6.95e-45	0.40314	0.534	0.391	2.24e-40	UP
Pde4b	1.15e-19	0.403056	0.212	0.147	3.72e-15	UP
Disp1	2.68e-27	0.40289	0.238	0.156	8.65e-23	UP
Psmc4	3.32e-31	0.402859	0.253	0.161	1.07e-26	UP
Ormdl1	5.04e-22	0.40282	0.162	0.101	1.63e-17	UP
[truncated: 4,706 more rows]

## Sheet: Fig. 3E
Fig. 3E: Raw data merged scRNA-seq and sc-ATAC for the scatterplot in Fig. 3E
P values were calculated using two-tailed, non-parametric Wilcoxon rank sum test
gene	atac.p_val	atac_log2FC	atac.p_val_adj	peakDir	ATAC.sig	p_val	avg_log2FC	pct.1	pct.2	p_val_adj	geneDir	RNA.Sig	annotation
0610010F05Rik	0.00265804	-0.0181883	1	DOWN	low	3.74858e-05	0.0506606	0.22	0.183	1	UP	low	NA
0610030E20Rik	0.742802	0.0157327	1	UP	low	0.896332	-0.124662	0.216	0.205	1	DOWN	low	NA
0610030E20Rik	0.000302229	0.0746279	1	UP	NA	0.896332	-0.124662	0.216	0.205	1	DOWN	low	NA
0610040J01Rik	0.00130552	0.0676644	1	UP	NA	4.50463e-31	0.364343	0.56	0.446	1.45436e-26	UP	low	NA
0610040J01Rik	0.000461503	0.0739623	1	UP	NA	4.50463e-31	0.364343	0.56	0.446	1.45436e-26	UP	low	NA
0610043K17Rik	2.02811e-06	0.0903471	0.351842	UP	NA	8.08501e-10	-0.845491	0.052	0.078	2.61033e-05	DOWN	NA	non concordant_dwnGE_upDA
1010001N08Rik	9.07584e-09	0.0976953	0.0015745	UP	NA	1.41662e-32	0.730854	0.147	0.079	4.57369e-28	UP	NA	concordant_up
1010001N08Rik	7.93091e-12	0.119737	1.37588e-06	UP	NA	1.41662e-32	0.730854	0.147	0.079	4.57369e-28	UP	NA	concordant_up
1010001N08Rik	7.8116e-17	0.135306	1.35518e-11	UP	NA	1.41662e-32	0.730854	0.147	0.079	4.57369e-28	UP	NA	concordant_up
1010001N08Rik	0.00019177	0.0752172	1	UP	NA	1.41662e-32	0.730854	0.147	0.079	4.57369e-28	UP	NA	concordant_up
1110004F10Rik	7.17087e-05	-0.0281329	1	DOWN	low	6.9317e-27	0.337955	0.423	0.314	2.23797e-22	UP	low	NA
1110012L19Rik	0.49428	0.0127275	1	UP	low	0.0219247	-0.0175025	0.057	0.047	1	DOWN	low	NA
1110017D15Rik	0.00405481	-0.0138364	1	DOWN	low	6.34256e-30	-1.61396	0.03	0.075	2.04776e-25	DOWN	NA	NA
1110019D14Rik	2.13892e-09	-0.066975	0.000371067	DOWN	NA	5.08093e-41	0.687996	0.242	0.144	1.64043e-36	UP	NA	non concordant_upGE_dwnDA
1110020A21Rik	2.56855e-06	0.0865968	0.4456	UP	NA	0.419136	-0.325838	0.027	0.029	1	DOWN	low	NA
1110020A21Rik	0.000534079	-0.0272008	1	DOWN	low	0.419136	-0.325838	0.027	0.029	1	DOWN	low	NA
1110038B12Rik	5.16412e-08	0.09489	0.00895888	UP	NA	3.94411e-05	0.0832117	0.243	0.203	1	UP	low	NA
1110038B12Rik	0.0632458	0.0503185	1	UP	low	3.94411e-05	0.0832117	0.243	0.203	1	UP	low	NA
1110038F14Rik	0.196245	0.0449521	1	UP	low	1.59094e-08	0.153547	0.195	0.15	0.00051365	UP	low	NA
1110038F14Rik	0.00727377	0.0600558	1	UP	NA	1.59094e-08	0.153547	0.195	0.15	0.00051365	UP	low	NA
1110051M20Rik	2.31953e-07	-0.0517072	0.0402398	DOWN	NA	2.13874e-71	1.06495	0.251	0.127	6.90514e-67	UP	NA	non concordant_upGE_dwnDA
1110051M20Rik	5.51077e-06	-0.0465394	0.956025	DOWN	low	2.13874e-71	1.06495	0.251	0.127	6.90514e-67	UP	NA	NA
1110051M20Rik	5.42051e-26	0.176835	9.40367e-21	UP	NA	2.13874e-71	1.06495	0.251	0.127	6.90514e-67	UP	NA	concordant_up
1110051M20Rik	0.776005	0.0198926	1	UP	low	2.13874e-71	1.06495	0.251	0.127	6.90514e-67	UP	NA	NA
1110051M20Rik	0.131433	0.03928	1	UP	low	2.13874e-71	1.06495	0.251	0.127	6.90514e-67	UP	NA	NA
1110051M20Rik	5.19908e-08	0.0943307	0.00901953	UP	NA	2.13874e-71	1.06495	0.251	0.127	6.90514e-67	UP	NA	concordant_up
1110051M20Rik	0.545347	0.0334775	1	UP	low	2.13874e-71	1.06495	0.251	0.127	6.90514e-67	UP	NA	NA
1110059E24Rik	0.282153	0.0436554	1	UP	low	9.20471e-08	0.106165	0.315	0.26	0.00297183	UP	low	NA
1110059E24Rik	2.07673e-05	-0.0279517	1	DOWN	low	9.20471e-08	0.106165	0.315	0.26	0.00297183	UP	low	NA
1110059G10Rik	3.2796e-10	0.113322	5.68956e-05	UP	NA	0.379026	-0.279217	0.126	0.127	1	DOWN	low	NA
1110065P20Rik	0.820453	0.0179219	1	UP	low	2.95744e-20	0.545001	0.13	0.079	9.54838e-16	UP	NA	NA
1190005I06Rik	0.0700563	0.047732	1	UP	low	1.21754e-14	0.775014	0.049	0.024	3.93093e-10	UP	NA	NA
1190007I07Rik	0.804893	0.0214023	1	UP	low	0.000233738	0.204796	0.089	0.07	1	UP	low	NA
1200007C13Rik	8.456e-47	0.210334	1.46697e-41	UP	NA	9.75096e-105	-2.21579	0.066	0.194	3.1482e-100	DOWN	NA	non concordant_dwnGE_upDA
1200007C13Rik	0.0110243	-0.0147943	1	DOWN	low	9.75096e-105	-2.21579	0.066	0.194	3.1482e-100	DOWN	NA	NA
1200007C13Rik	0.00127018	0.0627597	1	UP	NA	9.75096e-105	-2.21579	0.066	0.194	3.1482e-100	DOWN	NA	non concordant_dwnGE_upDA
1200007C13Rik	1.11794e-12	-0.0616098	1.93943e-07	DOWN	NA	9.75096e-105	-2.21579	0.066	0.194	3.1482e-100	DOWN	NA	concordant_down
1200007C13Rik	0.0329022	0.0504667	1	UP	NA	9.75096e-105	-2.21579	0.066	0.194	3.1482e-100	DOWN	NA	non concordant_dwnGE_upDA
1200007C13Rik	0.0109961	0.0524231	1	UP	NA	9.75096e-105	-2.21579	0.066	0.194	3.1482e-100	DOWN	NA	non concordant_dwnGE_upDA
1300002E11Rik	0.0042126	0.0628085	1	UP	NA	0.00348717	-0.0192079	0.129	0.108	1	DOWN	low	NA
1300002E11Rik	1.63124e-21	-0.117911	2.82992e-16	DOWN	NA	0.00348717	-0.0192079	0.129	0.108	1	DOWN	low	NA
1300002E11Rik	0.099548	0.0465456	1	UP	low	0.00348717	-0.0192079	0.129	0.108	1	DOWN	low	NA
1300002E11Rik	0.647073	0.0210785	1	UP	low	0.00348717	-0.0192079	0.129	0.108	1	DOWN	low	NA
1500011B03Rik	0.208489	0.0415152	1	UP	low	9.04134e-06	0.232655	0.073	0.053	0.291909	UP	low	NA
1500015L24Rik	7.55768e-20	0.160508	1.31113e-14	UP	NA	5.52822e-23	0.619269	0.283	0.207	1.78484e-18	UP	NA	concordant_up
1500015L24Rik	0.0820926	0.0437759	1	UP	low	5.52822e-23	0.619269	0.283	0.207	1.78484e-18	UP	NA	NA
1500015L24Rik	0.00484345	0.0696866	1	UP	NA	5.52822e-23	0.619269	0.283	0.207	1.78484e-18	UP	NA	concordant_up
1600002D24Rik	2.15559e-20	-0.110144	3.73957e-15	DOWN	NA	3.49267e-11	0.395958	0.079	0.049	1.12764e-06	UP	low	NA
1600002D24Rik	0.00454985	0.0627862	1	UP	NA	3.49267e-11	0.395958	0.079	0.049	1.12764e-06	UP	low	NA
1600002D24Rik	0.00325564	-0.0217201	1	DOWN	low	3.49267e-11	0.395958	0.079	0.049	1.12764e-06	UP	low	NA
1600002D24Rik	5.1813e-07	-0.0407871	0.0898868	DOWN	low	3.49267e-11	0.395958	0.079	0.049	1.12764e-06	UP	low	NA
1600002D24Rik	5.42631e-05	-0.0383669	1	DOWN	low	3.49267e-11	0.395958	0.079	0.049	1.12764e-06	UP	low	NA
1600010M07Rik	0.567941	0.0298446	1	UP	low	0.0755765	0.0270603	0.56	0.518	1	UP	low	NA
1600010M07Rik	4.56185e-23	0.170594	7.91403e-18	UP	NA	0.0755765	0.0270603	0.56	0.518	1	UP	low	NA
1600010M07Rik	0.0017156	0.0693236	1	UP	NA	0.0755765	0.0270603	0.56	0.518	1	UP	low	NA
1600010M07Rik	0.00259982	-0.0259834	1	DOWN	low	0.0755765	0.0270603	0.56	0.518	1	UP	low	NA
1600010M07Rik	9.26694e-13	-0.0599676	1.60766e-07	DOWN	NA	0.0755765	0.0270603	0.56	0.518	1	UP	low	NA
1600010M07Rik	0.00307231	0.0612036	1	UP	NA	0.0755765	0.0270603	0.56	0.518	1	UP	low	NA
1600012H06Rik	0.395478	0.0117531	1	UP	low	1.60321e-08	0.188677	0.128	0.094	0.000517611	UP	low	NA
1600014C10Rik	0.00032979	0.0731514	1	UP	NA	0.0176111	0.0909554	0.054	0.045	1	UP	low	NA
1600014C10Rik	0.495314	0.0337146	1	UP	low	0.0176111	0.0909554	0.054	0.045	1	UP	low	NA
1600020E01Rik	0.00973039	-0.013773	1	DOWN	low	2.15429e-08	0.12991	0.266	0.215	0.000695535	UP	low	NA
1600020E01Rik	0.000314023	0.0788165	1	UP	NA	2.15429e-08	0.12991	0.266	0.215	0.000695535	UP	low	NA
1600020E01Rik	9.73468e-05	-0.0309441	1	DOWN	low	2.15429e-08	0.12991	0.266	0.215	0.000695535	UP	low	NA
1600020E01Rik	8.62883e-06	0.081827	1	UP	NA	2.15429e-08	0.12991	0.266	0.215	0.000695535	UP	low	NA
1600020E01Rik	0.00193358	-0.0219507	1	DOWN	low	2.15429e-08	0.12991	0.266	0.215	0.000695535	UP	low	NA
1700001L19Rik	0.886735	0.0122542	1	UP	low	0.0288091	-0.642288	0.009	0.014	1	DOWN	NA	NA
1700001L19Rik	0.486288	0.0108889	1	UP	low	0.0288091	-0.642288	0.009	0.014	1	DOWN	NA	NA
1700001O22Rik	0.000588701	0.0692216	1	UP	NA	5.23344e-05	0.816415	0.011	0.005	1	UP	NA	concordant_up
1700001O22Rik	0.426884	0.0305055	1	UP	low	5.23344e-05	0.816415	0.011	0.005	1	UP	NA	NA
1700001O22Rik	0.496053	0.014701	1	UP	low	5.23344e-05	0.816415	0.011	0.005	1	UP	NA	NA
1700001O22Rik	2.11883e-10	0.109519	3.6758e-05	UP	NA	5.23344e-05	0.816415	0.011	0.005	1	UP	NA	concordant_up
1700001O22Rik	0.541828	0.0112369	1	UP	low	5.23344e-05	0.816415	0.011	0.005	1	UP	NA	NA
1700001O22Rik	0.718887	0.0278217	1	UP	low	5.23344e-05	0.816415	0.011	0.005	1	UP	NA	NA
1700001O22Rik	1.7224e-11	0.10677	2.98807e-06	UP	NA	5.23344e-05	0.816415	0.011	0.005	1	UP	NA	concordant_up
1700003E16Rik	0.0161073	0.0591586	1	UP	NA	0.0843513	-0.79591	0.01	0.013	1	DOWN	low	NA
1700007K13Rik	0.429869	0.0307239	1	UP	low	2.2125e-08	-1.08046	0.017	0.032	0.000714329	DOWN	NA	NA
1700010I14Rik	0.00889878	-0.0144633	1	DOWN	low	0.200102	-0.0499281	0.043	0.039	1	DOWN	low	NA
1700016D06Rik	3.33512e-25	0.159403	5.78586e-20	UP	NA	4.35878e-07	0.890804	0.017	0.007	0.0140728	UP	NA	concordant_up
1700016H13Rik	0.617388	0.0294836	1	UP	low	0.00095184	-1.14636	0.005	0.01	1	DOWN	NA	NA
1700016H13Rik	5.56001e-43	-0.181455	9.64567e-38	DOWN	NA	0.00095184	-1.14636	0.005	0.01	1	DOWN	NA	concordant_down
1700016K19Rik	0.345337	0.0103362	1	UP	low	4.33884e-14	-1.39146	0.018	0.041	1.40084e-09	DOWN	NA	NA
1700016K19Rik	3.94988e-25	0.159869	6.85238e-20	UP	NA	4.33884e-14	-1.39146	0.018	0.041	1.40084e-09	DOWN	NA	non concordant_dwnGE_upDA
1700018A04Rik	0.000116526	-0.037966	1	DOWN	low	1.41283e-06	-1.77239	0.003	0.011	0.0456145	DOWN	NA	NA
1700018A04Rik	9.85551e-90	-0.290539	1.70976e-84	DOWN	NA	1.41283e-06	-1.77239	0.003	0.011	0.0456145	DOWN	NA	concordant_down
1700019D03Rik	0.89776	0.0193102	1	UP	low	1.54711e-11	-0.706256	0.031	0.055	4.99499e-07	DOWN	NA	NA
1700021F05Rik	5.50049e-08	-0.045787	0.00954242	DOWN	low	0.210072	-0.163876	0.075	0.068	1	DOWN	low	NA
1700024G13Rik	0.975392	0.0200162	1	UP	low	6.25527e-06	-1.10653	0.01	0.019	0.201958	DOWN	NA	NA
1700025G04Rik	0.713375	0.0292917	1	UP	low	3.96273e-48	-0.878176	0.205	0.307	1.27941e-43	DOWN	NA	NA
1700025G04Rik	0.00126664	-0.0292857	1	DOWN	low	3.96273e-48	-0.878176	0.205	0.307	1.27941e-43	DOWN	NA	NA
1700025G04Rik	0.513518	0.0327214	1	UP	low	3.96273e-48	-0.878176	0.205	0.307	1.27941e-43	DOWN	NA	NA
1700025G04Rik	0.528944	0.0124838	1	UP	low	3.96273e-48	-0.878176	0.205	0.307	1.27941e-43	DOWN	NA	NA
1700028P14Rik	0.82617	0.0123513	1	UP	low	0.000245528	-1.27116	0.005	0.01	1	DOWN	NA	NA
1700029J07Rik	0.910591	0.0235344	1	UP	low	0.515561	-0.153513	0.031	0.029	1	DOWN	low	NA
1700030J22Rik	7.7771e-14	-0.0676483	1.34919e-08	DOWN	NA	0.168864	-0.550168	0.009	0.011	1	DOWN	low	NA
1700030J22Rik	0.88791	0.0173621	1	UP	low	0.168864	-0.550168	0.009	0.011	1	DOWN	low	NA
1700037H04Rik	0.0040257	-0.013418	1	DOWN	low	3.57826e-10	0.562273	0.056	0.032	1.15528e-05	UP	NA	NA
1700049E15Rik	2.7959e-69	-0.243701	4.85042e-64	DOWN	NA	1.39191e-20	3.67987	0.013	0	4.49393e-16	UP	NA	non concordant_upGE_dwnDA
1700054A03Rik	0.696124	0.0194365	1	UP	low	0.00586102	-0.042767	0.174	0.149	1	DOWN	low	NA
1700054A03Rik	2.27785e-05	-0.0414534	1	DOWN	low	0.00586102	-0.042767	0.174	0.149	1	DOWN	low	NA
1700054A03Rik	7.73692e-12	-0.0809172	1.34222e-06	DOWN	NA	0.00586102	-0.042767	0.174	0.149	1	DOWN	low	NA
1700054A03Rik	1.76776e-11	-0.0864164	3.06676e-06	DOWN	NA	0.00586102	-0.042767	0.174	0.149	1	DOWN	low	NA
1700054A03Rik	0.161529	0.0434499	1	UP	low	0.00586102	-0.042767	0.174	0.149	1	DOWN	low	NA
1700066B19Rik	5.33285e-20	0.157197	9.25159e-15	UP	NA	2.06719e-14	1.16272	0.028	0.01	6.67414e-10	UP	NA	concordant_up
1700066B19Rik	2.17027e-07	0.0906885	0.0376505	UP	NA	2.06719e-14	1.16272	0.028	0.01	6.67414e-10	UP	NA	concordant_up
1700066B19Rik	6.61934e-07	-0.0486581	0.114834	DOWN	low	2.06719e-14	1.16272	0.028	0.01	6.67414e-10	UP	NA	NA
1700066M21Rik	0.800226	0.019989	1	UP	low	0.0449154	0.177252	0.027	0.022	1	UP	low	NA
1700086P04Rik	0.00447901	0.0614498	1	UP	NA	0.00088366	0.666527	0.013	0.007	1	UP	NA	concordant_up
1700086P04Rik	0.00842437	-0.016496	1	DOWN	low	0.00088366	0.666527	0.013	0.007	1	UP	NA	NA
1700086P04Rik	0.361661	0.0100064	1	UP	low	0.00088366	0.666527	0.013	0.007	1	UP	NA	NA
1700086P04Rik	0.297689	0.0399412	1	UP	low	0.00088366	0.666527	0.013	0.007	1	UP	NA	NA
1700088E04Rik	0.00300998	0.0648414	1	UP	NA	4.25343e-05	-0.624056	0.05	0.066	1	DOWN	NA	non concordant_dwnGE_upDA
1700096K18Rik	1.05085e-10	-0.049748	1.82304e-05	DOWN	low	0.848126	-0.276077	0.04	0.039	1	DOWN	low	NA
1700102P08Rik	6.8879e-14	-0.0969568	1.19493e-08	DOWN	NA	0.683448	-0.163199	0.045	0.043	1	DOWN	low	NA
1700113A16Rik	0.876367	0.0196684	1	UP	low	0.051253	-0.0360269	0.05	0.042	1	DOWN	low	NA
1700113A16Rik	8.48427e-16	-0.0698957	1.47188e-10	DOWN	NA	0.051253	-0.0360269	0.05	0.042	1	DOWN	low	NA
1700120C14Rik	8.61929e-08	-0.0548417	0.014953	DOWN	NA	0.308844	-0.463709	0.018	0.02	1	DOWN	low	NA
1700123M08Rik	0.0132106	0.0582733	1	UP	NA	2.78864e-07	0.53108	0.042	0.025	0.0090034	UP	NA	concordant_up
1700123M08Rik	0.771722	0.0217655	1	UP	low	2.78864e-07	0.53108	0.042	0.025	0.0090034	UP	NA	NA
1700123O20Rik	0.595755	0.0108054	1	UP	low	6.3568e-13	0.283004	0.158	0.11	2.05236e-08	UP	low	NA
1810013L24Rik	0.000297494	-0.0201485	1	DOWN	low	0.0213434	-0.0806377	0.717	0.685	1	DOWN	low	NA
1810013L24Rik	0.158955	0.0370196	1	UP	low	0.0213434	-0.0806377	0.717	0.685	1	DOWN	low	NA
1810013L24Rik	0.000411552	0.0738947	1	UP	NA	0.0213434	-0.0806377	0.717	0.685	1	DOWN	low	NA
1810013L24Rik	4.36121e-18	0.1469	7.56597e-13	UP	NA	0.0213434	-0.0806377	0.717	0.685	1	DOWN	low	NA
1810013L24Rik	2.43425e-10	-0.0700713	4.22301e-05	DOWN	NA	0.0213434	-0.0806377	0.717	0.685	1	DOWN	low	NA
1810019D21Rik	3.46922e-07	-0.0448912	0.0601851	DOWN	low	0.0143776	-0.0426261	0.195	0.17	1	DOWN	low	NA
1810019D21Rik	0.278955	0.0368472	1	UP	low	0.0143776	-0.0426261	0.195	0.17	1	DOWN	low	NA
1810024B03Rik	0.50483	0.0144076	1	UP	low	4.48468e-08	0.624729	0.063	0.042	0.00144793	UP	NA	NA
1810026B05Rik	0.692771	0.0292599	1	UP	low	0.0081143	0.0564927	0.696	0.645	1	UP	low	NA
1810026B05Rik	2.45545e-10	0.113973	4.25978e-05	UP	NA	0.0081143	0.0564927	0.696	0.645	1	UP	low	NA
1810026B05Rik	6.79123e-08	-0.0379046	0.0117816	DOWN	low	0.0081143	0.0564927	0.696	0.645	1	UP	low	NA
1810026B05Rik	0.375607	0.034776	1	UP	low	0.0081143	0.0564927	0.696	0.645	1	UP	low	NA
1810026B05Rik	5.88188e-14	0.124594	1.02041e-08	UP	NA	0.0081143	0.0564927	0.696	0.645	1	UP	low	NA
1810026B05Rik	1.96709e-09	0.101539	0.000341257	UP	NA	0.0081143	0.0564927	0.696	0.645	1	UP	low	NA
1810026B05Rik	0.49217	0.0327003	1	UP	low	0.0081143	0.0564927	0.696	0.645	1	UP	low	NA
1810026B05Rik	0.0319717	0.0532176	1	UP	NA	0.0081143	0.0564927	0.696	0.645	1	UP	low	NA
1810030O07Rik	6.71926e-05	-0.0361466	1	DOWN	low	6.18225e-17	0.370616	0.182	0.125	1.996e-12	UP	low	NA
1810037I17Rik	1.57722e-05	0.0715654	1	UP	NA	1.24086e-07	0.121286	0.496	0.425	0.00400623	UP	low	NA
1810044D09Rik	0.226233	0.0445672	1	UP	low	0.848772	-0.246662	0.055	0.055	1	DOWN	low	NA
1810055G02Rik	2.01657e-06	-0.0404685	0.349841	DOWN	low	1.4279e-08	0.496782	0.054	0.033	0.000461012	UP	low	NA
1810055G02Rik	0.338287	0.036179	1	UP	low	1.4279e-08	0.496782	0.054	0.033	0.000461012	UP	low	NA
1810059C17Rik	2.50644e-05	-0.0273235	1	DOWN	low	0.00118969	0.686812	0.012	0.006	1	UP	NA	NA
1810062G17Rik	2.50888e-08	-0.04653	0.00435248	DOWN	low	0.000202405	0.183596	0.063	0.047	1	UP	low	NA
1810062G17Rik	0.00061543	0.0748192	1	UP	NA	0.000202405	0.183596	0.063	0.047	1	UP	low	NA
1810062G17Rik	0.0153984	-0.0165806	1	DOWN	low	0.000202405	0.183596	0.063	0.047	1	UP	low	NA
2010016I18Rik	0.33042	0.0356677	1	UP	low	0.00181688	-0.769629	0.009	0.015	1	DOWN	NA	NA
2010109A12Rik	0.138253	0.0378872	1	UP	low	0.962139	-0.257252	0.021	0.021	1	DOWN	low	NA
2010109A12Rik	1.56682e-20	0.161362	2.71817e-15	UP	NA	0.962139	-0.257252	0.021	0.021	1	DOWN	low	NA
2010300C02Rik	8.85783e-10	0.116054	0.000153668	UP	NA	2.65491e-88	0.752853	0.417	0.242	8.57164e-84	UP	NA	concordant_up
2010300C02Rik	1.45078e-32	0.185025	2.51685e-27	UP	NA	2.65491e-88	0.752853	0.417	0.242	8.57164e-84	UP	NA	concordant_up
2010300C02Rik	0.118856	0.0390378	1	UP	low	2.65491e-88	0.752853	0.417	0.242	8.57164e-84	UP	NA	NA
2010300C02Rik	0.147684	0.0414936	1	UP	low	2.65491e-88	0.752853	0.417	0.242	8.57164e-84	UP	NA	NA
2010300C02Rik	0.00065624	0.0722524	1	UP	NA	2.65491e-88	0.752853	0.417	0.242	8.57164e-84	UP	NA	concordant_up
2010300C02Rik	5.41022e-13	0.114314	9.38581e-08	UP	NA	2.65491e-88	0.752853	0.417	0.242	8.57164e-84	UP	NA	concordant_up
2010315B03Rik	1.09793e-08	-0.0571825	0.00190473	DOWN	NA	4.00812e-07	0.148583	0.211	0.168	0.0129406	UP	low	NA
2210011C24Rik	0.966785	0.0230649	1	UP	low	5.83525e-07	0.544601	0.032	0.018	0.0188397	UP	NA	NA
2210016F16Rik	0.105162	0.0492902	1	UP	low	7.11274e-11	0.191474	0.268	0.207	2.29642e-06	UP	low	NA
2210016F16Rik	0.0246824	0.0593667	1	UP	NA	7.11274e-11	0.191474	0.268	0.207	2.29642e-06	UP	low	NA
2210408F21Rik	0.0123653	-0.0153238	1	DOWN	low	0.877545	-0.240385	0.09	0.089	1	DOWN	low	NA
2210408F21Rik	0.137663	0.0463376	1	UP	low	0.877545	-0.240385	0.09	0.089	1	DOWN	low	NA
2210408F21Rik	3.81888e-19	-0.115267	6.62511e-14	DOWN	NA	0.877545	-0.240385	0.09	0.089	1	DOWN	low	NA
2210408I21Rik	2.53449e-21	0.156902	4.39691e-16	UP	NA	1.56337e-26	0.344076	0.425	0.323	5.04751e-22	UP	low	NA
2310001H17Rik	0.996169	0.0251168	1	UP	low	3.85686e-07	0.927474	0.024	0.012	0.0124523	UP	NA	NA
2310009B15Rik	0.0010195	-0.0262657	1	DOWN	low	0.248533	-0.135169	0.141	0.13	1	DOWN	low	NA
2310011J03Rik	0.919545	0.0260292	1	UP	low	1.02093e-21	0.448527	0.19	0.124	3.29617e-17	UP	low	NA
2310014F06Rik	0.000166211	-0.036285	1	DOWN	low	4.55582e-22	0.734488	0.113	0.064	1.47089e-17	UP	NA	NA
2310014F06Rik	0.178166	0.0369389	1	UP	low	4.55582e-22	0.734488	0.113	0.064	1.47089e-17	UP	NA	NA
2310014F06Rik	2.53195e-06	-0.0471479	0.439251	DOWN	low	4.55582e-22	0.734488	0.113	0.064	1.47089e-17	UP	NA	NA
2310014F06Rik	3.11017e-09	-0.0634614	0.000539561	DOWN	NA	4.55582e-22	0.734488	0.113	0.064	1.47089e-17	UP	NA	non concordant_upGE_dwnDA
2310014F06Rik	4.17571e-21	-0.116028	7.24414e-16	DOWN	NA	4.55582e-22	0.734488	0.113	0.064	1.47089e-17	UP	NA	non concordant_upGE_dwnDA
2310015A10Rik	1.00316e-06	-0.0392598	0.174031	DOWN	low	0.117533	-0.268874	0.146	0.151	1	DOWN	low	NA
2310015A10Rik	2.82498e-51	-0.201033	4.90087e-46	DOWN	NA	0.117533	-0.268874	0.146	0.151	1	DOWN	low	NA
2310016G11Rik	2.51265e-27	-0.123225	4.35902e-22	DOWN	NA	0.0106791	0.48192	0.012	0.007	1	UP	low	NA
2310022A10Rik	3.4427e-11	-0.0562321	5.97251e-06	DOWN	NA	6.56233e-05	0.184943	0.062	0.046	1	UP	low	NA
2310022B05Rik	0.801701	0.0248245	1	UP	low	1.76979e-18	0.4166	0.188	0.127	5.71395e-14	UP	low	NA
2310022B05Rik	0.00016946	-0.0349731	1	DOWN	low	1.76979e-18	0.4166	0.188	0.127	5.71395e-14	UP	low	NA
2310022B05Rik	2.29738e-23	0.143437	3.98556e-18	UP	NA	1.76979e-18	0.4166	0.188	0.127	5.71395e-14	UP	low	NA
2310030G06Rik	1.60162e-06	-0.0392115	0.277853	DOWN	low	3.97148e-15	-0.64106	0.159	0.205	1.28223e-10	DOWN	NA	NA
2310033P09Rik	0.00512633	0.0583633	1	UP	NA	0.0239862	-0.0294692	0.195	0.173	1	DOWN	low	NA
2310039H08Rik	0.352032	0.0386054	1	UP	low	0.00105787	0.0274676	0.126	0.104	1	UP	low	NA
2310039L15Rik	7.45939e-113	-0.316027	1.29408e-107	DOWN	NA	3.08692e-06	-1.14648	0.004	0.012	0.0996642	DOWN	NA	concordant_down
2310040G24Rik	3.24931e-30	-0.135796	5.637e-25	DOWN	NA	0.0581979	-0.517266	0.02	0.025	1	DOWN	low	NA
2310043O21Rik	2.86173e-13	-0.0949241	4.96461e-08	DOWN	NA	6.78217e-17	0.882763	0.059	0.029	2.18969e-12	UP	NA	non concordant_upGE_dwnDA
2310043O21Rik	1.91259e-07	-0.0534125	0.0331802	DOWN	NA	6.78217e-17	0.882763	0.059	0.029	2.18969e-12	UP	NA	non concordant_upGE_dwnDA
2310043O21Rik	8.90369e-14	0.132186	1.54464e-08	UP	NA	6.78217e-17	0.882763	0.059	0.029	2.18969e-12	UP	NA	concordant_up
2310043O21Rik	0.258417	0.0103819	1	UP	low	6.78217e-17	0.882763	0.059	0.029	2.18969e-12	UP	NA	NA
2310043O21Rik	0.771237	0.0259175	1	UP	low	6.78217e-17	0.882763	0.059	0.029	2.18969e-12	UP	NA	NA
2310043O21Rik	0.00367422	-0.0233436	1	DOWN	low	6.78217e-17	0.882763	0.059	0.029	2.18969e-12	UP	NA	NA
2310043O21Rik	1.54122e-13	-0.0804932	2.67375e-08	DOWN	NA	6.78217e-17	0.882763	0.059	0.029	2.18969e-12	UP	NA	non concordant_upGE_dwnDA
2310057M21Rik	0.538895	0.0288191	1	UP	low	0.00119393	0.0149094	0.087	0.07	1	UP	low	NA
2310058D17Rik	1.02142e-11	-0.0759625	1.77199e-06	DOWN	NA	0.065018	-0.587694	0.051	0.057	1	DOWN	low	NA
2310061I04Rik	1.15388e-07	0.0909434	0.0200179	UP	NA	0.521427	-0.263614	0.096	0.097	1	DOWN	low	NA
2410002F23Rik	0.0324171	0.0492403	1	UP	low	0.0807859	-0.0895725	0.152	0.136	1	DOWN	low	NA
2410004B18Rik	0.0195197	0.0540612	1	UP	NA	5.39531e-08	0.243916	0.143	0.108	0.00174193	UP	low	NA
2410004B18Rik	0.861681	0.023376	1	UP	low	5.39531e-08	0.243916	0.143	0.108	0.00174193	UP	low	NA
2410006H16Rik	0.389377	0.0337795	1	UP	low	3.7722e-99	-0.824226	0.421	0.549	1.21789e-94	DOWN	NA	NA
2410017I17Rik	0.571291	0.012543	1	UP	low	6.09418e-26	1.50203	0.043	0.013	1.96757e-21	UP	NA	NA
2410017I17Rik	6.96499e-08	0.0967736	0.0120831	UP	NA	6.09418e-26	1.50203	0.043	0.013	1.96757e-21	UP	NA	concordant_up
2410017I17Rik	0.546629	0.0321364	1	UP	low	6.09418e-26	1.50203	0.043	0.013	1.96757e-21	UP	NA	NA
2410080I02Rik	2.12648e-35	-0.112189	3.68908e-30	DOWN	NA	0.00820522	-0.691074	0.014	0.021	1	DOWN	NA	concordant_down
2410131K14Rik	5.37169e-07	-0.0371375	0.0931897	DOWN	low	0.901139	-0.229158	0.043	0.042	1	DOWN	low	NA
2410131K14Rik	5.65783e-43	0.206184	9.81538e-38	UP	NA	0.901139	-0.229158	0.043	0.042	1	DOWN	low	NA
2410131K14Rik	0.000569761	0.0693596	1	UP	NA	0.901139	-0.229158	0.043	0.042	1	DOWN	low	NA
2410131K14Rik	0.426783	0.039126	1	UP	low	0.901139	-0.229158	0.043	0.042	1	DOWN	low	NA
2500002B13Rik	2.27402e-06	0.0939654	0.394504	UP	NA	8.56599e-07	0.889566	0.019	0.009	0.0276561	UP	NA	concordant_up
2500004C02Rik	1.2355e-22	-0.132405	2.14338e-17	DOWN	NA	0.00346518	0.245548	0.043	0.033	1	UP	low	NA
2510002D24Rik	7.62286e-08	-0.0520874	0.0132244	DOWN	NA	0.0143922	-0.0456609	0.255	0.223	1	DOWN	low	NA
2510009E07Rik	6.41782e-16	0.14363	1.11338e-10	UP	NA	2.708e-43	0.600398	0.298	0.186	8.74305e-39	UP	NA	concordant_up
2510009E07Rik	0.00887383	0.0589216	1	UP	NA	2.708e-43	0.600398	0.298	0.186	8.74305e-39	UP	NA	concordant_up
2510009E07Rik	0.0277248	0.05825	1	UP	NA	2.708e-43	0.600398	0.298	0.186	8.74305e-39	UP	NA	concordant_up
2510039O18Rik	0.00678683	0.0622771	1	UP	NA	1.75899e-05	0.070631	0.189	0.153	0.567908	UP	low	NA
2610001J05Rik	0.940009	0.0267817	1	UP	low	1.44365e-16	0.308917	0.22	0.156	4.66097e-12	UP	low	NA
2610008E11Rik	9.61157e-06	-0.0371496	1	DOWN	low	9.99315e-10	0.149434	0.271	0.213	3.22639e-05	UP	low	NA
2610021A01Rik	0.00764442	-0.0167799	1	DOWN	low	2.53892e-09	0.361784	0.087	0.059	8.19716e-05	UP	low	NA
2610028H24Rik	1.96768e-08	-0.0475505	0.00341359	DOWN	low	0.34102	0.0573881	0.261	0.25	1	UP	low	NA
2610028H24Rik	0.0686659	0.0504458	1	UP	low	0.34102	0.0573881	0.261	0.25	1	UP	low	NA
2610035D17Rik	1.03036e-24	0.160567	1.7875e-19	UP	NA	5.79006e-32	0.788908	0.184	0.11	1.86938e-27	UP	NA	concordant_up
2610035D17Rik	2.11974e-17	0.141253	3.67738e-12	UP	NA	5.79006e-32	0.788908	0.184	0.11	1.86938e-27	UP	NA	concordant_up
2610035D17Rik	3.7131e-23	0.171991	6.4416e-18	UP	NA	5.79006e-32	0.788908	0.184	0.11	1.86938e-27	UP	NA	concordant_up
2610035D17Rik	0.114194	0.0459953	1	UP	low	5.79006e-32	0.788908	0.184	0.11	1.86938e-27	UP	NA	NA
2610035D17Rik	2.45895e-15	-0.0836676	4.26586e-10	DOWN	NA	5.79006e-32	0.788908	0.184	0.11	1.86938e-27	UP	NA	non concordant_upGE_dwnDA
2610035D17Rik	0.815696	0.0224173	1	UP	low	5.79006e-32	0.788908	0.184	0.11	1.86938e-27	UP	NA	NA
2610035D17Rik	0.00181503	0.0666222	1	UP	NA	5.79006e-32	0.788908	0.184	0.11	1.86938e-27	UP	NA	concordant_up
2610035D17Rik	0.000402863	0.0762419	1	UP	NA	5.79006e-32	0.788908	0.184	0.11	1.86938e-27	UP	NA	concordant_up
2610035D17Rik	0.00241068	0.0640779	1	UP	NA	5.79006e-32	0.788908	0.184	0.11	1.86938e-27	UP	NA	concordant_up
2610035D17Rik	1.39259e-05	0.0819451	1	UP	NA	5.79006e-32	0.788908	0.184	0.11	1.86938e-27	UP	NA	concordant_up
2610035D17Rik	2.56297e-05	0.0783138	1	UP	NA	5.79006e-32	0.788908	0.184	0.11	1.86938e-27	UP	NA	concordant_up
2610035D17Rik	2.72987e-06	0.0943765	0.473587	UP	NA	5.79006e-32	0.788908	0.184	0.11	1.86938e-27	UP	NA	concordant_up
2610035D17Rik	1.25542e-09	0.113992	0.000217794	UP	NA	5.79006e-32	0.788908	0.184	0.11	1.86938e-27	UP	NA	concordant_up
2610035D17Rik	1.61062e-25	0.159172	2.79415e-20	UP	NA	5.79006e-32	0.788908	0.184	0.11	1.86938e-27	UP	NA	concordant_up
2610035D17Rik	0.840318	0.0203771	1	UP	low	5.79006e-32	0.788908	0.184	0.11	1.86938e-27	UP	NA	NA
2610037D02Rik	0.967789	0.0263461	1	UP	low	6.15384e-15	0.238894	0.453	0.368	1.98683e-10	UP	low	NA
2610037D02Rik	0.0641612	0.0443619	1	UP	low	6.15384e-15	0.238894	0.453	0.368	1.98683e-10	UP	low	NA
2610037D02Rik	9.5674e-06	-0.0407448	1	DOWN	low	6.15384e-15	0.238894	0.453	0.368	1.98683e-10	UP	low	NA
2610044O15Rik8	0.000153758	-0.0308945	1	DOWN	low	1.78887e-12	0.402759	0.113	0.075	5.77554e-08	UP	low	NA
2610044O15Rik8	0.0251426	-0.0105908	1	DOWN	low	1.78887e-12	0.402759	0.113	0.075	5.77554e-08	UP	low	NA
2610206C17Rik	4.70146e-15	0.143527	8.15624e-10	UP	NA	1.4426e-05	0.15234	0.083	0.062	0.465757	UP	low	NA
2610206C17Rik	9.94777e-09	-0.0453431	0.00172577	DOWN	low	1.4426e-05	0.15234	0.083	0.062	0.465757	UP	low	NA
2610206C17Rik	6.86408e-06	0.0910645	1	UP	NA	1.4426e-05	0.15234	0.083	0.062	0.465757	UP	low	NA
2610301B20Rik	0.00930455	0.0620186	1	UP	NA	0.0251761	-0.240936	0.315	0.313	1	DOWN	low	NA
2610301B20Rik	0.61023	0.03251	1	UP	low	0.0251761	-0.240936	0.315	0.313	1	DOWN	low	NA
2610301B20Rik	0.0659676	0.0486229	1	UP	low	0.0251761	-0.240936	0.315	0.313	1	DOWN	low	NA
2610307P16Rik	0.00179067	-0.0242688	1	DOWN	low	2.02691e-10	0.584278	0.068	0.042	6.54408e-06	UP	NA	NA
2610307P16Rik	0.0457877	0.0525162	1	UP	NA	2.02691e-10	0.584278	0.068	0.042	6.54408e-06	UP	NA	concordant_up
2610307P16Rik	0.767692	0.0138508	1	UP	low	2.02691e-10	0.584278	0.068	0.042	6.54408e-06	UP	NA	NA
2610307P16Rik	0.249688	0.0367291	1	UP	low	2.02691e-10	0.584278	0.068	0.042	6.54408e-06	UP	NA	NA
2610307P16Rik	0.0161701	0.0522089	1	UP	NA	2.02691e-10	0.584278	0.068	0.042	6.54408e-06	UP	NA	concordant_up
2610307P16Rik	0.714291	0.0238471	1	UP	low	2.02691e-10	0.584278	0.068	0.042	6.54408e-06	UP	NA	NA
2610307P16Rik	2.08536e-08	0.097314	0.00361775	UP	NA	2.02691e-10	0.584278	0.068	0.042	6.54408e-06	UP	NA	concordant_up
2610307P16Rik	0.0119542	0.0512901	1	UP	NA	2.02691e-10	0.584278	0.068	0.042	6.54408e-06	UP	NA	concordant_up
2610307P16Rik	0.930789	0.0245835	1	UP	low	2.02691e-10	0.584278	0.068	0.042	6.54408e-06	UP	NA	NA
2610507B11Rik	0.00886649	0.0489054	1	UP	low	0.000315807	0.0155702	0.426	0.368	1	UP	low	NA
2610528J11Rik	0.000510008	-0.0326123	1	DOWN	low	0.00535737	-0.446656	0.099	0.111	1	DOWN	low	NA
2610528J11Rik	0.384063	0.0112572	1	UP	low	0.00535737	-0.446656	0.099	0.111	1	DOWN	low	NA
2700038G22Rik	0.199887	0.0396162	1	UP	low	0.0734833	-0.0839463	0.034	0.029	1	DOWN	low	NA
2700038G22Rik	0.858152	0.0198522	1	UP	low	0.0734833	-0.0839463	0.034	0.029	1	DOWN	low	NA
2700049A03Rik	1.51214e-40	0.226903	2.62331e-35	UP	NA	1.92225e-44	0.453295	0.398	0.268	6.20618e-40	UP	low	NA
2700049A03Rik	8.93588e-13	0.119684	1.55022e-07	UP	NA	1.92225e-44	0.453295	0.398	0.268	6.20618e-40	UP	low	NA
2700049A03Rik	3.93205e-09	0.11698	0.000682143	UP	NA	1.92225e-44	0.453295	0.398	0.268	6.20618e-40	UP	low	NA
2700062C07Rik	1.88271e-35	0.2077	3.26617e-30	UP	NA	3.08056e-11	0.313	0.119	0.081	9.94589e-07	UP	low	NA
2700062C07Rik	0.0118017	0.062728	1	UP	NA	3.08056e-11	0.313	0.119	0.081	9.94589e-07	UP	low	NA
2700062C07Rik	1.65142e-05	0.0786172	1	UP	NA	3.08056e-11	0.313	0.119	0.081	9.94589e-07	UP	low	NA
2700081O15Rik	0.662007	0.0285117	1	UP	low	0.0050137	0.0648925	0.098	0.082	1	UP	low	NA
2700081O15Rik	0.00123595	0.063552	1	UP	NA	0.0050137	0.0648925	0.098	0.082	1	UP	low	NA
2810006K23Rik	0.156603	0.0405629	1	UP	low	0.0023118	0.177591	0.036	0.026	1	UP	low	NA
2810021J22Rik	0.389908	0.0359484	1	UP	low	1.78921e-05	0.373207	0.051	0.035	0.577663	UP	low	NA
2810405F17Rik	0.814715	0.0210019	1	UP	low	0.0094636	0.355759	0.015	0.01	1	UP	low	NA
2810410L24Rik	0.000755296	-0.0170162	1	DOWN	low	3.85456e-08	0.304852	0.104	0.074	0.00124448	UP	low	NA
2810410L24Rik	5.47449e-05	-0.0315525	1	DOWN	low	3.85456e-08	0.304852	0.104	0.074	0.00124448	UP	low	NA
2810410L24Rik	0.0329041	0.0511216	1	UP	NA	3.85456e-08	0.304852	0.104	0.074	0.00124448	UP	low	NA
2810433D01Rik	0.388147	0.0323771	1	UP	low	7.00663e-10	1.58569	0.012	0.003	2.26216e-05	UP	NA	NA
2810433D01Rik	1.04575e-16	-0.0909812	1.8142e-11	DOWN	NA	7.00663e-10	1.58569	0.012	0.003	2.26216e-05	UP	NA	non concordant_upGE_dwnDA
2810459M11Rik	0.176273	0.0431243	1	UP	low	8.6295e-06	0.499069	0.018	0.009	0.278612	UP	low	NA
2810459M11Rik	0.00272307	-0.0215276	1	DOWN	low	8.6295e-06	0.499069	0.018	0.009	0.278612	UP	low	NA
2900026A02Rik	0.115394	0.0425654	1	UP	low	3.37931e-149	1.46819	0.296	0.108	1.09104e-144	UP	NA	NA
2900026A02Rik	2.81716e-05	0.0839585	1	UP	NA	3.37931e-149	1.46819	0.296	0.108	1.09104e-144	UP	NA	concordant_up
2900026A02Rik	1.96997e-17	-0.1051	3.41756e-12	DOWN	NA	3.37931e-149	1.46819	0.296	0.108	1.09104e-144	UP	NA	non concordant_upGE_dwnDA
2900026A02Rik	4.29841e-13	0.115291	7.45701e-08	UP	NA	3.37931e-149	1.46819	0.296	0.108	1.09104e-144	UP	NA	concordant_up
2900026A02Rik	1.57928e-09	0.101907	0.000273978	UP	NA	3.37931e-149	1.46819	0.296	0.108	1.09104e-144	UP	NA	concordant_up
2900026A02Rik	3.55392e-167	0.383435	6.16545e-162	UP	NA	3.37931e-149	1.46819	0.296	0.108	1.09104e-144	UP	NA	concordant_up
2900026A02Rik	0.39327	0.0332642	1	UP	low	3.37931e-149	1.46819	0.296	0.108	1.09104e-144	UP	NA	NA
2900026A02Rik	4.18544e-08	0.0945117	0.00726102	UP	NA	3.37931e-149	1.46819	0.296	0.108	1.09104e-144	UP	NA	concordant_up
2900026A02Rik	0.492968	0.0248177	1	UP	low	3.37931e-149	1.46819	0.296	0.108	1.09104e-144	UP	NA	NA
2900026A02Rik	8.94144e-18	0.131076	1.55119e-12	UP	NA	3.37931e-149	1.46819	0.296	0.108	1.09104e-144	UP	NA	concordant_up
2900026A02Rik	4.35615e-09	0.112968	0.000755718	UP	NA	3.37931e-149	1.46819	0.296	0.108	1.09104e-144	UP	NA	concordant_up
2900026A02Rik	0.421575	0.0321513	1	UP	low	3.37931e-149	1.46819	0.296	0.108	1.09104e-144	UP	NA	NA
2900026A02Rik	0.123035	0.0395205	1	UP	low	3.37931e-149	1.46819	0.296	0.108	1.09104e-144	UP	NA	NA
2900026A02Rik	3.41553e-26	0.176998	5.92537e-21	UP	NA	3.37931e-149	1.46819	0.296	0.108	1.09104e-144	UP	NA	concordant_up
2900026A02Rik	4.49673e-23	0.159025	7.80107e-18	UP	NA	3.37931e-149	1.46819	0.296	0.108	1.09104e-144	UP	NA	concordant_up
2900076A07Rik	0.0167228	0.0568357	1	UP	NA	5.16017e-17	0.476039	0.131	0.083	1.66601e-12	UP	low	NA
2900089D17Rik	0.0213791	0.0604449	1	UP	NA	3.93562e-20	-0.618319	0.21	0.268	1.27065e-15	DOWN	NA	non concordant_dwnGE_upDA
3010003L21Rik	0.000905685	0.0609247	1	UP	NA	0.0109022	-0.0300688	0.12	0.103	1	DOWN	low	NA
3110009E18Rik	0.101898	0.0410805	1	UP	low	9.68284e-07	0.253496	0.074	0.052	0.031262	UP	low	NA
3110021N24Rik	0.0940089	0.0466322	1	UP	low	0.907044	-0.252749	0.074	0.072	1	DOWN	low	NA
3110040N11Rik	0.066053	0.0504916	1	UP	low	2.40181e-07	0.435222	0.063	0.042	0.00775449	UP	low	NA
3110082I17Rik	0.230121	0.0421552	1	UP	low	2.29653e-17	0.377173	0.182	0.123	7.41457e-13	UP	low	NA
3110082I17Rik	0.0160716	0.0546315	1	UP	NA	2.29653e-17	0.377173	0.182	0.123	7.41457e-13	UP	low	NA
3110082I17Rik	1.83112e-07	-0.053307	0.0317668	DOWN	NA	2.29653e-17	0.377173	0.182	0.123	7.41457e-13	UP	low	NA
3110082I17Rik	0.0104445	-0.0207404	1	DOWN	low	2.29653e-17	0.377173	0.182	0.123	7.41457e-13	UP	low	NA
3110082I17Rik	0.429194	0.0107678	1	UP	low	2.29653e-17	0.377173	0.182	0.123	7.41457e-13	UP	low	NA
3110082I17Rik	0.0165053	0.0513758	1	UP	NA	2.29653e-17	0.377173	0.182	0.123	7.41457e-13	UP	low	NA
3110082I17Rik	4.93816e-08	0.104426	0.00856687	UP	NA	2.29653e-17	0.377173	0.182	0.123	7.41457e-13	UP	low	NA
3830408C21Rik	0.476054	0.0136204	1	UP	low	1.45273e-06	0.417505	0.032	0.019	0.046903	UP	low	NA
3830408C21Rik	0.723031	0.0251736	1	UP	low	1.45273e-06	0.417505	0.032	0.019	0.046903	UP	low	NA
3830408C21Rik	1.61903e-16	0.134244	2.80874e-11	UP	NA	1.45273e-06	0.417505	0.032	0.019	0.046903	UP	low	NA
3930402G23Rik	6.69668e-43	-0.174765	1.16176e-37	DOWN	NA	2.7909e-52	-2.25158	0.02	0.079	9.01069e-48	DOWN	NA	concordant_down
3930402G23Rik	7.02728e-07	0.0892937	0.121911	UP	NA	2.7909e-52	-2.25158	0.02	0.079	9.01069e-48	DOWN	NA	non concordant_dwnGE_upDA
3930402G23Rik	4.96007e-95	-0.285451	8.60487e-90	DOWN	NA	2.7909e-52	-2.25158	0.02	0.079	9.01069e-48	DOWN	NA	concordant_down
3930402G23Rik	1.48735e-39	-0.167488	2.5803e-34	DOWN	NA	2.7909e-52	-2.25158	0.02	0.079	9.01069e-48	DOWN	NA	concordant_down
3930402G23Rik	0.097868	0.0481935	1	UP	low	2.7909e-52	-2.25158	0.02	0.079	9.01069e-48	DOWN	NA	NA
3930402G23Rik	6.50782e-28	-0.13636	1.129e-22	DOWN	NA	2.7909e-52	-2.25158	0.02	0.079	9.01069e-48	DOWN	NA	concordant_down
3930402G23Rik	0.0011699	-0.0303009	1	DOWN	low	2.7909e-52	-2.25158	0.02	0.079	9.01069e-48	DOWN	NA	NA
3930402G23Rik	3.53832e-05	0.0803348	1	UP	NA	2.7909e-52	-2.25158	0.02	0.079	9.01069e-48	DOWN	NA	non concordant_dwnGE_upDA
3930402G23Rik	1.33996e-09	-0.0659059	0.00023246	DOWN	NA	2.7909e-52	-2.25158	0.02	0.079	9.01069e-48	DOWN	NA	concordant_down
3930402G23Rik	0.537885	0.0338737	1	UP	low	2.7909e-52	-2.25158	0.02	0.079	9.01069e-48	DOWN	NA	NA
4430402I18Rik	0.29936	0.0366413	1	UP	low	0.0148989	0.360948	0.026	0.02	1	UP	low	NA
4430402I18Rik	0.961937	0.0177527	1	UP	low	0.0148989	0.360948	0.026	0.02	1	UP	low	NA
4430402I18Rik	0.00342188	-0.0137732	1	DOWN	low	0.0148989	0.360948	0.026	0.02	1	UP	low	NA
4632404H12Rik	0.440871	0.0122881	1	UP	low	0.000167326	0.453015	0.029	0.019	1	UP	low	NA
4632411P08Rik	0.431647	0.0330847	1	UP	low	0.478826	-0.151175	0.017	0.015	1	DOWN	low	NA
4632428C04Rik	6.70986e-06	-0.0340903	1	DOWN	low	0.0844649	0.255968	0.012	0.009	1	UP	low	NA
4732465J04Rik	0.117834	0.0429546	1	UP	low	6.49394e-257	-3.95469	0.018	0.217	2.09663e-252	DOWN	NA	NA
4732465J04Rik	1.65398e-148	-0.335774	2.86937e-143	DOWN	NA	6.49394e-257	-3.95469	0.018	0.217	2.09663e-252	DOWN	NA	concordant_down
4732465J04Rik	6.00446e-08	0.0974599	0.0104167	UP	NA	6.49394e-257	-3.95469	0.018	0.217	2.09663e-252	DOWN	NA	non concordant_dwnGE_upDA
4732465J04Rik	5.35653e-80	-0.260628	9.29266e-75	DOWN	NA	6.49394e-257	-3.95469	0.018	0.217	2.09663e-252	DOWN	NA	concordant_down
4732465J04Rik	4.01026e-14	-0.0943886	6.95713e-09	DOWN	NA	6.49394e-257	-3.95469	0.018	0.217	2.09663e-252	DOWN	NA	concordant_down
4732465J04Rik	6.94515e-85	-0.265904	1.20487e-79	DOWN	NA	6.49394e-257	-3.95469	0.018	0.217	2.09663e-252	DOWN	NA	concordant_down
4833418N02Rik	0.841504	0.0237993	1	UP	low	0.69105	-0.230193	0.077	0.077	1	DOWN	low	NA
4833420G17Rik	0.101057	0.047324	1	UP	low	0.177182	-0.0750432	0.284	0.257	1	DOWN	low	NA
4833439L19Rik	0.0016458	-0.0196042	1	DOWN	low	0.199444	-0.116704	0.228	0.208	1	DOWN	low	NA
4921507P07Rik	0.000100769	-0.0284239	1	DOWN	low	0.276867	-0.289381	0.05	0.054	1	DOWN	low	NA
4930402H24Rik	0.00212067	0.0617832	1	UP	NA	1.65877e-43	0.421657	0.545	0.411	5.3555e-39	UP	low	NA
4930402H24Rik	0.000417418	0.0736195	1	UP	NA	1.65877e-43	0.421657	0.545	0.411	5.3555e-39	UP	low	NA
4930404N11Rik	0.0476212	0.0490297	1	UP	low	5.13553e-19	0.922508	0.051	0.022	1.65806e-14	UP	NA	NA
4930404N11Rik	0.403862	0.033224	1	UP	low	5.13553e-19	0.922508	0.051	0.022	1.65806e-14	UP	NA	NA
4930412B13Rik	1.44921e-26	0.162763	2.51413e-21	UP	NA	1.1763e-05	0.575893	0.017	0.009	0.379781	UP	NA	concordant_up
4930412B13Rik	8.16258e-49	0.231376	1.41607e-43	UP	NA	1.1763e-05	0.575893	0.017	0.009	0.379781	UP	NA	concordant_up
4930412C18Rik	0.120224	0.0449131	1	UP	low	1.32123e-05	0.506608	0.035	0.022	0.426572	UP	NA	NA
4930415O20Rik	0.681724	0.0171756	1	UP	low	0.120863	0.101924	0.01	0.007	1	UP	low	NA
4930429F24Rik	6.239e-27	-0.132833	1.08236e-21	DOWN	NA	4.42224e-25	-1.48282	0.031	0.071	1.42776e-20	DOWN	NA	concordant_down
4930430F08Rik	0.0393074	0.0521424	1	UP	NA	0.00967732	0.0897061	0.034	0.026	1	UP	low	NA
4930440I19Rik	0.000480078	0.0805954	1	UP	NA	0.417154	-0.171819	0.039	0.036	1	DOWN	low	NA
4930453N24Rik	0.19171	0.0413566	1	UP	low	0.000135527	0.0667638	0.246	0.208	1	UP	low	NA
4930453N24Rik	4.17603e-07	0.0951684	0.072447	UP	NA	0.000135527	0.0667638	0.246	0.208	1	UP	low	NA
4930453N24Rik	0.424734	0.0154138	1	UP	low	0.000135527	0.0667638	0.246	0.208	1	UP	low	NA
4930481A15Rik	0.376241	0.0121337	1	UP	low	0.0277238	0.0250048	0.07	0.06	1	UP	low	NA
4930511M06Rik	9.30625e-12	0.113899	1.61448e-06	UP	NA	2.98983e-19	0.829651	0.067	0.032	9.65297e-15	UP	NA	concordant_up
4930520O04Rik	4.37085e-06	0.0906927	0.758268	UP	NA	7.07336e-20	0.885338	0.056	0.024	2.28371e-15	UP	NA	concordant_up
4930522L14Rik	0.156416	0.0378962	1	UP	low	7.41703e-12	0.488386	0.071	0.042	2.39466e-07	UP	low	NA
4930522L14Rik	0.101271	0.0451853	1	UP	low	7.41703e-12	0.488386	0.071	0.042	2.39466e-07	UP	low	NA
4930523C07Rik	1.27996e-05	-0.034629	1	DOWN	low	0.0919736	0.14689	0.681	0.65	1	UP	low	NA
4930523C07Rik	1.20626e-101	-0.289787	2.09266e-96	DOWN	NA	0.0919736	0.14689	0.681	0.65	1	UP	low	NA
4930523C07Rik	0.562864	0.0276968	1	UP	low	0.0919736	0.14689	0.681	0.65	1	UP	low	NA
4930523C07Rik	0.118251	0.044647	1	UP	low	0.0919736	0.14689	0.681	0.65	1	UP	low	NA
4930550C14Rik	7.56581e-09	-0.0551654	0.00131254	DOWN	NA	0.0116824	0.0295377	0.038	0.03	1	UP	low	NA
4930550C14Rik	0.00267408	-0.0214792	1	DOWN	low	0.0116824	0.0295377	0.038	0.03	1	UP	low	NA
4930556M19Rik	2.52072e-32	-0.1562	4.37303e-27	DOWN	NA	8.51807e-78	-0.650219	0.552	0.638	2.75014e-73	DOWN	NA	concordant_down
4930556M19Rik	0.436994	0.0142823	1	UP	low	8.51807e-78	-0.650219	0.552	0.638	2.75014e-73	DOWN	NA	NA
4930556M19Rik	1.02958e-10	-0.0617403	1.78615e-05	DOWN	NA	8.51807e-78	-0.650219	0.552	0.638	2.75014e-73	DOWN	NA	concordant_down
4930556M19Rik	6.84303e-32	-0.153199	1.18715e-26	DOWN	NA	8.51807e-78	-0.650219	0.552	0.638	2.75014e-73	DOWN	NA	concordant_down
4930556M19Rik	0.339799	0.0357831	1	UP	low	8.51807e-78	-0.650219	0.552	0.638	2.75014e-73	DOWN	NA	NA
4930556M19Rik	9.47013e-11	0.109183	1.64291e-05	UP	NA	8.51807e-78	-0.650219	0.552	0.638	2.75014e-73	DOWN	NA	non concordant_dwnGE_upDA
4930556M19Rik	0.0113016	-0.0128783	1	DOWN	low	8.51807e-78	-0.650219	0.552	0.638	2.75014e-73	DOWN	NA	NA
4930558K02Rik	0.000437958	0.0721401	1	UP	NA	0.418227	-0.108025	0.015	0.014	1	DOWN	low	NA
4930558K02Rik	0.0823134	0.0436199	1	UP	low	0.418227	-0.108025	0.015	0.014	1	DOWN	low	NA
4930562C15Rik	0.846463	0.0160641	1	UP	low	2.19481e-05	0.338386	0.067	0.049	0.708616	UP	low	NA
4930562C15Rik	4.07561e-09	0.104565	0.000707049	UP	NA	2.19481e-05	0.338386	0.067	0.049	0.708616	UP	low	NA
4930578M01Rik	0.000467199	-0.0218335	1	DOWN	low	0.0378312	0.103496	0.016	0.011	1	UP	low	NA
4930578M01Rik	0.101626	0.0438623	1	UP	low	0.0378312	0.103496	0.016	0.011	1	UP	low	NA
4930579G24Rik	7.94782e-07	-0.036472	0.137881	DOWN	low	1.66126e-06	1.17947	0.011	0.004	0.0536355	UP	NA	NA
4930586N03Rik	9.32983e-18	0.148422	1.61857e-12	UP	NA	0.000647787	0.520107	0.02	0.012	1	UP	NA	concordant_up
4930595D18Rik	0.022558	-0.0109403	1	DOWN	low	7.52977e-09	0.847976	0.027	0.013	0.000243106	UP	NA	NA
4931403E22Rik	0.0972613	0.046795	1	UP	low	0.0548068	0.19429	0.019	0.015	1	UP	low	NA
4931403E22Rik	0.00363625	0.0612331	1	UP	NA	0.0548068	0.19429	0.019	0.015	1	UP	low	NA
4931406C07Rik	0.144804	0.0439476	1	UP	low	1.69433e-24	0.430598	0.252	0.171	5.4703e-20	UP	low	NA
4931406P16Rik	1.47938e-05	0.0782627	1	UP	NA	0.0860065	0.0126985	0.431	0.394	1	UP	low	NA
4931406P16Rik	1.7127e-08	0.0950411	0.00297124	UP	NA	0.0860065	0.0126985	0.431	0.394	1	UP	low	NA
4931406P16Rik	6.71623e-18	0.151267	1.16515e-12	UP	NA	0.0860065	0.0126985	0.431	0.394	1	UP	low	NA
4931406P16Rik	1.78766e-09	0.109845	0.000310128	UP	NA	0.0860065	0.0126985	0.431	0.394	1	UP	low	NA
4931414P19Rik	0.00243726	-0.0188092	1	DOWN	low	5.22779e-05	0.112417	0.089	0.068	1	UP	low	NA
4931414P19Rik	0.00110734	0.0687525	1	UP	NA	5.22779e-05	0.112417	0.089	0.068	1	UP	low	NA
4931428F04Rik	0.000418633	-0.0308058	1	DOWN	low	1.87147e-07	0.527024	0.028	0.014	0.00604222	UP	NA	NA
4931428L18Rik	0.00581289	-0.0190378	1	DOWN	low	0.000349355	-0.8009	0.016	0.025	1	DOWN	NA	NA
4931428L18Rik	4.80829e-07	0.0987085	0.0834156	UP	NA	0.000349355	-0.8009	0.016	0.025	1	DOWN	NA	non concordant_dwnGE_upDA
4932412D23Rik	2.73128e-155	-0.382337	4.73831e-150	DOWN	NA	0.300294	-0.585351	0.015	0.017	1	DOWN	low	NA
4932412D23Rik	0.000644967	-0.0310683	1	DOWN	low	0.300294	-0.585351	0.015	0.017	1	DOWN	low	NA
4932412D23Rik	6.37624e-49	-0.115943	1.10617e-43	DOWN	NA	0.300294	-0.585351	0.015	0.017	1	DOWN	low	NA
4932412D23Rik	9.13242e-26	-0.137733	1.58432e-20	DOWN	NA	0.300294	-0.585351	0.015	0.017	1	DOWN	low	NA
4932438A13Rik	0.204871	0.0349015	1	UP	low	7.51145e-26	0.213452	0.788	0.691	2.42515e-21	UP	low	NA
4932438A13Rik	0.0756807	0.0464963	1	UP	low	7.51145e-26	0.213452	0.788	0.691	2.42515e-21	UP	low	NA
4933404O12Rik	0.639002	0.0171354	1	UP	low	0.00441591	0.687932	0.012	0.007	1	UP	NA	NA
4933404O12Rik	0.746114	0.0192739	1	UP	low	0.00441591	0.687932	0.012	0.007	1	UP	NA	NA
4933405D12Rik	4.15211e-10	0.115906	7.2032e-05	UP	NA	8.0788e-18	0.672498	0.075	0.04	2.60832e-13	UP	NA	concordant_up
4933405D12Rik	4.52153e-11	0.118719	7.84408e-06	UP	NA	8.0788e-18	0.672498	0.075	0.04	2.60832e-13	UP	NA	concordant_up
4933406C10Rik	0.00131163	0.0679479	1	UP	NA	2.19697e-08	-0.633606	0.088	0.116	0.000709313	DOWN	NA	non concordant_dwnGE_upDA
4933406C10Rik	0.147273	0.0367431	1	UP	low	2.19697e-08	-0.633606	0.088	0.116	0.000709313	DOWN	NA	NA
4933406C10Rik	1.01389e-43	-0.184686	1.75892e-38	DOWN	NA	2.19697e-08	-0.633606	0.088	0.116	0.000709313	DOWN	NA	concordant_down
4933406P04Rik	9.89822e-09	-0.0418807	0.00171717	DOWN	low	0.931854	-0.32704	0.011	0.011	1	DOWN	low	NA
4933427D06Rik	0.0191703	0.0563922	1	UP	NA	0.00237386	0.468141	0.015	0.009	1	UP	low	NA
4933427D14Rik	1.75087e-14	0.124773	3.03745e-09	UP	NA	0.169546	0.145614	0.012	0.01	1	UP	low	NA
4933427D14Rik	0.466583	0.0314789	1	UP	low	0.169546	0.145614	0.012	0.01	1	UP	low	NA
4933433G15Rik	3.69736e-23	0.167207	6.4143e-18	UP	NA	0.000529558	0.381735	0.02	0.013	1	UP	low	NA
4933434E20Rik	0.000936138	0.0548357	1	UP	NA	0.0350532	-0.0935524	0.306	0.271	1	DOWN	low	NA
4933439K11Rik	9.03242e-09	0.102674	0.00156697	UP	NA	0.00359043	0.147162	0.034	0.025	1	UP	low	NA
5031415H12Rik	4.96553e-14	0.132747	8.61435e-09	UP	NA	0.00269472	0.368605	0.025	0.017	1	UP	low	NA
5031415H12Rik	0.064505	0.052523	1	UP	low	0.00269472	0.368605	0.025	0.017	1	UP	low	NA
5031425E22Rik	0.0119357	0.059219	1	UP	NA	1.54949e-17	0.222541	0.638	0.544	5.00269e-13	UP	low	NA
5031425E22Rik	7.0872e-16	0.126609	1.22951e-10	UP	NA	1.54949e-17	0.222541	0.638	0.544	5.00269e-13	UP	low	NA
5031425E22Rik	2.65115e-05	0.0770011	1	UP	NA	1.54949e-17	0.222541	0.638	0.544	5.00269e-13	UP	low	NA
5031434O11Rik	5.58366e-08	-0.0620827	0.0096867	DOWN	NA	0.284671	-0.381912	0.018	0.02	1	DOWN	low	NA
5031434O11Rik	3.99517e-08	-0.052248	0.00693093	DOWN	NA	0.284671	-0.381912	0.018	0.02	1	DOWN	low	NA
5031439G07Rik	1.45081e-06	-0.0364575	0.25169	DOWN	low	0.00211674	-0.405729	0.118	0.132	1	DOWN	low	NA
5033430I15Rik	0.0811139	0.0494549	1	UP	low	1.78039e-05	0.229619	0.085	0.064	0.574817	UP	low	NA
5330413P13Rik	0.00804105	0.0593243	1	UP	NA	6.98663e-08	-1.62959	0.009	0.02	0.0022557	DOWN	NA	non concordant_dwnGE_upDA
5330413P13Rik	3.22806e-113	0.30643	5.60014e-108	UP	NA	6.98663e-08	-1.62959	0.009	0.02	0.0022557	DOWN	NA	non concordant_dwnGE_upDA
5330413P13Rik	1.0297e-45	0.213808	1.78636e-40	UP	NA	6.98663e-08	-1.62959	0.009	0.02	0.0022557	DOWN	NA	non concordant_dwnGE_upDA
5330417C22Rik	0.000682038	0.0732286	1	UP	NA	0	-2.12452	0.233	0.646	0	DOWN	NA	non concordant_dwnGE_upDA
5330417C22Rik	2.49332e-19	-0.102026	4.32549e-14	DOWN	NA	0	-2.12452	0.233	0.646	0	DOWN	NA	concordant_down
5330417C22Rik	0.0165843	0.0626445	1	UP	NA	0	-2.12452	0.233	0.646	0	DOWN	NA	non concordant_dwnGE_upDA
5330417C22Rik	2.43343e-69	-0.240714	4.22158e-64	DOWN	NA	0	-2.12452	0.233	0.646	0	DOWN	NA	concordant_down
5330439K02Rik	0.105119	0.0429166	1	UP	low	0.285562	-0.430029	0.019	0.022	1	DOWN	low	NA
5330439K02Rik	0.58286	0.0111444	1	UP	low	0.285562	-0.430029	0.019	0.022	1	DOWN	low	NA
5430416N02Rik	0.0026027	-0.0155209	1	DOWN	low	0.00016225	0.034353	0.092	0.072	1	UP	low	NA
5530601H04Rik	0.0140224	0.0547071	1	UP	NA	1.26668e-17	0.418854	0.164	0.109	4.08961e-13	UP	low	NA
5730405O15Rik	7.87825e-05	-0.0309714	1	DOWN	low	0.404724	-0.143229	0.014	0.012	1	DOWN	low	NA
5730419F03Rik	6.71583e-17	0.140263	1.16508e-11	UP	NA	8.80924e-06	0.828601	0.013	0.006	0.284415	UP	NA	concordant_up
5730420D15Rik	1.22765e-36	-0.163278	2.12977e-31	DOWN	NA	6.62876e-19	-1.54226	0.016	0.043	2.14016e-14	DOWN	NA	concordant_down
5730420D15Rik	0.364312	0.039244	1	UP	low	6.62876e-19	-1.54226	0.016	0.043	2.14016e-14	DOWN	NA	NA
5730455P16Rik	0.62693	0.017679	1	UP	low	2.64912e-14	0.368184	0.129	0.085	8.55296e-10	UP	low	NA
5730522E02Rik	0.00450901	0.0632071	1	UP	NA	5.47753e-26	0.575684	0.188	0.119	1.76847e-21	UP	NA	concordant_up
6030443J06Rik	0.000210617	0.0811147	1	UP	NA	3.03585e-27	0.472316	0.186	0.114	9.80156e-23	UP	low	NA
6030443J06Rik	0.0327108	-0.0116041	1	DOWN	low	3.03585e-27	0.472316	0.186	0.114	9.80156e-23	UP	low	NA
6030458C11Rik	0.000219912	-0.0245449	1	DOWN	low	1.08096e-10	0.199507	0.185	0.137	3.48999e-06	UP	low	NA
6530409C15Rik	5.22662e-07	0.0925761	0.090673	UP	NA	3.75513e-18	0.613107	0.087	0.048	1.21238e-13	UP	NA	concordant_up
6720427I07Rik	2.08829e-21	-0.0724572	3.62283e-16	DOWN	NA	2.2217e-26	0.314792	0.485	0.37	7.17298e-22	UP	low	NA
6720427I07Rik	0.886075	0.0251948	1	UP	low	2.2217e-26	0.314792	0.485	0.37	7.17298e-22	UP	low	NA
6720489N17Rik	0.600147	0.012432	1	UP	low	1.63211e-14	1.078	0.033	0.013	5.26944e-10	UP	NA	NA
6720489N17Rik	0.087483	0.0464828	1	UP	low	1.63211e-14	1.078	0.033	0.013	5.26944e-10	UP	NA	NA
6820408C15Rik	0.0341498	0.0533704	1	UP	NA	0.00045332	0.131198	0.058	0.044	1	UP	low	NA
8030451A03Rik	0.705034	0.0266971	1	UP	low	0.00389466	0.281973	0.027	0.019	1	UP	low	NA
8030451A03Rik	8.20788e-37	0.209142	1.42393e-31	UP	NA	0.00389466	0.281973	0.027	0.019	1	UP	low	NA
8030462N17Rik	0.982722	0.0239702	1	UP	low	3.8928e-23	0.301633	0.461	0.357	1.25683e-18	UP	low	NA
8430429K09Rik	2.86675e-06	0.0855976	0.497333	UP	NA	0.0447223	-0.0512499	0.074	0.064	1	DOWN	low	NA
9030622O22Rik	3.93521e-05	0.0800929	1	UP	NA	0	1.24532	0.763	0.486	0	UP	NA	concordant_up
9030622O22Rik	0.0577298	0.0490025	1	UP	low	0	1.24532	0.763	0.486	0	UP	NA	NA
9030622O22Rik	4.21764e-06	0.0921791	0.731688	UP	NA	0	1.24532	0.763	0.486	0	UP	NA	concordant_up
9030622O22Rik	3.30691e-10	0.114981	5.73693e-05	UP	NA	0	1.24532	0.763	0.486	0	UP	NA	concordant_up
9030622O22Rik	0.000242183	0.0730242	1	UP	NA	0	1.24532	0.763	0.486	0	UP	NA	concordant_up
9030622O22Rik	0.964744	0.0219155	1	UP	low	0	1.24532	0.763	0.486	0	UP	NA	NA
9030622O22Rik	1.66494e-06	0.0837368	0.28884	UP	NA	0	1.24532	0.763	0.486	0	UP	NA	concordant_up
9030622O22Rik	4.42821e-75	-0.256073	7.6822e-70	DOWN	NA	0	1.24532	0.763	0.486	0	UP	NA	non concordant_upGE_dwnDA
9030622O22Rik	1.50575e-07	0.0932865	0.0261223	UP	NA	0	1.24532	0.763	0.486	0	UP	NA	concordant_up
9030622O22Rik	0.854052	0.0270039	1	UP	low	0	1.24532	0.763	0.486	0	UP	NA	NA
9030624G23Rik	7.78578e-16	0.121361	1.3507e-10	UP	NA	5.39208e-22	1.21004	0.041	0.014	1.74089e-17	UP	NA	concordant_up
9130008F23Rik	3.64894e-07	0.0999287	0.063303	UP	NA	2.66891e-16	0.496352	0.097	0.057	8.61684e-12	UP	low	NA
9130008F23Rik	1.14962e-21	0.169275	1.9944e-16	UP	NA	2.66891e-16	0.496352	0.097	0.057	8.61684e-12	UP	low	NA
9130019O22Rik	0.0115413	-0.0109763	1	DOWN	low	0.798385	-0.243169	0.015	0.015	1	DOWN	low	NA
9130230L23Rik	0.259118	0.0406764	1	UP	low	0.000375177	0.1517	0.087	0.069	1	UP	low	NA
9130230L23Rik	0.633877	0.0278575	1	UP	low	0.000375177	0.1517	0.087	0.069	1	UP	low	NA
9130401M01Rik	0.000746577	-0.0198927	1	DOWN	low	5.25573e-09	0.387403	0.071	0.046	0.000169686	UP	low	NA
9130401M01Rik	0.00513523	0.0642183	1	UP	NA	5.25573e-09	0.387403	0.071	0.046	0.000169686	UP	low	NA
9130401M01Rik	0.510094	0.0135191	1	UP	low	5.25573e-09	0.387403	0.071	0.046	0.000169686	UP	low	NA
9230111E07Rik	5.29639e-07	0.0893754	0.0918833	UP	NA	1.1707e-06	0.775376	0.015	0.006	0.0377973	UP	NA	concordant_up
9330111N05Rik	6.47215e-12	-0.0801535	1.12281e-06	DOWN	NA	1.82625e-05	-1.43291	0.011	0.02	0.589623	DOWN	NA	concordant_down
9330111N05Rik	2.04099e-27	-0.139501	3.54077e-22	DOWN	NA	1.82625e-05	-1.43291	0.011	0.02	0.589623	DOWN	NA	concordant_down
9330136K24Rik	0.0361861	0.050411	1	UP	NA	0.316636	-0.202193	0.014	0.012	1	DOWN	low	NA
9330136K24Rik	0.0514332	0.0479558	1	UP	low	0.316636	-0.202193	0.014	0.012	1	DOWN	low	NA
9330136K24Rik	1.25335e-08	0.103781	0.00217436	UP	NA	0.316636	-0.202193	0.014	0.012	1	DOWN	low	NA
9330151L19Rik	0.0063466	0.0579863	1	UP	NA	0.0137305	0.0381433	0.032	0.025	1	UP	low	NA
9330182L06Rik	1.97129e-29	0.190455	3.41986e-24	UP	NA	2.92672e-26	-0.363212	0.599	0.644	9.4492e-22	DOWN	low	NA
9330182L06Rik	1.38737e-05	-0.0490992	1	DOWN	low	2.92672e-26	-0.363212	0.599	0.644	9.4492e-22	DOWN	low	NA
9330182L06Rik	0.00256042	-0.0190249	1	DOWN	low	2.92672e-26	-0.363212	0.599	0.644	9.4492e-22	DOWN	low	NA
9430015G10Rik	1.82528e-12	-0.062982	3.16656e-07	DOWN	NA	8.73161e-07	0.437826	0.045	0.029	0.0281909	UP	low	NA
9430038I01Rik	1.12611e-29	0.172204	1.95361e-24	UP	NA	2.52793e-34	0.55458	0.231	0.14	8.16168e-30	UP	NA	concordant_up
9430038I01Rik	0.0204801	-0.0169228	1	DOWN	low	2.52793e-34	0.55458	0.231	0.14	8.16168e-30	UP	NA	NA
9430038I01Rik	0.000995077	0.0696015	1	UP	NA	2.52793e-34	0.55458	0.231	0.14	8.16168e-30	UP	NA	concordant_up
9430038I01Rik	0.00106924	-0.0182137	1	DOWN	low	2.52793e-34	0.55458	0.231	0.14	8.16168e-30	UP	NA	NA
9430091E24Rik	0.71176	0.0296832	1	UP	low	1.20287e-06	0.307667	0.064	0.044	0.038836	UP	low	NA
9530003J23Rik	7.17847e-06	-0.042913	1	DOWN	low	6.78414e-71	-3.1345	0.01	0.075	2.19033e-66	DOWN	NA	NA
9530026P05Rik	0.177955	0.0473341	1	UP	low	0	-2.07611	0.372	0.72	0	DOWN	NA	NA
9530026P05Rik	0.00406028	-0.015595	1	DOWN	low	0	-2.07611	0.372	0.72	0	DOWN	NA	NA
9530026P05Rik	0.489984	0.0374389	1	UP	low	0	-2.07611	0.372	0.72	0	DOWN	NA	NA
9530026P05Rik	0.10033	0.0395485	1	UP	low	0	-2.07611	0.372	0.72	0	DOWN	NA	NA
9530026P05Rik	9.71846e-07	0.0950612	0.168599	UP	NA	0	-2.07611	0.372	0.72	0	DOWN	NA	non concordant_dwnGE_upDA
9530026P05Rik	2.85406e-09	0.113174	0.000495131	UP	NA	0	-2.07611	0.372	0.72	0	DOWN	NA	non concordant_dwnGE_upDA
9530026P05Rik	0.000151663	0.0837009	1	UP	NA	0	-2.07611	0.372	0.72	0	DOWN	NA	non concordant_dwnGE_upDA
9530026P05Rik	1.53732e-12	-0.0679074	2.66699e-07	DOWN	NA	0	-2.07611	0.372	0.72	0	DOWN	NA	concordant_down
9530026P05Rik	1.73813e-07	0.0993577	0.0301536	UP	NA	0	-2.07611	0.372	0.72	0	DOWN	NA	non concordant_dwnGE_upDA
9530036O11Rik	0.00626095	0.0613023	1	UP	NA	0.012933	0.0743441	0.771	0.742	1	UP	low	NA
9530036O11Rik	0.101244	0.0462801	1	UP	low	0.012933	0.0743441	0.771	0.742	1	UP	low	NA
9530036O11Rik	2.2246e-06	0.094774	0.38593	UP	NA	0.012933	0.0743441	0.771	0.742	1	UP	low	NA
9530036O11Rik	3.08194e-09	0.100558	0.000534665	UP	NA	0.012933	0.0743441	0.771	0.742	1	UP	low	NA
9530036O11Rik	5.07018e-10	0.116572	8.7959e-05	UP	NA	0.012933	0.0743441	0.771	0.742	1	UP	low	NA
9530036O11Rik	0.802504	0.0145526	1	UP	low	0.012933	0.0743441	0.771	0.742	1	UP	low	NA
9530036O11Rik	0.249561	0.0452762	1	UP	low	0.012933	0.0743441	0.771	0.742	1	UP	low	NA
9530036O11Rik	2.81399e-17	0.137804	4.88179e-12	UP	NA	0.012933	0.0743441	0.771	0.742	1	UP	low	NA
9530052E02Rik	9.58312e-12	-0.0805978	1.66251e-06	DOWN	NA	0.646939	-0.193435	0.05	0.051	1	DOWN	low	NA
9530052E02Rik	6.70219e-78	-0.243932	1.16272e-72	DOWN	NA	0.646939	-0.193435	0.05	0.051	1	DOWN	low	NA
9530052E02Rik	6.3455e-93	-0.292098	1.10084e-87	DOWN	NA	0.646939	-0.193435	0.05	0.051	1	DOWN	low	NA
9530052E02Rik	1.30881e-35	-0.162199	2.27056e-30	DOWN	NA	0.646939	-0.193435	0.05	0.051	1	DOWN	low	NA
9530052E02Rik	4.61866e-54	-0.205603	8.0126e-49	DOWN	NA	0.646939	-0.193435	0.05	0.051	1	DOWN	low	NA
9530068E07Rik	0.479141	0.0290154	1	UP	low	0.472008	-0.0978876	0.429	0.405	1	DOWN	low	NA
9530068E07Rik	0.000252429	-0.0323569	1	DOWN	low	0.472008	-0.0978876	0.429	0.405	1	DOWN	low	NA
9530068E07Rik	0.0537806	0.0464368	1	UP	low	0.472008	-0.0978876	0.429	0.405	1	DOWN	low	NA
9530068E07Rik	0.714958	0.0220343	1	UP	low	0.472008	-0.0978876	0.429	0.405	1	DOWN	low	NA
9530068E07Rik	0.0121243	-0.0186756	1	DOWN	low	0.472008	-0.0978876	0.429	0.405	1	DOWN	low	NA
9530077C05Rik	0.00429951	0.0685594	1	UP	NA	0.0217821	-0.0143146	0.114	0.099	1	DOWN	low	NA
9530077C05Rik	0.0010932	0.0682809	1	UP	NA	0.0217821	-0.0143146	0.114	0.099	1	DOWN	low	NA
9530077C05Rik	0.00614252	-0.0142188	1	DOWN	low	0.0217821	-0.0143146	0.114	0.099	1	DOWN	low	NA
9530077C05Rik	0.859188	0.0252385	1	UP	low	0.0217821	-0.0143146	0.114	0.099	1	DOWN	low	NA
9530082P21Rik	0.0581282	0.0477537	1	UP	low	2.69617e-20	1.10444	0.048	0.019	8.70487e-16	UP	NA	NA
9930012K11Rik	0.00105293	0.063004	1	UP	NA	8.04334e-13	0.684749	0.048	0.024	2.59687e-08	UP	NA	concordant_up
9930012K11Rik	0.00126809	-0.0196047	1	DOWN	low	8.04334e-13	0.684749	0.048	0.024	2.59687e-08	UP	NA	NA
9930021J03Rik	3.02527e-05	0.0656299	1	UP	NA	7.16356e-10	0.140968	0.632	0.564	2.31283e-05	UP	low	NA
9930022D16Rik	4.16425e-09	-0.0532859	0.000722426	DOWN	NA	0.000656227	-0.955607	0.006	0.011	1	DOWN	NA	concordant_down
A130010J15Rik	0.202743	0.0383275	1	UP	low	0.000121369	0.216561	0.064	0.048	1	UP	low	NA
A130051J06Rik	0.90189	0.025361	1	UP	low	0.208469	-0.0357979	0.05	0.045	1	DOWN	low	NA
A230056P14Rik	0.000444354	0.0723878	1	UP	NA	0.000376648	0.223888	0.041	0.029	1	UP	low	NA
A230083G16Rik	0.244378	0.0290858	1	UP	low	0.240828	-0.473336	0.038	0.041	1	DOWN	low	NA
A230083G16Rik	9.1086e-08	-0.0451295	0.0158019	DOWN	low	0.240828	-0.473336	0.038	0.041	1	DOWN	low	NA
A230083G16Rik	0.0838706	0.0454401	1	UP	low	0.240828	-0.473336	0.038	0.041	1	DOWN	low	NA
A330008L17Rik	0.00171228	0.0616983	1	UP	NA	0.0502059	0.252842	0.014	0.01	1	UP	low	NA
A330023F24Rik	0.000172528	0.071871	1	UP	NA	1.08734e-06	-0.463668	0.147	0.175	0.0351057	DOWN	low	NA
A330023F24Rik	0.605387	0.0167325	1	UP	low	1.08734e-06	-0.463668	0.147	0.175	0.0351057	DOWN	low	NA
A330040F15Rik	0.419874	0.0356795	1	UP	low	0.383212	-0.286013	0.082	0.076	1	DOWN	low	NA
A330076H08Rik	4.71533e-18	0.136385	8.18029e-13	UP	NA	0.013433	0.279968	0.032	0.025	1	UP	low	NA
A330076H08Rik	1.90145e-13	-0.0863308	3.2987e-08	DOWN	NA	0.013433	0.279968	0.032	0.025	1	UP	low	NA
A330102I10Rik	0.240814	0.0404041	1	UP	low	0.0870399	0.194137	0.015	0.011	1	UP	low	NA
A330102I10Rik	4.92896e-16	-0.0982897	8.55092e-11	DOWN	NA	0.0870399	0.194137	0.015	0.011	1	UP	low	NA
A330102I10Rik	0.00081667	-0.0307785	1	DOWN	low	0.0870399	0.194137	0.015	0.011	1	UP	low	NA
A430010J10Rik	0.000442717	-0.0323277	1	DOWN	low	0.00219299	0.456951	0.012	0.006	1	UP	low	NA
A430010J10Rik	4.47966e-27	-0.138669	7.77144e-22	DOWN	NA	0.00219299	0.456951	0.012	0.006	1	UP	low	NA
A430010J10Rik	0.25633	0.036595	1	UP	low	0.00219299	0.456951	0.012	0.006	1	UP	low	NA
A430010J10Rik	1.11593e-05	-0.0458137	1	DOWN	low	0.00219299	0.456951	0.012	0.006	1	UP	low	NA
A430010J10Rik	4.60615e-05	-0.035395	1	DOWN	low	0.00219299	0.456951	0.012	0.006	1	UP	low	NA
A430010J10Rik	1.35366e-16	0.14309	2.34838e-11	UP	NA	0.00219299	0.456951	0.012	0.006	1	UP	low	NA
A430010J10Rik	1.77396e-08	0.106239	0.00307753	UP	NA	0.00219299	0.456951	0.012	0.006	1	UP	low	NA
A430010J10Rik	0.982009	0.0196297	1	UP	low	0.00219299	0.456951	0.012	0.006	1	UP	low	NA
A430033K04Rik	0.393948	0.0320698	1	UP	low	0.187907	-0.0517004	0.099	0.09	1	DOWN	low	NA
A430033K04Rik	0.289428	0.036647	1	UP	low	0.187907	-0.0517004	0.099	0.09	1	DOWN	low	NA
A430110L20Rik	0.000248256	0.0737659	1	UP	NA	0.182143	-0.664284	0.008	0.01	1	DOWN	low	NA
A430110L20Rik	0.00100523	0.0714111	1	UP	NA	0.182143	-0.664284	0.008	0.01	1	DOWN	low	NA
A430110L20Rik	1.871e-09	0.0980018	0.000324587	UP	NA	0.182143	-0.664284	0.008	0.01	1	DOWN	low	NA
A4gnt	0.288197	0.0392999	1	UP	low	7.59257e-135	5.93546	0.087	0	2.45134e-130	UP	NA	NA
A530013C23Rik	0.823981	0.0267625	1	UP	low	0.564977	-0.214652	0.026	0.024	1	DOWN	low	NA
A530013C23Rik	1.82231e-68	0.26146	3.1614e-63	UP	NA	0.564977	-0.214652	0.026	0.024	1	DOWN	low	NA
A530013C23Rik	0.000125657	0.0761867	1	UP	NA	0.564977	-0.214652	0.026	0.024	1	DOWN	low	NA
A530013C23Rik	7.99304e-06	-0.0467939	1	DOWN	low	0.564977	-0.214652	0.026	0.024	1	DOWN	low	NA
A530020G20Rik	4.8238e-41	-0.174715	8.36847e-36	DOWN	NA	8.68855e-164	-2.45361	0.05	0.214	2.80519e-159	DOWN	NA	concordant_down
A530020G20Rik	2.90814e-13	-0.0645455	5.04513e-08	DOWN	NA	8.68855e-164	-2.45361	0.05	0.214	2.80519e-159	DOWN	NA	concordant_down
A530020G20Rik	8.17213e-05	-0.0372955	1	DOWN	low	8.68855e-164	-2.45361	0.05	0.214	2.80519e-159	DOWN	NA	NA
A530020G20Rik	4.48695e-08	0.105619	0.00778409	UP	NA	8.68855e-164	-2.45361	0.05	0.214	2.80519e-159	DOWN	NA	non concordant_dwnGE_upDA
A530020G20Rik	5.11023e-12	-0.0749797	8.86538e-07	DOWN	NA	8.68855e-164	-2.45361	0.05	0.214	2.80519e-159	DOWN	NA	concordant_down
A530076I17Rik	0.95618	0.0203263	1	UP	low	2.13095e-11	-2.49426	0.001	0.01	6.87998e-07	DOWN	NA	NA
A530076I17Rik	1.82511e-06	0.0931036	0.316626	UP	NA	2.13095e-11	-2.49426	0.001	0.01	6.87998e-07	DOWN	NA	non concordant_dwnGE_upDA
A630001G21Rik	2.3326e-07	0.0987382	0.0404666	UP	NA	1.46379e-25	0.826559	0.089	0.042	4.726e-21	UP	NA	concordant_up
A730020E08Rik	1.6627e-59	-0.213424	2.88451e-54	DOWN	NA	0.000277258	0.396114	0.023	0.014	1	UP	low	NA
A730020E08Rik	0.271797	0.0385515	1	UP	low	0.000277258	0.396114	0.023	0.014	1	UP	low	NA
A930001C03Rik	0.499211	0.0316825	1	UP	low	3.3498e-18	1.48896	0.027	0.007	1.08152e-13	UP	NA	NA
A930004D18Rik	0.350098	0.0317551	1	UP	low	0.000613047	0.391985	0.025	0.016	1	UP	low	NA
A930006K02Rik	0.0224897	0.0593483	1	UP	NA	0.00499579	0.298429	0.016	0.01	1	UP	low	NA
A930006K02Rik	1.30568e-09	0.115136	0.000226512	UP	NA	0.00499579	0.298429	0.016	0.01	1	UP	low	NA
A930007I19Rik	0.000178452	0.072535	1	UP	NA	0.548933	-0.273967	0.105	0.106	1	DOWN	low	NA
AA386476	0.612192	0.0175915	1	UP	low	0.000731678	0.113622	0.056	0.042	1	UP	low	NA
AA465934	0.441122	0.0139795	1	UP	low	3.50594e-11	0.469627	0.071	0.043	1.13193e-06	UP	low	NA
AA986860	0.000159354	-0.0293898	1	DOWN	low	4.12584e-72	-0.685352	0.557	0.642	1.33207e-67	DOWN	NA	NA
AA986860	0.00489813	0.0624994	1	UP	NA	4.12584e-72	-0.685352	0.557	0.642	1.33207e-67	DOWN	NA	non concordant_dwnGE_upDA
Aagab	0.311657	0.0404881	1	UP	low	8.06973e-05	0.0340098	0.139	0.112	1	UP	low	NA
Aak1	0.546089	0.0322412	1	UP	low	5.72632e-16	0.189057	0.581	0.486	1.8488e-11	UP	low	NA
Aak1	0.146407	0.0465425	1	UP	low	5.72632e-16	0.189057	0.581	0.486	1.8488e-11	UP	low	NA
Aamp	9.41769e-24	-0.0905486	1.63381e-18	DOWN	NA	0.12766	-0.0971984	0.566	0.54	1	DOWN	low	NA
Aar2	0.0407006	0.0538569	1	UP	NA	0.70188	-0.188804	0.171	0.162	1	DOWN	low	NA
Aars	0.460132	0.0329976	1	UP	low	0.498695	-0.204936	0.289	0.277	1	DOWN	low	NA
Aars	9.64212e-05	-0.0261974	1	DOWN	low	0.498695	-0.204936	0.289	0.277	1	DOWN	low	NA
Aars2	0.853609	0.0283022	1	UP	low	2.88033e-05	0.319859	0.036	0.023	0.929942	UP	low	NA
Aasdhppt	0.0402937	0.0383563	1	UP	low	1.02012e-12	0.280652	0.195	0.142	3.29357e-08	UP	low	NA
Aasdhppt	3.90084e-07	-0.0383205	0.067673	DOWN	low	1.02012e-12	0.280652	0.195	0.142	3.29357e-08	UP	low	NA
Aass	1.03201e-15	0.125483	1.79037e-10	UP	NA	6.70512e-39	0.618036	0.347	0.239	2.16481e-34	UP	NA	concordant_up
Aass	0.122784	0.0480374	1	UP	low	6.70512e-39	0.618036	0.347	0.239	2.16481e-34	UP	NA	NA
Aass	6.74611e-05	0.0769791	1	UP	NA	6.70512e-39	0.618036	0.347	0.239	2.16481e-34	UP	NA	concordant_up
Aatf	0.0141176	0.0556243	1	UP	NA	9.31245e-35	0.482929	0.313	0.209	3.00662e-30	UP	low	NA
Abat	0.894187	0.0229462	1	UP	low	0.300225	0.28343	0.012	0.01	1	UP	low	NA
Abca1	3.67777e-64	-0.22847	6.38031e-59	DOWN	NA	0.00103728	-0.184286	0.406	0.413	1	DOWN	low	NA
Abca1	0.552114	0.016043	1	UP	low	0.00103728	-0.184286	0.406	0.413	1	DOWN	low	NA
Abca13	1.80648e-78	0.276311	3.13394e-73	UP	NA	2.53156e-13	-1.53362	0.013	0.032	8.1734e-09	DOWN	NA	non concordant_dwnGE_upDA
Abca13	0.695705	0.0156711	1	UP	low	2.53156e-13	-1.53362	0.013	0.032	8.1734e-09	DOWN	NA	NA
Abca17	0.896895	0.0269762	1	UP	low	7.59715e-135	-2.71406	0.04	0.176	2.45282e-130	DOWN	NA	NA
Abca3	3.69011e-08	-0.0590881	0.00640172	DOWN	NA	0	-1.08846	0.958	0.997	0	DOWN	NA	concordant_down
Abca3	2.77226e-20	-0.11634	4.80939e-15	DOWN	NA	0	-1.08846	0.958	0.997	0	DOWN	NA	concordant_down
Abca3	3.53671e-20	-0.101897	6.1356e-15	DOWN	NA	0	-1.08846	0.958	0.997	0	DOWN	NA	concordant_down
Abca4	0.462379	0.0125407	1	UP	low	0.000972103	0.376766	0.044	0.032	1	UP	low	NA
Abca4	0.16452	0.0412373	1	UP	low	0.000972103	0.376766	0.044	0.032	1	UP	low	NA
Abca4	0.00102078	-0.0191591	1	DOWN	low	0.000972103	0.376766	0.044	0.032	1	UP	low	NA
Abca4	0.000780191	0.0710666	1	UP	NA	0.000972103	0.376766	0.044	0.032	1	UP	low	NA
Abca4	0.285119	0.0352302	1	UP	low	0.000972103	0.376766	0.044	0.032	1	UP	low	NA
Abca4	5.04274e-15	-0.0936549	8.74829e-10	DOWN	NA	0.000972103	0.376766	0.044	0.032	1	UP	low	NA
Abca4	2.81771e-05	-0.0321926	1	DOWN	low	0.000972103	0.376766	0.044	0.032	1	UP	low	NA
Abca5	0.0537066	0.0445712	1	UP	low	5.57192e-14	0.408435	0.147	0.101	1.79895e-09	UP	low	NA
Abca5	3.74482e-07	0.0869323	0.0649663	UP	NA	5.57192e-14	0.408435	0.147	0.101	1.79895e-09	UP	low	NA
Abca7	0.00132787	-0.0177248	1	DOWN	low	0.000307329	0.0634886	0.154	0.128	1	UP	low	NA
Abca7	0.985272	0.0230677	1	UP	low	0.000307329	0.0634886	0.154	0.128	1	UP	low	NA
Abcb6	0.0167085	-0.010713	1	DOWN	low	0.00304093	0.223401	0.034	0.025	1	UP	low	NA
Abcb8	0.0111522	-0.0111118	1	DOWN	low	2.27107e-21	0.385564	0.199	0.131	7.33237e-17	UP	low	NA
Abcb9	1.56796e-05	0.0817385	1	UP	NA	0.0149263	-0.0330231	0.049	0.04	1	DOWN	low	NA
Abcb9	1.59203e-10	0.118535	2.7619e-05	UP	NA	0.0149263	-0.0330231	0.049	0.04	1	DOWN	low	NA
Abcb9	1.54402e-05	-0.0316862	1	DOWN	low	0.0149263	-0.0330231	0.049	0.04	1	DOWN	low	NA
Abcc1	0.000797382	-0.0262377	1	DOWN	low	0.0570599	0.0267634	0.042	0.036	1	UP	low	NA
Abcc1	1.77099e-06	-0.0530071	0.307237	DOWN	NA	0.0570599	0.0267634	0.042	0.036	1	UP	low	NA
Abcc10	0.000345016	-0.0215069	1	DOWN	low	0.00500616	0.0384653	0.075	0.061	1	UP	low	NA
Abcc3	0.535081	0.0297183	1	UP	low	4.72245e-37	-0.949923	0.136	0.215	1.52469e-32	DOWN	NA	NA
Abcc3	1.08206e-09	-0.0698797	0.00018772	DOWN	NA	4.72245e-37	-0.949923	0.136	0.215	1.52469e-32	DOWN	NA	concordant_down
Abcc3	0.250976	0.0397069	1	UP	low	4.72245e-37	-0.949923	0.136	0.215	1.52469e-32	DOWN	NA	NA
Abcc3	0.000398866	0.0653934	1	UP	NA	4.72245e-37	-0.949923	0.136	0.215	1.52469e-32	DOWN	NA	non concordant_dwnGE_upDA
Abcc4	0.000314662	-0.033601	1	DOWN	low	1.83151e-05	0.0836624	0.333	0.283	0.591322	UP	low	NA
Abcc4	0.633112	0.0283667	1	UP	low	1.83151e-05	0.0836624	0.333	0.283	0.591322	UP	low	NA
Abcc4	0.428529	0.0369241	1	UP	low	1.83151e-05	0.0836624	0.333	0.283	0.591322	UP	low	NA
Abcc4	0.402481	0.0107717	1	UP	low	1.83151e-05	0.0836624	0.333	0.283	0.591322	UP	low	NA
Abcc4	7.47943e-35	-0.163914	1.29755e-29	DOWN	NA	1.83151e-05	0.0836624	0.333	0.283	0.591322	UP	low	NA
Abcc4	0.000210965	-0.0357017	1	DOWN	low	1.83151e-05	0.0836624	0.333	0.283	0.591322	UP	low	NA
Abcc4	3.27487e-16	0.134217	5.68134e-11	UP	NA	1.83151e-05	0.0836624	0.333	0.283	0.591322	UP	low	NA
Abcc4	0.542896	0.0124624	1	UP	low	1.83151e-05	0.0836624	0.333	0.283	0.591322	UP	low	NA
Abcc4	5.27556e-05	0.0850349	1	UP	NA	1.83151e-05	0.0836624	0.333	0.283	0.591322	UP	low	NA
Abcc5	0.000284145	-0.0263126	1	DOWN	low	0.930599	-0.13142	0.243	0.232	1	DOWN	low	NA
Abcc5	4.44019e-05	-0.0345908	1	DOWN	low	0.930599	-0.13142	0.243	0.232	1	DOWN	low	NA
Abcc5	9.58865e-16	0.139994	1.66347e-10	UP	NA	0.930599	-0.13142	0.243	0.232	1	DOWN	low	NA
Abcc6	3.76088e-06	0.0846001	0.652449	UP	NA	6.38913e-13	1.14787	0.03	0.012	2.06279e-08	UP	NA	concordant_up
Abcc6	0.0100148	0.0627283	1	UP	NA	6.38913e-13	1.14787	0.03	0.012	2.06279e-08	UP	NA	concordant_up
Abcc6	0.440535	0.0147717	1	UP	low	6.38913e-13	1.14787	0.03	0.012	2.06279e-08	UP	NA	NA
Abcd1	0.00364522	0.0624201	1	UP	NA	9.30952e-49	0.634635	0.299	0.18	3.00567e-44	UP	NA	concordant_up
Abcd1	0.00509902	-0.0159779	1	DOWN	low	9.30952e-49	0.634635	0.299	0.18	3.00567e-44	UP	NA	NA
Abcd1	0.0104078	0.0507406	1	UP	NA	9.30952e-49	0.634635	0.299	0.18	3.00567e-44	UP	NA	concordant_up
Abcd3	0.0241653	0.0599307	1	UP	NA	1.55334e-56	-0.30111	0.92	0.936	5.01512e-52	DOWN	low	NA
Abcd3	3.01995e-15	-0.101765	5.2391e-10	DOWN	NA	1.55334e-56	-0.30111	0.92	0.936	5.01512e-52	DOWN	low	NA
Abcd3	3.08702e-06	0.0870391	0.535545	UP	NA	1.55334e-56	-0.30111	0.92	0.936	5.01512e-52	DOWN	low	NA
Abcd3	2.33443e-15	-0.0876324	4.04984e-10	DOWN	NA	1.55334e-56	-0.30111	0.92	0.936	5.01512e-52	DOWN	low	NA
Abcd3	0.892501	0.0174191	1	UP	low	1.55334e-56	-0.30111	0.92	0.936	5.01512e-52	DOWN	low	NA
Abcd3	1.00008e-44	-0.171244	1.73496e-39	DOWN	NA	1.55334e-56	-0.30111	0.92	0.936	5.01512e-52	DOWN	low	NA
Abcd3	0.197008	0.0389729	1	UP	low	1.55334e-56	-0.30111	0.92	0.936	5.01512e-52	DOWN	low	NA
Abcd3	0.177301	0.0430351	1	UP	low	1.55334e-56	-0.30111	0.92	0.936	5.01512e-52	DOWN	low	NA
Abcd3	3.6519e-12	-0.0752941	6.33543e-07	DOWN	NA	1.55334e-56	-0.30111	0.92	0.936	5.01512e-52	DOWN	low	NA
Abcd4	0.00358421	0.063478	1	UP	NA	0.174763	-0.113694	0.109	0.098	1	DOWN	low	NA
Abcd4	5.86104e-05	-0.0340475	1	DOWN	low	0.174763	-0.113694	0.109	0.098	1	DOWN	low	NA
Abce1	0.733797	0.0286888	1	UP	low	1.05278e-36	0.458072	0.363	0.248	3.399e-32	UP	low	NA
Abce1	0.67343	0.0144447	1	UP	low	1.05278e-36	0.458072	0.363	0.248	3.399e-32	UP	low	NA
Abcf2	1.05348e-20	-0.0859159	1.8276e-15	DOWN	NA	0.399756	-0.147804	0.147	0.136	1	DOWN	low	NA
Abcf3	9.6624e-05	0.0680743	1	UP	NA	0.0206563	-0.0452927	0.147	0.128	1	DOWN	low	NA
Abcg2	9.27362e-05	0.0805224	1	UP	NA	1.77487e-63	2.36751	0.066	0.01	5.73033e-59	UP	NA	concordant_up
Abcg5	1.78891e-07	0.10455	0.0310345	UP	NA	0.000259289	0.620136	0.01	0.005	1	UP	NA	concordant_up
Abcg5	0.0165621	0.0539413	1	UP	NA	0.000259289	0.620136	0.01	0.005	1	UP	NA	concordant_up
Abhd10	3.34123e-07	0.0871264	0.0579646	UP	NA	0.012071	-0.0205239	0.154	0.134	1	DOWN	low	NA
Abhd11	0.100465	0.0397294	1	UP	low	0.0395332	-0.0340896	0.236	0.209	1	DOWN	low	NA
Abhd11	2.42435e-24	-0.0713269	4.20583e-19	DOWN	NA	0.0395332	-0.0340896	0.236	0.209	1	DOWN	low	NA
Abhd11	0.983168	0.0210264	1	UP	low	0.0395332	-0.0340896	0.236	0.209	1	DOWN	low	NA
Abhd14a	2.18677e-05	-0.0317946	1	DOWN	low	8.27024e-10	0.490279	0.06	0.037	2.67013e-05	UP	low	NA
Abhd16a	3.48133e-05	-0.0301891	1	DOWN	low	0.118801	-0.120162	0.206	0.184	1	DOWN	low	NA
Abhd17a	1.86868e-09	-0.0475981	0.000324185	DOWN	low	3.30056e-05	0.0881991	0.31	0.262	1	UP	low	NA
Abhd17b	5.02674e-51	-0.198862	8.72055e-46	DOWN	NA	2.24277e-61	-0.558658	0.629	0.7	7.24102e-57	DOWN	NA	concordant_down
Abhd17c	0.912727	0.0183745	1	UP	low	0.00185033	0.0238831	0.303	0.262	1	UP	low	NA
Abhd17c	0.193012	0.0364015	1	UP	low	0.00185033	0.0238831	0.303	0.262	1	UP	low	NA
Abhd17c	1.63573e-08	-0.06598	0.00283771	DOWN	NA	0.00185033	0.0238831	0.303	0.262	1	UP	low	NA
Abhd17c	0.93074	0.0176106	1	UP	low	0.00185033	0.0238831	0.303	0.262	1	UP	low	NA
Abhd17c	2.39077e-19	-0.119352	4.14758e-14	DOWN	NA	0.00185033	0.0238831	0.303	0.262	1	UP	low	NA
Abhd2	4.39401e-08	0.105215	0.00762285	UP	NA	1.87473e-55	0.460511	0.869	0.815	6.05274e-51	UP	low	NA
Abhd2	4.68286e-05	0.0843867	1	UP	NA	1.87473e-55	0.460511	0.869	0.815	6.05274e-51	UP	low	NA
Abhd2	6.68501e-05	0.0778411	1	UP	NA	1.87473e-55	0.460511	0.869	0.815	6.05274e-51	UP	low	NA
Abhd2	9.6322e-07	0.0961747	0.167102	UP	NA	1.87473e-55	0.460511	0.869	0.815	6.05274e-51	UP	low	NA
Abhd2	3.25756e-14	0.130591	5.65132e-09	UP	NA	1.87473e-55	0.460511	0.869	0.815	6.05274e-51	UP	low	NA
Abhd2	0.705769	0.0172304	1	UP	low	1.87473e-55	0.460511	0.869	0.815	6.05274e-51	UP	low	NA
Abhd2	1.96592e-19	-0.110839	3.41053e-14	DOWN	NA	1.87473e-55	0.460511	0.869	0.815	6.05274e-51	UP	low	NA
Abhd2	0.663177	0.0119761	1	UP	low	1.87473e-55	0.460511	0.869	0.815	6.05274e-51	UP	low	NA
Abhd2	1.83892e-06	0.0919731	0.319021	UP	NA	1.87473e-55	0.460511	0.869	0.815	6.05274e-51	UP	low	NA
Abhd2	0.180442	0.0447415	1	UP	low	1.87473e-55	0.460511	0.869	0.815	6.05274e-51	UP	low	NA
Abhd2	8.95221e-09	-0.0517552	0.00155306	DOWN	NA	1.87473e-55	0.460511	0.869	0.815	6.05274e-51	UP	low	NA
Abhd2	0.205024	0.0379975	1	UP	low	1.87473e-55	0.460511	0.869	0.815	6.05274e-51	UP	low	NA
Abhd4	0.144227	0.0421933	1	UP	low	5.36996e-15	0.343995	0.212	0.152	1.73375e-10	UP	low	NA
Abhd4	7.31212e-12	0.114901	1.26853e-06	UP	NA	5.36996e-15	0.343995	0.212	0.152	1.73375e-10	UP	low	NA
Abhd5	2.17707e-09	-0.0488405	0.000377685	DOWN	low	0	-2.1021	0.23	0.522	0	DOWN	NA	NA
Abhd5	3.26149e-10	-0.0752351	5.65812e-05	DOWN	NA	0	-2.1021	0.23	0.522	0	DOWN	NA	concordant_down
Abhd6	2.20165e-05	0.0680762	1	UP	NA	4.86179e-49	0.952137	0.159	0.074	1.56968e-44	UP	NA	concordant_up
Abhd6	0.0497691	0.0554517	1	UP	NA	4.86179e-49	0.952137	0.159	0.074	1.56968e-44	UP	NA	concordant_up
Abi1	0.51972	0.0132491	1	UP	low	8.44795e-51	0.341402	0.819	0.709	2.72751e-46	UP	low	NA
Abi1	0.00422957	0.0674847	1	UP	NA	8.44795e-51	0.341402	0.819	0.709	2.72751e-46	UP	low	NA
Abi1	0.814116	0.0189263	1	UP	low	8.44795e-51	0.341402	0.819	0.709	2.72751e-46	UP	low	NA
Abi2	0.300981	0.0332648	1	UP	low	4.38602e-24	0.448183	0.253	0.172	1.41607e-19	UP	low	NA
Abl1	4.09382e-08	-0.0486832	0.00710208	DOWN	low	1.23001e-14	0.210455	0.562	0.473	3.97122e-10	UP	low	NA
Abl1	2.97994e-07	0.0961442	0.0516968	UP	NA	1.23001e-14	0.210455	0.562	0.473	3.97122e-10	UP	low	NA
Abl1	0.00031974	0.0735464	1	UP	NA	1.23001e-14	0.210455	0.562	0.473	3.97122e-10	UP	low	NA
Abl1	1.01136e-05	-0.0452363	1	DOWN	low	1.23001e-14	0.210455	0.562	0.473	3.97122e-10	UP	low	NA
Abl1	0.00980693	0.0600768	1	UP	NA	1.23001e-14	0.210455	0.562	0.473	3.97122e-10	UP	low	NA
Abl2	4.48787e-08	0.103345	0.00778569	UP	NA	1.94198e-25	0.272076	0.635	0.528	6.26989e-21	UP	low	NA
Abl2	1.65934e-11	0.120147	2.87868e-06	UP	NA	1.94198e-25	0.272076	0.635	0.528	6.26989e-21	UP	low	NA
Ablim1	0.983566	0.0211949	1	UP	low	1.29653e-27	0.242297	0.853	0.784	4.18597e-23	UP	low	NA
Ablim1	0.478643	0.011005	1	UP	low	1.29653e-27	0.242297	0.853	0.784	4.18597e-23	UP	low	NA
Ablim1	0.000142365	0.0803872	1	UP	NA	1.29653e-27	0.242297	0.853	0.784	4.18597e-23	UP	low	NA
Ablim1	2.59796e-07	0.0939714	0.0450702	UP	NA	1.29653e-27	0.242297	0.853	0.784	4.18597e-23	UP	low	NA
Ablim1	0.107124	0.0489099	1	UP	low	1.29653e-27	0.242297	0.853	0.784	4.18597e-23	UP	low	NA
Ablim1	0.824166	0.0170252	1	UP	low	1.29653e-27	0.242297	0.853	0.784	4.18597e-23	UP	low	NA
Ablim1	0.536922	0.0343201	1	UP	low	1.29653e-27	0.242297	0.853	0.784	4.18597e-23	UP	low	NA
Ablim1	6.69785e-16	-0.0994134	1.16196e-10	DOWN	NA	1.29653e-27	0.242297	0.853	0.784	4.18597e-23	UP	low	NA
Ablim1	0.706363	0.0190014	1	UP	low	1.29653e-27	0.242297	0.853	0.784	4.18597e-23	UP	low	NA
Ablim1	2.04938e-05	0.0839162	1	UP	NA	1.29653e-27	0.242297	0.853	0.784	4.18597e-23	UP	low	NA
Ablim1	0.00210796	0.0629392	1	UP	NA	1.29653e-27	0.242297	0.853	0.784	4.18597e-23	UP	low	NA
Ablim1	0.578335	0.0189059	1	UP	low	1.29653e-27	0.242297	0.853	0.784	4.18597e-23	UP	low	NA
Ablim1	4.84817e-06	0.0916003	0.841075	UP	NA	1.29653e-27	0.242297	0.853	0.784	4.18597e-23	UP	low	NA
Ablim1	0.000256951	0.0761026	1	UP	NA	1.29653e-27	0.242297	0.853	0.784	4.18597e-23	UP	low	NA
Ablim1	4.71884e-36	-0.166144	8.18639e-31	DOWN	NA	1.29653e-27	0.242297	0.853	0.784	4.18597e-23	UP	low	NA
Ablim1	1.41166e-05	0.0868189	1	UP	NA	1.29653e-27	0.242297	0.853	0.784	4.18597e-23	UP	low	NA
Ablim2	0.840617	0.0237678	1	UP	low	0.986836	-0.112955	0.02	0.02	1	DOWN	low	NA
Ablim3	0.000383144	-0.0287501	1	DOWN	low	0.0472465	0.244854	0.021	0.016	1	UP	low	NA
Ablim3	0.0746806	0.0471554	1	UP	low	0.0472465	0.244854	0.021	0.016	1	UP	low	NA
Ablim3	0.0539893	0.0477959	1	UP	low	0.0472465	0.244854	0.021	0.016	1	UP	low	NA
Abr	0.65805	0.0275638	1	UP	low	2.02198e-87	0.802265	0.363	0.197	6.52817e-83	UP	NA	NA
Abr	6.56844e-10	0.108586	0.000113951	UP	NA	2.02198e-87	0.802265	0.363	0.197	6.52817e-83	UP	NA	concordant_up
Abr	0.0513835	0.0418953	1	UP	low	2.02198e-87	0.802265	0.363	0.197	6.52817e-83	UP	NA	NA
Abr	1.49751e-19	0.158343	2.59792e-14	UP	NA	2.02198e-87	0.802265	0.363	0.197	6.52817e-83	UP	NA	concordant_up
Abr	0.0883897	0.0459528	1	UP	low	2.02198e-87	0.802265	0.363	0.197	6.52817e-83	UP	NA	NA
Abr	4.73674e-12	0.118059	8.21744e-07	UP	NA	2.02198e-87	0.802265	0.363	0.197	6.52817e-83	UP	NA	concordant_up
Abr	0.0762991	0.0480418	1	UP	low	2.02198e-87	0.802265	0.363	0.197	6.52817e-83	UP	NA	NA
Abr	0.000429824	0.064088	1	UP	NA	2.02198e-87	0.802265	0.363	0.197	6.52817e-83	UP	NA	concordant_up
Abr	1.55409e-10	0.0996531	2.69609e-05	UP	NA	2.02198e-87	0.802265	0.363	0.197	6.52817e-83	UP	NA	concordant_up
Abr	0.867231	0.0198319	1	UP	low	2.02198e-87	0.802265	0.363	0.197	6.52817e-83	UP	NA	NA
Abr	0.210361	0.0381025	1	UP	low	2.02198e-87	0.802265	0.363	0.197	6.52817e-83	UP	NA	NA
Abra	1.00625e-14	-0.103174	1.74566e-09	DOWN	NA	0.00285492	-1.39499	0.012	0.019	1	DOWN	NA	concordant_down
Abra	0.0542136	0.0486935	1	UP	low	0.00285492	-1.39499	0.012	0.019	1	DOWN	NA	NA
Abra	2.92743e-06	-0.0520472	0.507859	DOWN	NA	0.00285492	-1.39499	0.012	0.019	1	DOWN	NA	concordant_down
Abracl	0.327533	0.0100278	1	UP	low	2.12727e-08	0.0882049	0.45	0.372	0.000686809	UP	low	NA
Abt1	0.0042269	0.0611762	1	UP	NA	0.000816578	0.0711968	0.072	0.056	1	UP	low	NA
Abt1	3.00175e-14	0.123105	5.20753e-09	UP	NA	0.000816578	0.0711968	0.072	0.056	1	UP	low	NA
Abtb2	0.534826	0.014143	1	UP	low	2.25552e-09	0.319158	0.182	0.14	7.28216e-05	UP	low	NA
Abtb2	5.88362e-36	0.201216	1.02071e-30	UP	NA	2.25552e-09	0.319158	0.182	0.14	7.28216e-05	UP	low	NA
Abtb2	0.902354	0.0213745	1	UP	low	2.25552e-09	0.319158	0.182	0.14	7.28216e-05	UP	low	NA
Abtb2	0.845027	0.0213233	1	UP	low	2.25552e-09	0.319158	0.182	0.14	7.28216e-05	UP	low	NA
Abtb2	0.307204	0.0351853	1	UP	low	2.25552e-09	0.319158	0.182	0.14	7.28216e-05	UP	low	NA
Abtb2	3.69789e-08	0.102855	0.00641521	UP	NA	2.25552e-09	0.319158	0.182	0.14	7.28216e-05	UP	low	NA
Acaa1a	3.47727e-11	-0.0548383	6.03246e-06	DOWN	NA	4.01722e-07	-0.270454	0.448	0.448	0.01297	DOWN	low	NA
Acaa2	0.000459402	0.0742177	1	UP	NA	1.27727e-12	-0.247936	0.591	0.604	4.1238e-08	DOWN	low	NA
Acaa2	2.89276e-07	-0.05876	0.0501845	DOWN	NA	1.27727e-12	-0.247936	0.591	0.604	4.1238e-08	DOWN	low	NA
Acaa2	0.041501	0.0491321	1	UP	low	1.27727e-12	-0.247936	0.591	0.604	4.1238e-08	DOWN	low	NA
Acaa2	0.378896	0.02919	1	UP	low	1.27727e-12	-0.247936	0.591	0.604	4.1238e-08	DOWN	low	NA
Acaa2	3.80804e-06	0.0919342	0.66063	UP	NA	1.27727e-12	-0.247936	0.591	0.604	4.1238e-08	DOWN	low	NA
Acaa2	1.97207e-20	-0.11535	3.42121e-15	DOWN	NA	1.27727e-12	-0.247936	0.591	0.604	4.1238e-08	DOWN	low	NA
Acaa2	1.69856e-06	-0.0409555	0.294672	DOWN	low	1.27727e-12	-0.247936	0.591	0.604	4.1238e-08	DOWN	low	NA
Acaa2	0.000256612	-0.0226705	1	DOWN	low	1.27727e-12	-0.247936	0.591	0.604	4.1238e-08	DOWN	low	NA
Acaca	0.000790826	-0.0310567	1	DOWN	low	2.59733e-302	-0.889535	0.758	0.886	8.38574e-298	DOWN	NA	NA
Acaca	9.39633e-12	-0.0553137	1.6301e-06	DOWN	NA	2.59733e-302	-0.889535	0.758	0.886	8.38574e-298	DOWN	NA	concordant_down
Acaca	3.49058e-129	0.336129	6.05556e-124	UP	NA	2.59733e-302	-0.889535	0.758	0.886	8.38574e-298	DOWN	NA	non concordant_dwnGE_upDA
Acaca	5.37476e-14	-0.0907189	9.32429e-09	DOWN	NA	2.59733e-302	-0.889535	0.758	0.886	8.38574e-298	DOWN	NA	concordant_down
Acaca	6.02195e-16	-0.0982221	1.04471e-10	DOWN	NA	2.59733e-302	-0.889535	0.758	0.886	8.38574e-298	DOWN	NA	concordant_down
Acaca	0.202138	0.0407563	1	UP	low	2.59733e-302	-0.889535	0.758	0.886	8.38574e-298	DOWN	NA	NA
Acacb	0.399279	0.0331843	1	UP	low	0.0851061	0.0712029	0.022	0.017	1	UP	low	NA
Acad12	0.545465	0.0293375	1	UP	low	0.612697	-0.265057	0.046	0.044	1	DOWN	low	NA
Acad12	0.709778	0.0216877	1	UP	low	0.612697	-0.265057	0.046	0.044	1	DOWN	low	NA
Acad8	4.10818e-05	-0.0301082	1	DOWN	low	0.208607	-0.153042	0.151	0.138	1	DOWN	low	NA
Acad9	3.46528e-43	-0.182211	6.01168e-38	DOWN	NA	4.93184e-06	0.154145	0.114	0.087	0.159229	UP	low	NA
Acad9	0.0322607	0.0574085	1	UP	NA	4.93184e-06	0.154145	0.114	0.087	0.159229	UP	low	NA
Acads	0.585401	0.017006	1	UP	low	1.22717e-41	0.607501	0.255	0.152	3.96203e-37	UP	NA	NA
Acadsb	7.51346e-07	-0.038942	0.130346	DOWN	low	3.65947e-41	-0.699509	0.293	0.381	1.1815e-36	DOWN	NA	NA
Acap2	0.00234557	-0.0157423	1	DOWN	low	4.26718e-07	0.1103	0.515	0.443	0.013777	UP	low	NA
Acat1	0.0228722	0.0528252	1	UP	NA	0.378541	-0.1595	0.38	0.361	1	DOWN	low	NA
Acat3	0.0105918	-0.0204958	1	DOWN	low	0.377946	-0.274161	0.009	0.011	1	DOWN	low	NA
Acat3	0.00875629	-0.022383	1	DOWN	low	0.377946	-0.274161	0.009	0.011	1	DOWN	low	NA
Acat3	3.71084e-73	-0.229507	6.43768e-68	DOWN	NA	0.377946	-0.274161	0.009	0.011	1	DOWN	low	NA
Acbd3	3.57452e-06	0.0890196	0.620118	UP	NA	3.81494e-40	0.450625	0.467	0.337	1.23169e-35	UP	low	NA
Acbd3	0.285483	0.0370439	1	UP	low	3.81494e-40	0.450625	0.467	0.337	1.23169e-35	UP	low	NA
Acbd6	3.66657e-07	-0.0595337	0.0636088	DOWN	NA	5.07445e-43	0.435448	0.466	0.331	1.63834e-38	UP	low	NA
Acbd6	1.25321e-21	-0.122188	2.17411e-16	DOWN	NA	5.07445e-43	0.435448	0.466	0.331	1.63834e-38	UP	low	NA
Acbd6	0.18381	0.0415687	1	UP	low	5.07445e-43	0.435448	0.466	0.331	1.63834e-38	UP	low	NA
Ace	0.000176652	0.0783858	1	UP	NA	1.619e-10	1.03992	0.02	0.007	5.2271e-06	UP	NA	concordant_up
Acer2	7.45009e-07	0.0913229	0.129246	UP	NA	4.01316e-22	0.596467	0.175	0.112	1.29569e-17	UP	NA	concordant_up
Acer2	0.0138417	-0.011055	1	DOWN	low	4.01316e-22	0.596467	0.175	0.112	1.29569e-17	UP	NA	NA
Acer2	0.00661003	0.0661474	1	UP	NA	4.01316e-22	0.596467	0.175	0.112	1.29569e-17	UP	NA	concordant_up
Acer3	1.45222e-31	-0.159812	2.51935e-26	DOWN	NA	0.00766842	0.0742867	0.723	0.681	1	UP	low	NA
Acer3	9.05691e-15	-0.0975256	1.57122e-09	DOWN	NA	0.00766842	0.0742867	0.723	0.681	1	UP	low	NA
Acer3	0.000170553	-0.0262235	1	DOWN	low	0.00766842	0.0742867	0.723	0.681	1	UP	low	NA
Acer3	6.08946e-06	0.0856068	1	UP	NA	0.00766842	0.0742867	0.723	0.681	1	UP	low	NA
Acin1	1.84528e-07	0.0995576	0.0320125	UP	NA	5.02928e-17	0.159985	0.816	0.738	1.62375e-12	UP	low	NA
Acin1	0.00903709	0.0564958	1	UP	NA	5.02928e-17	0.159985	0.816	0.738	1.62375e-12	UP	low	NA
Acin1	1.10826e-05	-0.0276852	1	DOWN	low	5.02928e-17	0.159985	0.816	0.738	1.62375e-12	UP	low	NA
Acin1	0.311521	0.0389149	1	UP	low	5.02928e-17	0.159985	0.816	0.738	1.62375e-12	UP	low	NA
Acly	3.42818e-08	-0.0603601	0.00594731	DOWN	NA	9.36271e-114	-0.604099	0.687	0.769	3.02284e-109	DOWN	NA	concordant_down
Acly	3.99029e-16	-0.0721274	6.92247e-11	DOWN	NA	9.36271e-114	-0.604099	0.687	0.769	3.02284e-109	DOWN	NA	concordant_down
Acnat1	0.152015	0.0407692	1	UP	low	6.63134e-59	0.896434	0.239	0.126	2.141e-54	UP	NA	NA
Acnat1	5.07136e-16	0.144134	8.79794e-11	UP	NA	6.63134e-59	0.896434	0.239	0.126	2.141e-54	UP	NA	concordant_up
Aco1	0.000644182	-0.0201149	1	DOWN	low	0.00288924	0.0181251	0.468	0.41	1	UP	low	NA
Aco1	1.31421e-20	-0.0824574	2.27993e-15	DOWN	NA	0.00288924	0.0181251	0.468	0.41	1	UP	low	NA
Aco1	0.127802	0.0469146	1	UP	low	0.00288924	0.0181251	0.468	0.41	1	UP	low	NA
Aco2	2.52572e-05	0.0855176	1	UP	NA	5.32939e-10	0.159604	0.543	0.459	1.72065e-05	UP	low	NA
Aco2	4.53741e-62	-0.225917	7.87163e-57	DOWN	NA	5.32939e-10	0.159604	0.543	0.459	1.72065e-05	UP	low	NA
Aco2	0.786809	0.0154637	1	UP	low	5.32939e-10	0.159604	0.543	0.459	1.72065e-05	UP	low	NA
Acot1	0.000232454	0.0707017	1	UP	NA	0	-1.03791	0.679	0.852	0	DOWN	NA	non concordant_dwnGE_upDA
Acot1	1.78941e-05	-0.0340474	1	DOWN	low	0	-1.03791	0.679	0.852	0	DOWN	NA	NA
Acot1	2.61721e-05	-0.0307695	1	DOWN	low	0	-1.03791	0.679	0.852	0	DOWN	NA	NA
Acot1	3.58802e-43	0.196193	6.22461e-38	UP	NA	0	-1.03791	0.679	0.852	0	DOWN	NA	non concordant_dwnGE_upDA
Acot1	0.000255386	0.0725418	1	UP	NA	0	-1.03791	0.679	0.852	0	DOWN	NA	non concordant_dwnGE_upDA
Acot11	0.000606447	-0.0272111	1	DOWN	low	0.000474519	0.104869	0.078	0.061	1	UP	low	NA
Acot11	8.10351e-28	-0.124638	1.40582e-22	DOWN	NA	0.000474519	0.104869	0.078	0.061	1	UP	low	NA
Acot11	0.099088	0.044963	1	UP	low	0.000474519	0.104869	0.078	0.061	1	UP	low	NA
Acot11	0.00164682	0.0644708	1	UP	NA	0.000474519	0.104869	0.078	0.061	1	UP	low	NA
Acot2	0.000489789	-0.0213684	1	DOWN	low	2.52019e-50	-0.633726	0.358	0.458	8.13669e-46	DOWN	NA	NA
Acot6	0.297803	0.038353	1	UP	low	0.000540938	0.217002	0.033	0.023	1	UP	low	NA
Acot7	3.84381e-19	-0.114608	6.66836e-14	DOWN	NA	4.63263e-133	-0.679293	0.582	0.724	1.49569e-128	DOWN	NA	concordant_down
Acot7	7.6709e-10	0.111494	0.000133077	UP	NA	4.63263e-133	-0.679293	0.582	0.724	1.49569e-128	DOWN	NA	non concordant_dwnGE_upDA
Acot7	0.00214054	-0.0292167	1	DOWN	low	4.63263e-133	-0.679293	0.582	0.724	1.49569e-128	DOWN	NA	NA
Acot7	0.827536	0.0206266	1	UP	low	4.63263e-133	-0.679293	0.582	0.724	1.49569e-128	DOWN	NA	NA
Acot7	0.815191	0.0143902	1	UP	low	4.63263e-133	-0.679293	0.582	0.724	1.49569e-128	DOWN	NA	NA
Acot7	6.3392e-12	-0.0830078	1.09974e-06	DOWN	NA	4.63263e-133	-0.679293	0.582	0.724	1.49569e-128	DOWN	NA	concordant_down
Acot7	0.00405579	-0.01925	1	DOWN	low	4.63263e-133	-0.679293	0.582	0.724	1.49569e-128	DOWN	NA	NA
Acot7	0.0310914	-0.0118	1	DOWN	low	4.63263e-133	-0.679293	0.582	0.724	1.49569e-128	DOWN	NA	NA
Acot8	0.00272367	-0.0138396	1	DOWN	low	0.529424	-0.163835	0.129	0.121	1	DOWN	low	NA
Acot8	0.730593	0.0262562	1	UP	low	0.529424	-0.163835	0.129	0.121	1	DOWN	low	NA
Acot9	0.894791	0.0209176	1	UP	low	1.74868e-06	0.135086	0.358	0.304	0.056458	UP	low	NA
Acox1	0.85905	0.0198446	1	UP	low	2.77608e-161	-1.04559	0.519	0.664	8.96284e-157	DOWN	NA	NA
Acox1	4.64116e-12	-0.0580564	8.05162e-07	DOWN	NA	2.77608e-161	-1.04559	0.519	0.664	8.96284e-157	DOWN	NA	concordant_down
Acox1	1.82967e-42	-0.176343	3.17417e-37	DOWN	NA	2.77608e-161	-1.04559	0.519	0.664	8.96284e-157	DOWN	NA	concordant_down
Acox2	2.70465e-10	0.107398	4.69211e-05	UP	NA	0.0918933	-0.543457	0.018	0.022	1	DOWN	low	NA
Acox2	9.25929e-09	-0.0658668	0.00160633	DOWN	NA	0.0918933	-0.543457	0.018	0.022	1	DOWN	low	NA
Acox2	3.40018e-44	-0.196088	5.89873e-39	DOWN	NA	0.0918933	-0.543457	0.018	0.022	1	DOWN	low	NA
Acox3	0.033766	0.0530851	1	UP	NA	2.05992e-09	0.224756	0.182	0.137	6.65065e-05	UP	low	NA
Acox3	5.59244e-15	0.140023	9.70194e-10	UP	NA	2.05992e-09	0.224756	0.182	0.137	6.65065e-05	UP	low	NA
Acoxl	2.74194e-22	0.151005	4.7568e-17	UP	NA	0	-4.00564	0.192	0.859	0	DOWN	NA	non concordant_dwnGE_upDA
Acoxl	0.000119439	-0.0359858	1	DOWN	low	0	-4.00564	0.192	0.859	0	DOWN	NA	NA
Acoxl	2.20539e-65	-0.223402	3.82598e-60	DOWN	NA	0	-4.00564	0.192	0.859	0	DOWN	NA	concordant_down
Acoxl	2.76594e-15	-0.10114	4.79844e-10	DOWN	NA	0	-4.00564	0.192	0.859	0	DOWN	NA	concordant_down
Acp2	0.00271648	-0.0163501	1	DOWN	low	1.83194e-07	0.148229	0.184	0.144	0.00591461	UP	low	NA
Acp6	0.643479	0.019774	1	UP	low	0.839575	-0.260653	0.107	0.105	1	DOWN	low	NA
Acpp	4.17224e-07	-0.0477017	0.0723812	DOWN	low	9.43544e-10	-1.5281	0.011	0.026	3.04633e-05	DOWN	NA	NA
Acsf3	0.0193213	0.0596347	1	UP	NA	1.21415e-20	0.628234	0.095	0.051	3.92001e-16	UP	NA	concordant_up
Acsl1	1.78697e-35	0.178655	3.10009e-30	UP	NA	6.5094e-07	0.136042	0.221	0.178	0.0210163	UP	low	NA
Acsl1	7.31689e-12	-0.056298	1.26936e-06	DOWN	NA	6.5094e-07	0.136042	0.221	0.178	0.0210163	UP	low	NA
Acsl1	0.0392734	0.0523262	1	UP	NA	6.5094e-07	0.136042	0.221	0.178	0.0210163	UP	low	NA
Acsl1	1.16728e-07	0.0947559	0.0202502	UP	NA	6.5094e-07	0.136042	0.221	0.178	0.0210163	UP	low	NA
Acsl3	3.34048e-14	-0.0903483	5.79516e-09	DOWN	NA	4.44838e-07	-0.300021	0.285	0.311	0.014362	DOWN	low	NA
Acsl3	0.897685	0.0240401	1	UP	low	4.44838e-07	-0.300021	0.285	0.311	0.014362	DOWN	low	NA
Acsl4	1.29982e-18	-0.107374	2.25496e-13	DOWN	NA	5.51289e-209	-0.541367	0.945	0.978	1.77989e-204	DOWN	NA	concordant_down
Acsl4	8.0228e-09	-0.0707507	0.00139182	DOWN	NA	5.51289e-209	-0.541367	0.945	0.978	1.77989e-204	DOWN	NA	concordant_down
Acsl4	0.000660261	-0.0318089	1	DOWN	low	5.51289e-209	-0.541367	0.945	0.978	1.77989e-204	DOWN	NA	NA
Acsl4	0.787271	0.0255216	1	UP	low	5.51289e-209	-0.541367	0.945	0.978	1.77989e-204	DOWN	NA	NA
Acsl4	1.05614e-13	-0.087169	1.83222e-08	DOWN	NA	5.51289e-209	-0.541367	0.945	0.978	1.77989e-204	DOWN	NA	concordant_down
Acsl5	1.01549e-23	0.174938	1.7617e-18	UP	NA	1.66553e-42	-0.387982	0.66	0.7	5.37732e-38	DOWN	low	NA
Acsl5	0.000267462	0.0759547	1	UP	NA	1.66553e-42	-0.387982	0.66	0.7	5.37732e-38	DOWN	low	NA
Acsl5	8.02196e-25	-0.126851	1.39167e-19	DOWN	NA	1.66553e-42	-0.387982	0.66	0.7	5.37732e-38	DOWN	low	NA
Acsl5	0.101001	0.0468855	1	UP	low	1.66553e-42	-0.387982	0.66	0.7	5.37732e-38	DOWN	low	NA
Acss1	5.05411e-82	-0.257866	8.76802e-77	DOWN	NA	9.3807e-21	0.2244	0.672	0.57	3.02865e-16	UP	low	NA
Acss1	6.61021e-06	0.0822553	1	UP	NA	9.3807e-21	0.2244	0.672	0.57	3.02865e-16	UP	low	NA
Acss1	3.27341e-05	0.0795268	1	UP	NA	9.3807e-21	0.2244	0.672	0.57	3.02865e-16	UP	low	NA
Acss2	3.73852e-25	-0.0943559	6.48569e-20	DOWN	NA	5.62992e-161	-2.08323	0.084	0.262	1.81767e-156	DOWN	NA	concordant_down
Acss2	0.153944	0.0440403	1	UP	low	5.62992e-161	-2.08323	0.084	0.262	1.81767e-156	DOWN	NA	NA
Acss2	3.66864e-25	-0.136016	6.36446e-20	DOWN	NA	5.62992e-161	-2.08323	0.084	0.262	1.81767e-156	DOWN	NA	concordant_down
Actb	0.305635	0.0369156	1	UP	low	6.09584e-158	0.336371	0.999	0.999	1.9681e-153	UP	low	NA
Actb	0.000120619	-0.0348069	1	DOWN	low	6.09584e-158	0.336371	0.999	0.999	1.9681e-153	UP	low	NA
Actb	0.000550585	0.0698892	1	UP	NA	6.09584e-158	0.336371	0.999	0.999	1.9681e-153	UP	low	NA
Actb	0.0420461	-0.0101063	1	DOWN	low	6.09584e-158	0.336371	0.999	0.999	1.9681e-153	UP	low	NA
Actb	0.541007	0.0111767	1	UP	low	6.09584e-158	0.336371	0.999	0.999	1.9681e-153	UP	low	NA
Actl6a	4.13072e-06	-0.032782	0.716609	DOWN	low	1.33016e-27	-0.707855	0.264	0.328	4.29455e-23	DOWN	NA	NA
Actl6a	1.34279e-169	-0.387314	2.32951e-164	DOWN	NA	1.33016e-27	-0.707855	0.264	0.328	4.29455e-23	DOWN	NA	concordant_down
Actl6a	0.0509386	0.0478693	1	UP	low	1.33016e-27	-0.707855	0.264	0.328	4.29455e-23	DOWN	NA	NA
Actl6a	0.0400326	0.0490692	1	UP	low	1.33016e-27	-0.707855	0.264	0.328	4.29455e-23	DOWN	NA	NA
Actn1	4.05874e-06	-0.0458189	0.704122	DOWN	low	0.690828	-0.0288373	0.692	0.643	1	DOWN	low	NA
Actn1	2.16473e-08	0.10161	0.00375545	UP	NA	0.690828	-0.0288373	0.692	0.643	1	DOWN	low	NA
Actn1	0.151349	0.0452586	1	UP	low	0.690828	-0.0288373	0.692	0.643	1	DOWN	low	NA
Actn1	3.80943e-11	-0.052854	6.60872e-06	DOWN	NA	0.690828	-0.0288373	0.692	0.643	1	DOWN	low	NA
Actn1	0.00476261	0.0525471	1	UP	NA	0.690828	-0.0288373	0.692	0.643	1	DOWN	low	NA
Actn1	0.597242	0.0124638	1	UP	low	0.690828	-0.0288373	0.692	0.643	1	DOWN	low	NA
Actn1	0.0182226	0.0521017	1	UP	NA	0.690828	-0.0288373	0.692	0.643	1	DOWN	low	NA
Actn1	8.52445e-24	0.165101	1.47885e-18	UP	NA	0.690828	-0.0288373	0.692	0.643	1	DOWN	low	NA
Actn4	9.08875e-16	0.144695	1.57674e-10	UP	NA	1.4978e-06	0.112682	0.913	0.882	0.048358	UP	low	NA
Actn4	0.469612	0.0153641	1	UP	low	1.4978e-06	0.112682	0.913	0.882	0.048358	UP	low	NA
Actn4	1.02707e-51	-0.158191	1.78179e-46	DOWN	NA	1.4978e-06	0.112682	0.913	0.882	0.048358	UP	low	NA
Actn4	0.396796	0.032192	1	UP	low	1.4978e-06	0.112682	0.913	0.882	0.048358	UP	low	NA
Actn4	1.20088e-11	0.124731	2.08331e-06	UP	NA	1.4978e-06	0.112682	0.913	0.882	0.048358	UP	low	NA
Actn4	0.303945	0.0417306	1	UP	low	1.4978e-06	0.112682	0.913	0.882	0.048358	UP	low	NA
Actn4	3.28429e-11	-0.0722911	5.69769e-06	DOWN	NA	1.4978e-06	0.112682	0.913	0.882	0.048358	UP	low	NA
Actn4	0.00246131	-0.0243436	1	DOWN	low	1.4978e-06	0.112682	0.913	0.882	0.048358	UP	low	NA
Actn4	0.158864	0.0437288	1	UP	low	1.4978e-06	0.112682	0.913	0.882	0.048358	UP	low	NA
Actn4	0.787301	0.0204986	1	UP	low	1.4978e-06	0.112682	0.913	0.882	0.048358	UP	low	NA
Actr10	0.0158523	0.0542477	1	UP	NA	5.33139e-10	0.143366	0.289	0.228	1.72129e-05	UP	low	NA
Actr10	0.316621	0.036898	1	UP	low	5.33139e-10	0.143366	0.289	0.228	1.72129e-05	UP	low	NA
Actr1a	2.07226e-06	-0.0370983	0.359502	DOWN	low	7.98975e-13	0.220886	0.333	0.26	2.57957e-08	UP	low	NA
Actr1b	0.819071	0.0252308	1	UP	low	0.0607998	-0.0617014	0.245	0.219	1	DOWN	low	NA
Actr2	4.41214e-06	-0.0323873	0.765431	DOWN	low	1.68477e-27	0.286811	0.595	0.475	5.43945e-23	UP	low	NA
Actr2	0.836026	0.0210921	1	UP	low	1.68477e-27	0.286811	0.595	0.475	5.43945e-23	UP	low	NA
Actr3	2.55974e-10	-0.0473413	4.44071e-05	DOWN	low	8.53885e-70	0.355008	0.916	0.831	2.75685e-65	UP	low	NA
Actr3	0.532203	0.0155221	1	UP	low	8.53885e-70	0.355008	0.916	0.831	2.75685e-65	UP	low	NA
Actr5	0.173698	0.0407978	1	UP	low	4.0952e-05	0.146507	0.114	0.09	1	UP	low	NA
Actr6	0.0153278	0.0534541	1	UP	NA	0.000329298	0.14214	0.071	0.055	1	UP	low	NA
Actr6	0.106706	0.0470583	1	UP	low	0.000329298	0.14214	0.071	0.055	1	UP	low	NA
Actr8	0.893335	0.0230752	1	UP	low	0.0348903	-0.0392738	0.174	0.154	1	DOWN	low	NA
Acvr1	3.5985e-07	0.0972551	0.0624279	UP	NA	0.0071064	-0.152105	0.459	0.454	1	DOWN	low	NA
Acvr1	7.62997e-08	-0.0574539	0.0132367	DOWN	NA	0.0071064	-0.152105	0.459	0.454	1	DOWN	low	NA
Acvr1	1.58374e-06	-0.0513705	0.274751	DOWN	NA	0.0071064	-0.152105	0.459	0.454	1	DOWN	low	NA
Acvr1b	7.13843e-16	0.147521	1.2384e-10	UP	NA	0.0017499	0.0341018	0.267	0.231	1	UP	low	NA
Acvr1b	3.62181e-17	-0.101863	6.28323e-12	DOWN	NA	0.0017499	0.0341018	0.267	0.231	1	UP	low	NA
Acvr1b	0.0158694	0.0597197	1	UP	NA	0.0017499	0.0341018	0.267	0.231	1	UP	low	NA
Acvr1b	1.01298e-12	0.114783	1.75735e-07	UP	NA	0.0017499	0.0341018	0.267	0.231	1	UP	low	NA
Acvr1b	0.752314	0.0255097	1	UP	low	0.0017499	0.0341018	0.267	0.231	1	UP	low	NA
Acvr1b	1.40304e-37	-0.16687	2.43403e-32	DOWN	NA	0.0017499	0.0341018	0.267	0.231	1	UP	low	NA
Acvr1b	0.00196291	-0.013348	1	DOWN	low	0.0017499	0.0341018	0.267	0.231	1	UP	low	NA
Acvr1c	0.729589	0.0182558	1	UP	low	5.58387e-18	0.761576	0.083	0.045	1.80281e-13	UP	NA	NA
Acvr1c	0.028872	0.051697	1	UP	NA	5.58387e-18	0.761576	0.083	0.045	1.80281e-13	UP	NA	concordant_up
Acvr2a	0.283692	0.0348121	1	UP	low	8.3946e-18	0.190859	0.718	0.62	2.71028e-13	UP	low	NA
Acy1	2.43382e-07	-0.0397354	0.0422227	DOWN	low	3.17161e-15	0.980753	0.041	0.017	1.02399e-10	UP	NA	NA
Acy3	0.00967538	0.054719	1	UP	NA	0.0556599	0.0648897	0.032	0.026	1	UP	low	NA
Acyp1	0.696744	0.0294773	1	UP	low	0.292284	-0.103826	0.124	0.115	1	DOWN	low	NA
Acyp1	0.861175	0.0264359	1	UP	low	0.292284	-0.103826	0.124	0.115	1	DOWN	low	NA
Adam10	6.35341e-12	0.114698	1.10221e-06	UP	NA	7.20288e-208	0.918449	0.755	0.526	2.32552e-203	UP	NA	concordant_up
Adam10	2.6667e-10	-0.0493736	4.62627e-05	DOWN	low	7.20288e-208	0.918449	0.755	0.526	2.32552e-203	UP	NA	NA
Adam12	0.000365302	0.0770981	1	UP	NA	0	4.58406	0.288	0.013	0	UP	NA	concordant_up
Adam12	1.79561e-18	-0.108199	3.11508e-13	DOWN	NA	0	4.58406	0.288	0.013	0	UP	NA	non concordant_upGE_dwnDA
Adam12	0.000347208	0.0733565	1	UP	NA	0	4.58406	0.288	0.013	0	UP	NA	concordant_up
Adam12	4.4759e-07	-0.0546183	0.0776493	DOWN	NA	0	4.58406	0.288	0.013	0	UP	NA	non concordant_upGE_dwnDA
Adam12	0.0518153	0.0462648	1	UP	low	0	4.58406	0.288	0.013	0	UP	NA	NA
Adam15	0.231106	0.0350336	1	UP	low	1.67288e-43	1.21049	0.099	0.037	5.40105e-39	UP	NA	NA
Adam15	0.0167849	0.0524175	1	UP	NA	1.67288e-43	1.21049	0.099	0.037	5.40105e-39	UP	NA	concordant_up
Adam15	1.46103e-23	0.169018	2.53464e-18	UP	NA	1.67288e-43	1.21049	0.099	0.037	5.40105e-39	UP	NA	concordant_up
Adam17	0.000950217	-0.0198701	1	DOWN	low	0.700617	-0.0920342	0.535	0.498	1	DOWN	low	NA
Adam17	7.0547e-07	0.092015	0.122387	UP	NA	0.700617	-0.0920342	0.535	0.498	1	DOWN	low	NA
Adam17	0.469487	0.0342582	1	UP	low	0.700617	-0.0920342	0.535	0.498	1	DOWN	low	NA
Adam19	7.4712e-38	-0.166423	1.29613e-32	DOWN	NA	0	-3.19538	0.153	0.699	0	DOWN	NA	concordant_down
Adam19	1.92757e-05	-0.0400169	1	DOWN	low	0	-3.19538	0.153	0.699	0	DOWN	NA	NA
Adam19	1.32026e-78	-0.243842	2.29043e-73	DOWN	NA	0	-3.19538	0.153	0.699	0	DOWN	NA	concordant_down
Adam19	3.64546e-14	-0.0865415	6.32425e-09	DOWN	NA	0	-3.19538	0.153	0.699	0	DOWN	NA	concordant_down
Adam19	1.18325e-41	-0.176203	2.05273e-36	DOWN	NA	0	-3.19538	0.153	0.699	0	DOWN	NA	concordant_down
Adam22	4.21172e-13	0.113405	7.30661e-08	UP	NA	0.00102945	-0.113525	0.578	0.585	1	DOWN	low	NA
Adam22	2.12686e-10	-0.0704811	3.68974e-05	DOWN	NA	0.00102945	-0.113525	0.578	0.585	1	DOWN	low	NA
Adam7	8.76557e-11	-0.0623791	1.52068e-05	DOWN	NA	0.25802	-0.0179727	0.023	0.02	1	DOWN	low	NA
Adam7	3.70821e-06	0.0938661	0.643311	UP	NA	0.25802	-0.0179727	0.023	0.02	1	DOWN	low	NA
Adam7	2.46406e-34	-0.161452	4.27473e-29	DOWN	NA	0.25802	-0.0179727	0.023	0.02	1	DOWN	low	NA
Adam9	1.16997e-14	0.126969	2.0297e-09	UP	NA	7.47208e-70	0.657274	0.443	0.28	2.41243e-65	UP	NA	concordant_up
Adam9	0.000121413	0.0744902	1	UP	NA	7.47208e-70	0.657274	0.443	0.28	2.41243e-65	UP	NA	concordant_up
Adam9	0.00657421	0.0596604	1	UP	NA	7.47208e-70	0.657274	0.443	0.28	2.41243e-65	UP	NA	concordant_up
Adam9	0.00416637	-0.0154548	1	DOWN	low	7.47208e-70	0.657274	0.443	0.28	2.41243e-65	UP	NA	NA
Adamts10	1.82699e-72	-0.238474	3.16952e-67	DOWN	NA	0.000501081	-0.292033	0.271	0.283	1	DOWN	low	NA
Adamts15	0.000110322	0.0713678	1	UP	NA	0.011588	0.0771882	0.024	0.017	1	UP	low	NA
Adamts15	4.46176e-06	0.0890946	0.774039	UP	NA	0.011588	0.0771882	0.024	0.017	1	UP	low	NA
Adamts15	2.14079e-07	0.102949	0.0371391	UP	NA	0.011588	0.0771882	0.024	0.017	1	UP	low	NA
Adamts18	0.0312369	0.0496635	1	UP	low	2.63529e-293	3.58742	0.246	0.028	8.50828e-289	UP	NA	NA
Adamts18	1.46907e-10	0.1191	2.5486e-05	UP	NA	2.63529e-293	3.58742	0.246	0.028	8.50828e-289	UP	NA	concordant_up
Adamts18	4.64405e-19	0.146181	8.05664e-14	UP	NA	2.63529e-293	3.58742	0.246	0.028	8.50828e-289	UP	NA	concordant_up
Adamts18	1.00683e-07	0.104892	0.0174668	UP	NA	2.63529e-293	3.58742	0.246	0.028	8.50828e-289	UP	NA	concordant_up
Adamts18	1.31375e-92	0.317542	2.27914e-87	UP	NA	2.63529e-293	3.58742	0.246	0.028	8.50828e-289	UP	NA	concordant_up
Adamts2	2.48421e-05	0.0678697	1	UP	NA	0.789299	-0.0621039	0.014	0.014	1	DOWN	low	NA
Adamts3	0.212726	0.0410831	1	UP	low	1.56841e-06	0.421933	0.051	0.033	0.0506376	UP	low	NA
Adamts3	5.72647e-05	0.0808833	1	UP	NA	1.56841e-06	0.421933	0.051	0.033	0.0506376	UP	low	NA
Adamts3	2.06178e-18	0.147521	3.57684e-13	UP	NA	1.56841e-06	0.421933	0.051	0.033	0.0506376	UP	low	NA
Adamts5	0.000772102	0.0681271	1	UP	NA	0.00352885	-0.779294	0.007	0.012	1	DOWN	NA	non concordant_dwnGE_upDA
Adamts6	2.7538e-06	0.0922888	0.477738	UP	NA	1.81147e-58	0.755787	0.559	0.429	5.84851e-54	UP	NA	concordant_up
Adamts6	6.6936e-05	0.0742832	1	UP	NA	1.81147e-58	0.755787	0.559	0.429	5.84851e-54	UP	NA	concordant_up
Adamts8	0.000240433	0.0728228	1	UP	NA	0.671047	-0.273765	0.041	0.039	1	DOWN	low	NA
Adamts9	0.0215557	-0.0104084	1	DOWN	low	0	1.24752	0.878	0.638	0	UP	NA	NA
Adamts9	0.000502958	0.0785037	1	UP	NA	0	1.24752	0.878	0.638	0	UP	NA	concordant_up
Adamts9	0.17391	0.036272	1	UP	low	0	1.24752	0.878	0.638	0	UP	NA	NA
Adamts9	0.146042	0.0408267	1	UP	low	0	1.24752	0.878	0.638	0	UP	NA	NA
Adamts9	0.213576	0.0100563	1	UP	low	0	1.24752	0.878	0.638	0	UP	NA	NA
Adamtsl1	0.0108821	-0.0115606	1	DOWN	low	5.1465e-24	0.614464	0.675	0.623	1.6616e-19	UP	NA	NA
Adamtsl1	0.38204	0.0349055	1	UP	low	5.1465e-24	0.614464	0.675	0.623	1.6616e-19	UP	NA	NA
Adamtsl1	3.33658e-61	-0.228019	5.7884e-56	DOWN	NA	5.1465e-24	0.614464	0.675	0.623	1.6616e-19	UP	NA	non concordant_upGE_dwnDA
Adamtsl1	0.37416	0.0339575	1	UP	low	5.1465e-24	0.614464	0.675	0.623	1.6616e-19	UP	NA	NA
Adamtsl1	0.985025	0.0259643	1	UP	low	5.1465e-24	0.614464	0.675	0.623	1.6616e-19	UP	NA	NA
Adamtsl3	6.10557e-05	0.0775756	1	UP	NA	3.15714e-06	1.54175	0.011	0.004	0.101932	UP	NA	concordant_up
Adamtsl4	0.133428	0.0402156	1	UP	low	0.00316003	0.129464	0.057	0.045	1	UP	low	NA
Adamtsl4	1.79317e-14	-0.0900897	3.11084e-09	DOWN	NA	0.00316003	0.129464	0.057	0.045	1	UP	low	NA
Adamtsl4	0.810104	0.0267043	1	UP	low	0.00316003	0.129464	0.057	0.045	1	UP	low	NA
Adamtsl5	0.00533148	-0.0135993	1	DOWN	low	5.27384e-09	0.826992	0.027	0.013	0.000170271	UP	NA	NA
Adamtsl5	4.72555e-05	0.0701434	1	UP	NA	5.27384e-09	0.826992	0.027	0.013	0.000170271	UP	NA	concordant_up
Adamtsl5	0.519791	0.0295483	1	UP	low	5.27384e-09	0.826992	0.027	0.013	0.000170271	UP	NA	NA
Adar	0.519308	0.0309769	1	UP	low	2.07057e-09	0.194103	0.18	0.137	6.68504e-05	UP	low	NA
Adarb1	0.632952	0.0185183	1	UP	low	0.00329334	0.230597	0.034	0.025	1	UP	low	NA
Adarb2	2.56971e-20	-0.123271	4.45801e-15	DOWN	NA	7.68534e-15	2.89949	0.014	0.002	2.48129e-10	UP	NA	non concordant_upGE_dwnDA
Adat1	0.535782	0.0322864	1	UP	low	5.81231e-06	0.12171	0.101	0.076	0.187656	UP	low	NA
Adat1	0.000282854	0.0731979	1	UP	NA	5.81231e-06	0.12171	0.101	0.076	0.187656	UP	low	NA
Adck2	0.397029	0.0371415	1	UP	low	0.0006442	0.0861151	0.083	0.066	1	UP	low	NA
Adcy10	8.82874e-06	0.0796406	1	UP	NA	0.0445493	-0.495322	0.025	0.031	1	DOWN	low	NA
Adcy2	5.367e-10	0.104054	9.31084e-05	UP	NA	2.03366e-10	1.42717	0.022	0.008	6.56588e-06	UP	NA	concordant_up
Adcy2	0.00180243	0.0570201	1	UP	NA	2.03366e-10	1.42717	0.022	0.008	6.56588e-06	UP	NA	concordant_up
Adcy3	0.571913	0.025011	1	UP	low	0.169242	0.120397	0.019	0.016	1	UP	low	NA
Adcy6	0.698566	0.0291936	1	UP	low	2.74395e-22	0.349765	0.29	0.206	8.85913e-18	UP	low	NA
Adcy6	1.20619e-08	0.10003	0.00209254	UP	NA	2.74395e-22	0.349765	0.29	0.206	8.85913e-18	UP	low	NA
Adcy7	1.25779e-25	-0.0977339	2.18206e-20	DOWN	NA	1.14034e-175	-1.00262	0.443	0.631	3.6817e-171	DOWN	NA	concordant_down
Adcy7	5.05656e-07	0.0942586	0.0877228	UP	NA	1.14034e-175	-1.00262	0.443	0.631	3.6817e-171	DOWN	NA	non concordant_dwnGE_upDA
Adcy7	0.000994975	-0.0216991	1	DOWN	low	1.14034e-175	-1.00262	0.443	0.631	3.6817e-171	DOWN	NA	NA
Adcy9	0.74556	0.0223543	1	UP	low	5.05014e-19	0.318598	0.38	0.297	1.63049e-14	UP	low	NA
Adcy9	0.983857	0.0194322	1	UP	low	5.05014e-19	0.318598	0.38	0.297	1.63049e-14	UP	low	NA
Adcy9	0.62772	0.0296516	1	UP	low	5.05014e-19	0.318598	0.38	0.297	1.63049e-14	UP	low	NA
Adcyap1	1.16635e-16	0.150633	2.02342e-11	UP	NA	1.13737e-16	2.84114	0.013	0.001	3.67213e-12	UP	NA	concordant_up
Adcyap1	6.93884e-10	0.114988	0.000120377	UP	NA	1.13737e-16	2.84114	0.013	0.001	3.67213e-12	UP	NA	concordant_up
Adcyap1	7.40868e-14	0.132964	1.28528e-08	UP	NA	1.13737e-16	2.84114	0.013	0.001	3.67213e-12	UP	NA	concordant_up
Adcyap1	3.07817e-09	0.113921	0.00053401	UP	NA	1.13737e-16	2.84114	0.013	0.001	3.67213e-12	UP	NA	concordant_up
Adcyap1	0.0186359	-0.0161786	1	DOWN	low	1.13737e-16	2.84114	0.013	0.001	3.67213e-12	UP	NA	NA
Add1	2.28287e-11	-0.0613471	3.9604e-06	DOWN	NA	2.69268e-19	0.243214	0.503	0.402	8.69359e-15	UP	low	NA
Add1	1.30193e-52	-0.213657	2.25863e-47	DOWN	NA	2.69268e-19	0.243214	0.503	0.402	8.69359e-15	UP	low	NA
Add3	0.796383	0.0273878	1	UP	low	2.51265e-19	-0.273903	0.66	0.68	8.11234e-15	DOWN	low	NA
Add3	0.422616	0.0297972	1	UP	low	2.51265e-19	-0.273903	0.66	0.68	8.11234e-15	DOWN	low	NA
Add3	0.00420784	0.068614	1	UP	NA	2.51265e-19	-0.273903	0.66	0.68	8.11234e-15	DOWN	low	NA
Adh5	0.0047449	-0.013634	1	DOWN	low	0.0799174	-0.0779558	0.247	0.223	1	DOWN	low	NA
Adipor1	7.96834e-06	-0.031948	1	DOWN	low	9.79784e-14	-0.280217	0.549	0.561	3.16333e-09	DOWN	low	NA
Adipor2	0.0349818	0.0488663	1	UP	low	0.0484598	-0.154432	0.56	0.528	1	DOWN	low	NA
Adipor2	0.0017497	0.0642807	1	UP	NA	0.0484598	-0.154432	0.56	0.528	1	DOWN	low	NA
Adipor2	0.819751	0.0222861	1	UP	low	0.0484598	-0.154432	0.56	0.528	1	DOWN	low	NA
Adk	0.00308486	-0.022416	1	DOWN	low	1.68966e-113	0.324113	0.998	0.998	5.45524e-109	UP	low	NA
Adk	0.0732827	0.0482351	1	UP	low	1.68966e-113	0.324113	0.998	0.998	5.45524e-109	UP	low	NA
Adk	0.000157927	0.0814331	1	UP	NA	1.68966e-113	0.324113	0.998	0.998	5.45524e-109	UP	low	NA
Adk	0.00872523	-0.0122869	1	DOWN	low	1.68966e-113	0.324113	0.998	0.998	5.45524e-109	UP	low	NA
Adk	1.88943e-29	-0.101563	3.27785e-24	DOWN	NA	1.68966e-113	0.324113	0.998	0.998	5.45524e-109	UP	low	NA
Adk	9.67662e-08	0.0958285	0.0167873	UP	NA	1.68966e-113	0.324113	0.998	0.998	5.45524e-109	UP	low	NA
Adk	0.0053233	0.0614935	1	UP	NA	1.68966e-113	0.324113	0.998	0.998	5.45524e-109	UP	low	NA
Adm	6.70241e-11	0.121612	1.16275e-05	UP	NA	2.09985e-07	1.48474	0.013	0.005	0.00677958	UP	NA	concordant_up
Adm	3.02875e-54	0.229648	5.25437e-49	UP	NA	2.09985e-07	1.48474	0.013	0.005	0.00677958	UP	NA	concordant_up
Adm	0.00260856	0.0653026	1	UP	NA	2.09985e-07	1.48474	0.013	0.005	0.00677958	UP	NA	concordant_up
Adm	0.000963405	0.0745566	1	UP	NA	2.09985e-07	1.48474	0.013	0.005	0.00677958	UP	NA	concordant_up
Adm	0.621634	0.0175988	1	UP	low	2.09985e-07	1.48474	0.013	0.005	0.00677958	UP	NA	NA
Adnp	4.27884e-06	0.0870914	0.742306	UP	NA	4.36344e-28	0.239289	0.784	0.697	1.40878e-23	UP	low	NA
Adnp2	3.667e-07	0.0919708	0.0636162	UP	NA	1.651e-06	0.176345	0.173	0.138	0.0533042	UP	low	NA
Adnp2	0.00967597	-0.0117691	1	DOWN	low	1.651e-06	0.176345	0.173	0.138	0.0533042	UP	low	NA
Ado	0.260354	0.0382417	1	UP	low	9.56659e-14	0.431095	0.108	0.069	3.08867e-09	UP	low	NA
Adora1	0.356182	0.0110934	1	UP	low	6.96714e-21	0.954645	0.082	0.042	2.24941e-16	UP	NA	NA
Adora1	0.543301	0.0303171	1	UP	low	6.96714e-21	0.954645	0.082	0.042	2.24941e-16	UP	NA	NA
Adora1	0.00711587	0.0598554	1	UP	NA	6.96714e-21	0.954645	0.082	0.042	2.24941e-16	UP	NA	concordant_up
Adora1	0.533589	0.0108724	1	UP	low	6.96714e-21	0.954645	0.082	0.042	2.24941e-16	UP	NA	NA
Adora1	0.475974	0.0343377	1	UP	low	6.96714e-21	0.954645	0.082	0.042	2.24941e-16	UP	NA	NA
Adora1	2.78732e-24	0.169486	4.83553e-19	UP	NA	6.96714e-21	0.954645	0.082	0.042	2.24941e-16	UP	NA	concordant_up
Adora1	0.535734	0.0333233	1	UP	low	6.96714e-21	0.954645	0.082	0.042	2.24941e-16	UP	NA	NA
Adora2b	1.75627e-10	-0.057773	3.04683e-05	DOWN	NA	4.69919e-178	-1.66567	0.188	0.395	1.51718e-173	DOWN	NA	concordant_down
Adpgk	2.37692e-68	-0.227879	4.12356e-63	DOWN	NA	6.95461e-11	0.277787	0.14	0.1	2.24536e-06	UP	low	NA
Adpgk	0.750235	0.0167211	1	UP	low	6.95461e-11	0.277787	0.14	0.1	2.24536e-06	UP	low	NA
Adpgk	0.00255718	-0.0159863	1	DOWN	low	6.95461e-11	0.277787	0.14	0.1	2.24536e-06	UP	low	NA
Adprh	2.45022e-13	-0.0730695	4.25071e-08	DOWN	NA	0.172257	-0.124956	0.061	0.055	1	DOWN	low	NA
Adrb1	0.00202517	0.0684866	1	UP	NA	1.0464e-14	0.409838	0.143	0.097	3.3784e-10	UP	low	NA
Adrb1	2.79807e-09	0.0923105	0.000485418	UP	NA	1.0464e-14	0.409838	0.143	0.097	3.3784e-10	UP	low	NA
Adrb1	3.84272e-09	-0.0622616	0.000666647	DOWN	NA	1.0464e-14	0.409838	0.143	0.097	3.3784e-10	UP	low	NA
Adrb1	3.84385e-05	0.0832637	1	UP	NA	1.0464e-14	0.409838	0.143	0.097	3.3784e-10	UP	low	NA
Adrb1	3.85337e-05	0.0725799	1	UP	NA	1.0464e-14	0.409838	0.143	0.097	3.3784e-10	UP	low	NA
Adrb2	9.02375e-08	-0.0541691	0.0156547	DOWN	NA	3.30978e-25	-0.940877	0.104	0.162	1.06859e-20	DOWN	NA	concordant_down
Adrb2	1.81425e-11	0.120589	3.14741e-06	UP	NA	3.30978e-25	-0.940877	0.104	0.162	1.06859e-20	DOWN	NA	non concordant_dwnGE_upDA
Adrb2	4.35133e-06	-0.0485495	0.754882	DOWN	low	3.30978e-25	-0.940877	0.104	0.162	1.06859e-20	DOWN	NA	NA
Adrb2	0.238007	0.0397136	1	UP	low	3.30978e-25	-0.940877	0.104	0.162	1.06859e-20	DOWN	NA	NA
Adsl	5.24586e-49	-0.197676	9.10067e-44	DOWN	NA	7.88735e-07	0.120551	0.145	0.112	0.0254651	UP	low	NA
Adsl	0.43006	0.0163662	1	UP	low	7.88735e-07	0.120551	0.145	0.112	0.0254651	UP	low	NA
Adss	2.51879e-09	-0.0468611	0.000436968	DOWN	low	9.07923e-12	0.128795	0.447	0.366	2.93132e-07	UP	low	NA
Adssl1	0.000659128	-0.0247897	1	DOWN	low	1.43563e-174	-1.65371	0.157	0.362	4.63506e-170	DOWN	NA	NA
Adssl1	3.1911e-30	-0.145981	5.53601e-25	DOWN	NA	1.43563e-174	-1.65371	0.157	0.362	4.63506e-170	DOWN	NA	concordant_down
Adssl1	0.013939	-0.0174242	1	DOWN	low	1.43563e-174	-1.65371	0.157	0.362	4.63506e-170	DOWN	NA	NA
Adssl1	3.14333e-64	-0.196136	5.45314e-59	DOWN	NA	1.43563e-174	-1.65371	0.157	0.362	4.63506e-170	DOWN	NA	concordant_down
Adssl1	0.882719	0.0233971	1	UP	low	1.43563e-174	-1.65371	0.157	0.362	4.63506e-170	DOWN	NA	NA
Adtrp	0.0278579	0.0505677	1	UP	NA	0.278413	0.0764807	0.01	0.008	1	UP	low	NA
Adtrp	3.78581e-28	0.187409	6.56773e-23	UP	NA	0.278413	0.0764807	0.01	0.008	1	UP	low	NA
Adtrp	1.77887e-20	0.152215	3.08604e-15	UP	NA	0.278413	0.0764807	0.01	0.008	1	UP	low	NA
Adtrp	8.695e-12	0.128065	1.50844e-06	UP	NA	0.278413	0.0764807	0.01	0.008	1	UP	low	NA
Aebp1	6.06573e-16	-0.0951532	1.0523e-10	DOWN	NA	4.30141e-120	-2.50996	0.036	0.16	1.38875e-115	DOWN	NA	concordant_down
Aebp2	0.341712	0.0307764	1	UP	low	1.92347e-23	0.263643	0.53	0.421	6.21012e-19	UP	low	NA
Aebp2	0.00816672	-0.0207175	1	DOWN	low	1.92347e-23	0.263643	0.53	0.421	6.21012e-19	UP	low	NA
Aen	1.21105e-09	-0.0688998	0.000210097	DOWN	NA	6.15524e-15	0.555939	0.089	0.053	1.98728e-10	UP	NA	non concordant_upGE_dwnDA
Aen	0.00116091	-0.0173717	1	DOWN	low	6.15524e-15	0.555939	0.089	0.053	1.98728e-10	UP	NA	NA
Afap1	0.0127098	0.057758	1	UP	NA	6.7387e-14	0.463669	0.092	0.056	2.17566e-09	UP	low	NA
Afap1	0.0623962	0.046711	1	UP	low	6.7387e-14	0.463669	0.092	0.056	2.17566e-09	UP	low	NA
Afap1l1	0.000120218	0.0756694	1	UP	NA	7.52045e-61	0.493485	0.631	0.475	2.42805e-56	UP	low	NA
Afap1l1	1.53634e-07	0.105301	0.0266528	UP	NA	7.52045e-61	0.493485	0.631	0.475	2.42805e-56	UP	low	NA
Afap1l1	0.000115418	0.0793276	1	UP	NA	7.52045e-61	0.493485	0.631	0.475	2.42805e-56	UP	low	NA
Afap1l1	3.9776e-05	0.0820857	1	UP	NA	7.52045e-61	0.493485	0.631	0.475	2.42805e-56	UP	low	NA
Afap1l2	0.0270547	0.0471625	1	UP	low	1.23018e-15	1.99842	0.018	0.004	3.97176e-11	UP	NA	NA
Afap1l2	0.00161771	0.0682172	1	UP	NA	1.23018e-15	1.99842	0.018	0.004	3.97176e-11	UP	NA	concordant_up
Afap1l2	4.49738e-16	-0.10058	7.80219e-11	DOWN	NA	1.23018e-15	1.99842	0.018	0.004	3.97176e-11	UP	NA	non concordant_upGE_dwnDA
Afap1l2	3.80574e-08	-0.0504517	0.00660231	DOWN	NA	1.23018e-15	1.99842	0.018	0.004	3.97176e-11	UP	NA	non concordant_upGE_dwnDA
Afap1l2	5.35185e-24	0.15486	9.28456e-19	UP	NA	1.23018e-15	1.99842	0.018	0.004	3.97176e-11	UP	NA	concordant_up
Afap1l2	0.770528	0.0148049	1	UP	low	1.23018e-15	1.99842	0.018	0.004	3.97176e-11	UP	NA	NA
Aff1	0.000278826	0.0779582	1	UP	NA	0.0505835	-0.0814439	0.835	0.803	1	DOWN	low	NA
Aff1	7.60772e-26	-0.133198	1.31981e-20	DOWN	NA	0.0505835	-0.0814439	0.835	0.803	1	DOWN	low	NA
Aff1	0.441425	0.0328201	1	UP	low	0.0505835	-0.0814439	0.835	0.803	1	DOWN	low	NA
Aff1	0.435512	0.0342285	1	UP	low	0.0505835	-0.0814439	0.835	0.803	1	DOWN	low	NA
Aff1	0.17233	0.0403732	1	UP	low	0.0505835	-0.0814439	0.835	0.803	1	DOWN	low	NA
Aff1	8.51088e-06	0.0904292	1	UP	NA	0.0505835	-0.0814439	0.835	0.803	1	DOWN	low	NA
Aff1	9.16224e-05	0.0755139	1	UP	NA	0.0505835	-0.0814439	0.835	0.803	1	DOWN	low	NA
Aff1	0.00107351	0.067869	1	UP	NA	0.0505835	-0.0814439	0.835	0.803	1	DOWN	low	NA
Aff1	0.951335	0.0203063	1	UP	low	0.0505835	-0.0814439	0.835	0.803	1	DOWN	low	NA
Aff1	0.463753	0.0324705	1	UP	low	0.0505835	-0.0814439	0.835	0.803	1	DOWN	low	NA
Aff1	0.00861535	0.0605545	1	UP	NA	0.0505835	-0.0814439	0.835	0.803	1	DOWN	low	NA
Aff1	0.633168	0.0309465	1	UP	low	0.0505835	-0.0814439	0.835	0.803	1	DOWN	low	NA
Aff1	0.114122	0.0415741	1	UP	low	0.0505835	-0.0814439	0.835	0.803	1	DOWN	low	NA
Aff1	1.9774e-06	-0.0415529	0.343045	DOWN	low	0.0505835	-0.0814439	0.835	0.803	1	DOWN	low	NA
Aff1	0.164532	0.0399111	1	UP	low	0.0505835	-0.0814439	0.835	0.803	1	DOWN	low	NA
Aff1	0.00216814	0.065381	1	UP	NA	0.0505835	-0.0814439	0.835	0.803	1	DOWN	low	NA
Aff1	0.0102362	0.0564332	1	UP	NA	0.0505835	-0.0814439	0.835	0.803	1	DOWN	low	NA
Aff1	1.35463e-06	0.0936719	0.235006	UP	NA	0.0505835	-0.0814439	0.835	0.803	1	DOWN	low	NA
Aff3	8.72888e-05	0.0762675	1	UP	NA	2.24196e-05	0.520745	0.028	0.017	0.723838	UP	NA	concordant_up
Afg3l1	3.89791e-05	-0.0446746	1	DOWN	low	5.57198e-24	0.326479	0.319	0.227	1.79897e-19	UP	low	NA
Afg3l1	2.13327e-05	0.080861	1	UP	NA	5.57198e-24	0.326479	0.319	0.227	1.79897e-19	UP	low	NA
Afmid	1.44082e-10	-0.0719977	2.49957e-05	DOWN	NA	1.22996e-11	0.26908	0.114	0.077	3.97104e-07	UP	low	NA
Afmid	1.08656e-07	0.101263	0.0188499	UP	NA	1.22996e-11	0.26908	0.114	0.077	3.97104e-07	UP	low	NA
Afmid	0.00433534	-0.015927	1	DOWN	low	1.22996e-11	0.26908	0.114	0.077	3.97104e-07	UP	low	NA
Aftph	0.135074	0.0360882	1	UP	low	9.46249e-34	0.323061	0.649	0.528	3.05506e-29	UP	low	NA
Aftph	0.0640259	0.0472884	1	UP	low	9.46249e-34	0.323061	0.649	0.528	3.05506e-29	UP	low	NA
Aga	0.560209	0.0132171	1	UP	low	8.3908e-05	0.0568222	0.162	0.132	1	UP	low	NA
Agap1	2.72576e-07	0.0933792	0.0472872	UP	NA	1.28226e-23	0.261589	0.603	0.496	4.13991e-19	UP	low	NA
Agap1	0.807705	0.0233039	1	UP	low	1.28226e-23	0.261589	0.603	0.496	4.13991e-19	UP	low	NA
Agap1	0.233629	0.0431073	1	UP	low	1.28226e-23	0.261589	0.603	0.496	4.13991e-19	UP	low	NA
Agap1	0.264573	0.0361905	1	UP	low	1.28226e-23	0.261589	0.603	0.496	4.13991e-19	UP	low	NA
Agap1	1.11527e-07	0.0966158	0.0193481	UP	NA	1.28226e-23	0.261589	0.603	0.496	4.13991e-19	UP	low	NA
Agap1	1.28084e-81	-0.258614	2.22205e-76	DOWN	NA	1.28226e-23	0.261589	0.603	0.496	4.13991e-19	UP	low	NA
Agap1	0.000481881	0.0729944	1	UP	NA	1.28226e-23	0.261589	0.603	0.496	4.13991e-19	UP	low	NA
Agap1	1.8644e-06	0.0873716	0.323442	UP	NA	1.28226e-23	0.261589	0.603	0.496	4.13991e-19	UP	low	NA
Agap1	9.66621e-09	-0.0744734	0.00167692	DOWN	NA	1.28226e-23	0.261589	0.603	0.496	4.13991e-19	UP	low	NA
Agap1	5.99243e-05	0.073035	1	UP	NA	1.28226e-23	0.261589	0.603	0.496	4.13991e-19	UP	low	NA
Agap3	0.750871	0.0147603	1	UP	low	0.2059	-0.0244288	0.49	0.446	1	DOWN	low	NA
Agap3	0.000809945	-0.0249367	1	DOWN	low	0.2059	-0.0244288	0.49	0.446	1	DOWN	low	NA
Agap3	0.000603911	-0.0214271	1	DOWN	low	0.2059	-0.0244288	0.49	0.446	1	DOWN	low	NA
Agap3	0.0387183	0.0439579	1	UP	low	0.2059	-0.0244288	0.49	0.446	1	DOWN	low	NA
Agbl2	0.0160976	0.0556572	1	UP	NA	0.00707148	0.32691	0.031	0.023	1	UP	low	NA
Agbl3	0.825903	0.0276257	1	UP	low	0.296621	-0.0691477	0.101	0.093	1	DOWN	low	NA
Agbl4	3.39145e-29	0.186357	5.88359e-24	UP	NA	0.69707	-0.271469	0.043	0.041	1	DOWN	low	NA
Agbl4	1.30927e-38	0.203007	2.27136e-33	UP	NA	0.69707	-0.271469	0.043	0.041	1	DOWN	low	NA
Agbl4	4.09654e-06	0.0803973	0.71068	UP	NA	0.69707	-0.271469	0.043	0.041	1	DOWN	low	NA
Agbl4	0.000308481	0.0777532	1	UP	NA	0.69707	-0.271469	0.043	0.041	1	DOWN	low	NA
Agbl5	0.470586	0.0110194	1	UP	low	1.32007e-15	0.381439	0.134	0.087	4.26197e-11	UP	low	NA
Ager	0.00212811	-0.0215829	1	DOWN	low	4.29107e-134	0.397866	0.991	0.971	1.38542e-129	UP	low	NA
Agfg1	0.164253	0.0434172	1	UP	low	0.00158607	-0.150434	0.614	0.592	1	DOWN	low	NA
Agfg2	5.17233e-09	-0.048786	0.000897312	DOWN	low	0.947421	-0.182237	0.2	0.192	1	DOWN	low	NA
Aggf1	0.750752	0.0190035	1	UP	low	3.76957e-12	0.176092	0.291	0.224	1.21704e-07	UP	low	NA
Aggf1	0.716207	0.030084	1	UP	low	3.76957e-12	0.176092	0.291	0.224	1.21704e-07	UP	low	NA
Aggf1	1.05514e-05	0.0775122	1	UP	NA	3.76957e-12	0.176092	0.291	0.224	1.21704e-07	UP	low	NA
Agk	0.000699253	0.067572	1	UP	NA	1.82567e-28	0.369842	0.341	0.242	5.89434e-24	UP	low	NA
Agk	0.138579	0.0462964	1	UP	low	1.82567e-28	0.369842	0.341	0.242	5.89434e-24	UP	low	NA
Agk	0.0259179	0.0570499	1	UP	NA	1.82567e-28	0.369842	0.341	0.242	5.89434e-24	UP	low	NA
Agl	0.449084	0.0103315	1	UP	low	8.83255e-17	0.22244	0.215	0.152	2.85168e-12	UP	low	NA
Agmo	1.80589e-09	0.105959	0.000313292	UP	NA	0.0101436	-0.143683	0.328	0.344	1	DOWN	low	NA
Agmo	7.88727e-11	-0.0722546	1.36831e-05	DOWN	NA	0.0101436	-0.143683	0.328	0.344	1	DOWN	low	NA
Agmo	2.57905e-07	-0.0550013	0.0447421	DOWN	NA	0.0101436	-0.143683	0.328	0.344	1	DOWN	low	NA
Ago1	0.125892	0.0391082	1	UP	low	0.776024	-0.113417	0.326	0.303	1	DOWN	low	NA
Ago2	0.147435	0.042614	1	UP	low	1.08742e-07	0.10892	0.594	0.512	0.00351086	UP	low	NA
Ago2	2.61136e-06	-0.0470618	0.453026	DOWN	low	1.08742e-07	0.10892	0.594	0.512	0.00351086	UP	low	NA
Ago2	0.747834	0.0161562	1	UP	low	1.08742e-07	0.10892	0.594	0.512	0.00351086	UP	low	NA
Ago3	0.283456	0.0114957	1	UP	low	1.42444e-27	0.256615	0.53	0.406	4.59896e-23	UP	low	NA
Ago3	1.32674e-14	0.13836	2.30167e-09	UP	NA	1.42444e-27	0.256615	0.53	0.406	4.59896e-23	UP	low	NA
Ago4	0.000277997	-0.0278898	1	DOWN	low	1.19393e-09	0.176588	0.329	0.268	3.85471e-05	UP	low	NA
Ago4	0.810444	0.0229397	1	UP	low	1.19393e-09	0.176588	0.329	0.268	3.85471e-05	UP	low	NA
Ago4	0.0232706	0.0530764	1	UP	NA	1.19393e-09	0.176588	0.329	0.268	3.85471e-05	UP	low	NA
Ago4	1.07409e-06	-0.0512442	0.186336	DOWN	NA	1.19393e-09	0.176588	0.329	0.268	3.85471e-05	UP	low	NA
Agpat1	0.0111717	0.0547496	1	UP	NA	1.57635e-19	0.515098	0.14	0.087	5.0894e-15	UP	NA	concordant_up
Agpat2	0.000480084	-0.0223072	1	DOWN	low	0.000189063	0.068148	0.197	0.164	1	UP	low	NA
Agpat3	0.049496	-0.0104648	1	DOWN	low	2.71871e-09	-0.311361	0.411	0.427	8.77763e-05	DOWN	low	NA
Agpat3	0.534952	0.0153508	1	UP	low	2.71871e-09	-0.311361	0.411	0.427	8.77763e-05	DOWN	low	NA
Agpat3	6.51953e-05	-0.0317915	1	DOWN	low	2.71871e-09	-0.311361	0.411	0.427	8.77763e-05	DOWN	low	NA
Agpat3	0.822095	0.0202313	1	UP	low	2.71871e-09	-0.311361	0.411	0.427	8.77763e-05	DOWN	low	NA
Agpat3	2.97727e-29	-0.150068	5.16505e-24	DOWN	NA	2.71871e-09	-0.311361	0.411	0.427	8.77763e-05	DOWN	low	NA
Agpat4	4.13252e-16	0.133402	7.16922e-11	UP	NA	1.29569e-108	1.79421	0.162	0.044	4.18325e-104	UP	NA	concordant_up
Agpat4	1.44459e-07	0.0960597	0.0250611	UP	NA	1.29569e-108	1.79421	0.162	0.044	4.18325e-104	UP	NA	concordant_up
Agpat4	1.14881e-26	-0.141642	1.99298e-21	DOWN	NA	1.29569e-108	1.79421	0.162	0.044	4.18325e-104	UP	NA	non concordant_upGE_dwnDA
Agpat4	2.10384e-15	0.143421	3.6498e-10	UP	NA	1.29569e-108	1.79421	0.162	0.044	4.18325e-104	UP	NA	concordant_up
Agpat5	0.653305	0.0127336	1	UP	low	3.11414e-05	0.102344	0.175	0.143	1	UP	low	NA
Agps	7.1885e-09	-0.0468447	0.00124708	DOWN	low	2.91113e-122	0.613991	0.861	0.751	9.39886e-118	UP	NA	NA
Agps	1.05102e-10	0.110501	1.82334e-05	UP	NA	2.91113e-122	0.613991	0.861	0.751	9.39886e-118	UP	NA	concordant_up
Agr2	6.90269e-10	0.111094	0.00011975	UP	NA	1.9003e-119	4.62537	0.085	0.003	6.13531e-115	UP	NA	concordant_up
Agr2	5.42171e-26	0.169488	9.40574e-21	UP	NA	1.9003e-119	4.62537	0.085	0.003	6.13531e-115	UP	NA	concordant_up
Agr3	3.91249e-11	0.111292	6.78751e-06	UP	NA	1.98746e-06	-0.998579	0.015	0.027	0.064167	DOWN	NA	non concordant_dwnGE_upDA
Agrn	0.423677	0.0314208	1	UP	low	1.63507e-84	0.644399	0.567	0.383	5.27897e-80	UP	NA	NA
Agrn	5.48691e-05	-0.0280403	1	DOWN	low	1.63507e-84	0.644399	0.567	0.383	5.27897e-80	UP	NA	NA
Agrp	0.439197	0.0110677	1	UP	low	2.28932e-11	0.51614	0.068	0.041	7.39129e-07	UP	NA	NA
Agrp	0.899337	0.0220011	1	UP	low	2.28932e-11	0.51614	0.068	0.041	7.39129e-07	UP	NA	NA
Agrp	0.0135848	0.0497165	1	UP	low	2.28932e-11	0.51614	0.068	0.041	7.39129e-07	UP	NA	NA
Agtpbp1	2.29671e-09	0.103441	0.00039844	UP	NA	9.26304e-78	0.629515	0.492	0.317	2.99066e-73	UP	NA	concordant_up
Agtpbp1	0.173357	0.03701	1	UP	low	9.26304e-78	0.629515	0.492	0.317	2.99066e-73	UP	NA	NA
Agtpbp1	1.09335e-22	0.164251	1.89678e-17	UP	NA	9.26304e-78	0.629515	0.492	0.317	2.99066e-73	UP	NA	concordant_up
Agtpbp1	1.35318e-19	0.153178	2.34753e-14	UP	NA	9.26304e-78	0.629515	0.492	0.317	2.99066e-73	UP	NA	concordant_up
Agtpbp1	0.0140618	0.0529555	1	UP	NA	9.26304e-78	0.629515	0.492	0.317	2.99066e-73	UP	NA	concordant_up
Agtpbp1	0.510271	0.0118007	1	UP	low	9.26304e-78	0.629515	0.492	0.317	2.99066e-73	UP	NA	NA
Agtpbp1	2.93318e-05	-0.0375359	1	DOWN	low	9.26304e-78	0.629515	0.492	0.317	2.99066e-73	UP	NA	NA
Agtpbp1	1.17999e-05	0.087302	1	UP	NA	9.26304e-78	0.629515	0.492	0.317	2.99066e-73	UP	NA	concordant_up
Agtrap	0.12976	0.0425194	1	UP	low	1.50849e-09	0.245396	0.153	0.113	4.8703e-05	UP	low	NA
Agtrap	0.154517	0.0442551	1	UP	low	1.50849e-09	0.245396	0.153	0.113	4.8703e-05	UP	low	NA
Ahctf1	0.981748	0.0236348	1	UP	low	5.8215e-06	0.060905	0.506	0.435	0.187953	UP	low	NA
Ahcyl1	0.000870683	-0.0170422	1	DOWN	low	8.92586e-27	0.280058	0.562	0.443	2.8818e-22	UP	low	NA
Ahcyl1	1.29136e-14	0.124061	2.24029e-09	UP	NA	8.92586e-27	0.280058	0.562	0.443	2.8818e-22	UP	low	NA
Ahcyl2	0.956342	0.0239445	1	UP	low	0.446498	0.164701	0.869	0.857	1	UP	low	NA
Ahcyl2	2.94593e-10	-0.0740117	5.11069e-05	DOWN	NA	0.446498	0.164701	0.869	0.857	1	UP	low	NA
Ahcyl2	0.00921005	-0.0115238	1	DOWN	low	0.446498	0.164701	0.869	0.857	1	UP	low	NA
Ahcyl2	3.33439e-15	-0.0943048	5.78459e-10	DOWN	NA	0.446498	0.164701	0.869	0.857	1	UP	low	NA
Ahdc1	7.46959e-10	0.102818	0.000129585	UP	NA	3.02621e-90	0.780624	0.39	0.215	9.77041e-86	UP	NA	concordant_up
Ahdc1	0.0127529	0.0522806	1	UP	NA	3.02621e-90	0.780624	0.39	0.215	9.77041e-86	UP	NA	concordant_up
Ahdc1	0.016428	0.0503901	1	UP	NA	3.02621e-90	0.780624	0.39	0.215	9.77041e-86	UP	NA	concordant_up
Ahdc1	3.43358e-63	0.259205	5.95668e-58	UP	NA	3.02621e-90	0.780624	0.39	0.215	9.77041e-86	UP	NA	concordant_up
Ahdc1	0.0177639	0.050129	1	UP	NA	3.02621e-90	0.780624	0.39	0.215	9.77041e-86	UP	NA	concordant_up
Ahdc1	0.000967398	0.0659297	1	UP	NA	3.02621e-90	0.780624	0.39	0.215	9.77041e-86	UP	NA	concordant_up
Ahi1	1.55215e-09	-0.0516222	0.000269271	DOWN	NA	0.000206319	-0.501839	0.064	0.08	1	DOWN	NA	concordant_down
Ahi1	8.44317e-20	0.150719	1.46475e-14	UP	NA	0.000206319	-0.501839	0.064	0.08	1	DOWN	NA	non concordant_dwnGE_upDA
Ahnak	0.784273	0.0187945	1	UP	low	2.15033e-56	0.480587	0.811	0.715	6.94254e-52	UP	low	NA
Ahnak	0.369201	0.0373314	1	UP	low	2.15033e-56	0.480587	0.811	0.715	6.94254e-52	UP	low	NA
Ahnak	0.268802	0.0384857	1	UP	low	2.15033e-56	0.480587	0.811	0.715	6.94254e-52	UP	low	NA
Ahnak	0.481254	0.0322768	1	UP	low	2.15033e-56	0.480587	0.811	0.715	6.94254e-52	UP	low	NA
Ahnak	0.0774989	0.0423867	1	UP	low	2.15033e-56	0.480587	0.811	0.715	6.94254e-52	UP	low	NA
Ahnak	3.08419e-14	0.119348	5.35055e-09	UP	NA	2.15033e-56	0.480587	0.811	0.715	6.94254e-52	UP	low	NA
Ahnak	0.432586	0.0280285	1	UP	low	2.15033e-56	0.480587	0.811	0.715	6.94254e-52	UP	low	NA
Ahnak	0.827992	0.0220691	1	UP	low	2.15033e-56	0.480587	0.811	0.715	6.94254e-52	UP	low	NA
Ahr	0.172883	0.035718	1	UP	low	0.00242447	0.0149437	0.234	0.203	1	UP	low	NA
Ahsa1	0.000366322	-0.0199788	1	DOWN	low	0.430356	-0.119203	0.15	0.14	1	DOWN	low	NA
Ahsa2	2.97558e-09	-0.0464956	0.000516212	DOWN	low	3.21865e-08	0.249161	0.15	0.114	0.00103917	UP	low	NA
AI429214	0.000333347	0.0759672	1	UP	NA	0.0369665	0.158137	0.015	0.011	1	UP	low	NA
AI467606	0.454032	0.0317342	1	UP	low	0.000109941	0.2259	0.062	0.046	1	UP	low	NA
AI467606	0.848617	0.0236187	1	UP	low	0.000109941	0.2259	0.062	0.046	1	UP	low	NA
AI597479	3.057e-06	0.0827846	0.530338	UP	NA	1.19326e-09	0.258388	0.108	0.075	3.85257e-05	UP	low	NA
AI597479	5.3445e-19	-0.12295	9.2718e-14	DOWN	NA	1.19326e-09	0.258388	0.108	0.075	3.85257e-05	UP	low	NA
AI661453	0.000183903	-0.0252797	1	DOWN	low	0.000469125	0.0477594	0.232	0.198	1	UP	low	NA
AI661453	2.75312e-15	0.129842	4.7762e-10	UP	NA	0.000469125	0.0477594	0.232	0.198	1	UP	low	NA
AI837181	3.50686e-16	-0.0843807	6.0838e-11	DOWN	NA	0.190538	-0.22775	0.177	0.179	1	DOWN	low	NA
AI837181	3.44275e-18	-0.0674414	5.97258e-13	DOWN	NA	0.190538	-0.22775	0.177	0.179	1	DOWN	low	NA
AI987944	0.00375397	-0.0168662	1	DOWN	low	0.107808	-0.0232156	0.082	0.073	1	DOWN	low	NA
Aif1l	0.164343	0.0453435	1	UP	low	1.73888e-31	0.629112	0.183	0.107	5.61413e-27	UP	NA	NA
Aif1l	7.89078e-10	0.115246	0.000136892	UP	NA	1.73888e-31	0.629112	0.183	0.107	5.61413e-27	UP	NA	concordant_up
Aifm1	0.0231514	-0.0101527	1	DOWN	low	1.01689e-18	0.336955	0.224	0.156	3.28314e-14	UP	low	NA
Aifm2	0.464913	0.0307402	1	UP	low	0.00212892	0.0501995	0.077	0.062	1	UP	low	NA
Aig1	0.00218784	0.0705496	1	UP	NA	4.63034e-22	-0.283342	0.704	0.725	1.49495e-17	DOWN	low	NA
Aig1	3.94162e-12	-0.083194	6.83804e-07	DOWN	NA	4.63034e-22	-0.283342	0.704	0.725	1.49495e-17	DOWN	low	NA
Aig1	4.39114e-35	-0.172594	7.61788e-30	DOWN	NA	4.63034e-22	-0.283342	0.704	0.725	1.49495e-17	DOWN	low	NA
Aig1	0.000157944	-0.0363914	1	DOWN	low	4.63034e-22	-0.283342	0.704	0.725	1.49495e-17	DOWN	low	NA
Aig1	0.00303679	-0.0166838	1	DOWN	low	4.63034e-22	-0.283342	0.704	0.725	1.49495e-17	DOWN	low	NA
Aip	2.04013e-10	-0.0554122	3.53928e-05	DOWN	NA	0.822039	-0.141857	0.132	0.127	1	DOWN	low	NA
Aip	0.000130438	-0.0235739	1	DOWN	low	0.822039	-0.141857	0.132	0.127	1	DOWN	low	NA
Ajuba	8.73249e-05	0.0687144	1	UP	NA	2.79024e-28	0.874586	0.096	0.046	9.00856e-24	UP	NA	concordant_up
Ajuba	0.753749	0.0232589	1	UP	low	2.79024e-28	0.874586	0.096	0.046	9.00856e-24	UP	NA	NA
Ak1	0.0934763	0.0477417	1	UP	low	7.44031e-209	1.60642	0.36	0.125	2.40218e-204	UP	NA	NA
Ak1	0.684727	0.0154105	1	UP	low	7.44031e-209	1.60642	0.36	0.125	2.40218e-204	UP	NA	NA
Ak2	0.000170543	-0.032971	1	DOWN	low	1.41269e-16	0.248007	0.357	0.27	4.56101e-12	UP	low	NA
Ak2	0.742232	0.0184499	1	UP	low	1.41269e-16	0.248007	0.357	0.27	4.56101e-12	UP	low	NA
Ak2	0.00938729	0.0585351	1	UP	NA	1.41269e-16	0.248007	0.357	0.27	4.56101e-12	UP	low	NA
Ak2	0.421323	0.0354985	1	UP	low	1.41269e-16	0.248007	0.357	0.27	4.56101e-12	UP	low	NA
Ak2	1.72521e-05	-0.0342705	1	DOWN	low	1.41269e-16	0.248007	0.357	0.27	4.56101e-12	UP	low	NA
Ak3	0.138693	0.0415396	1	UP	low	0.79287	-0.116138	0.314	0.293	1	DOWN	low	NA
Ak3	8.779e-09	0.106732	0.00152301	UP	NA	0.79287	-0.116138	0.314	0.293	1	DOWN	low	NA
Ak3	0.15433	0.0431651	1	UP	low	0.79287	-0.116138	0.314	0.293	1	DOWN	low	NA
Ak4	0.00319784	0.0636211	1	UP	NA	0.000142695	0.225712	0.122	0.099	1	UP	low	NA
Ak4	0.000787425	0.0719125	1	UP	NA	0.000142695	0.225712	0.122	0.099	1	UP	low	NA
Ak4	0.00259182	0.0722345	1	UP	NA	0.000142695	0.225712	0.122	0.099	1	UP	low	NA
Ak6	0.598477	0.0188493	1	UP	low	8.35226e-07	0.169397	0.113	0.085	0.0269661	UP	low	NA
Ak8	0.00214263	0.0692296	1	UP	NA	0.0276616	-0.504428	0.018	0.024	1	DOWN	NA	non concordant_dwnGE_upDA
Ak8	0.0265755	0.0481207	1	UP	low	0.0276616	-0.504428	0.018	0.024	1	DOWN	NA	NA
Ak9	9.19676e-24	-0.130208	1.59548e-18	DOWN	NA	3.4772e-51	-2.16583	0.019	0.077	1.12265e-46	DOWN	NA	concordant_down
Ak9	1.18907e-86	-0.270852	2.06284e-81	DOWN	NA	3.4772e-51	-2.16583	0.019	0.077	1.12265e-46	DOWN	NA	concordant_down
Ak9	1.21217e-42	-0.172494	2.10291e-37	DOWN	NA	3.4772e-51	-2.16583	0.019	0.077	1.12265e-46	DOWN	NA	concordant_down
Akap1	0.0124834	-0.0130098	1	DOWN	low	7.65969e-10	0.210252	0.19	0.143	2.47301e-05	UP	low	NA
Akap1	0.5807	0.0320628	1	UP	low	7.65969e-10	0.210252	0.19	0.143	2.47301e-05	UP	low	NA
Akap1	0.638016	0.017813	1	UP	low	7.65969e-10	0.210252	0.19	0.143	2.47301e-05	UP	low	NA
Akap1	0.0171623	0.0499906	1	UP	low	7.65969e-10	0.210252	0.19	0.143	2.47301e-05	UP	low	NA
Akap10	0.658708	0.0314134	1	UP	low	2.1017e-27	0.299784	0.504	0.389	6.78555e-23	UP	low	NA
Akap10	0.104452	0.0444579	1	UP	low	2.1017e-27	0.299784	0.504	0.389	6.78555e-23	UP	low	NA
Akap10	1.77937e-06	0.0859036	0.308691	UP	NA	2.1017e-27	0.299784	0.504	0.389	6.78555e-23	UP	low	NA
Akap11	0.0339462	-0.014462	1	DOWN	low	3.83917e-06	-0.186105	0.591	0.587	0.123951	DOWN	low	NA
Akap11	8.27849e-08	-0.0570036	0.0143618	DOWN	NA	3.83917e-06	-0.186105	0.591	0.587	0.123951	DOWN	low	NA
Akap11	0.741447	0.0103268	1	UP	low	3.83917e-06	-0.186105	0.591	0.587	0.123951	DOWN	low	NA
Akap11	0.303167	0.0392537	1	UP	low	3.83917e-06	-0.186105	0.591	0.587	0.123951	DOWN	low	NA
Akap11	0.0275679	0.0513556	1	UP	NA	3.83917e-06	-0.186105	0.591	0.587	0.123951	DOWN	low	NA
Akap12	0.127392	0.0447102	1	UP	low	0.817353	-0.0738999	0.011	0.01	1	DOWN	low	NA
Akap12	0.00120002	-0.0243335	1	DOWN	low	0.817353	-0.0738999	0.011	0.01	1	DOWN	low	NA
Akap13	1.67986e-08	0.10598	0.00291427	UP	NA	1.70893e-203	0.51969	0.992	0.971	5.51746e-199	UP	NA	concordant_up
Akap13	7.54921e-05	0.0750688	1	UP	NA	1.70893e-203	0.51969	0.992	0.971	5.51746e-199	UP	NA	concordant_up
Akap13	0.00844265	0.0655445	1	UP	NA	1.70893e-203	0.51969	0.992	0.971	5.51746e-199	UP	NA	concordant_up
Akap13	0.0396745	-0.0138587	1	DOWN	low	1.70893e-203	0.51969	0.992	0.971	5.51746e-199	UP	NA	NA
Akap13	0.103687	0.0415012	1	UP	low	1.70893e-203	0.51969	0.992	0.971	5.51746e-199	UP	NA	NA
Akap13	0.00439953	0.0645022	1	UP	NA	1.70893e-203	0.51969	0.992	0.971	5.51746e-199	UP	NA	concordant_up
Akap13	1.70241e-06	0.0882894	0.295339	UP	NA	1.70893e-203	0.51969	0.992	0.971	5.51746e-199	UP	NA	concordant_up
Akap13	2.41189e-18	0.150633	4.18422e-13	UP	NA	1.70893e-203	0.51969	0.992	0.971	5.51746e-199	UP	NA	concordant_up
Akap13	1.00143e-11	-0.0763739	1.73731e-06	DOWN	NA	1.70893e-203	0.51969	0.992	0.971	5.51746e-199	UP	NA	non concordant_upGE_dwnDA
Akap13	7.62557e-07	0.0952972	0.132291	UP	NA	1.70893e-203	0.51969	0.992	0.971	5.51746e-199	UP	NA	concordant_up
Akap13	0.0349969	0.0521246	1	UP	NA	1.70893e-203	0.51969	0.992	0.971	5.51746e-199	UP	NA	concordant_up
Akap13	0.0026338	0.0673802	1	UP	NA	1.70893e-203	0.51969	0.992	0.971	5.51746e-199	UP	NA	concordant_up
Akap13	0.00309268	0.0584391	1	UP	NA	1.70893e-203	0.51969	0.992	0.971	5.51746e-199	UP	NA	concordant_up
Akap13	0.789282	0.0200774	1	UP	low	1.70893e-203	0.51969	0.992	0.971	5.51746e-199	UP	NA	NA
Akap13	6.21844e-05	0.0759563	1	UP	NA	1.70893e-203	0.51969	0.992	0.971	5.51746e-199	UP	NA	concordant_up
Akap17b	0.293307	0.036974	1	UP	low	9.86714e-20	0.953728	0.074	0.037	3.18571e-15	UP	NA	NA
Akap5	3.70487e-08	0.095976	0.00642732	UP	NA	7.5256e-140	1.57433	0.427	0.227	2.42972e-135	UP	NA	concordant_up
Akap7	3.50669e-67	-0.243272	6.0835e-62	DOWN	NA	2.91986e-165	-1.36501	0.235	0.438	9.42706e-161	DOWN	NA	concordant_down
Akap7	0.883181	0.0226219	1	UP	low	2.91986e-165	-1.36501	0.235	0.438	9.42706e-161	DOWN	NA	NA
Akap7	5.05084e-10	-0.062145	8.76234e-05	DOWN	NA	2.91986e-165	-1.36501	0.235	0.438	9.42706e-161	DOWN	NA	concordant_down
Akap7	2.26713e-30	-0.14919	3.93309e-25	DOWN	NA	2.91986e-165	-1.36501	0.235	0.438	9.42706e-161	DOWN	NA	concordant_down
Akap7	0.0258139	-0.0162645	1	DOWN	low	2.91986e-165	-1.36501	0.235	0.438	9.42706e-161	DOWN	NA	NA
Akap7	0.839012	0.019121	1	UP	low	2.91986e-165	-1.36501	0.235	0.438	9.42706e-161	DOWN	NA	NA
Akap7	0.502773	0.0104825	1	UP	low	2.91986e-165	-1.36501	0.235	0.438	9.42706e-161	DOWN	NA	NA
Akap7	0.0001978	0.0737703	1	UP	NA	2.91986e-165	-1.36501	0.235	0.438	9.42706e-161	DOWN	NA	non concordant_dwnGE_upDA
Akap8l	0.757205	0.0174213	1	UP	low	9.23234e-14	0.183776	0.6	0.503	2.98075e-09	UP	low	NA
Akap8l	0.691908	0.0246444	1	UP	low	9.23234e-14	0.183776	0.6	0.503	2.98075e-09	UP	low	NA
Akap9	2.99317e-06	-0.0513774	0.519265	DOWN	NA	0.0180083	-0.074923	0.847	0.829	1	DOWN	low	NA
Akap9	0.191072	0.0417588	1	UP	low	0.0180083	-0.074923	0.847	0.829	1	DOWN	low	NA
Akip1	0.0138752	0.0532293	1	UP	NA	1.0128e-05	0.242958	0.076	0.056	0.326993	UP	low	NA
Akip1	0.0909365	0.0483149	1	UP	low	1.0128e-05	0.242958	0.076	0.056	0.326993	UP	low	NA
Akirin1	0.364457	0.0286696	1	UP	low	0.00440599	0.0231842	0.342	0.301	1	UP	low	NA
Akirin2	0.0231304	0.0510344	1	UP	NA	0.786101	-0.0818165	0.302	0.285	1	DOWN	low	NA
Akna	1.38178e-10	-0.0759575	2.39716e-05	DOWN	NA	0.390938	-0.364792	0.045	0.047	1	DOWN	low	NA
Akr1a1	0.329546	0.0113311	1	UP	low	6.28532e-43	0.274633	0.833	0.747	2.02928e-38	UP	low	NA
Akr1a1	1.83407e-07	0.10145	0.0318179	UP	NA	6.28532e-43	0.274633	0.833	0.747	2.02928e-38	UP	low	NA
Akr1b3	4.29076e-16	0.12801	7.44373e-11	UP	NA	7.46616e-79	-1.09244	0.247	0.373	2.41052e-74	DOWN	NA	non concordant_dwnGE_upDA
Akr1b3	0.00962713	-0.0152863	1	DOWN	low	7.46616e-79	-1.09244	0.247	0.373	2.41052e-74	DOWN	NA	NA
Akr1b8	8.21202e-09	0.111755	0.00142465	UP	NA	9.47537e-12	0.32698	0.117	0.08	3.05922e-07	UP	low	NA
Akr1b8	9.31118e-08	0.105856	0.0161533	UP	NA	9.47537e-12	0.32698	0.117	0.08	3.05922e-07	UP	low	NA
Akr1c14	0.474989	0.0111021	1	UP	low	0.0979865	-0.18898	0.051	0.057	1	DOWN	low	NA
Akr1c19	0.00159106	-0.0191133	1	DOWN	low	3.47362e-47	-0.791937	0.273	0.367	1.12149e-42	DOWN	NA	NA
Akr1c19	0.441481	0.0271736	1	UP	low	3.47362e-47	-0.791937	0.273	0.367	1.12149e-42	DOWN	NA	NA
Akr1e1	0.00111756	0.0692727	1	UP	NA	1.94654e-42	1.01587	0.119	0.051	6.28458e-38	UP	NA	concordant_up
Akr1e1	0.591352	0.0285966	1	UP	low	1.94654e-42	1.01587	0.119	0.051	6.28458e-38	UP	NA	NA
Akr7a5	4.83296e-05	0.0736434	1	UP	NA	0.00112048	-0.334486	0.232	0.242	1	DOWN	low	NA
Akr7a5	0.0143658	-0.0110487	1	DOWN	low	0.00112048	-0.334486	0.232	0.242	1	DOWN	low	NA
Akt1	0.00206242	0.0593987	1	UP	NA	0.309194	-0.0450147	0.36	0.33	1	DOWN	low	NA
Akt1	4.56769e-05	0.0745419	1	UP	NA	0.309194	-0.0450147	0.36	0.33	1	DOWN	low	NA
Akt1	7.19341e-09	-0.0560406	0.00124794	DOWN	NA	0.309194	-0.0450147	0.36	0.33	1	DOWN	low	NA
Akt1	0.000473228	0.0680671	1	UP	NA	0.309194	-0.0450147	0.36	0.33	1	DOWN	low	NA
Akt1	0.0609888	0.0469392	1	UP	low	0.309194	-0.0450147	0.36	0.33	1	DOWN	low	NA
Akt1s1	0.973574	0.0209176	1	UP	low	4.58161e-43	0.575896	0.299	0.187	1.47922e-38	UP	NA	NA
Akt2	0.00054159	-0.0336834	1	DOWN	low	1.35732e-12	0.153321	0.524	0.436	4.38224e-08	UP	low	NA
Akt3	2.72945e-05	0.0766662	1	UP	NA	1.59962e-09	0.489592	0.168	0.13	5.16452e-05	UP	low	NA
Akt3	0.199256	0.0361448	1	UP	low	1.59962e-09	0.489592	0.168	0.13	5.16452e-05	UP	low	NA
Aktip	2.80278e-22	-0.0826798	4.86234e-17	DOWN	NA	5.46863e-19	0.329276	0.269	0.193	1.7656e-14	UP	low	NA
Alad	1.15709e-16	-0.0965845	2.00736e-11	DOWN	NA	0.450139	-0.0413978	0.49	0.449	1	DOWN	low	NA
Alad	0.389232	0.0119471	1	UP	low	0.450139	-0.0413978	0.49	0.449	1	DOWN	low	NA
Alas1	0.00754155	0.0615422	1	UP	NA	7.0979e-20	-0.408539	0.437	0.479	2.29163e-15	DOWN	low	NA
Alas1	2.14547e-39	-0.167622	3.72203e-34	DOWN	NA	7.0979e-20	-0.408539	0.437	0.479	2.29163e-15	DOWN	low	NA
Alas1	0.00358894	0.0600346	1	UP	NA	7.0979e-20	-0.408539	0.437	0.479	2.29163e-15	DOWN	low	NA
Alas1	0.0141984	-0.0134966	1	DOWN	low	7.0979e-20	-0.408539	0.437	0.479	2.29163e-15	DOWN	low	NA
Alcam	0.00737279	0.0636795	1	UP	NA	0	-0.650029	0.998	1	0	DOWN	NA	non concordant_dwnGE_upDA
Alcam	2.766e-16	-0.102139	4.79853e-11	DOWN	NA	0	-0.650029	0.998	1	0	DOWN	NA	concordant_down
Alcam	0.00103062	-0.0203475	1	DOWN	low	0	-0.650029	0.998	1	0	DOWN	NA	NA
Alcam	2.55648e-16	0.146852	4.43506e-11	UP	NA	0	-0.650029	0.998	1	0	DOWN	NA	non concordant_dwnGE_upDA
Alcam	0.141375	0.0381968	1	UP	low	0	-0.650029	0.998	1	0	DOWN	NA	NA
Alcam	0.494374	0.0144189	1	UP	low	0	-0.650029	0.998	1	0	DOWN	NA	NA
Alcam	2.99705e-85	-0.264782	5.19937e-80	DOWN	NA	0	-0.650029	0.998	1	0	DOWN	NA	concordant_down
Alcam	5.83864e-05	-0.0309526	1	DOWN	low	0	-0.650029	0.998	1	0	DOWN	NA	NA
Aldh18a1	4.34285e-15	-0.0981563	7.53411e-10	DOWN	NA	2.08912e-49	1.46064	0.086	0.026	6.74494e-45	UP	NA	non concordant_upGE_dwnDA
Aldh18a1	0.00381445	0.0597373	1	UP	NA	2.08912e-49	1.46064	0.086	0.026	6.74494e-45	UP	NA	concordant_up
Aldh18a1	0.733137	0.0189186	1	UP	low	2.08912e-49	1.46064	0.086	0.026	6.74494e-45	UP	NA	NA
Aldh18a1	0.00749458	-0.0114894	1	DOWN	low	2.08912e-49	1.46064	0.086	0.026	6.74494e-45	UP	NA	NA
Aldh18a1	0.00172326	0.071279	1	UP	NA	2.08912e-49	1.46064	0.086	0.026	6.74494e-45	UP	NA	concordant_up
Aldh18a1	4.82122e-07	0.0902887	0.08364	UP	NA	2.08912e-49	1.46064	0.086	0.026	6.74494e-45	UP	NA	concordant_up
Aldh1a1	0.0103465	0.0579815	1	UP	NA	2.36952e-44	-0.794178	0.168	0.262	7.65024e-40	DOWN	NA	non concordant_dwnGE_upDA
Aldh1a7	7.36543e-17	-0.104392	1.27778e-11	DOWN	NA	4.27502e-82	-0.83293	0.394	0.523	1.38023e-77	DOWN	NA	concordant_down
Aldh1l1	0.0151936	0.0581507	1	UP	NA	0.00187393	-0.435017	0.13	0.144	1	DOWN	low	NA
Aldh1l1	0.000730026	-0.027962	1	DOWN	low	0.00187393	-0.435017	0.13	0.144	1	DOWN	low	NA
Aldh1l1	3.8511e-15	-0.09036	6.681e-10	DOWN	NA	0.00187393	-0.435017	0.13	0.144	1	DOWN	low	NA
Aldh1l1	0.0259874	-0.0130123	1	DOWN	low	0.00187393	-0.435017	0.13	0.144	1	DOWN	low	NA
Aldh1l1	0.00904906	0.0576799	1	UP	NA	0.00187393	-0.435017	0.13	0.144	1	DOWN	low	NA
Aldh2	0.0133071	0.0525344	1	UP	NA	2.98923e-89	-0.395382	0.842	0.886	9.65104e-85	DOWN	low	NA
Aldh2	0.00262775	-0.0152633	1	DOWN	low	2.98923e-89	-0.395382	0.842	0.886	9.65104e-85	DOWN	low	NA
Aldh2	0.0011443	-0.0174099	1	DOWN	low	2.98923e-89	-0.395382	0.842	0.886	9.65104e-85	DOWN	low	NA
Aldh3a2	1.58243e-07	-0.0618567	0.0274525	DOWN	NA	0.715396	-0.137931	0.405	0.379	1	DOWN	low	NA
Aldh3a2	7.61168e-09	-0.0470676	0.0013205	DOWN	low	0.715396	-0.137931	0.405	0.379	1	DOWN	low	NA
Aldh3b1	0.978469	0.019962	1	UP	low	0.0043625	-0.564841	0.047	0.058	1	DOWN	NA	NA
Aldh4a1	6.59066e-09	-0.0501372	0.00114337	DOWN	NA	1.13436e-29	-0.829877	0.152	0.221	3.6624e-25	DOWN	NA	concordant_down
Aldh5a1	0.005863	0.0634854	1	UP	NA	3.15128e-10	0.424104	0.075	0.047	1.01742e-05	UP	low	NA
Aldh7a1	0.00168183	-0.0162211	1	DOWN	low	0.000423436	0.0456459	0.213	0.18	1	UP	low	NA
Aldh9a1	0.561112	0.0324352	1	UP	low	0.0333214	-0.0374996	0.271	0.241	1	DOWN	low	NA
Aldh9a1	0.0124162	0.0525014	1	UP	NA	0.0333214	-0.0374996	0.271	0.241	1	DOWN	low	NA
Aldoa	5.16742e-13	-0.0579218	8.9646e-08	DOWN	NA	0.058292	-0.126732	0.524	0.504	1	DOWN	low	NA
Alg1	1.64999e-06	0.0806539	0.286245	UP	NA	0.438149	-0.247025	0.079	0.073	1	DOWN	low	NA
Alg10b	1.09625e-08	-0.0555114	0.00190181	DOWN	NA	1.01942e-16	0.294111	0.238	0.17	3.29129e-12	UP	low	NA
Alg12	1.74968e-20	-0.12108	3.03541e-15	DOWN	NA	2.3714e-12	0.52718	0.082	0.05	7.6563e-08	UP	NA	non concordant_upGE_dwnDA
Alg13	0.00814136	0.0608277	1	UP	NA	1.18379e-17	0.35647	0.259	0.19	3.82197e-13	UP	low	NA
Alg14	0.00405068	-0.0151252	1	DOWN	low	1.96832e-06	0.0462784	0.22	0.177	0.0635491	UP	low	NA
Alg14	0.00346267	0.0600053	1	UP	NA	1.96832e-06	0.0462784	0.22	0.177	0.0635491	UP	low	NA
Alg2	0.316706	0.0378289	1	UP	low	0.583543	-0.24505	0.106	0.106	1	DOWN	low	NA
Alg5	6.48767e-05	0.0678565	1	UP	NA	4.37385e-09	0.270527	0.126	0.091	0.000141214	UP	low	NA
Alg6	7.91965e-06	0.0776052	1	UP	NA	6.9094e-07	0.153604	0.153	0.119	0.0223077	UP	low	NA
Alg8	1.7119e-07	0.0986183	0.0296985	UP	NA	2.36256e-17	0.531509	0.096	0.055	7.62776e-13	UP	NA	concordant_up
Alg8	0.0777608	0.0454818	1	UP	low	2.36256e-17	0.531509	0.096	0.055	7.62776e-13	UP	NA	NA
Alg9	0.00616215	0.0662288	1	UP	NA	6.72371e-14	0.321136	0.169	0.118	2.17082e-09	UP	low	NA
Alg9	4.41657e-07	0.0969949	0.07662	UP	NA	6.72371e-14	0.321136	0.169	0.118	2.17082e-09	UP	low	NA
Alg9	3.84751e-88	-0.275216	6.67478e-83	DOWN	NA	6.72371e-14	0.321136	0.169	0.118	2.17082e-09	UP	low	NA
Alk	0.0235881	-0.0100104	1	DOWN	low	1.67208e-12	1.73346	0.024	0.008	5.39847e-08	UP	NA	NA
Alk	0.000569227	0.0634137	1	UP	NA	1.67208e-12	1.73346	0.024	0.008	5.39847e-08	UP	NA	concordant_up
Alk	0.471395	0.0320311	1	UP	low	1.67208e-12	1.73346	0.024	0.008	5.39847e-08	UP	NA	NA
Alkbh1	0.00016882	0.0787153	1	UP	NA	2.8184e-32	0.477128	0.262	0.168	9.09949e-28	UP	low	NA
Alkbh1	0.635879	0.0197285	1	UP	low	2.8184e-32	0.477128	0.262	0.168	9.09949e-28	UP	low	NA
Alkbh2	0.403121	0.0383387	1	UP	low	0.00369286	0.137653	0.034	0.025	1	UP	low	NA
Alkbh3	0.887534	0.0237893	1	UP	low	1.59758e-13	0.244033	0.242	0.179	5.15796e-09	UP	low	NA
Alkbh6	6.47786e-07	-0.0464137	0.11238	DOWN	low	5.08708e-09	0.270681	0.097	0.067	0.000164241	UP	low	NA
Alkbh7	2.22894e-10	-0.0562839	3.86684e-05	DOWN	NA	0.121095	-0.208466	0.115	0.103	1	DOWN	low	NA
Alms1	1.6586e-06	0.088675	0.287738	UP	NA	2.77515e-17	0.253547	0.559	0.465	8.95986e-13	UP	low	NA
Alms1	0.0657277	0.0485479	1	UP	low	2.77515e-17	0.253547	0.559	0.465	8.95986e-13	UP	low	NA
Alpk1	2.04179e-42	-0.181591	3.54216e-37	DOWN	NA	0.0161113	-0.404825	0.148	0.159	1	DOWN	low	NA
Alpk1	2.71945e-37	0.187079	4.71779e-32	UP	NA	0.0161113	-0.404825	0.148	0.159	1	DOWN	low	NA
Alpk2	0.00115098	0.0678616	1	UP	NA	1.12723e-12	1.09362	0.032	0.013	3.63936e-08	UP	NA	concordant_up
Alpk2	6.84891e-18	0.148501	1.18817e-12	UP	NA	1.12723e-12	1.09362	0.032	0.013	3.63936e-08	UP	NA	concordant_up
Alpk2	6.4077e-38	0.204336	1.11163e-32	UP	NA	1.12723e-12	1.09362	0.032	0.013	3.63936e-08	UP	NA	concordant_up
Alpk3	1.02587e-09	0.1116	0.000177971	UP	NA	1.69888e-14	0.727945	0.066	0.036	5.48501e-10	UP	NA	concordant_up
Alpk3	1.37094e-06	0.0899869	0.237834	UP	NA	1.69888e-14	0.727945	0.066	0.036	5.48501e-10	UP	NA	concordant_up
Alpl	0.663554	0.0148783	1	UP	low	0.140475	-0.374867	0.033	0.037	1	DOWN	low	NA
Alpl	6.62947e-07	-0.0490988	0.11501	DOWN	low	0.140475	-0.374867	0.033	0.037	1	DOWN	low	NA
Als2cl	0.530232	0.0100816	1	UP	low	8.23151e-30	0.519984	0.23	0.146	2.65762e-25	UP	NA	NA
Alyref2	0.0227115	0.0514584	1	UP	NA	0.0176929	0.0819224	0.049	0.04	1	UP	low	NA
Amacr	0.76958	0.0220165	1	UP	low	0.0139813	0.050313	0.046	0.037	1	UP	low	NA
Ambra1	0.962495	0.0257722	1	UP	low	3.3986e-18	0.181975	0.764	0.678	1.09727e-13	UP	low	NA
Ambra1	0.388613	0.0386113	1	UP	low	3.3986e-18	0.181975	0.764	0.678	1.09727e-13	UP	low	NA
Amd1	4.48965e-18	0.140867	7.78877e-13	UP	NA	0.00560959	0.0743533	0.398	0.359	1	UP	low	NA
Amd1	0.824631	0.0211121	1	UP	low	0.00560959	0.0743533	0.398	0.359	1	UP	low	NA
Amd1	1.94526e-05	0.0886984	1	UP	NA	0.00560959	0.0743533	0.398	0.359	1	UP	low	NA
Amdhd2	0.481527	0.0261546	1	UP	low	0.68753	-0.105518	0.14	0.133	1	DOWN	low	NA
Amdhd2	0.74203	0.0204974	1	UP	low	0.68753	-0.105518	0.14	0.133	1	DOWN	low	NA
Amer1	0.437303	0.0101804	1	UP	low	0.000217056	-0.33964	0.247	0.262	1	DOWN	low	NA
Amfr	0.348056	0.0117208	1	UP	low	0.113952	-0.140091	0.456	0.435	1	DOWN	low	NA
Amhr2	3.07155e-06	-0.0415864	0.532861	DOWN	low	0.94333	-0.231962	0.038	0.037	1	DOWN	low	NA
Amigo1	0.00283928	0.0665738	1	UP	NA	0.025569	-0.564292	0.045	0.053	1	DOWN	NA	non concordant_dwnGE_upDA
Amigo1	4.46204e-37	-0.164763	7.74088e-32	DOWN	NA	0.025569	-0.564292	0.045	0.053	1	DOWN	NA	concordant_down
Amigo2	1.49683e-09	0.103145	0.000259674	UP	NA	0.195681	0.198475	0.012	0.01	1	UP	low	NA
Ammecr1	0.943345	0.0228537	1	UP	low	2.67395e-28	0.47355	0.256	0.17	8.6331e-24	UP	low	NA
Amn1	2.42718e-11	-0.0739454	4.21075e-06	DOWN	NA	1.27447e-10	0.270811	0.234	0.182	4.11475e-06	UP	low	NA
Amn1	0.0293101	0.047246	1	UP	low	1.27447e-10	0.270811	0.234	0.182	4.11475e-06	UP	low	NA
Amn1	0.00346353	0.0614196	1	UP	NA	1.27447e-10	0.270811	0.234	0.182	4.11475e-06	UP	low	NA
Amn1	6.07942e-05	-0.0258975	1	DOWN	low	1.27447e-10	0.270811	0.234	0.182	4.11475e-06	UP	low	NA
Amot	0.139319	0.0398466	1	UP	low	7.77351e-06	0.346996	0.053	0.036	0.250976	UP	low	NA
Amot	0.0120097	-0.0156453	1	DOWN	low	7.77351e-06	0.346996	0.053	0.036	0.250976	UP	low	NA
Amotl1	0.0201185	-0.0100718	1	DOWN	low	1.82453e-05	0.027515	0.357	0.3	0.589066	UP	low	NA
Amotl1	0.171564	0.0449596	1	UP	low	1.82453e-05	0.027515	0.357	0.3	0.589066	UP	low	NA
Amotl2	9.47531e-05	-0.0275261	1	DOWN	low	2.45456e-38	-0.528343	0.469	0.537	7.92479e-34	DOWN	NA	NA
Amotl2	0.00115285	-0.0163091	1	DOWN	low	2.45456e-38	-0.528343	0.469	0.537	7.92479e-34	DOWN	NA	NA
Amotl2	1.56603e-18	-0.102585	2.71679e-13	DOWN	NA	2.45456e-38	-0.528343	0.469	0.537	7.92479e-34	DOWN	NA	concordant_down
Amotl2	1.9888e-22	0.162763	3.45024e-17	UP	NA	2.45456e-38	-0.528343	0.469	0.537	7.92479e-34	DOWN	NA	non concordant_dwnGE_upDA
Ampd2	0.165068	0.0416318	1	UP	low	0.00452198	0.0681912	0.042	0.032	1	UP	low	NA
Ampd3	3.11183e-07	0.0850077	0.0539849	UP	NA	3.69752e-21	1.18329	0.044	0.016	1.19378e-16	UP	NA	concordant_up
Ampd3	0.000393165	0.0721643	1	UP	NA	3.69752e-21	1.18329	0.044	0.016	1.19378e-16	UP	NA	concordant_up
Amt	0.538997	0.0296958	1	UP	low	9.55049e-16	0.71929	0.071	0.038	3.08347e-11	UP	NA	NA
Amt	0.000912227	-0.0230178	1	DOWN	low	9.55049e-16	0.71929	0.071	0.038	3.08347e-11	UP	NA	NA
Amz2	6.70722e-17	-0.0686623	1.16359e-11	DOWN	NA	1.49345e-10	0.179048	0.22	0.167	4.82175e-06	UP	low	NA
Amz2	0.0406196	0.0533343	1	UP	NA	1.49345e-10	0.179048	0.22	0.167	4.82175e-06	UP	low	NA
Anapc1	0.1509	0.0455004	1	UP	low	1.09262e-57	0.517913	0.483	0.327	3.52762e-53	UP	NA	NA
Anapc13	1.76562e-09	-0.0614973	0.000306306	DOWN	NA	0.308162	-0.0573276	0.368	0.338	1	DOWN	low	NA
Anapc13	0.295761	0.0365786	1	UP	low	0.308162	-0.0573276	0.368	0.338	1	DOWN	low	NA
Anapc13	0.0018576	-0.0205175	1	DOWN	low	0.308162	-0.0573276	0.368	0.338	1	DOWN	low	NA
Anapc16	0.990106	0.0236484	1	UP	low	0.000578069	0.029044	0.302	0.262	1	UP	low	NA
Anapc16	0.993848	0.0216245	1	UP	low	0.000578069	0.029044	0.302	0.262	1	UP	low	NA
Anapc2	0.0702708	0.0440785	1	UP	low	1.49028e-09	0.141966	0.244	0.188	4.81152e-05	UP	low	NA
Anapc2	1.4984e-42	0.214407	2.59947e-37	UP	NA	1.49028e-09	0.141966	0.244	0.188	4.81152e-05	UP	low	NA
Anapc4	0.27042	0.0387534	1	UP	low	2.05342e-06	0.0932868	0.492	0.425	0.0662968	UP	low	NA
Anapc4	0.561648	0.0114264	1	UP	low	2.05342e-06	0.0932868	0.492	0.425	0.0662968	UP	low	NA
Anapc4	1.5235e-06	-0.036321	0.264301	DOWN	low	2.05342e-06	0.0932868	0.492	0.425	0.0662968	UP	low	NA
Anapc5	2.79191e-07	-0.0397443	0.0484349	DOWN	low	1.27264e-22	0.286328	0.536	0.428	4.10884e-18	UP	low	NA
Anapc5	9.70059e-12	-0.0682842	1.68289e-06	DOWN	NA	1.27264e-22	0.286328	0.536	0.428	4.10884e-18	UP	low	NA
Ang	0.767982	0.0215959	1	UP	low	8.27134e-196	-1.95378	0.115	0.325	2.67048e-191	DOWN	NA	NA
Ang	0.237871	0.0355006	1	UP	low	8.27134e-196	-1.95378	0.115	0.325	2.67048e-191	DOWN	NA	NA
Angel1	0.577371	0.0122354	1	UP	low	0.000310836	0.366413	0.025	0.016	1	UP	low	NA
Angel1	9.2283e-13	-0.0662541	1.60095e-07	DOWN	NA	0.000310836	0.366413	0.025	0.016	1	UP	low	NA
Angel2	6.95824e-05	-0.0254619	1	DOWN	low	0.156799	-0.224587	0.31	0.3	1	DOWN	low	NA
Angptl2	8.04266e-74	0.232131	1.39526e-68	UP	NA	1.55325e-13	1.0238	0.033	0.014	5.01482e-09	UP	NA	concordant_up
Angptl2	1.74017e-14	0.126922	3.01889e-09	UP	NA	1.55325e-13	1.0238	0.033	0.014	5.01482e-09	UP	NA	concordant_up
Angptl4	0.424115	0.030794	1	UP	low	0.401035	-0.0987719	0.057	0.052	1	DOWN	low	NA
Ank	2.6778e-46	-0.186426	4.64552e-41	DOWN	NA	0.00176559	-0.496555	0.072	0.086	1	DOWN	low	NA
Ank	3.90098e-78	0.292332	6.76754e-73	UP	NA	0.00176559	-0.496555	0.072	0.086	1	DOWN	low	NA
Ank	5.73635e-72	-0.25054	9.95159e-67	DOWN	NA	0.00176559	-0.496555	0.072	0.086	1	DOWN	low	NA
Ank	1.6232e-05	-0.0445353	1	DOWN	low	0.00176559	-0.496555	0.072	0.086	1	DOWN	low	NA
Ank	0.00256319	-0.019078	1	DOWN	low	0.00176559	-0.496555	0.072	0.086	1	DOWN	low	NA
Ank1	0.000625188	0.0691846	1	UP	NA	2.10326e-05	1.10381	0.015	0.007	0.679058	UP	NA	concordant_up
Ank2	0.000536821	0.0622493	1	UP	NA	1.23145e-10	1.29618	0.021	0.008	3.97586e-06	UP	NA	concordant_up
Ank3	0.956756	0.0188739	1	UP	low	0	-0.476639	0.999	1	0	DOWN	low	NA
Ank3	1.03041e-23	-0.115733	1.78758e-18	DOWN	NA	0	-0.476639	0.999	1	0	DOWN	low	NA
Ank3	1.65546e-18	-0.0982432	2.87194e-13	DOWN	NA	0	-0.476639	0.999	1	0	DOWN	low	NA
Ank3	0.174771	0.0375656	1	UP	low	0	-0.476639	0.999	1	0	DOWN	low	NA
Ank3	0.000278401	0.079535	1	UP	NA	0	-0.476639	0.999	1	0	DOWN	low	NA
Ank3	0.000225219	0.0808844	1	UP	NA	0	-0.476639	0.999	1	0	DOWN	low	NA
Ank3	2.35169e-11	-0.0765442	4.07978e-06	DOWN	NA	0	-0.476639	0.999	1	0	DOWN	low	NA
Ank3	0.000188915	0.0689241	1	UP	NA	0	-0.476639	0.999	1	0	DOWN	low	NA
Ank3	8.79412e-46	0.229974	1.52563e-40	UP	NA	0	-0.476639	0.999	1	0	DOWN	low	NA
Ank3	0.135395	0.0474004	1	UP	low	0	-0.476639	0.999	1	0	DOWN	low	NA
Ank3	5.03031e-22	-0.111674	8.72674e-17	DOWN	NA	0	-0.476639	0.999	1	0	DOWN	low	NA
Ank3	0.634702	0.031703	1	UP	low	0	-0.476639	0.999	1	0	DOWN	low	NA
Ank3	1.38384e-20	-0.0933294	2.40072e-15	DOWN	NA	0	-0.476639	0.999	1	0	DOWN	low	NA
Ank3	4.36844e-11	0.112425	7.57849e-06	UP	NA	0	-0.476639	0.999	1	0	DOWN	low	NA
Ank3	2.24133e-08	0.0986319	0.00388832	UP	NA	0	-0.476639	0.999	1	0	DOWN	low	NA
Ank3	0.0134442	0.0584074	1	UP	NA	0	-0.476639	0.999	1	0	DOWN	low	NA
Ank3	3.87518e-05	0.0865232	1	UP	NA	0	-0.476639	0.999	1	0	DOWN	low	NA
Ankar	0.259446	0.0395449	1	UP	low	0.481765	-0.0737171	0.01	0.009	1	DOWN	low	NA
Ankfn1	0.00795616	-0.0201466	1	DOWN	low	1.58776e-99	1.63276	0.203	0.076	5.12626e-95	UP	NA	NA
Ankfy1	0.058426	0.0521492	1	UP	low	1.14821e-49	0.495576	0.435	0.292	3.7071e-45	UP	low	NA
Ankhd1	1.46766e-26	-0.0859592	2.54614e-21	DOWN	NA	4.32758e-16	0.143323	0.886	0.822	1.3972e-11	UP	low	NA
Ankle2	1.8389e-05	-0.0310608	1	DOWN	low	7.6678e-08	0.0844186	0.291	0.235	0.00247563	UP	low	NA
Ankmy1	0.00139908	0.0609412	1	UP	NA	0.085471	0.272486	0.012	0.009	1	UP	low	NA
Ankmy2	0.851655	0.0151135	1	UP	low	1.57316e-54	0.731595	0.277	0.157	5.07909e-50	UP	NA	NA
Ankra2	0.310659	0.0102865	1	UP	low	0.00322641	-0.03286	0.175	0.149	1	DOWN	low	NA
Ankrd10	0.00333999	-0.0164223	1	DOWN	low	0.000707762	0.0415243	0.482	0.425	1	UP	low	NA
Ankrd10	9.73204e-28	0.176152	1.68834e-22	UP	NA	0.000707762	0.0415243	0.482	0.425	1	UP	low	NA
Ankrd11	0.130575	0.0478755	1	UP	low	1.22696e-06	0.0775833	0.88	0.836	0.0396135	UP	low	NA
Ankrd12	0.176055	0.0350881	1	UP	low	2.48547e-06	-0.158966	0.739	0.729	0.0802459	DOWN	low	NA
Ankrd12	1.70314e-11	0.123586	2.95466e-06	UP	NA	2.48547e-06	-0.158966	0.739	0.729	0.0802459	DOWN	low	NA
Ankrd13a	3.96337e-22	-0.11616	6.87578e-17	DOWN	NA	6.87872e-24	-0.53837	0.314	0.371	2.22086e-19	DOWN	NA	concordant_down
Ankrd13a	2.07875e-44	-0.183155	3.60628e-39	DOWN	NA	6.87872e-24	-0.53837	0.314	0.371	2.22086e-19	DOWN	NA	concordant_down
Ankrd13b	0.21302	0.0423935	1	UP	low	0.144371	0.0320047	0.025	0.021	1	UP	low	NA
Ankrd13d	0.530393	0.0301774	1	UP	low	0.196811	-0.0683413	0.014	0.011	1	DOWN	low	NA
Ankrd16	0.000291375	-0.022276	1	DOWN	low	6.88574e-16	0.345234	0.194	0.136	2.22313e-11	UP	low	NA
Ankrd17	0.027537	-0.0145801	1	DOWN	low	2.21081e-51	0.265233	0.946	0.891	7.13782e-47	UP	low	NA
Ankrd17	0.980092	0.021401	1	UP	low	2.21081e-51	0.265233	0.946	0.891	7.13782e-47	UP	low	NA
Ankrd23	6.02434e-07	-0.0529622	0.104512	DOWN	NA	0.224357	-0.36197	0.029	0.033	1	DOWN	low	NA
Ankrd26	9.28454e-10	0.11092	0.000161071	UP	NA	1.64534e-17	0.427713	0.13	0.081	5.31215e-13	UP	low	NA
Ankrd26	0.00426401	0.0665719	1	UP	NA	1.64534e-17	0.427713	0.13	0.081	5.31215e-13	UP	low	NA
Ankrd29	0.985447	0.0190953	1	UP	low	2.09154e-45	1.08667	0.13	0.057	6.75275e-41	UP	NA	NA
Ankrd29	0.422364	0.0355814	1	UP	low	2.09154e-45	1.08667	0.13	0.057	6.75275e-41	UP	NA	NA
Ankrd29	0.024475	-0.011937	1	DOWN	low	2.09154e-45	1.08667	0.13	0.057	6.75275e-41	UP	NA	NA
Ankrd29	0.00278441	0.0653001	1	UP	NA	2.09154e-45	1.08667	0.13	0.057	6.75275e-41	UP	NA	concordant_up
Ankrd29	0.0753047	0.0486733	1	UP	low	2.09154e-45	1.08667	0.13	0.057	6.75275e-41	UP	NA	NA
Ankrd29	8.25163e-05	-0.0383293	1	DOWN	low	2.09154e-45	1.08667	0.13	0.057	6.75275e-41	UP	NA	NA
Ankrd33b	0.0318012	0.0502699	1	UP	NA	0.0475208	-0.502241	0.007	0.011	1	DOWN	NA	non concordant_dwnGE_upDA
Ankrd33b	0.000480371	0.0604683	1	UP	NA	0.0475208	-0.502241	0.007	0.011	1	DOWN	NA	non concordant_dwnGE_upDA
Ankrd33b	0.00201157	-0.0259196	1	DOWN	low	0.0475208	-0.502241	0.007	0.011	1	DOWN	NA	NA
Ankrd39	3.27142e-41	-0.15902	5.67536e-36	DOWN	NA	0.517786	-0.280578	0.079	0.08	1	DOWN	low	NA
Ankrd39	7.50016e-05	-0.0293844	1	DOWN	low	0.517786	-0.280578	0.079	0.08	1	DOWN	low	NA
Ankrd40	0.239504	0.0391092	1	UP	low	1.33756e-18	-0.491121	0.348	0.388	4.31845e-14	DOWN	low	NA
Ankrd40	1.5621e-26	-0.139436	2.70998e-21	DOWN	NA	1.33756e-18	-0.491121	0.348	0.388	4.31845e-14	DOWN	low	NA
Ankrd40	0.128766	0.042276	1	UP	low	1.33756e-18	-0.491121	0.348	0.388	4.31845e-14	DOWN	low	NA
Ankrd40	1.69631e-08	-0.0540153	0.00294282	DOWN	NA	1.33756e-18	-0.491121	0.348	0.388	4.31845e-14	DOWN	low	NA
Ankrd42	0.233795	0.0386247	1	UP	low	9.58808e-05	0.216112	0.073	0.055	1	UP	low	NA
Ankrd44	0.000635585	0.0656244	1	UP	NA	0.00050402	-0.155892	0.427	0.439	1	DOWN	low	NA
Ankrd44	0.7445	0.0109212	1	UP	low	0.00050402	-0.155892	0.427	0.439	1	DOWN	low	NA
Ankrd44	0.832015	0.0246672	1	UP	low	0.00050402	-0.155892	0.427	0.439	1	DOWN	low	NA
Ankrd44	0.249939	0.035346	1	UP	low	0.00050402	-0.155892	0.427	0.439	1	DOWN	low	NA
Ankrd44	0.000142756	-0.0352412	1	DOWN	low	0.00050402	-0.155892	0.427	0.439	1	DOWN	low	NA
Ankrd44	2.25773e-57	-0.226013	3.91679e-52	DOWN	NA	0.00050402	-0.155892	0.427	0.439	1	DOWN	low	NA
Ankrd44	1.39284e-20	-0.117701	2.41634e-15	DOWN	NA	0.00050402	-0.155892	0.427	0.439	1	DOWN	low	NA
Ankrd46	1.82322e-12	0.130749	3.16298e-07	UP	NA	1.73311e-05	0.0840582	0.204	0.167	0.55955	UP	low	NA
Ankrd46	3.23504e-06	0.0941649	0.561225	UP	NA	1.73311e-05	0.0840582	0.204	0.167	0.55955	UP	low	NA
Ankrd46	0.00156054	0.0678152	1	UP	NA	1.73311e-05	0.0840582	0.204	0.167	0.55955	UP	low	NA
Ankrd46	2.18762e-10	0.114444	3.79515e-05	UP	NA	1.73311e-05	0.0840582	0.204	0.167	0.55955	UP	low	NA
Ankrd50	4.69974e-19	0.148708	8.15326e-14	UP	NA	0.000217005	0.0213155	0.215	0.179	1	UP	low	NA
Ankrd50	1.93009e-30	0.168496	3.34838e-25	UP	NA	0.000217005	0.0213155	0.215	0.179	1	UP	low	NA
Ankrd50	8.16878e-75	-0.239573	1.41714e-69	DOWN	NA	0.000217005	0.0213155	0.215	0.179	1	UP	low	NA
Ankrd50	1.79064e-07	-0.0654566	0.0310646	DOWN	NA	0.000217005	0.0213155	0.215	0.179	1	UP	low	NA
Ankrd50	6.83852e-16	-0.0675714	1.18637e-10	DOWN	NA	0.000217005	0.0213155	0.215	0.179	1	UP	low	NA
Ankrd50	4.86285e-35	-0.158601	8.43622e-30	DOWN	NA	0.000217005	0.0213155	0.215	0.179	1	UP	low	NA
Ankrd52	0.718495	0.0288159	1	UP	low	0.000217357	0.0629368	0.207	0.173	1	UP	low	NA
Ankrd54	2.30781e-08	-0.0452255	0.00400365	DOWN	low	0.953232	-0.172042	0.183	0.176	1	DOWN	low	NA
Ankrd54	0.0105282	-0.0133154	1	DOWN	low	0.953232	-0.172042	0.183	0.176	1	DOWN	low	NA
Ankrd54	0.0976277	0.042867	1	UP	low	0.953232	-0.172042	0.183	0.176	1	DOWN	low	NA
Ankrd9	2.02118e-14	-0.0688652	3.50641e-09	DOWN	NA	0.0268576	0.104032	0.029	0.022	1	UP	low	NA
Ankrd9	6.37348e-11	-0.0625401	1.10569e-05	DOWN	NA	0.0268576	0.104032	0.029	0.022	1	UP	low	NA
Anks1	1.30883e-11	-0.0782114	2.27059e-06	DOWN	NA	0.985459	-0.0862247	0.591	0.547	1	DOWN	low	NA
Anks1	2.78177e-35	-0.172376	4.8259e-30	DOWN	NA	0.985459	-0.0862247	0.591	0.547	1	DOWN	low	NA
Anks1	3.54623e-19	-0.0892773	6.1521e-14	DOWN	NA	0.985459	-0.0862247	0.591	0.547	1	DOWN	low	NA
Anks1	3.81301e-07	0.0929164	0.0661492	UP	NA	0.985459	-0.0862247	0.591	0.547	1	DOWN	low	NA
Anks1	4.28087e-31	-0.158451	7.42658e-26	DOWN	NA	0.985459	-0.0862247	0.591	0.547	1	DOWN	low	NA
Anks1	0.00247701	0.0611346	1	UP	NA	0.985459	-0.0862247	0.591	0.547	1	DOWN	low	NA
Anks1	7.33017e-05	0.0776018	1	UP	NA	0.985459	-0.0862247	0.591	0.547	1	DOWN	low	NA
Anks1	2.84086e-12	-0.0714354	4.92841e-07	DOWN	NA	0.985459	-0.0862247	0.591	0.547	1	DOWN	low	NA
Anks1	0.0389809	0.0462127	1	UP	low	0.985459	-0.0862247	0.591	0.547	1	DOWN	low	NA
Anks1	6.67036e-07	0.093601	0.115719	UP	NA	0.985459	-0.0862247	0.591	0.547	1	DOWN	low	NA
Anks1b	0.31139	0.0350269	1	UP	low	1.93897e-92	1.77882	0.161	0.051	6.26014e-88	UP	NA	NA
Anks3	8.12235e-16	-0.0751276	1.40909e-10	DOWN	NA	5.52114e-12	0.199707	0.261	0.199	1.78255e-07	UP	low	NA
Anks6	0.0030896	0.0683741	1	UP	NA	8.51942e-07	0.180146	0.097	0.071	0.0275058	UP	low	NA
Anks6	0.547671	0.0330228	1	UP	low	8.51942e-07	0.180146	0.097	0.071	0.0275058	UP	low	NA
Ankzf1	1.47158e-07	-0.0429955	0.0255293	DOWN	low	0.814329	-0.240906	0.064	0.064	1	DOWN	low	NA
Anln	2.45312e-15	0.131627	4.25574e-10	UP	NA	5.81567e-10	0.372172	0.062	0.038	1.87765e-05	UP	low	NA
Ano1	3.87672e-29	0.17221	6.72545e-24	UP	NA	1.6187e-264	1.6597	0.528	0.238	5.22614e-260	UP	NA	concordant_up
Ano1	0.000148247	0.0805603	1	UP	NA	1.6187e-264	1.6597	0.528	0.238	5.22614e-260	UP	NA	concordant_up
Ano1	0.0286834	-0.012523	1	DOWN	low	1.6187e-264	1.6597	0.528	0.238	5.22614e-260	UP	NA	NA
Ano1	2.24539e-10	0.102318	3.89536e-05	UP	NA	1.6187e-264	1.6597	0.528	0.238	5.22614e-260	UP	NA	concordant_up
Ano1	1.25261e-13	0.128445	2.17307e-08	UP	NA	1.6187e-264	1.6597	0.528	0.238	5.22614e-260	UP	NA	concordant_up
Ano1	0.674275	0.0259006	1	UP	low	1.6187e-264	1.6597	0.528	0.238	5.22614e-260	UP	NA	NA
Ano1	0.00102448	0.0688397	1	UP	NA	1.6187e-264	1.6597	0.528	0.238	5.22614e-260	UP	NA	concordant_up
Ano1	0.00116129	0.0718216	1	UP	NA	1.6187e-264	1.6597	0.528	0.238	5.22614e-260	UP	NA	concordant_up
Ano1	0.00268017	0.0629762	1	UP	NA	1.6187e-264	1.6597	0.528	0.238	5.22614e-260	UP	NA	concordant_up
Ano1	1.21083e-08	0.103784	0.00210059	UP	NA	1.6187e-264	1.6597	0.528	0.238	5.22614e-260	UP	NA	concordant_up
Ano1	3.11351e-06	-0.0475158	0.540142	DOWN	low	1.6187e-264	1.6597	0.528	0.238	5.22614e-260	UP	NA	NA
Ano1	0.460922	0.0320075	1	UP	low	1.6187e-264	1.6597	0.528	0.238	5.22614e-260	UP	NA	NA
Ano1	0.00194252	0.0667596	1	UP	NA	1.6187e-264	1.6597	0.528	0.238	5.22614e-260	UP	NA	concordant_up
Ano1	0.00530523	0.06262	1	UP	NA	1.6187e-264	1.6597	0.528	0.238	5.22614e-260	UP	NA	concordant_up
Ano1	0.00647979	0.0560148	1	UP	NA	1.6187e-264	1.6597	0.528	0.238	5.22614e-260	UP	NA	concordant_up
Ano10	0.147507	0.0420997	1	UP	low	1.0856e-13	-0.492521	0.251	0.293	3.50496e-09	DOWN	low	NA
Ano10	0.787506	0.0199156	1	UP	low	1.0856e-13	-0.492521	0.251	0.293	3.50496e-09	DOWN	low	NA
Ano2	1.19067e-07	-0.0673923	0.0206561	DOWN	NA	0.499434	-0.5397	0.014	0.015	1	DOWN	low	NA
Ano2	4.41659e-34	-0.155199	7.66203e-29	DOWN	NA	0.499434	-0.5397	0.014	0.015	1	DOWN	low	NA
Ano2	0.52374	0.0293013	1	UP	low	0.499434	-0.5397	0.014	0.015	1	DOWN	low	NA
Ano6	0.859801	0.0227042	1	UP	low	1.10715e-66	0.480932	0.89	0.817	3.57454e-62	UP	low	NA
Ano6	4.10128e-12	0.119075	7.11503e-07	UP	NA	1.10715e-66	0.480932	0.89	0.817	3.57454e-62	UP	low	NA
Ano6	3.89825e-05	0.0826654	1	UP	NA	1.10715e-66	0.480932	0.89	0.817	3.57454e-62	UP	low	NA
Ano6	2.2017e-12	0.12816	3.81958e-07	UP	NA	1.10715e-66	0.480932	0.89	0.817	3.57454e-62	UP	low	NA
Ano6	0.15283	0.0419742	1	UP	low	1.10715e-66	0.480932	0.89	0.817	3.57454e-62	UP	low	NA
Ano6	0.0224308	0.0610542	1	UP	NA	1.10715e-66	0.480932	0.89	0.817	3.57454e-62	UP	low	NA
Ano6	0.265722	0.0372449	1	UP	low	1.10715e-66	0.480932	0.89	0.817	3.57454e-62	UP	low	NA
Ano8	0.140882	0.044656	1	UP	low	0.00055169	0.201285	0.064	0.049	1	UP	low	NA
Ano8	0.718857	0.0300558	1	UP	low	0.00055169	0.201285	0.064	0.049	1	UP	low	NA
Ano9	0.000440972	0.0736108	1	UP	NA	8.47167e-14	1.22916	0.025	0.008	2.73516e-09	UP	NA	concordant_up
Anp32a	8.03622e-07	-0.0464486	0.139415	DOWN	low	7.08412e-28	0.294938	0.542	0.422	2.28718e-23	UP	low	NA
Anp32a	0.522688	0.0305247	1	UP	low	7.08412e-28	0.294938	0.542	0.422	2.28718e-23	UP	low	NA
Anp32a	0.610397	0.028873	1	UP	low	7.08412e-28	0.294938	0.542	0.422	2.28718e-23	UP	low	NA
Anp32a	0.000418818	-0.0349911	1	DOWN	low	7.08412e-28	0.294938	0.542	0.422	2.28718e-23	UP	low	NA
Anp32a	6.31376e-11	-0.0673294	1.09533e-05	DOWN	NA	7.08412e-28	0.294938	0.542	0.422	2.28718e-23	UP	low	NA
Anp32a	8.75337e-07	0.0957655	0.151856	UP	NA	7.08412e-28	0.294938	0.542	0.422	2.28718e-23	UP	low	NA
Anp32b	0.0260194	0.0498345	1	UP	low	8.3e-17	0.229435	0.466	0.371	2.67974e-12	UP	low	NA
Anp32b	0.151046	0.0327031	1	UP	low	8.3e-17	0.229435	0.466	0.371	2.67974e-12	UP	low	NA
Anp32e	0.121121	0.0471764	1	UP	low	2.76164e-06	0.0793941	0.317	0.264	0.0891623	UP	low	NA
Anp32e	0.000282044	-0.0363502	1	DOWN	low	2.76164e-06	0.0793941	0.317	0.264	0.0891623	UP	low	NA
Anp32e	9.32662e-11	-0.0534907	1.61801e-05	DOWN	NA	2.76164e-06	0.0793941	0.317	0.264	0.0891623	UP	low	NA
Anpep	1.61907e-77	-0.259873	2.80881e-72	DOWN	NA	7.12858e-112	-1.25477	0.222	0.379	2.30153e-107	DOWN	NA	concordant_down
Anpep	1.46257e-13	-0.0831325	2.53732e-08	DOWN	NA	7.12858e-112	-1.25477	0.222	0.379	2.30153e-107	DOWN	NA	concordant_down
Anpep	8.37921e-05	-0.0363124	1	DOWN	low	7.12858e-112	-1.25477	0.222	0.379	2.30153e-107	DOWN	NA	NA
Antxr1	5.4636e-06	0.088182	0.947842	UP	NA	0	1.75925	0.863	0.478	0	UP	NA	concordant_up
Antxr1	8.29893e-06	0.0935825	1	UP	NA	0	1.75925	0.863	0.478	0	UP	NA	concordant_up
Antxr1	0.722775	0.0162193	1	UP	low	0	1.75925	0.863	0.478	0	UP	NA	NA
Antxr1	6.7763e-40	-0.181835	1.17557e-34	DOWN	NA	0	1.75925	0.863	0.478	0	UP	NA	non concordant_upGE_dwnDA
Antxr1	1.36549e-05	-0.0440724	1	DOWN	low	0	1.75925	0.863	0.478	0	UP	NA	NA
Antxr1	0.0160314	0.0619899	1	UP	NA	0	1.75925	0.863	0.478	0	UP	NA	concordant_up
Antxr1	2.19511e-09	0.118079	0.000380814	UP	NA	0	1.75925	0.863	0.478	0	UP	NA	concordant_up
Antxr1	1.01153e-07	-0.0610663	0.0175484	DOWN	NA	0	1.75925	0.863	0.478	0	UP	NA	non concordant_upGE_dwnDA
Antxr1	0.00331404	0.0666188	1	UP	NA	0	1.75925	0.863	0.478	0	UP	NA	concordant_up
Antxr1	0.00017601	0.0686991	1	UP	NA	0	1.75925	0.863	0.478	0	UP	NA	concordant_up
Antxr1	0.132753	0.0404064	1	UP	low	0	1.75925	0.863	0.478	0	UP	NA	NA
Antxr2	0.770539	0.0302548	1	UP	low	2.51708e-12	0.215908	0.243	0.186	8.12664e-08	UP	low	NA
Anxa1	0.000284894	0.0717564	1	UP	NA	1.15327e-32	0.326722	0.66	0.533	3.72346e-28	UP	low	NA
Anxa1	0.00270972	0.0664211	1	UP	NA	1.15327e-32	0.326722	0.66	0.533	3.72346e-28	UP	low	NA
Anxa1	3.49864e-05	0.0828119	1	UP	NA	1.15327e-32	0.326722	0.66	0.533	3.72346e-28	UP	low	NA
Anxa11	0.940825	0.0241914	1	UP	low	8.33873e-19	0.24596	0.534	0.432	2.69224e-14	UP	low	NA
Anxa11	0.0256214	0.0509148	1	UP	NA	8.33873e-19	0.24596	0.534	0.432	2.69224e-14	UP	low	NA
Anxa11	7.06938e-13	0.127341	1.22642e-07	UP	NA	8.33873e-19	0.24596	0.534	0.432	2.69224e-14	UP	low	NA
Anxa11	0.259843	0.0353577	1	UP	low	8.33873e-19	0.24596	0.534	0.432	2.69224e-14	UP	low	NA
Anxa2	6.57552e-53	0.233156	1.14074e-47	UP	NA	6.17656e-38	0.392777	0.801	0.715	1.99416e-33	UP	low	NA
Anxa2	5.57373e-05	0.071314	1	UP	NA	6.17656e-38	0.392777	0.801	0.715	1.99416e-33	UP	low	NA
Anxa2	0.334125	0.0100316	1	UP	low	6.17656e-38	0.392777	0.801	0.715	1.99416e-33	UP	low	NA
Anxa2	2.56159e-05	0.081296	1	UP	NA	6.17656e-38	0.392777	0.801	0.715	1.99416e-33	UP	low	NA
Anxa3	0.986346	0.0191412	1	UP	low	2.75922e-08	-0.0560043	0.753	0.771	0.000890841	DOWN	low	NA
Anxa3	5.26044e-10	-0.0600126	9.12596e-05	DOWN	NA	2.75922e-08	-0.0560043	0.753	0.771	0.000890841	DOWN	low	NA
Anxa3	3.23422e-05	0.0789448	1	UP	NA	2.75922e-08	-0.0560043	0.753	0.771	0.000890841	DOWN	low	NA
Anxa3	0.0262809	0.0587627	1	UP	NA	2.75922e-08	-0.0560043	0.753	0.771	0.000890841	DOWN	low	NA
Anxa3	7.90288e-05	-0.0437667	1	DOWN	low	2.75922e-08	-0.0560043	0.753	0.771	0.000890841	DOWN	low	NA
Anxa4	6.96357e-11	-0.077596	1.20806e-05	DOWN	NA	5.75883e-65	0.365873	0.822	0.697	1.8593e-60	UP	low	NA
Anxa4	0.521126	0.0113391	1	UP	low	5.75883e-65	0.365873	0.822	0.697	1.8593e-60	UP	low	NA
Anxa4	0.000446437	-0.0298576	1	DOWN	low	5.75883e-65	0.365873	0.822	0.697	1.8593e-60	UP	low	NA
Anxa4	0.000256176	0.0741242	1	UP	NA	5.75883e-65	0.365873	0.822	0.697	1.8593e-60	UP	low	NA
Anxa4	0.00677821	0.0655573	1	UP	NA	5.75883e-65	0.365873	0.822	0.697	1.8593e-60	UP	low	NA
Anxa4	3.54395e-05	-0.0379347	1	DOWN	low	5.75883e-65	0.365873	0.822	0.697	1.8593e-60	UP	low	NA
Anxa4	0.93557	0.0229383	1	UP	low	5.75883e-65	0.365873	0.822	0.697	1.8593e-60	UP	low	NA
Anxa4	0.35196	0.0365311	1	UP	low	5.75883e-65	0.365873	0.822	0.697	1.8593e-60	UP	low	NA
Anxa4	0.349346	0.0139607	1	UP	low	5.75883e-65	0.365873	0.822	0.697	1.8593e-60	UP	low	NA
Anxa5	0.0119438	0.0568547	1	UP	NA	6.20962e-74	0.674866	0.493	0.324	2.00484e-69	UP	NA	concordant_up
Anxa5	0.00164198	-0.0273786	1	DOWN	low	6.20962e-74	0.674866	0.493	0.324	2.00484e-69	UP	NA	NA
Anxa6	6.63901e-16	-0.102043	1.15175e-10	DOWN	NA	0.0558093	-0.0874426	0.73	0.696	1	DOWN	low	NA
Anxa6	0.00119553	0.0637878	1	UP	NA	0.0558093	-0.0874426	0.73	0.696	1	DOWN	low	NA
Anxa6	0.942015	0.0273906	1	UP	low	0.0558093	-0.0874426	0.73	0.696	1	DOWN	low	NA
Anxa6	1.21318e-05	0.0905869	1	UP	NA	0.0558093	-0.0874426	0.73	0.696	1	DOWN	low	NA
Anxa6	0.182666	0.0405066	1	UP	low	0.0558093	-0.0874426	0.73	0.696	1	DOWN	low	NA
Anxa6	7.5801e-10	0.103985	0.000131502	UP	NA	0.0558093	-0.0874426	0.73	0.696	1	DOWN	low	NA
Anxa6	5.1446e-08	0.103401	0.008925	UP	NA	0.0558093	-0.0874426	0.73	0.696	1	DOWN	low	NA
Anxa7	1.15642e-06	0.0840347	0.200619	UP	NA	2.22967e-14	0.234118	0.378	0.3	7.1987e-10	UP	low	NA
Aox1	0.000385248	0.0755069	1	UP	NA	2.25508e-05	0.0884804	0.203	0.168	0.728076	UP	low	NA
Aox3	1.21311e-52	-0.203064	2.10454e-47	DOWN	NA	7.46833e-250	-4.13998	0.019	0.215	2.41122e-245	DOWN	NA	concordant_down
Aox3	1.33138e-13	-0.0866054	2.30972e-08	DOWN	NA	7.46833e-250	-4.13998	0.019	0.215	2.41122e-245	DOWN	NA	concordant_down
Aox3	2.18003e-12	-0.0859293	3.78197e-07	DOWN	NA	7.46833e-250	-4.13998	0.019	0.215	2.41122e-245	DOWN	NA	concordant_down
Ap1ar	0.0374123	0.0465183	1	UP	low	0.0750158	-0.28753	0.285	0.279	1	DOWN	low	NA
Ap1ar	2.80325e-29	-0.154358	4.86316e-24	DOWN	NA	0.0750158	-0.28753	0.285	0.279	1	DOWN	low	NA
Ap1g2	0.793819	0.0268607	1	UP	low	3.04937e-09	0.32507	0.08	0.053	9.84518e-05	UP	low	NA
Ap1m1	7.81874e-22	-0.113872	1.35642e-16	DOWN	NA	0.000218793	0.0588197	0.109	0.087	1	UP	low	NA
Ap1m2	0.0031015	0.0644858	1	UP	NA	6.72189e-06	0.0265917	0.233	0.188	0.217023	UP	low	NA
Ap1m2	0.541674	0.0136059	1	UP	low	6.72189e-06	0.0265917	0.233	0.188	0.217023	UP	low	NA
Ap1m2	0.0845627	0.0493489	1	UP	low	6.72189e-06	0.0265917	0.233	0.188	0.217023	UP	low	NA
Ap1s1	0.869442	0.0225822	1	UP	low	8.13809e-77	0.819835	0.328	0.178	2.62746e-72	UP	NA	NA
Ap1s2	1.90582e-07	-0.0456717	0.0330627	DOWN	low	1.34776e-38	-1.44046	0.052	0.115	4.35139e-34	DOWN	NA	NA
Ap1s3	1.31429e-10	0.119664	2.28007e-05	UP	NA	1.10664e-75	1.04576	0.23	0.105	3.57289e-71	UP	NA	concordant_up
Ap1s3	0.323084	0.0373199	1	UP	low	1.10664e-75	1.04576	0.23	0.105	3.57289e-71	UP	NA	NA
Ap1s3	3.05432e-24	0.143677	5.29872e-19	UP	NA	1.10664e-75	1.04576	0.23	0.105	3.57289e-71	UP	NA	concordant_up
Ap2a1	4.89408e-55	-0.134999	8.4904e-50	DOWN	NA	5.8386e-08	0.144839	0.218	0.172	0.00188505	UP	low	NA
Ap2a1	8.271e-07	0.0852	0.143488	UP	NA	5.8386e-08	0.144839	0.218	0.172	0.00188505	UP	low	NA
Ap2a2	0.934154	0.023106	1	UP	low	4.76022e-15	0.214672	0.382	0.296	1.53689e-10	UP	low	NA
Ap2b1	2.89645e-20	-0.110635	5.02484e-15	DOWN	NA	0.040376	0.03397	0.736	0.688	1	UP	low	NA
Ap2b1	0.44041	0.0340191	1	UP	low	0.040376	0.03397	0.736	0.688	1	UP	low	NA
Ap2m1	8.03374e-12	-0.0618102	1.39372e-06	DOWN	NA	2.70495e-26	0.317321	0.447	0.333	8.73319e-22	UP	low	NA
Ap2s1	0.00179844	0.0651854	1	UP	NA	8.11289e-43	0.446203	0.453	0.314	2.61933e-38	UP	low	NA
Ap3b1	0.0194968	0.0520117	1	UP	NA	3.67676e-20	0.176552	0.8	0.716	1.18708e-15	UP	low	NA
Ap3b1	0.0001066	0.0822246	1	UP	NA	3.67676e-20	0.176552	0.8	0.716	1.18708e-15	UP	low	NA
Ap3b1	1.29709e-07	-0.0634767	0.0225023	DOWN	NA	3.67676e-20	0.176552	0.8	0.716	1.18708e-15	UP	low	NA
Ap3d1	1.54681e-08	-0.0631442	0.00268345	DOWN	NA	0.000492683	0.024527	0.384	0.331	1	UP	low	NA
Ap3d1	0.000769526	-0.0155279	1	DOWN	low	0.000492683	0.024527	0.384	0.331	1	UP	low	NA
Ap3m2	0.0176981	0.0509637	1	UP	NA	3.57636e-05	0.466224	0.024	0.014	1	UP	low	NA
Ap3m2	0.0479235	0.0481573	1	UP	low	3.57636e-05	0.466224	0.024	0.014	1	UP	low	NA
Ap3s1	3.0586e-11	-0.0820178	5.30615e-06	DOWN	NA	1.59708e-11	0.151985	0.43	0.352	5.15632e-07	UP	low	NA
Ap3s2	4.62559e-35	0.199371	8.02462e-30	UP	NA	2.03266e-32	0.48623	0.267	0.173	6.56266e-28	UP	low	NA
Ap3s2	4.51332e-06	0.0914479	0.782985	UP	NA	2.03266e-32	0.48623	0.267	0.173	6.56266e-28	UP	low	NA
Ap3s2	0.991705	0.025411	1	UP	low	2.03266e-32	0.48623	0.267	0.173	6.56266e-28	UP	low	NA
Ap4e1	0.00539727	0.0652964	1	UP	NA	1.63504e-16	0.2524	0.297	0.222	5.27888e-12	UP	low	NA
Ap4m1	0.00694283	-0.0112762	1	DOWN	low	2.77635e-11	0.251493	0.18	0.132	8.96373e-07	UP	low	NA
Ap4s1	0.208626	0.040389	1	UP	low	1.29974e-17	0.233347	0.308	0.227	4.19634e-13	UP	low	NA
Ap5b1	1.42059e-89	-0.284096	2.46448e-84	DOWN	NA	0.203217	-0.608979	0.01	0.013	1	DOWN	low	NA
Ap5b1	0.000601346	-0.0163315	1	DOWN	low	0.203217	-0.608979	0.01	0.013	1	DOWN	low	NA
Ap5s1	0.000129619	-0.0229036	1	DOWN	low	3.77076e-12	-0.689464	0.11	0.147	1.21743e-07	DOWN	NA	NA
Ap5z1	0.900449	0.0193835	1	UP	low	4.71439e-06	0.21635	0.085	0.062	0.152209	UP	low	NA
Ap5z1	0.00273285	0.0608391	1	UP	NA	4.71439e-06	0.21635	0.085	0.062	0.152209	UP	low	NA
Apba3	0.786592	0.0187629	1	UP	low	0.00135389	0.0485822	0.097	0.079	1	UP	low	NA
Apbb1	0.616351	0.0109529	1	UP	low	0.0217297	-0.0244066	0.161	0.141	1	DOWN	low	NA
Apbb2	0.187846	0.03831	1	UP	low	4.74567e-253	0.646594	0.978	0.927	1.53219e-248	UP	NA	NA
Apbb2	0.662159	0.0278043	1	UP	low	4.74567e-253	0.646594	0.978	0.927	1.53219e-248	UP	NA	NA
Apbb2	0.945081	0.0249231	1	UP	low	4.74567e-253	0.646594	0.978	0.927	1.53219e-248	UP	NA	NA
Apbb2	6.36076e-05	0.0775766	1	UP	NA	4.74567e-253	0.646594	0.978	0.927	1.53219e-248	UP	NA	concordant_up
Apbb2	0.000635701	-0.0331212	1	DOWN	low	4.74567e-253	0.646594	0.978	0.927	1.53219e-248	UP	NA	NA
Apbb2	0.00471746	0.0649274	1	UP	NA	4.74567e-253	0.646594	0.978	0.927	1.53219e-248	UP	NA	concordant_up
Apbb2	0.00498374	0.0637123	1	UP	NA	4.74567e-253	0.646594	0.978	0.927	1.53219e-248	UP	NA	concordant_up
Apbb2	0.000746566	0.0751849	1	UP	NA	4.74567e-253	0.646594	0.978	0.927	1.53219e-248	UP	NA	concordant_up
Apbb2	0.0558986	0.0479373	1	UP	low	4.74567e-253	0.646594	0.978	0.927	1.53219e-248	UP	NA	NA
Apbb2	2.9917e-10	0.117504	5.1901e-05	UP	NA	4.74567e-253	0.646594	0.978	0.927	1.53219e-248	UP	NA	concordant_up
Apbb2	0.27678	0.0388331	1	UP	low	4.74567e-253	0.646594	0.978	0.927	1.53219e-248	UP	NA	NA
Apc	0.199479	0.0369243	1	UP	low	0.338875	0.0163522	0.93	0.915	1	UP	low	NA
Apc	0.553708	0.0309611	1	UP	low	0.338875	0.0163522	0.93	0.915	1	UP	low	NA
Apc	0.000828877	0.065818	1	UP	NA	0.338875	0.0163522	0.93	0.915	1	UP	low	NA
Apc	0.426898	0.0105919	1	UP	low	0.338875	0.0163522	0.93	0.915	1	UP	low	NA
Apc	0.00589223	0.0595985	1	UP	NA	0.338875	0.0163522	0.93	0.915	1	UP	low	NA
Apeh	4.51461e-05	-0.0280928	1	DOWN	low	1.7343e-06	0.144673	0.129	0.099	0.0559935	UP	low	NA
Apex2	0.0766292	0.0468608	1	UP	low	4.36595e-32	0.515334	0.222	0.136	1.40959e-27	UP	NA	NA
Aph1b	2.05778e-21	-0.0818246	3.5699e-16	DOWN	NA	3.26081e-18	1.04621	0.046	0.019	1.05278e-13	UP	NA	non concordant_upGE_dwnDA
Aph1c	6.20532e-08	-0.0410163	0.0107652	DOWN	low	2.43195e-10	0.249593	0.097	0.065	7.85179e-06	UP	low	NA
Api5	0.816707	0.0276648	1	UP	low	9.16087e-19	0.258399	0.425	0.329	2.95768e-14	UP	low	NA
Apip	0.835342	0.0257288	1	UP	low	0.602588	-0.160437	0.19	0.178	1	DOWN	low	NA
Aplf	1.5047e-08	0.09359	0.0026104	UP	NA	0.000114079	0.198386	0.08	0.061	1	UP	low	NA
Aplf	9.12861e-13	-0.0677296	1.58366e-07	DOWN	NA	0.000114079	0.198386	0.08	0.061	1	UP	low	NA
Aplp2	9.30725e-28	-0.147648	1.61465e-22	DOWN	NA	1.45737e-60	-0.281702	0.966	0.963	4.70527e-56	DOWN	low	NA
Aplp2	0.0028561	0.0690392	1	UP	NA	1.45737e-60	-0.281702	0.966	0.963	4.70527e-56	DOWN	low	NA
Aplp2	0.371951	0.0112831	1	UP	low	1.45737e-60	-0.281702	0.966	0.963	4.70527e-56	DOWN	low	NA
Aplp2	0.0148174	-0.012083	1	DOWN	low	1.45737e-60	-0.281702	0.966	0.963	4.70527e-56	DOWN	low	NA
Aplp2	0.000155808	0.0764999	1	UP	NA	1.45737e-60	-0.281702	0.966	0.963	4.70527e-56	DOWN	low	NA
Apmap	0.00315413	0.0641038	1	UP	NA	5.96057e-64	0.845363	0.276	0.148	1.92443e-59	UP	NA	concordant_up
Apmap	4.43247e-06	0.0884329	0.768958	UP	NA	5.96057e-64	0.845363	0.276	0.148	1.92443e-59	UP	NA	concordant_up
Apoc1	6.589e-08	-0.0567199	0.0114308	DOWN	NA	3.7843e-29	-0.629412	0.323	0.39	1.2218e-24	DOWN	NA	concordant_down
Apoo	7.41902e-06	-0.0332779	1	DOWN	low	1.88128e-15	0.443144	0.117	0.073	6.0739e-11	UP	low	NA
Apool	0.262342	0.0382885	1	UP	low	1.36067e-10	0.184809	0.256	0.198	4.39305e-06	UP	low	NA
Apopt1	0.854899	0.0243717	1	UP	low	2.49928e-07	0.139294	0.177	0.139	0.00806918	UP	low	NA
Apopt1	0.00178081	-0.0165872	1	DOWN	low	2.49928e-07	0.139294	0.177	0.139	0.00806918	UP	low	NA
App	0.0832865	0.0436251	1	UP	low	2.19096e-108	0.261178	0.999	0.998	7.07374e-104	UP	low	NA
App	2.61492e-05	0.0853276	1	UP	NA	2.19096e-108	0.261178	0.999	0.998	7.07374e-104	UP	low	NA
App	5.57737e-17	0.146469	9.67579e-12	UP	NA	2.19096e-108	0.261178	0.999	0.998	7.07374e-104	UP	low	NA
App	0.000681108	-0.0260831	1	DOWN	low	2.19096e-108	0.261178	0.999	0.998	7.07374e-104	UP	low	NA
App	0.887314	0.0199135	1	UP	low	2.19096e-108	0.261178	0.999	0.998	7.07374e-104	UP	low	NA
App	0.000221078	0.0716698	1	UP	NA	2.19096e-108	0.261178	0.999	0.998	7.07374e-104	UP	low	NA
App	0.581077	0.0141928	1	UP	low	2.19096e-108	0.261178	0.999	0.998	7.07374e-104	UP	low	NA
App	8.38795e-05	0.072382	1	UP	NA	2.19096e-108	0.261178	0.999	0.998	7.07374e-104	UP	low	NA
Appl1	1.01246e-07	-0.0439506	0.0175644	DOWN	low	3.58572e-47	0.533808	0.392	0.261	1.15769e-42	UP	NA	NA
Appl2	0.00239309	0.0658376	1	UP	NA	2.66835e-38	-0.507951	0.491	0.553	8.61505e-34	DOWN	NA	non concordant_dwnGE_upDA
Appl2	1.62862e-07	-0.0461628	0.0282538	DOWN	low	2.66835e-38	-0.507951	0.491	0.553	8.61505e-34	DOWN	NA	NA
Appl2	1.45716e-29	-0.138337	2.52793e-24	DOWN	NA	2.66835e-38	-0.507951	0.491	0.553	8.61505e-34	DOWN	NA	concordant_down
Aprt	0.457203	0.0125335	1	UP	low	0.00631781	0.0233947	0.2	0.174	1	UP	low	NA
Aptx	0.000916769	0.0759037	1	UP	NA	2.10152e-09	0.271926	0.12	0.086	6.78495e-05	UP	low	NA
Aptx	0.0402969	0.0506335	1	UP	NA	2.10152e-09	0.271926	0.12	0.086	6.78495e-05	UP	low	NA
Aqp1	0.0288256	0.0436339	1	UP	low	2.4563e-30	0.610202	0.161	0.091	7.9304e-26	UP	NA	NA
Aqp1	9.64923e-11	0.121711	1.67398e-05	UP	NA	2.4563e-30	0.610202	0.161	0.091	7.9304e-26	UP	NA	concordant_up
Aqp1	7.21868e-17	0.13584	1.25232e-11	UP	NA	2.4563e-30	0.610202	0.161	0.091	7.9304e-26	UP	NA	concordant_up
Aqp11	0.0746981	0.0423183	1	UP	low	0.000158386	0.445982	0.03	0.02	1	UP	low	NA
Aqp11	0.377207	0.0370059	1	UP	low	0.000158386	0.445982	0.03	0.02	1	UP	low	NA
Aqp11	0.00418392	-0.0167655	1	DOWN	low	0.000158386	0.445982	0.03	0.02	1	UP	low	NA
Aqp3	4.65244e-14	-0.0891438	8.0712e-09	DOWN	NA	3.07912e-08	-1.96753	0.002	0.01	0.000994126	DOWN	NA	concordant_down
Aqp3	0.551247	0.0109005	1	UP	low	3.07912e-08	-1.96753	0.002	0.01	0.000994126	DOWN	NA	NA
Aqp5	0.667525	0.0160589	1	UP	low	1.35488e-21	-0.14278	0.373	0.448	4.37438e-17	DOWN	low	NA
Aqp5	1.55905e-06	-0.0443791	0.270468	DOWN	low	1.35488e-21	-0.14278	0.373	0.448	4.37438e-17	DOWN	low	NA
Aqp5	2.40635e-14	-0.0784551	4.17461e-09	DOWN	NA	1.35488e-21	-0.14278	0.373	0.448	4.37438e-17	DOWN	low	NA
Aqp5	0.00490803	-0.0145394	1	DOWN	low	1.35488e-21	-0.14278	0.373	0.448	4.37438e-17	DOWN	low	NA
Aqr	0.151952	0.0449377	1	UP	low	1.00576e-30	0.416926	0.359	0.253	3.24719e-26	UP	low	NA
Araf	0.000394095	-0.0313161	1	DOWN	low	0.000903304	0.0423469	0.356	0.308	1	UP	low	NA
Arap1	0.107662	0.0467255	1	UP	low	1.99479e-06	0.0793618	0.199	0.159	0.0644039	UP	low	NA
Arap1	0.00131076	0.0665195	1	UP	NA	1.99479e-06	0.0793618	0.199	0.159	0.0644039	UP	low	NA
Arap1	1.21982e-10	-0.0670421	2.11618e-05	DOWN	NA	1.99479e-06	0.0793618	0.199	0.159	0.0644039	UP	low	NA
Arap1	0.366519	0.0110548	1	UP	low	1.99479e-06	0.0793618	0.199	0.159	0.0644039	UP	low	NA
Arap2	0.393792	0.0305554	1	UP	low	1.86111e-17	0.382928	0.286	0.213	6.00879e-13	UP	low	NA
Arap2	0.595599	0.0294663	1	UP	low	1.86111e-17	0.382928	0.286	0.213	6.00879e-13	UP	low	NA
Arap2	0.377359	0.0377158	1	UP	low	1.86111e-17	0.382928	0.286	0.213	6.00879e-13	UP	low	NA
Arap2	2.46199e-24	0.170158	4.27113e-19	UP	NA	1.86111e-17	0.382928	0.286	0.213	6.00879e-13	UP	low	NA
Arc	0.0814902	0.0423453	1	UP	low	0.122658	0.176708	0.068	0.061	1	UP	low	NA
Arcn1	0.385255	0.0358577	1	UP	low	2.17615e-10	0.109812	0.608	0.512	7.02592e-06	UP	low	NA
Areg	0.000497507	0.0758444	1	UP	NA	3.02098e-49	0.478238	0.638	0.5	9.75353e-45	UP	low	NA
Areg	0.428778	0.0374262	1	UP	low	3.02098e-49	0.478238	0.638	0.5	9.75353e-45	UP	low	NA
Areg	4.74042e-12	-0.0659528	8.22383e-07	DOWN	NA	3.02098e-49	0.478238	0.638	0.5	9.75353e-45	UP	low	NA
Areg	0.514516	0.0116963	1	UP	low	3.02098e-49	0.478238	0.638	0.5	9.75353e-45	UP	low	NA
Areg	0.0370931	0.056672	1	UP	NA	3.02098e-49	0.478238	0.638	0.5	9.75353e-45	UP	low	NA
Arel1	0.00366518	0.0640541	1	UP	NA	1.04241e-05	0.103628	0.221	0.183	0.336554	UP	low	NA
Arel1	2.69664e-05	0.0818131	1	UP	NA	1.04241e-05	0.103628	0.221	0.183	0.336554	UP	low	NA
Arf1	0.000121282	-0.0293	1	DOWN	low	0.0225567	0.0298757	0.789	0.745	1	UP	low	NA
Arf1	0.656053	0.0272732	1	UP	low	0.0225567	0.0298757	0.789	0.745	1	UP	low	NA
Arf2	2.24885e-17	-0.0670688	3.90138e-12	DOWN	NA	3.28921e-28	0.736911	0.36	0.265	1.06196e-23	UP	NA	non concordant_upGE_dwnDA
Arf3	7.20892e-21	0.137965	1.25062e-15	UP	NA	3.09968e-31	0.367132	0.474	0.353	1.00076e-26	UP	low	NA
Arf3	3.15347e-15	0.123272	5.47073e-10	UP	NA	3.09968e-31	0.367132	0.474	0.353	1.00076e-26	UP	low	NA
Arf3	0.402215	0.0306056	1	UP	low	3.09968e-31	0.367132	0.474	0.353	1.00076e-26	UP	low	NA
Arf4	0.000474393	0.0735901	1	UP	NA	2.84805e-26	0.265935	0.795	0.708	9.19522e-22	UP	low	NA
Arf5	0.000541114	0.0667465	1	UP	NA	1.68829e-43	0.337286	0.703	0.574	5.45081e-39	UP	low	NA
Arf6	2.02958e-05	0.0886629	1	UP	NA	2.2239e-07	-0.303155	0.345	0.366	0.00718008	DOWN	low	NA
Arf6	7.53541e-05	-0.0388591	1	DOWN	low	2.2239e-07	-0.303155	0.345	0.366	0.00718008	DOWN	low	NA
Arf6	0.00105258	0.0761387	1	UP	NA	2.2239e-07	-0.303155	0.345	0.366	0.00718008	DOWN	low	NA
Arf6	0.000243138	-0.0328504	1	DOWN	low	2.2239e-07	-0.303155	0.345	0.366	0.00718008	DOWN	low	NA
Arf6	0.180719	0.0435202	1	UP	low	2.2239e-07	-0.303155	0.345	0.366	0.00718008	DOWN	low	NA
Arf6	1.85797e-08	0.0990123	0.00322325	UP	NA	2.2239e-07	-0.303155	0.345	0.366	0.00718008	DOWN	low	NA
Arf6	0.727208	0.0122806	1	UP	low	2.2239e-07	-0.303155	0.345	0.366	0.00718008	DOWN	low	NA
Arf6	0.238527	0.0368752	1	UP	low	2.2239e-07	-0.303155	0.345	0.366	0.00718008	DOWN	low	NA
Arf6	1.53034e-10	-0.070434	2.65488e-05	DOWN	NA	2.2239e-07	-0.303155	0.345	0.366	0.00718008	DOWN	low	NA
Arf6	0.680058	0.0330602	1	UP	low	2.2239e-07	-0.303155	0.345	0.366	0.00718008	DOWN	low	NA
Arf6	0.86093	0.0200314	1	UP	low	2.2239e-07	-0.303155	0.345	0.366	0.00718008	DOWN	low	NA
Arfgap1	0.0975204	0.0477104	1	UP	low	5.26042e-19	0.256898	0.311	0.225	1.69838e-14	UP	low	NA
Arfgap3	0.00814033	0.0559472	1	UP	NA	8.06662e-37	0.535133	0.267	0.167	2.60439e-32	UP	NA	concordant_up
Arfgef1	2.04182e-114	-0.312274	3.54221e-109	DOWN	NA	4.04996e-68	0.349051	0.889	0.796	1.30757e-63	UP	low	NA
Arfgef1	0.00388688	-0.0178166	1	DOWN	low	4.04996e-68	0.349051	0.889	0.796	1.30757e-63	UP	low	NA
Arfgef1	0.216497	0.0386894	1	UP	low	4.04996e-68	0.349051	0.889	0.796	1.30757e-63	UP	low	NA
Arfip1	7.91319e-06	0.081397	1	UP	NA	0.295004	-0.0695551	0.308	0.28	1	DOWN	low	NA
Arfip2	0.536234	0.0145646	1	UP	low	2.68609e-15	0.241269	0.244	0.177	8.67229e-11	UP	low	NA
Arfrp1	0.751637	0.0195955	1	UP	low	4.252e-08	0.138097	0.211	0.165	0.0013728	UP	low	NA
Arg1	6.26721e-24	-0.134958	1.08726e-18	DOWN	NA	5.6437e-21	-1.75296	0.013	0.041	1.82212e-16	DOWN	NA	concordant_down
Arg1	1.9546e-11	-0.0868335	3.3909e-06	DOWN	NA	5.6437e-21	-1.75296	0.013	0.041	1.82212e-16	DOWN	NA	concordant_down
Arg2	0.000350255	-0.0238989	1	DOWN	low	0.398772	-0.171277	0.262	0.257	1	DOWN	low	NA
Arglu1	0.175656	0.040902	1	UP	low	2.38044e-24	0.160512	0.92	0.859	7.6855e-20	UP	low	NA
Arhgap1	3.17737e-15	0.122492	5.5122e-10	UP	NA	3.00591e-21	0.365985	0.272	0.192	9.70488e-17	UP	low	NA
Arhgap10	2.71887e-06	0.0919559	0.471678	UP	NA	1.0782e-26	-0.554943	0.348	0.413	3.48109e-22	DOWN	NA	non concordant_dwnGE_upDA
Arhgap10	0.00163621	0.0715429	1	UP	NA	1.0782e-26	-0.554943	0.348	0.413	3.48109e-22	DOWN	NA	non concordant_dwnGE_upDA
Arhgap10	2.83086e-06	-0.0474847	0.491107	DOWN	low	1.0782e-26	-0.554943	0.348	0.413	3.48109e-22	DOWN	NA	NA
Arhgap10	0.980768	0.0259582	1	UP	low	1.0782e-26	-0.554943	0.348	0.413	3.48109e-22	DOWN	NA	NA
Arhgap10	0.504442	0.0140734	1	UP	low	1.0782e-26	-0.554943	0.348	0.413	3.48109e-22	DOWN	NA	NA
Arhgap10	0.4682	0.0108906	1	UP	low	1.0782e-26	-0.554943	0.348	0.413	3.48109e-22	DOWN	NA	NA
Arhgap11a	0.0186194	0.0547753	1	UP	NA	7.74758e-15	0.540065	0.097	0.059	2.50138e-10	UP	NA	concordant_up
Arhgap11a	0.461979	0.0140839	1	UP	low	7.74758e-15	0.540065	0.097	0.059	2.50138e-10	UP	NA	NA
Arhgap12	6.4518e-12	-0.0684571	1.11928e-06	DOWN	NA	2.8072e-10	0.114305	0.537	0.454	9.06332e-06	UP	low	NA
Arhgap12	0.767128	0.0197145	1	UP	low	2.8072e-10	0.114305	0.537	0.454	9.06332e-06	UP	low	NA
Arhgap17	1.01079e-35	-0.114596	1.75354e-30	DOWN	NA	5.76103e-74	-0.571048	0.619	0.69	1.86e-69	DOWN	NA	concordant_down
Arhgap17	0.127744	0.0417139	1	UP	low	5.76103e-74	-0.571048	0.619	0.69	1.86e-69	DOWN	NA	NA
Arhgap17	0.679537	0.0317629	1	UP	low	5.76103e-74	-0.571048	0.619	0.69	1.86e-69	DOWN	NA	NA
Arhgap17	0.888842	0.0229679	1	UP	low	5.76103e-74	-0.571048	0.619	0.69	1.86e-69	DOWN	NA	NA
Arhgap17	8.99078e-14	-0.0882257	1.55975e-08	DOWN	NA	5.76103e-74	-0.571048	0.619	0.69	1.86e-69	DOWN	NA	concordant_down
Arhgap18	4.74062e-29	-0.146064	8.22418e-24	DOWN	NA	0.0215778	0.0254239	0.604	0.559	1	UP	low	NA
Arhgap18	0.0132475	-0.0170504	1	DOWN	low	0.0215778	0.0254239	0.604	0.559	1	UP	low	NA
Arhgap18	0.539319	0.0282925	1	UP	low	0.0215778	0.0254239	0.604	0.559	1	UP	low	NA
Arhgap19	1.60254e-05	-0.0329987	1	DOWN	low	3.64975e-15	1.45609	0.026	0.008	1.17836e-10	UP	NA	NA
Arhgap19	3.63965e-05	0.0839929	1	UP	NA	3.64975e-15	1.45609	0.026	0.008	1.17836e-10	UP	NA	concordant_up
Arhgap19	1.33307e-10	0.107367	2.31266e-05	UP	NA	3.64975e-15	1.45609	0.026	0.008	1.17836e-10	UP	NA	concordant_up
Arhgap19	1.01971e-13	0.121193	1.76901e-08	UP	NA	3.64975e-15	1.45609	0.026	0.008	1.17836e-10	UP	NA	concordant_up
Arhgap21	0.127969	0.0411584	1	UP	low	3.90563e-42	0.363564	0.707	0.578	1.26097e-37	UP	low	NA
Arhgap21	0.528441	0.0273935	1	UP	low	3.90563e-42	0.363564	0.707	0.578	1.26097e-37	UP	low	NA
Arhgap21	0.938837	0.0175632	1	UP	low	3.90563e-42	0.363564	0.707	0.578	1.26097e-37	UP	low	NA
Arhgap22	0.424641	0.0324674	1	UP	low	1.28689e-13	0.509558	0.084	0.051	4.15484e-09	UP	NA	NA
Arhgap22	0.00269072	0.0684748	1	UP	NA	1.28689e-13	0.509558	0.084	0.051	4.15484e-09	UP	NA	concordant_up
Arhgap22	0.127071	0.046916	1	UP	low	1.28689e-13	0.509558	0.084	0.051	4.15484e-09	UP	NA	NA
Arhgap22	0.100851	0.0470405	1	UP	low	1.28689e-13	0.509558	0.084	0.051	4.15484e-09	UP	NA	NA
Arhgap22	0.000799263	0.0684891	1	UP	NA	1.28689e-13	0.509558	0.084	0.051	4.15484e-09	UP	NA	concordant_up
Arhgap22	0.408703	0.031385	1	UP	low	1.28689e-13	0.509558	0.084	0.051	4.15484e-09	UP	NA	NA
Arhgap22	0.0156191	-0.0112803	1	DOWN	low	1.28689e-13	0.509558	0.084	0.051	4.15484e-09	UP	NA	NA
Arhgap22	0.0126603	0.050884	1	UP	NA	1.28689e-13	0.509558	0.084	0.051	4.15484e-09	UP	NA	concordant_up
Arhgap22	3.98882e-07	0.0937748	0.0691993	UP	NA	1.28689e-13	0.509558	0.084	0.051	4.15484e-09	UP	NA	concordant_up
Arhgap22	0.753403	0.0121532	1	UP	low	1.28689e-13	0.509558	0.084	0.051	4.15484e-09	UP	NA	NA
Arhgap22	7.92279e-05	0.0739369	1	UP	NA	1.28689e-13	0.509558	0.084	0.051	4.15484e-09	UP	NA	concordant_up
Arhgap23	0.840081	0.0245323	1	UP	low	6.08182e-12	0.262788	0.203	0.151	1.96358e-07	UP	low	NA
Arhgap23	7.50425e-25	-0.105803	1.30186e-19	DOWN	NA	6.08182e-12	0.262788	0.203	0.151	1.96358e-07	UP	low	NA
Arhgap23	0.190248	0.0410261	1	UP	low	6.08182e-12	0.262788	0.203	0.151	1.96358e-07	UP	low	NA
Arhgap23	7.40502e-08	0.0894047	0.0128464	UP	NA	6.08182e-12	0.262788	0.203	0.151	1.96358e-07	UP	low	NA
Arhgap23	0.642139	0.0283707	1	UP	low	6.08182e-12	0.262788	0.203	0.151	1.96358e-07	UP	low	NA
Arhgap23	0.00379872	-0.0140862	1	DOWN	low	6.08182e-12	0.262788	0.203	0.151	1.96358e-07	UP	low	NA
Arhgap24	1.22657e-15	-0.084454	2.12788e-10	DOWN	NA	2.03605e-05	0.134972	0.553	0.502	0.657361	UP	low	NA
Arhgap24	0.880045	0.0226584	1	UP	low	2.03605e-05	0.134972	0.553	0.502	0.657361	UP	low	NA
Arhgap24	0.683268	0.0159233	1	UP	low	2.03605e-05	0.134972	0.553	0.502	0.657361	UP	low	NA
Arhgap24	0.241968	0.0401023	1	UP	low	2.03605e-05	0.134972	0.553	0.502	0.657361	UP	low	NA
Arhgap24	0.0224566	-0.0110876	1	DOWN	low	2.03605e-05	0.134972	0.553	0.502	0.657361	UP	low	NA
Arhgap24	1.65795e-13	0.124574	2.87626e-08	UP	NA	2.03605e-05	0.134972	0.553	0.502	0.657361	UP	low	NA
Arhgap24	1.03862e-11	0.1115	1.80182e-06	UP	NA	2.03605e-05	0.134972	0.553	0.502	0.657361	UP	low	NA
Arhgap26	5.13973e-24	-0.122625	8.91656e-19	DOWN	NA	6.31444e-66	0.66653	0.364	0.217	2.03868e-61	UP	NA	non concordant_upGE_dwnDA
Arhgap26	0.00272581	0.0649367	1	UP	NA	6.31444e-66	0.66653	0.364	0.217	2.03868e-61	UP	NA	concordant_up
Arhgap26	4.47743e-05	0.0803095	1	UP	NA	6.31444e-66	0.66653	0.364	0.217	2.03868e-61	UP	NA	concordant_up
Arhgap26	0.010222	0.0632196	1	UP	NA	6.31444e-66	0.66653	0.364	0.217	2.03868e-61	UP	NA	concordant_up
Arhgap26	6.00998e-07	0.0901345	0.104263	UP	NA	6.31444e-66	0.66653	0.364	0.217	2.03868e-61	UP	NA	concordant_up
Arhgap26	7.31442e-09	-0.0478767	0.00126893	DOWN	low	6.31444e-66	0.66653	0.364	0.217	2.03868e-61	UP	NA	NA
Arhgap26	0.0234275	0.060112	1	UP	NA	6.31444e-66	0.66653	0.364	0.217	2.03868e-61	UP	NA	concordant_up
Arhgap26	0.0259935	-0.0135424	1	DOWN	low	6.31444e-66	0.66653	0.364	0.217	2.03868e-61	UP	NA	NA
Arhgap26	0.37117	0.0340469	1	UP	low	6.31444e-66	0.66653	0.364	0.217	2.03868e-61	UP	NA	NA
Arhgap26	3.64723e-05	0.0882061	1	UP	NA	6.31444e-66	0.66653	0.364	0.217	2.03868e-61	UP	NA	concordant_up
Arhgap26	0.156427	0.0399726	1	UP	low	6.31444e-66	0.66653	0.364	0.217	2.03868e-61	UP	NA	NA
Arhgap26	1.28215e-09	0.109636	0.000222432	UP	NA	6.31444e-66	0.66653	0.364	0.217	2.03868e-61	UP	NA	concordant_up
Arhgap26	0.00632641	0.0650805	1	UP	NA	6.31444e-66	0.66653	0.364	0.217	2.03868e-61	UP	NA	concordant_up
Arhgap26	0.00348931	-0.0153788	1	DOWN	low	6.31444e-66	0.66653	0.364	0.217	2.03868e-61	UP	NA	NA
Arhgap26	0.0769951	0.0488073	1	UP	low	6.31444e-66	0.66653	0.364	0.217	2.03868e-61	UP	NA	NA
Arhgap26	0.929716	0.0250156	1	UP	low	6.31444e-66	0.66653	0.364	0.217	2.03868e-61	UP	NA	NA
Arhgap26	1.53333e-08	0.104957	0.00266008	UP	NA	6.31444e-66	0.66653	0.364	0.217	2.03868e-61	UP	NA	concordant_up
Arhgap26	8.51982e-07	0.0925544	0.147804	UP	NA	6.31444e-66	0.66653	0.364	0.217	2.03868e-61	UP	NA	concordant_up
Arhgap26	0.14448	0.0433644	1	UP	low	6.31444e-66	0.66653	0.364	0.217	2.03868e-61	UP	NA	NA
Arhgap27	0.1329	0.0408694	1	UP	low	7.72296e-05	0.103279	0.15	0.122	1	UP	low	NA
Arhgap27	3.62028e-12	0.108952	6.28057e-07	UP	NA	7.72296e-05	0.103279	0.15	0.122	1	UP	low	NA
Arhgap27	0.871474	0.0236031	1	UP	low	7.72296e-05	0.103279	0.15	0.122	1	UP	low	NA
Arhgap28	0.0225884	0.0541177	1	UP	NA	0.0415555	-0.214587	0.27	0.274	1	DOWN	low	NA
Arhgap28	8.60458e-10	-0.0525119	0.000149275	DOWN	NA	0.0415555	-0.214587	0.27	0.274	1	DOWN	low	NA
Arhgap28	0.00245367	0.0670316	1	UP	NA	0.0415555	-0.214587	0.27	0.274	1	DOWN	low	NA
Arhgap29	0.00127336	-0.0261555	1	DOWN	low	7.2582e-29	0.305534	0.724	0.618	2.34338e-24	UP	low	NA
Arhgap29	0.369236	0.0342317	1	UP	low	7.2582e-29	0.305534	0.724	0.618	2.34338e-24	UP	low	NA
Arhgap29	0.684565	0.0156697	1	UP	low	7.2582e-29	0.305534	0.724	0.618	2.34338e-24	UP	low	NA
Arhgap29	0.871849	0.0243309	1	UP	low	7.2582e-29	0.305534	0.724	0.618	2.34338e-24	UP	low	NA
Arhgap31	7.71397e-34	-0.122092	1.33824e-28	DOWN	NA	0.12449	0.0177382	0.873	0.835	1	UP	low	NA
Arhgap31	1.49645e-08	0.106026	0.00259609	UP	NA	0.12449	0.0177382	0.873	0.835	1	UP	low	NA
Arhgap31	0.133228	0.0436876	1	UP	low	0.12449	0.0177382	0.873	0.835	1	UP	low	NA
Arhgap31	5.6968e-131	-0.341367	9.88298e-126	DOWN	NA	0.12449	0.0177382	0.873	0.835	1	UP	low	NA
Arhgap31	1.28229e-06	0.084747	0.222455	UP	NA	0.12449	0.0177382	0.873	0.835	1	UP	low	NA
Arhgap31	0.0128496	0.0602609	1	UP	NA	0.12449	0.0177382	0.873	0.835	1	UP	low	NA
Arhgap31	0.390486	0.0390824	1	UP	low	0.12449	0.0177382	0.873	0.835	1	UP	low	NA
Arhgap32	0.180175	0.0450001	1	UP	low	2.10461e-29	0.868419	0.117	0.06	6.79493e-25	UP	NA	NA
Arhgap32	0.874741	0.0206383	1	UP	low	2.10461e-29	0.868419	0.117	0.06	6.79493e-25	UP	NA	NA
Arhgap32	0.0369556	0.0494489	1	UP	low	2.10461e-29	0.868419	0.117	0.06	6.79493e-25	UP	NA	NA
Arhgap33	0.00207726	0.0547633	1	UP	NA	0.377897	-0.135894	0.026	0.023	1	DOWN	low	NA
Arhgap35	9.05309e-09	0.100483	0.00157056	UP	NA	2.6807e-57	0.405698	0.733	0.602	8.6549e-53	UP	low	NA
Arhgap35	2.01405e-15	-0.062353	3.49404e-10	DOWN	NA	2.6807e-57	0.405698	0.733	0.602	8.6549e-53	UP	low	NA
Arhgap35	8.09056e-08	0.094607	0.0140357	UP	NA	2.6807e-57	0.405698	0.733	0.602	8.6549e-53	UP	low	NA
Arhgap35	0.00138856	0.0701841	1	UP	NA	2.6807e-57	0.405698	0.733	0.602	8.6549e-53	UP	low	NA
Arhgap35	1.80802e-06	0.0915026	0.31366	UP	NA	2.6807e-57	0.405698	0.733	0.602	8.6549e-53	UP	low	NA
Arhgap39	0.350324	0.0251743	1	UP	low	1.49748e-05	0.0806918	0.149	0.119	0.483476	UP	low	NA
Arhgap39	1.05167e-05	-0.0458759	1	DOWN	low	1.49748e-05	0.0806918	0.149	0.119	0.483476	UP	low	NA
Arhgap39	0.000239068	-0.0221519	1	DOWN	low	1.49748e-05	0.0806918	0.149	0.119	0.483476	UP	low	NA
Arhgap4	0.00041965	-0.0257379	1	DOWN	low	0.406589	-0.335718	0.036	0.038	1	DOWN	low	NA
Arhgap42	3.72648e-32	-0.162443	6.46481e-27	DOWN	NA	0	2.58797	0.377	0.073	0	UP	NA	non concordant_upGE_dwnDA
Arhgap42	1.45772e-23	0.165642	2.5289e-18	UP	NA	0	2.58797	0.377	0.073	0	UP	NA	concordant_up
Arhgap44	4.06337e-48	-0.170861	7.04925e-43	DOWN	NA	0.00299898	-0.0648172	0.854	0.834	1	DOWN	low	NA
Arhgap44	0.0335316	0.0559914	1	UP	NA	0.00299898	-0.0648172	0.854	0.834	1	DOWN	low	NA
Arhgap44	4.84018e-09	-0.0686193	0.000839689	DOWN	NA	0.00299898	-0.0648172	0.854	0.834	1	DOWN	low	NA
Arhgap44	4.70838e-114	-0.311591	8.16824e-109	DOWN	NA	0.00299898	-0.0648172	0.854	0.834	1	DOWN	low	NA
Arhgap44	0.505569	0.0337911	1	UP	low	0.00299898	-0.0648172	0.854	0.834	1	DOWN	low	NA
Arhgap5	0.306588	0.0379725	1	UP	low	2.78555e-112	0.497058	0.888	0.759	8.99344e-108	UP	low	NA
Arhgap6	9.27588e-08	0.101729	0.0160921	UP	NA	0	1.46981	0.722	0.371	0	UP	NA	concordant_up
Arhgap6	0.308365	0.0383629	1	UP	low	0	1.46981	0.722	0.371	0	UP	NA	NA
Arhgap8	3.99642e-08	0.102963	0.0069331	UP	NA	3.21455e-67	0.836281	0.274	0.144	1.03785e-62	UP	NA	concordant_up
Arhgap8	5.2935e-13	0.121228	9.18332e-08	UP	NA	3.21455e-67	0.836281	0.274	0.144	1.03785e-62	UP	NA	concordant_up
Arhgap8	0.738028	0.0246464	1	UP	low	3.21455e-67	0.836281	0.274	0.144	1.03785e-62	UP	NA	NA
Arhgap8	0.00979974	0.0595183	1	UP	NA	3.21455e-67	0.836281	0.274	0.144	1.03785e-62	UP	NA	concordant_up
Arhgap8	0.260668	0.0352988	1	UP	low	3.21455e-67	0.836281	0.274	0.144	1.03785e-62	UP	NA	NA
Arhgdib	1.1422e-30	0.16172	1.98152e-25	UP	NA	1.02052e-117	3.14063	0.101	0.01	3.29484e-113	UP	NA	concordant_up
Arhgdig	0.0361937	0.0479589	1	UP	low	0.427625	-0.355991	0.024	0.026	1	DOWN	low	NA
Arhgef1	2.52983e-32	0.191628	4.38883e-27	UP	NA	6.39797e-22	0.244358	0.499	0.388	2.06565e-17	UP	low	NA
Arhgef1	1.01285e-07	-0.0484724	0.0175712	DOWN	low	6.39797e-22	0.244358	0.499	0.388	2.06565e-17	UP	low	NA
Arhgef1	0.100402	0.0484422	1	UP	low	6.39797e-22	0.244358	0.499	0.388	2.06565e-17	UP	low	NA
Arhgef1	0.91532	0.0211595	1	UP	low	6.39797e-22	0.244358	0.499	0.388	2.06565e-17	UP	low	NA
Arhgef10	4.6373e-06	0.0813517	0.804492	UP	NA	1.16875e-44	0.94356	0.142	0.066	3.77342e-40	UP	NA	concordant_up
Arhgef10	0.0123314	-0.0152911	1	DOWN	low	1.16875e-44	0.94356	0.142	0.066	3.77342e-40	UP	NA	NA
Arhgef10	0.266416	0.033675	1	UP	low	1.16875e-44	0.94356	0.142	0.066	3.77342e-40	UP	NA	NA
Arhgef10l	4.4627e-29	-0.130248	7.74202e-24	DOWN	NA	2.72784e-12	0.171578	0.38	0.301	8.8071e-08	UP	low	NA
Arhgef10l	0.0200784	-0.0151028	1	DOWN	low	2.72784e-12	0.171578	0.38	0.301	8.8071e-08	UP	low	NA
Arhgef10l	0.0114533	-0.0143211	1	DOWN	low	2.72784e-12	0.171578	0.38	0.301	8.8071e-08	UP	low	NA
Arhgef10l	6.79041e-61	0.263671	1.17802e-55	UP	NA	2.72784e-12	0.171578	0.38	0.301	8.8071e-08	UP	low	NA
Arhgef10l	0.0523471	0.052121	1	UP	low	2.72784e-12	0.171578	0.38	0.301	8.8071e-08	UP	low	NA
Arhgef10l	0.000286208	0.0739068	1	UP	NA	2.72784e-12	0.171578	0.38	0.301	8.8071e-08	UP	low	NA
Arhgef10l	0.000321394	0.0718493	1	UP	NA	2.72784e-12	0.171578	0.38	0.301	8.8071e-08	UP	low	NA
Arhgef10l	0.0249637	-0.0139633	1	DOWN	low	2.72784e-12	0.171578	0.38	0.301	8.8071e-08	UP	low	NA
Arhgef11	0.559916	0.0141923	1	UP	low	1.72379e-34	0.318622	0.647	0.523	5.56544e-30	UP	low	NA
Arhgef11	3.73383e-09	0.100316	0.000647756	UP	NA	1.72379e-34	0.318622	0.647	0.523	5.56544e-30	UP	low	NA
Arhgef12	0.0386665	0.0539161	1	UP	NA	8.36815e-30	0.240766	0.885	0.82	2.70174e-25	UP	low	NA
Arhgef12	0.557958	0.0296089	1	UP	low	8.36815e-30	0.240766	0.885	0.82	2.70174e-25	UP	low	NA
Arhgef12	3.43352e-06	0.0844585	0.595657	UP	NA	8.36815e-30	0.240766	0.885	0.82	2.70174e-25	UP	low	NA
Arhgef12	0.0027824	0.0678805	1	UP	NA	8.36815e-30	0.240766	0.885	0.82	2.70174e-25	UP	low	NA
Arhgef12	0.024024	0.0531216	1	UP	NA	8.36815e-30	0.240766	0.885	0.82	2.70174e-25	UP	low	NA
Arhgef12	9.34755e-37	0.206428	1.62164e-31	UP	NA	8.36815e-30	0.240766	0.885	0.82	2.70174e-25	UP	low	NA
Arhgef16	0.0172308	0.0565011	1	UP	NA	7.62401e-18	0.376275	0.185	0.125	2.46149e-13	UP	low	NA
Arhgef16	0.000371979	0.0702282	1	UP	NA	7.62401e-18	0.376275	0.185	0.125	2.46149e-13	UP	low	NA
Arhgef16	0.015002	0.0546351	1	UP	NA	7.62401e-18	0.376275	0.185	0.125	2.46149e-13	UP	low	NA
Arhgef16	0.000786887	-0.0198769	1	DOWN	low	7.62401e-18	0.376275	0.185	0.125	2.46149e-13	UP	low	NA
Arhgef17	0.750898	0.0221902	1	UP	low	4.5837e-25	0.352081	0.373	0.27	1.47989e-20	UP	low	NA
Arhgef17	3.65371e-11	0.111347	6.33856e-06	UP	NA	4.5837e-25	0.352081	0.373	0.27	1.47989e-20	UP	low	NA
Arhgef17	0.0113353	0.0543989	1	UP	NA	4.5837e-25	0.352081	0.373	0.27	1.47989e-20	UP	low	NA
Arhgef18	0.235866	0.0332066	1	UP	low	2.2601e-23	0.310089	0.344	0.249	7.29695e-19	UP	low	NA
Arhgef18	0.00999663	0.0576448	1	UP	NA	2.2601e-23	0.310089	0.344	0.249	7.29695e-19	UP	low	NA
Arhgef18	0.941047	0.02437	1	UP	low	2.2601e-23	0.310089	0.344	0.249	7.29695e-19	UP	low	NA
Arhgef18	3.50143e-06	0.0915017	0.607439	UP	NA	2.2601e-23	0.310089	0.344	0.249	7.29695e-19	UP	low	NA
Arhgef19	0.520687	0.0155445	1	UP	low	5.20104e-17	0.41992	0.129	0.081	1.67921e-12	UP	low	NA
Arhgef19	0.888163	0.0246644	1	UP	low	5.20104e-17	0.41992	0.129	0.081	1.67921e-12	UP	low	NA
Arhgef19	2.82731e-07	-0.0458038	0.0490491	DOWN	low	5.20104e-17	0.41992	0.129	0.081	1.67921e-12	UP	low	NA
Arhgef19	0.000306853	0.0747214	1	UP	NA	5.20104e-17	0.41992	0.129	0.081	1.67921e-12	UP	low	NA
Arhgef2	1.12566e-06	0.086274	0.195283	UP	NA	3.19496e-18	0.23055	0.591	0.49	1.03152e-13	UP	low	NA
Arhgef2	0.768299	0.024043	1	UP	low	3.19496e-18	0.23055	0.591	0.49	1.03152e-13	UP	low	NA
Arhgef2	1.49252e-05	0.0843887	1	UP	NA	3.19496e-18	0.23055	0.591	0.49	1.03152e-13	UP	low	NA
Arhgef2	0.112733	0.0442454	1	UP	low	3.19496e-18	0.23055	0.591	0.49	1.03152e-13	UP	low	NA
Arhgef2	0.0119191	0.0567174	1	UP	NA	3.19496e-18	0.23055	0.591	0.49	1.03152e-13	UP	low	NA
Arhgef26	0.707217	0.0294935	1	UP	low	0.00028644	0.131561	0.518	0.464	1	UP	low	NA
Arhgef26	8.36786e-06	0.0774149	1	UP	NA	0.00028644	0.131561	0.518	0.464	1	UP	low	NA
Arhgef26	0.27507	0.0329464	1	UP	low	0.00028644	0.131561	0.518	0.464	1	UP	low	NA
Arhgef28	0.159088	0.0473755	1	UP	low	0	1.15997	0.801	0.516	0	UP	NA	NA
Arhgef28	0.13674	0.0378268	1	UP	low	0	1.15997	0.801	0.516	0	UP	NA	NA
Arhgef28	7.171e-05	0.0816166	1	UP	NA	0	1.15997	0.801	0.516	0	UP	NA	concordant_up
Arhgef28	3.24829e-06	-0.0491598	0.563523	DOWN	low	0	1.15997	0.801	0.516	0	UP	NA	NA
Arhgef28	0.902314	0.0199486	1	UP	low	0	1.15997	0.801	0.516	0	UP	NA	NA
Arhgef28	0.957296	0.0233228	1	UP	low	0	1.15997	0.801	0.516	0	UP	NA	NA
Arhgef28	0.00263368	0.0535686	1	UP	NA	0	1.15997	0.801	0.516	0	UP	NA	concordant_up
Arhgef28	0.43292	0.0273718	1	UP	low	0	1.15997	0.801	0.516	0	UP	NA	NA
Arhgef28	3.99169e-05	0.0795747	1	UP	NA	0	1.15997	0.801	0.516	0	UP	NA	concordant_up
Arhgef28	8.98878e-41	0.187424	1.5594e-35	UP	NA	0	1.15997	0.801	0.516	0	UP	NA	concordant_up
Arhgef28	0.0116559	0.0569585	1	UP	NA	0	1.15997	0.801	0.516	0	UP	NA	concordant_up
Arhgef28	1.23382e-11	0.122644	2.14047e-06	UP	NA	0	1.15997	0.801	0.516	0	UP	NA	concordant_up
Arhgef28	3.03421e-20	0.150935	5.26384e-15	UP	NA	0	1.15997	0.801	0.516	0	UP	NA	concordant_up
Arhgef28	7.60767e-06	0.0916404	1	UP	NA	0	1.15997	0.801	0.516	0	UP	NA	concordant_up
Arhgef28	2.64884e-16	-0.106122	4.59529e-11	DOWN	NA	0	1.15997	0.801	0.516	0	UP	NA	non concordant_upGE_dwnDA
Arhgef28	0.962525	0.0238131	1	UP	low	0	1.15997	0.801	0.516	0	UP	NA	NA
Arhgef28	2.70342e-05	-0.0407138	1	DOWN	low	0	1.15997	0.801	0.516	0	UP	NA	NA
Arhgef28	2.21469e-12	-0.0834481	3.84211e-07	DOWN	NA	0	1.15997	0.801	0.516	0	UP	NA	non concordant_upGE_dwnDA
Arhgef28	6.34303e-10	0.101075	0.000110041	UP	NA	0	1.15997	0.801	0.516	0	UP	NA	concordant_up
Arhgef3	0.102509	0.0463236	1	UP	low	4.11585e-152	2.28161	0.191	0.043	1.32884e-147	UP	NA	NA
Arhgef3	0.231365	0.0399923	1	UP	low	4.11585e-152	2.28161	0.191	0.043	1.32884e-147	UP	NA	NA
Arhgef3	5.66224e-21	0.154329	9.82303e-16	UP	NA	4.11585e-152	2.28161	0.191	0.043	1.32884e-147	UP	NA	concordant_up
Arhgef33	8.71278e-05	0.0756794	1	UP	NA	0.12901	0.0483302	0.024	0.02	1	UP	low	NA
Arhgef37	0.000781928	0.0722327	1	UP	NA	2.62725e-09	1.50091	0.013	0.004	8.48234e-05	UP	NA	concordant_up
Arhgef37	0.00357134	0.065255	1	UP	NA	2.62725e-09	1.50091	0.013	0.004	8.48234e-05	UP	NA	concordant_up
Arhgef37	2.80453e-13	-0.0889131	4.86538e-08	DOWN	NA	2.62725e-09	1.50091	0.013	0.004	8.48234e-05	UP	NA	non concordant_upGE_dwnDA
Arhgef37	6.37684e-17	0.138193	1.10627e-11	UP	NA	2.62725e-09	1.50091	0.013	0.004	8.48234e-05	UP	NA	concordant_up
Arhgef38	0.00358729	-0.0172527	1	DOWN	low	0	-1.93465	0.561	0.91	0	DOWN	NA	NA
Arhgef38	5.60285e-51	-0.202002	9.72e-46	DOWN	NA	0	-1.93465	0.561	0.91	0	DOWN	NA	concordant_down
Arhgef38	0.0082643	-0.0200424	1	DOWN	low	0	-1.93465	0.561	0.91	0	DOWN	NA	NA
Arhgef39	0.000193215	0.0771572	1	UP	NA	0.281854	-0.495256	0.015	0.018	1	DOWN	low	NA
Arhgef4	0.0013318	0.0663278	1	UP	NA	3.66273e-09	0.519243	0.055	0.033	0.000118255	UP	NA	concordant_up
Arhgef4	0.000442069	0.0749135	1	UP	NA	3.66273e-09	0.519243	0.055	0.033	0.000118255	UP	NA	concordant_up
Arhgef4	0.981599	0.0195881	1	UP	low	3.66273e-09	0.519243	0.055	0.033	0.000118255	UP	NA	NA
Arhgef4	0.0111471	0.053864	1	UP	NA	3.66273e-09	0.519243	0.055	0.033	0.000118255	UP	NA	concordant_up
Arhgef4	0.991245	0.0247551	1	UP	low	3.66273e-09	0.519243	0.055	0.033	0.000118255	UP	NA	NA
Arhgef40	6.83146e-12	0.116852	1.18514e-06	UP	NA	1.10452e-36	0.90794	0.127	0.06	3.56605e-32	UP	NA	concordant_up
Arhgef5	0.113751	0.0411367	1	UP	low	1.40403e-09	0.146048	0.357	0.289	4.53304e-05	UP	low	NA
Arhgef6	0.0357316	-0.0101955	1	DOWN	low	6.1528e-06	-0.4335	0.222	0.244	0.198649	DOWN	low	NA
Arhgef7	0.00660172	-0.0213154	1	DOWN	low	4.54829e-07	0.092161	0.397	0.334	0.0146846	UP	low	NA
Arhgef7	4.20327e-09	-0.0734814	0.000729197	DOWN	NA	4.54829e-07	0.092161	0.397	0.334	0.0146846	UP	low	NA
Arhgef7	1.08451e-09	0.104293	0.000188144	UP	NA	4.54829e-07	0.092161	0.397	0.334	0.0146846	UP	low	NA
Arhgef7	7.28974e-14	0.124214	1.26465e-08	UP	NA	4.54829e-07	0.092161	0.397	0.334	0.0146846	UP	low	NA
Arhgef7	0.219841	0.041117	1	UP	low	4.54829e-07	0.092161	0.397	0.334	0.0146846	UP	low	NA
Arhgef7	0.00629627	0.0676471	1	UP	NA	4.54829e-07	0.092161	0.397	0.334	0.0146846	UP	low	NA
Arhgef7	0.00378898	0.0629692	1	UP	NA	4.54829e-07	0.092161	0.397	0.334	0.0146846	UP	low	NA
Arhgef9	0.00485196	0.0558617	1	UP	NA	7.14013e-19	0.95849	0.071	0.035	2.30526e-14	UP	NA	concordant_up
Arid1a	0.00328978	-0.0108638	1	DOWN	low	2.63965e-17	0.17551	0.805	0.727	8.52238e-13	UP	low	NA
Arid1a	0.0054705	0.0629117	1	UP	NA	2.63965e-17	0.17551	0.805	0.727	8.52238e-13	UP	low	NA
[truncated: 22,681 more rows]

## Sheet: Fig. 3F
Fig. 3F: differentially accessible peaks between mutant AT2 and adult control AT2 cells
P values were calculated using a two-tailed Wald test as part of the DESeq2 analysis
decreased peaks							increased peaks							Homer motif analyis
ch	start	end	log2FoldChange	p-adj	p-val		ch	start	end	log2FoldChange	p-adj	p-val		decreased peaks
chr7	35118924	35119324	-2.84527	5.90534e-165	5.39547e-170		chr18	57270903	57271303	3.87182	1.00801e-62	7.0915e-66		Motif	P-value	% of Targets	%Background
chr18	84600560	84600960	-3.36048	3.95671e-150	7.23016e-155		chr1	128649453	128649853	3.67487	3.35137e-56	3.52131e-59		CEBP	1e-2260	63.83	6.21
chr13	113227648	113228048	-2.46855	6.34768e-130	1.73989e-134		chr11	20886947	20887347	2.68099	5.05752e-55	5.68364e-58		NKX	1e- 247	49.7	26.7
chr18	5134109	5134509	-1.87211	1.60876e-127	5.87945e-132		chr2	120007392	120007792	3.66577	3.26609e-53	4.14789e-56		FOXM1	1e- 162	33.8	17.1
chr7	46719493	46719893	-3.07533	4.01101e-125	1.83235e-129		chr10	67845954	67846354	2.14772	1.3054e-52	1.76519e-55		increased peaks
chr6	118162745	118163145	-2.20347	1.09971e-124	6.02856e-129		chr5	144479658	144480058	5.24044	1.80242e-52	2.50314e-55		Motif	P-value	% of Targets	%Background
chr19	44193965	44194365	-1.97606	7.32796e-123	4.68668e-127		chr8	71572791	71573191	3.16936	1.40714e-49	2.2756e-52		SOX	1e- 244	39.6	18.08
chr10	94098117	94098517	-4.11046	6.707e-117	4.90233e-121		chr6	53664778	53665178	1.96692	1.37291e-48	2.35822e-51		NKX	1e- 205	57.6	34.9
chr10	68057837	68058237	-3.25688	5.14314e-112	4.22917e-116		chr14	51649280	51649680	3.10907	3.51996e-48	6.27128e-51		JUNB	1e- 181	14.7	3.8
chr13	70641366	70641766	-3.01395	7.05163e-111	6.44278e-115		chr5	113133222	113133622	4.67212	1.01111e-47	1.83838e-50		TEAD	1e- 165	18.2	6.13
chr2	158306234	158306634	-1.70826	9.5371e-108	9.58503e-112		chr2	130536900	130537300	1.93146	1.14195e-47	2.0867e-50
chr3	32718253	32718653	-2.02783	1.7595e-103	1.9291e-107		chr4	57538016	57538416	3.33863	1.59811e-47	2.93485e-50
chr5	9107337	9107737	-2.30908	1.75952e-103	2.08988e-107		chr5	29708367	29708767	2.61815	4.00913e-47	7.50911e-50
chr18	39666349	39666749	-2.16712	4.43945e-102	5.6786e-106		chr3	19406229	19406629	2.3398	2.57456e-46	5.08091e-49
chr18	75638316	75638716	-3.07592	6.94624e-102	9.51974e-106		chr6	134091290	134091690	3.48704	1.39981e-45	2.89042e-48
chr6	96581170	96581570	-3.91732	1.00777e-101	1.47321e-105		chr8	120323121	120323521	2.75974	1.97819e-45	4.10278e-48
chr2	166115983	166116383	-2.75415	5.48311e-101	8.51648e-105		chr3	136805944	136806344	2.20501	5.61688e-42	1.43694e-44
chr10	76674629	76675029	-2.68524	2.52625e-99	4.15463e-103		chr8	113691771	113692171	2.20726	1.01042e-40	2.83415e-43
chr12	7876608	7877008	-2.92127	1.16078e-98	2.01505e-102		chr12	85350732	85351132	2.64362	1.03752e-40	2.91967e-43
chr7	126625394	126625794	-2.60596	5.41838e-95	9.9011e-99		chr4	134975287	134975687	3.54327	3.96481e-40	1.15195e-42
chr9	107328246	107328646	-1.86607	2.98886e-92	5.73468e-96		chr16	5153319	5153719	4.16857	1.09009e-39	3.27676e-42
chr2	173280895	173281295	-2.88949	5.56113e-92	1.11781e-95		chr2	29929785	29930185	3.51616	1.38736e-39	4.22103e-42
chr14	76582625	76583025	-1.84347	5.45784e-90	1.14692e-93		chr2	118679596	118679996	3.06371	6.35701e-39	2.0677e-41
chr1	171232941	171233341	-2.44939	9.54336e-90	2.09265e-93		chr1	153040118	153040518	1.94194	2.79011e-38	9.63601e-41
chr10	95773533	95773933	-1.55347	6.13583e-89	1.40152e-92		chr5	138949728	138950128	3.01435	5.80237e-38	2.05164e-40
chr7	118935258	118935658	-1.69749	3.60508e-88	8.56391e-92		chr9	56516703	56517103	3.32745	7.36855e-38	2.61888e-40
chr7	66131933	66132333	-1.42232	7.31327e-87	1.8041e-90		chr19	54040407	54040807	1.41814	8.10779e-38	2.89643e-40
chr1	83045012	83045412	-2.916	2.86358e-85	7.32573e-89		chr11	84258264	84258664	4.24332	6.55218e-37	2.47839e-39
chr11	33660106	33660506	-1.58987	3.28604e-83	8.70673e-87		chr6	134633494	134633894	2.7066	1.65878e-36	6.3199e-39
chr15	64040779	64041179	-2.02621	3.81077e-83	1.04452e-86		chr17	87317244	87317644	2.48918	2.99144e-36	1.16433e-38
chr11	44349587	44349987	-2.78097	6.17666e-83	1.74944e-86		chr9	35493389	35493789	2.47849	5.31564e-36	2.08837e-38
chr7	90277267	90277667	-1.54168	3.45954e-82	1.01147e-85		chr9	56881552	56881952	3.84021	5.42987e-36	2.13821e-38
chr18	33435953	33436353	-2.83754	3.09124e-81	9.32033e-85		chr9	116285694	116286094	2.22106	5.48021e-36	2.16304e-38
chr9	45201302	45201702	-4.3611	5.6412e-81	1.75241e-84		chr4	62475414	62475814	1.70462	9.18594e-36	3.69284e-38
chr11	65020743	65021143	-2.06856	5.12942e-79	1.64029e-82		chr10	98292104	98292504	2.52353	2.67265e-35	1.11838e-37
chr11	71012722	71013122	-2.34343	4.76538e-78	1.59779e-81		chr13	20182327	20182727	1.94562	3.96279e-35	1.6836e-37
chr8	34573398	34573798	-1.22266	4.76538e-78	1.61096e-81		chr18	10866318	10866718	2.17481	5.81177e-35	2.50631e-37
chr1	24007615	24008015	-1.93344	1.13053e-76	3.9251e-80		chr19	3669082	3669482	2.07719	7.56747e-35	3.28842e-37
chr7	27251907	27252307	-2.09348	3.79358e-75	1.35175e-78		chr6	138325732	138326132	2.69559	1.68221e-34	7.5004e-37
chr2	125154301	125154701	-2.39121	4.59546e-75	1.67947e-78		chr8	8619535	8619935	4.34562	1.81128e-34	8.09242e-37
chr2	119987404	119987804	-2.83239	2.24869e-74	8.42359e-78		chr2	131726489	131726889	3.93008	2.80366e-34	1.28335e-36
chr10	95361203	95361603	-1.75153	2.42322e-73	9.29877e-77		chr10	77226669	77227069	2.35275	7.59464e-34	3.62905e-36
chr6	73246838	73247238	-1.93894	2.68188e-73	1.05364e-76		chr5	85614757	85615157	2.55536	1.24088e-33	6.07685e-36
chr13	80949017	80949417	-3.03722	3.45575e-73	1.38925e-76		chr2	37855198	37855598	2.47678	1.47168e-33	7.24749e-36
chr12	70985195	70985595	-1.5643	1.18427e-72	4.86908e-76		chr7	27794504	27794904	2.72047	1.6128e-33	8.0161e-36
chr2	52602216	52602616	-2.0131	3.44892e-72	1.44952e-75		chr5	124964051	124964451	1.65694	4.31111e-33	2.20578e-35
chr16	91601100	91601500	-2.12146	3.3628e-71	1.44405e-74		chr5	125134775	125135175	1.12014	1.01127e-32	5.31276e-35
chr13	36620944	36621344	-2.20737	5.1901e-71	2.27615e-74		chr17	47762944	47763344	2.44159	1.24453e-32	6.59502e-35
chr8	61161452	61161852	-2.07928	2.62082e-70	1.17332e-73		chr4	129451483	129451883	1.87363	1.58919e-32	8.53761e-35
chr1	180888442	180888842	-1.42987	2.99664e-70	1.36895e-73		chr11	9731359	9731759	2.61678	2.81956e-32	1.54825e-34
chr14	72293634	72294034	-1.38601	3.79635e-70	1.76897e-73		chr14	30011820	30012220	3.40905	3.29834e-32	1.82019e-34
chr2	152741479	152741879	-1.55939	4.90646e-70	2.33107e-73		chr18	32398822	32399222	2.15217	4.77589e-32	2.67048e-34
chr8	11517816	11518216	-1.60863	1.09555e-69	5.30509e-73		chr14	76899262	76899662	1.45862	1.34996e-31	7.80747e-34
chr11	43770109	43770509	-2.96134	1.25141e-69	6.17417e-73		chr10	24458658	24459058	2.39503	1.44725e-31	8.4098e-34
chr18	22290556	22290956	-2.15174	1.43788e-69	7.22555e-73		chr18	80654043	80654443	3.39178	1.63462e-31	9.52846e-34
chr14	23959059	23959459	-2.49642	2.00598e-69	1.02636e-72		chr5	31713232	31713632	2.75987	2.13888e-31	1.25851e-33
chr15	59784226	59784626	-2.03752	4.00231e-69	2.08434e-72		chr13	49178784	49179184	3.14596	2.14775e-31	1.26569e-33
chr9	114838867	114839267	-2.32397	1.27536e-68	6.75844e-72		chr5	118321620	118322020	2.62025	2.65389e-31	1.57852e-33
chr8	126360735	126361135	-3.27438	1.70076e-68	9.1681e-72		chr2	162131642	162132042	1.39312	6.20961e-31	3.79555e-33
chr16	42592334	42592734	-2.55677	1.84806e-68	1.0131e-71		chr3	123296655	123297055	2.89345	7.64333e-31	4.7384e-33
chr7	19956349	19956749	-1.33852	5.09327e-68	2.83864e-71		chr15	27575909	27576309	1.75223	1.00632e-30	6.28892e-33
chr1	162891986	162892386	-1.80172	1.02385e-66	5.79981e-70		chr18	34809098	34809498	1.64934	2.14732e-30	1.36942e-32
chr11	5068382	5068782	-2.69224	1.17338e-66	6.75404e-70		chr13	51761199	51761599	3.19792	3.08694e-30	1.98525e-32
chr8	124250741	124251141	-2.69957	3.49972e-66	2.04643e-69		chr10	68435165	68435565	2.26997	4.52713e-30	2.97397e-32
chr1	10147819	10148219	-2.9015	5.54879e-66	3.29531e-69		chr2	167727097	167727497	1.96887	5.20846e-30	3.44534e-32
chr1	169166007	169166407	-3.50442	9.74618e-66	5.87709e-69		chr2	151605605	151606005	1.57861	1.66242e-29	1.16043e-31
chr11	5785716	5786116	-2.26201	1.53416e-65	9.39138e-69		chr2	33219641	33220041	3.82841	5.03496e-29	3.61579e-31
chr1	153122808	153123208	-2.55834	8.61769e-65	5.35407e-68		chr1	157526359	157526759	2.11704	8.16516e-29	5.98306e-31
chr11	90240655	90241055	-3.24357	2.20656e-64	1.39107e-67		chr2	13768022	13768422	3.38911	2.01483e-28	1.54633e-30
chr2	164356552	164356952	-2.30737	4.71585e-64	3.01607e-67		chr7	112983312	112983712	1.86454	3.9282e-28	3.07939e-30
chr1	155074878	155075278	-1.56766	7.29801e-64	4.73421e-67		chr8	69037692	69038092	3.96434	5.78138e-28	4.62721e-30
chr1	160079338	160079738	-1.42267	1.25556e-63	8.25952e-67		chr12	79936636	79937036	2.59064	6.52737e-28	5.25857e-30
chr9	72936295	72936695	-2.55051	2.09519e-63	1.39743e-66		chr8	44261061	44261461	1.60718	7.20213e-28	5.81698e-30
chr15	103258223	103258623	-1.49455	3.19411e-63	2.15956e-66		chr8	117809566	117809966	2.45307	9.04139e-28	7.35206e-30
chr10	54042425	54042825	-2.5575	4.89803e-63	3.35635e-66		chr1	71384026	71384426	1.90791	1.49793e-27	1.23858e-29
chr2	102105477	102105877	-3.52203	6.69643e-63	4.64987e-66		chr8	36581074	36581474	1.77811	2.47963e-27	2.0843e-29
chr14	30907782	30908182	-1.45484	1.04029e-62	7.41367e-66		chr2	132922055	132922455	3.41284	3.21482e-27	2.73458e-29
chr16	23028926	23029326	-3.00907	2.50126e-62	1.80538e-65		chr4	140624513	140624913	2.09296	4.51167e-27	3.8745e-29
chr18	5817567	5817967	-2.45447	8.10381e-62	5.9233e-65		chr4	133489834	133490234	3.09244	7.38217e-27	6.43453e-29
chr9	110228661	110229061	-1.8344	9.19791e-62	6.80704e-65		chr17	83503697	83504097	2.79248	7.47467e-27	6.52199e-29
chr13	43765421	43765821	-3.91308	4.20754e-61	3.15229e-64		chr11	30367518	30367918	4.14114	9.86858e-27	8.66487e-29
chr1	47216578	47216978	-2.24537	7.90169e-61	5.99215e-64		chr2	36237602	36238002	1.72575	1.14524e-26	1.00869e-28
chr9	110525749	110526149	-2.11534	1.286e-60	9.88903e-64		chr18	68976367	68976767	2.93115	1.16388e-26	1.0283e-28
chr19	34505299	34505699	-3.05731	1.286e-60	9.98722e-64		chr18	64755737	64756137	2.87351	1.30502e-26	1.15538e-28
chr3	84484355	84484755	-1.31824	1.89702e-60	1.49058e-63		chr14	46562092	46562492	2.36984	1.63733e-26	1.46155e-28
chr4	150821350	150821750	-1.53194	3.84004e-60	3.05238e-63		chr15	94620897	94621297	4.11605	2.14541e-26	1.92489e-28
chr18	80554525	80554925	-1.24533	5.74653e-60	4.62032e-63		chr1	162081763	162082163	1.39134	2.60614e-26	2.35969e-28
chr10	118103243	118103643	-2.02058	6.49052e-60	5.27781e-63		chr15	32562652	32563052	2.90537	3.96721e-26	3.65005e-28
chr11	4031304	4031704	-1.27475	8.41021e-60	6.91566e-63		chr6	112220069	112220469	2.13619	4.29196e-26	3.96845e-28
chr16	23374931	23375331	-1.96772	1.50559e-59	1.25179e-62		chr12	101021716	101022116	1.63814	5.43135e-26	5.04676e-28
chr2	166083166	166083566	-2.95003	3.83703e-59	3.22527e-62		chr10	31385007	31385407	3.14067	7.02986e-26	6.5899e-28
chr1	153350976	153351376	-2.95668	4.83914e-59	4.11183e-62		chr6	90703198	90703598	2.58378	8.13094e-26	7.68149e-28
chr1	150164863	150165263	-2.65146	4.91117e-59	4.21791e-62		chr11	119134353	119134753	2.20235	1.03839e-25	9.88578e-28
chr19	4059430	4059830	-2.00688	6.21465e-59	5.39856e-62		chr10	75556018	75556418	2.30199	1.25536e-25	1.20088e-27
chr9	56465350	56465750	-1.46096	6.21465e-59	5.45095e-62		chr17	83998778	83999178	2.16147	1.46684e-25	1.42462e-27
chr16	45311471	45311871	-3.3311	7.14778e-59	6.33472e-62		chr14	15801721	15802121	3.52352	1.68224e-25	1.63998e-27
chr7	25372455	25372855	-3.55648	8.13748e-59	7.28619e-62		chr11	109210759	109211159	2.20562	2.09375e-25	2.06028e-27
chr8	86788075	86788475	-2.72282	9.67015e-59	8.74687e-62		chr8	6516196	6516596	1.25005	2.09651e-25	2.06491e-27
chr17	25374034	25374434	-2.19165	6.09195e-58	5.56597e-61		chr15	102656647	102657047	1.69798	2.12479e-25	2.0947e-27
chr14	75866917	75867317	-1.5052	9.30492e-58	8.58654e-61		chr15	25642397	25642797	1.34292	2.15137e-25	2.1268e-27
chr2	63985398	63985798	-1.59224	1.09227e-57	1.01792e-60		chr3	68012364	68012764	2.05712	2.32999e-25	2.31403e-27
chr2	150623961	150624361	-3.06091	1.20792e-57	1.13673e-60		chr4	62477838	62478238	1.37724	3.51813e-25	3.56474e-27
chr13	31578451	31578851	-1.70666	1.47377e-57	1.40038e-60		chr3	63871249	63871649	3.79024	3.68843e-25	3.75077e-27
chr17	24212209	24212609	-2.26715	2.16039e-57	2.07255e-60		chr8	108755508	108755908	2.5914	4.80884e-25	4.92528e-27
chr4	106095101	106095501	-2.52207	3.01434e-57	2.91932e-60		chr18	65802200	65802600	1.94154	5.21174e-25	5.35222e-27
chr2	37837569	37837969	-3.10641	3.01506e-57	2.94757e-60		chr11	113508093	113508493	1.61784	5.40883e-25	5.56807e-27
chr14	45325446	45325846	-1.60635	3.47242e-57	3.42642e-60		chr14	79986843	79987243	2.0312	7.50532e-25	7.81732e-27
chr9	50835119	50835519	-3.00683	3.9034e-57	3.88735e-60		chr5	143050612	143051012	2.98426	8.80852e-25	9.23104e-27
chr4	45413653	45414053	-1.28414	1.03511e-56	1.04031e-59		chr9	67782770	67783170	2.67317	1.04296e-24	1.10061e-26
chr8	86766742	86767142	-1.1741	1.30583e-56	1.32432e-59		chr4	135337678	135338078	2.22893	1.45003e-24	1.54343e-26
chr3	98050500	98050900	-1.87118	2.00703e-56	2.05379e-59		chr7	27181280	27181680	1.35444	1.62268e-24	1.74054e-26
chr16	38012406	38012806	-1.33237	2.28932e-56	2.36357e-59		chr8	84744013	84744413	1.34679	1.76505e-24	1.89648e-26
chr2	6149778	6150178	-2.70581	2.76866e-56	2.88376e-59		chr5	64297077	64297477	2.55319	2.01452e-24	2.17925e-26
chr18	84089301	84089701	-1.67523	6.8692e-56	7.28029e-59		chr6	65021860	65022260	2.82225	3.48167e-24	3.89361e-26
chr2	132118690	132119090	-1.60441	7.43288e-56	7.94561e-59		chr17	47726530	47726930	1.83633	3.50159e-24	3.91909e-26
chr8	80120498	80120898	-2.05385	8.45099e-56	9.11117e-59		chr2	4987438	4987838	1.35082	3.51861e-24	3.94457e-26
chr12	87393574	87393974	-1.85658	9.03509e-56	9.82345e-59		chr8	88792681	88793081	2.22286	4.8254e-24	5.45806e-26
chr2	118618004	118618404	-1.71782	1.78759e-55	1.9599e-58		chr12	17668848	17669248	3.65799	5.00737e-24	5.68218e-26
chr3	97998330	97998730	-3.26249	2.09815e-55	2.31956e-58		chr9	13613262	13613662	2.60465	7.84504e-24	9.00979e-26
chr8	12984049	12984449	-3.25503	2.22395e-55	2.47895e-58		chr1	132196355	132196755	1.7992	8.17677e-24	9.39824e-26
chr3	101948536	101948936	-2.26516	5.2877e-55	5.99063e-58		chr6	23549948	23550348	2.46372	8.74039e-24	1.0086e-25
chr6	5233765	5234165	-2.62138	8.19176e-55	9.3556e-58		chr16	26561807	26562207	2.01096	1.08785e-23	1.26229e-25
chr10	40107904	40108304	-2.83276	1.09948e-54	1.26573e-57		chr13	111876806	111877206	3.13695	1.27089e-23	1.48396e-25
chr11	32552661	32553061	-1.94293	1.63489e-54	1.91148e-57		chr12	92316029	92316429	1.91869	1.29397e-23	1.5121e-25
chrX	57372977	57373377	-2.39424	1.63489e-54	1.91198e-57		chr13	3869916	3870316	1.70463	1.46106e-23	1.7207e-25
chr3	105910584	105910984	-2.0072	2.02793e-54	2.39016e-57		chr1	192822694	192823094	2.19266	2.06128e-23	2.45961e-25
chr14	8627493	8627893	-1.83845	7.19338e-54	8.67544e-57		chr19	41984769	41985169	1.92089	2.17413e-23	2.59822e-25
chr8	94354263	94354663	-1.64728	9.05068e-54	1.09981e-56		chr14	70203338	70203738	1.97381	2.35319e-23	2.82942e-25
chr17	57227965	57228365	-2.28196	1.05078e-53	1.28647e-56		chr11	75538177	75538577	1.11874	2.47774e-23	2.99276e-25
chr13	37562774	37563174	-1.28095	1.2953e-53	1.59768e-56		chr14	79135039	79135439	2.48735	2.94519e-23	3.57083e-25
chr8	10653312	10653712	-2.10755	1.35487e-53	1.68353e-56		chr4	156064085	156064485	2.14053	4.14595e-23	5.09484e-25
chr16	92611716	92612116	-1.63595	1.5434e-53	1.93189e-56		chr11	92209069	92209469	3.00551	4.58059e-23	5.64151e-25
chr12	103311889	103312289	-1.25332	2.29296e-53	2.89108e-56		chr4	47231327	47231727	2.16295	5.5269e-23	6.85749e-25
chr13	52822552	52822952	-1.58015	3.2931e-53	4.21228e-56		chr17	45824991	45825391	3.94961	7.76849e-23	9.73102e-25
chr4	144960486	144960886	-2.20467	3.46091e-53	4.45855e-56		chr12	84023343	84023743	2.68168	9.39505e-23	1.18457e-24
chr1	89746189	89746589	-3.12285	5.85766e-53	7.5997e-56		chr9	69467620	69468020	1.88913	9.65676e-23	1.22198e-24
chr2	68796000	68796400	-3.48235	7.31265e-53	9.55421e-56		chr9	44494386	44494786	1.89124	9.86407e-23	1.25002e-24
chr17	29336542	29336942	-3.07823	9.39705e-53	1.23634e-55		chr17	45859424	45859824	1.51078	1.22226e-22	1.56677e-24
chr15	99546205	99546605	-2.6691	9.44231e-53	1.25092e-55		chr15	53321376	53321776	1.73134	1.23702e-22	1.58682e-24
chr9	118650946	118651346	-1.52856	1.09062e-52	1.45482e-55		chr5	146315392	146315792	1.20025	1.88978e-22	2.47424e-24
chr8	10928463	10928863	-1.7457	1.13457e-52	1.52382e-55		chr13	111193991	111194391	2.85236	1.9495e-22	2.55421e-24
chr10	20505498	20505898	-1.3809	1.48647e-52	2.02361e-55		chr6	147145263	147145663	1.24986	1.94963e-22	2.55794e-24
chr4	106193542	106193942	-3.24795	1.56397e-52	2.14341e-55		chr11	76773868	76774268	1.67762	2.25265e-22	2.96579e-24
chr5	31602358	31602758	-1.65493	1.62502e-52	2.24191e-55		chr14	122986546	122986946	1.77172	2.80357e-22	3.7398e-24
chr12	15850562	15850962	-1.39311	1.99198e-52	2.78459e-55		chr13	98700672	98701072	1.95967	2.80964e-22	3.75046e-24
chr8	69125332	69125732	-1.80123	2.10768e-52	2.96558e-55		chr9	13765498	13765898	5.17235	3.10766e-22	4.15963e-24
chr18	5856048	5856448	-3.18188	2.26501e-52	3.20765e-55		chr10	24446159	24446559	1.31304	3.13734e-22	4.20223e-24
chr5	67823816	67824216	-1.23198	2.69647e-52	3.8433e-55		chr8	105332485	105332885	3.66382	4.04871e-22	5.46734e-24
chr2	60797386	60797786	-2.79763	7.09108e-52	1.01718e-54		chr8	108450882	108451282	1.85525	4.62685e-22	6.28609e-24
chr7	118714858	118715258	-2.76856	9.38852e-52	1.35531e-54		chr5	113153177	113153577	2.62611	5.64907e-22	7.74199e-24
chr4	19967850	19968250	-3.60312	1.17513e-51	1.70714e-54		chr5	32706336	32706736	3.50555	5.66945e-22	7.7751e-24
chr19	42829207	42829607	-1.42513	1.62686e-51	2.37823e-54		chr6	98972405	98972805	2.68541	6.36722e-22	8.77274e-24
chr5	129929931	129930331	-2.01188	2.46644e-51	3.62811e-54		chr7	110658458	110658858	2.10176	7.24602e-22	1.00564e-23
chr2	147926862	147927262	-1.79952	3.15861e-51	4.67514e-54		chr17	29258184	29258584	1.93796	7.90389e-22	1.102e-23
chr19	5572343	5572743	-2.41396	4.97283e-51	7.40586e-54		chr4	57543836	57544236	1.78257	1.09905e-21	1.55845e-23
chr19	60795224	60795624	-4.21026	6.2743e-51	9.40141e-54		chr2	151603177	151603577	4.44723	1.3411e-21	1.91515e-23
chr16	52371869	52372269	-3.11029	6.74317e-51	1.01656e-53		chr19	6288416	6288816	2.70135	1.7858e-21	2.56978e-23
chr2	77003152	77003552	-2.11363	1.68835e-50	2.5761e-53		chr11	91776533	91776933	3.01731	1.81403e-21	2.61207e-23
chr3	89578756	89579156	-2.64658	3.30158e-50	5.09791e-53		chr17	5770526	5770926	1.22699	2.10565e-21	3.05122e-23
chr5	127956712	127957112	-1.72523	4.1092e-50	6.3825e-53		chr14	27347300	27347700	3.666	2.24999e-21	3.27477e-23
chr5	65279111	65279511	-1.3677	4.70022e-50	7.34342e-53		chr2	73085917	73086317	1.82146	2.54378e-21	3.71399e-23
chr9	21762224	21762624	-1.46914	5.27364e-50	8.28749e-53		chr15	12266414	12266814	2.70145	2.66643e-21	3.90037e-23
chr10	41341344	41341744	-2.78703	5.50136e-50	8.69561e-53		chr9	42023391	42023791	2.17043	3.73895e-21	5.55121e-23
chr14	81037952	81038352	-3.61032	5.62977e-50	8.95003e-53		chr15	100732658	100733058	3.5255	4.37436e-21	6.52658e-23
chr1	185235809	185236209	-1.40137	1.00626e-49	1.60891e-52		chr9	35123656	35124056	1.68507	5.15236e-21	7.74383e-23
chr8	83964003	83964403	-2.23596	1.33728e-49	2.1504e-52		chr2	167808642	167809042	2.66676	6.29682e-21	9.52721e-23
chr8	69091005	69091405	-2.20089	1.48323e-49	2.4122e-52		chr8	120573906	120574306	2.12714	7.58942e-21	1.15939e-22
chr3	38128440	38128840	-1.29595	1.66912e-49	2.72976e-52		chr10	40499742	40500142	1.55975	7.72163e-21	1.181e-22
chr19	58609691	58610091	-2.75546	1.71947e-49	2.82781e-52		chr1	76993827	76994227	2.09503	8.60313e-21	1.32604e-22
chr9	21764264	21764664	-2.54643	5.11572e-49	8.45999e-52		chr16	36691417	36691817	3.6295	9.19206e-21	1.41933e-22
chr7	79822384	79822784	-2.00339	5.75339e-49	9.56707e-52		chr17	84419994	84420394	2.11451	1.3985e-20	2.19774e-22
chr2	155376167	155376567	-3.99416	6.05339e-49	1.01213e-51		chr7	96746011	96746411	1.38901	1.41354e-20	2.22395e-22
chr12	112629161	112629561	-1.12492	6.31866e-49	1.06225e-51		chr6	135200178	135200578	1.52578	1.75486e-20	2.7786e-22
chr4	152345144	152345544	-1.82554	7.39752e-49	1.25038e-51		chr14	46664273	46664673	1.25361	1.77374e-20	2.81011e-22
chr5	112266227	112266627	-3.36664	1.30998e-48	2.23816e-51		chr6	114883231	114883631	1.26858	2.44921e-20	3.93171e-22
chr13	72044013	72044413	-2.13218	1.40861e-48	2.43241e-51		chr14	79255548	79255948	2.35179	2.89442e-20	4.69401e-22
chr16	94449614	94450014	-2.4055	1.82644e-48	3.17061e-51		chr13	58291634	58292034	2.67163	3.01653e-20	4.90307e-22
chr10	69218799	69219199	-1.42488	2.36315e-48	4.1239e-51		chr17	83231403	83231803	1.10786	3.03841e-20	4.9414e-22
chr7	132419672	132420072	-1.64397	3.07574e-48	5.39554e-51		chr13	47818945	47819345	1.24104	3.91001e-20	6.40891e-22
chr7	126670129	126670529	-3.12681	3.46834e-48	6.11594e-51		chr11	115956479	115956879	3.72392	4.33574e-20	7.13447e-22
chr10	30752461	30752861	-1.74794	3.51996e-48	6.25354e-51		chr18	65365011	65365411	1.49621	5.03074e-20	8.34244e-22
chr2	148685759	148686159	-2.12828	4.28331e-48	7.67043e-51		chr4	86725147	86725547	1.09898	7.75605e-20	1.31382e-21
chr14	31188763	31189163	-2.76987	7.67539e-48	1.3815e-50		chr18	10423786	10424186	2.70859	8.35715e-20	1.42327e-21
chr11	65039766	65040166	-1.10122	8.05668e-48	1.45749e-50		chr1	170459897	170460297	1.6266	9.87534e-20	1.69356e-21
chr6	147686978	147687378	-1.93187	1.71533e-47	3.16581e-50		chr5	148957017	148957417	1.85073	1.03682e-19	1.78376e-21
chr1	136717800	136718200	-1.16996	2.49131e-47	4.6207e-50		chr9	14192731	14193131	2.65275	1.11267e-19	1.92341e-21
chr18	68290520	68290920	-2.31403	3.26723e-47	6.08968e-50		chr11	89824111	89824511	2.12189	1.62662e-19	2.84752e-21
chr11	5135887	5136287	-2.42832	4.70241e-47	8.85059e-50		chr4	111451472	111451872	1.74469	1.64913e-19	2.88994e-21
chr2	125800976	125801376	-1.02449	4.97843e-47	9.41558e-50		chr6	35027201	35027601	1.38247	1.89466e-19	3.32886e-21
chr11	46123345	46123745	-3.49371	5.36211e-47	1.01902e-49		chr9	34557870	34558270	2.45609	2.04746e-19	3.60668e-21
chr5	140500749	140501149	-3.7242	9.48352e-47	1.81092e-49		chr2	26540751	26541151	1.95623	2.05694e-19	3.6309e-21
chr11	80190344	80190744	-2.20305	1.01346e-46	1.94713e-49		chr5	118285828	118286228	2.1319	2.12072e-19	3.74735e-21
chr4	136179398	136179798	-2.22772	1.01346e-46	1.95377e-49		chr15	81032956	81033356	1.65987	2.32231e-19	4.1163e-21
chr5	37960214	37960614	-2.45818	1.15599e-46	2.2391e-49		chr7	98561684	98562084	2.92101	2.50559e-19	4.45261e-21
chr16	22076556	22076956	-1.90529	1.23812e-46	2.40949e-49		chr12	110902081	110902481	3.75978	2.89012e-19	5.15706e-21
chr11	60229764	60230164	-1.00883	1.41795e-46	2.78538e-49		chr6	113332989	113333389	1.10483	3.096e-19	5.5414e-21
chr12	26316259	26316659	-3.0455	2.61638e-46	5.18735e-49		chr6	134426341	134426741	1.91611	3.32466e-19	5.96282e-21
chr7	145029601	145030001	-1.61138	2.73079e-46	5.43913e-49		chr16	93780611	93781011	1.2882	8.50643e-19	1.58315e-20
chr10	117320588	117320988	-1.13985	3.46487e-46	6.9329e-49		chr15	96693714	96694114	1.88626	1.25326e-18	2.36682e-20
chr5	144109190	144109590	-1.9662	5.92752e-46	1.19146e-48		chr18	77799684	77800084	1.63034	1.28302e-18	2.42536e-20
chr16	32657898	32658298	-1.32546	8.95667e-46	1.8167e-48		chr15	78179750	78180150	1.60652	1.38014e-18	2.61526e-20
chr5	125273709	125274109	-1.97943	1.07777e-45	2.1959e-48		chr11	87007351	87007751	2.75559	1.39252e-18	2.64127e-20
chr15	91664573	91664973	-1.20487	1.21076e-45	2.47794e-48		chr12	5268049	5268449	1.4174	1.48521e-18	2.83064e-20
chr5	125094126	125094526	-3.10577	1.27309e-45	2.61714e-48		chr13	32048487	32048887	4.00352	1.62656e-18	3.10748e-20
chr13	46932872	46933272	-1.68199	1.99619e-45	4.15836e-48		chr14	27846785	27847185	3.44643	1.71267e-18	3.28138e-20
chr3	33074183	33074583	-2.42697	2.86942e-45	6.00362e-48		chr18	60870959	60871359	1.75586	1.74229e-18	3.33972e-20
chr14	101549156	101549556	-1.81442	3.57682e-45	7.54906e-48		chr13	104619909	104620309	1.22225	1.82502e-18	3.51164e-20
chr2	126695293	126695693	-1.99038	4.46098e-45	9.45589e-48		chr8	4479876	4480276	3.19085	1.98357e-18	3.82758e-20
chr15	27477652	27478052	-2.30816	4.94795e-45	1.05333e-47		chr3	142318147	142318547	3.98058	2.25746e-18	4.37261e-20
chr9	30445239	30445639	-1.13598	4.98907e-45	1.06664e-47		chr1	91049370	91049770	2.34771	2.3929e-18	4.6568e-20
chr3	116357887	116358287	-2.33861	5.94977e-45	1.27747e-47		chr18	31713773	31714173	1.13908	2.6032e-18	5.08985e-20
chr8	11098470	11098870	-1.29008	8.11147e-45	1.75644e-47		chr2	127136916	127137316	2.58031	3.20074e-18	6.31375e-20
chr15	11745970	11746370	-2.69955	1.01568e-44	2.2086e-47		chr6	65595328	65595728	1.39782	3.45781e-18	6.8556e-20
chr5	122503429	122503829	-1.85551	2.43802e-44	5.34605e-47		chr1	64301609	64302009	2.39921	3.96493e-18	7.90812e-20
chr12	101057326	101057726	-2.25612	3.59475e-44	7.91535e-47		chr13	112813550	112813950	2.57816	5.67372e-18	1.14459e-19
chr2	164790439	164790839	-1.92967	3.93926e-44	8.70993e-47		chr7	133112478	133112878	1.25022	5.70421e-18	1.15126e-19
chr5	148789224	148789624	-1.79527	4.92041e-44	1.09243e-46		chr12	33110979	33111379	2.42849	6.20036e-18	1.25707e-19
chr11	121741472	121741872	-1.47268	5.09541e-44	1.14059e-46		chr1	37350717	37351117	1.22892	6.8182e-18	1.38607e-19
chr15	82160702	82161102	-1.51011	6.43602e-44	1.44656e-46		chr7	142932470	142932870	4.21402	7.20641e-18	1.46762e-19
chr11	90585750	90586150	-2.93954	8.48567e-44	1.91499e-46		chr12	56040073	56040473	3.04859	7.21934e-18	1.47091e-19
chr9	20804285	20804685	-1.58697	8.79697e-44	1.99328e-46		chr17	34098928	34099328	1.29577	7.28937e-18	1.48718e-19
chr9	59271707	59272107	-1.14033	1.00344e-43	2.28285e-46		chr11	79306980	79307380	1.65513	8.36842e-18	1.71879e-19
chr15	34513955	34514355	-1.72042	1.13167e-43	2.58489e-46		chr2	131746459	131746859	1.69169	8.42404e-18	1.73099e-19
chr5	65356933	65357333	-3.71559	1.39164e-43	3.19144e-46		chr6	137570759	137571159	1.88501	9.07713e-18	1.87099e-19
chr4	41368170	41368570	-2.75139	1.40067e-43	3.22493e-46		chr5	53241051	53241451	3.01266	9.15437e-18	1.88859e-19
chr19	34517148	34517548	-1.66763	1.48082e-43	3.429e-46		chr8	78930767	78931167	2.25423	9.45474e-18	1.95314e-19
chr5	114569937	114570337	-1.31615	1.48082e-43	3.43653e-46		chr1	76025258	76025658	1.55117	9.53498e-18	1.97146e-19
chr15	59674098	59674498	-1.33194	1.82892e-43	4.26108e-46		chr2	118591928	118592328	3.79593	1.04672e-17	2.17664e-19
chr6	36175125	36175525	-2.24304	1.8812e-43	4.40006e-46		chr5	33674484	33674884	2.17313	1.06647e-17	2.22064e-19
chr8	33855760	33856160	-2.57511	2.1202e-43	4.97846e-46		chr6	90471136	90471536	2.04982	1.083e-17	2.25703e-19
chr9	65408985	65409385	-1.87276	2.2479e-43	5.29883e-46		chr4	123803656	123804056	2.15438	1.12273e-17	2.34496e-19
chr3	88033518	88033918	-1.70567	3.67415e-43	8.69443e-46		chr1	43358191	43358591	3.62583	1.14972e-17	2.40344e-19
chr17	86523385	86523785	-1.80934	4.17003e-43	9.90597e-46		chrX	39059290	39059690	2.0344	1.2827e-17	2.69081e-19
chr9	101160650	101161050	-3.12774	4.7592e-43	1.1349e-45		chr7	144668559	144668959	2.62782	1.42547e-17	3.00202e-19
chr6	127953100	127953500	-1.61509	5.54906e-43	1.33076e-45		chr16	94472451	94472851	2.82012	1.58156e-17	3.34518e-19
chr4	118398413	118398813	-1.33172	5.54906e-43	1.3334e-45		chr14	54182247	54182647	2.90313	1.60141e-17	3.39157e-19
chr15	85231801	85232201	-1.65544	6.16589e-43	1.48725e-45		chr4	97963941	97964341	1.98791	1.85233e-17	3.94836e-19
chr15	88882879	88883279	-2.80676	6.70439e-43	1.62326e-45		chr2	180276790	180277190	1.37568	1.89279e-17	4.0398e-19
chr8	22262306	22262706	-4.29147	8.31772e-43	2.02148e-45		chr17	93281974	93282374	2.79975	1.96323e-17	4.20269e-19
chr2	131905742	131906142	-1.31801	1.34736e-42	3.29915e-45		chr3	108478886	108479286	2.34544	1.96388e-17	4.20766e-19
chr6	143451841	143452241	-2.11709	1.41103e-42	3.46796e-45		chr11	53016362	53016762	1.91296	2.01275e-17	4.31605e-19
chr12	16042317	16042717	-4.33372	1.43195e-42	3.53245e-45		chr17	50006632	50007032	1.8668	2.15969e-17	4.64101e-19
chr1	176826199	176826599	-4.84033	1.54058e-42	3.81449e-45		chr16	16560104	16560504	1.28138	2.44878e-17	5.29134e-19
chr17	84611981	84612381	-2.21795	2.24317e-42	5.57462e-45		chr11	118327607	118328007	1.03058	2.62915e-17	5.69309e-19
chr19	4497583	4497983	-1.20208	2.29299e-42	5.71938e-45		chr9	67145443	67145843	1.63876	2.75867e-17	5.98616e-19
chr3	108533458	108533858	-1.66649	2.51018e-42	6.28404e-45		chr17	5965128	5965528	2.04002	2.87371e-17	6.24628e-19
chr5	21267032	21267432	-2.65584	3.07231e-42	7.71936e-45		chr19	38507215	38507615	4.14626	3.09922e-17	6.76193e-19
chr5	24072082	24072482	-1.37821	3.35537e-42	8.46124e-45		chr9	118770259	118770659	2.85252	3.20588e-17	7.00051e-19
chr11	3566041	3566441	-1.78506	3.72153e-42	9.41858e-45		chr2	103144429	103144829	1.40026	3.46043e-17	7.59114e-19
chr10	128980981	128981381	-1.33486	4.13773e-42	1.05097e-44		chr6	87388830	87389230	1.59397	3.48811e-17	7.65823e-19
chr2	121030083	121030483	-2.69413	4.97695e-42	1.26868e-44		chr13	98594667	98595067	1.79759	3.68689e-17	8.11823e-19
chr8	94427936	94428336	-2.62769	5.95353e-42	1.5285e-44		chr1	192401033	192401433	2.28239	3.95398e-17	8.73525e-19
chr3	116302621	116303021	-2.76093	7.2677e-42	1.87254e-44		chr3	55665935	55666335	3.03773	4.35662e-17	9.6765e-19
chr13	31547543	31547943	-1.05544	7.44013e-42	1.92376e-44		chr2	137409619	137410019	3.0608	4.48268e-17	9.96932e-19
chr17	87041687	87042087	-1.39788	7.84551e-42	2.03575e-44		chr18	31715124	31715524	1.82541	4.62514e-17	1.03067e-18
chr6	113656832	113657232	-1.08555	9.88574e-42	2.58727e-44		chr9	56515136	56515536	2.35796	4.93227e-17	1.10182e-18
chr3	10018203	10018603	-2.33591	9.88574e-42	2.59224e-44		chr15	37317813	37318213	1.34404	5.43697e-17	1.22003e-18
chr1	174907646	174908046	-1.26213	1.08617e-41	2.85808e-44		chr2	128544591	128544991	1.40097	5.5839e-17	1.25351e-18
chr6	34714599	34714999	-4.01478	1.19751e-41	3.16198e-44		chr6	144039206	144039606	2.07829	5.75984e-17	1.29563e-18
chr19	44021564	44021964	-2.22565	1.76102e-41	4.66603e-44		chr8	122635763	122636163	1.42129	6.07824e-17	1.37059e-18
chr1	51882728	51883128	-2.31529	1.99742e-41	5.31065e-44		chr2	149798652	149799052	3.30518	6.20486e-17	1.40084e-18
chr12	71936558	71936958	-1.13717	2.45807e-41	6.55785e-44		chr1	24033976	24034376	2.08967	6.24235e-17	1.40988e-18
chr19	28167433	28167833	-4.06988	2.79335e-41	7.50338e-44		chr14	27076461	27076861	1.73295	6.83866e-17	1.55268e-18
chr5	64753033	64753433	-2.88007	3.87937e-41	1.04915e-43		chr11	45822311	45822711	2.24669	8.04625e-17	1.83715e-18
chr4	55774579	55774979	-1.30609	3.99336e-41	1.08362e-43		chr1	22206889	22207289	2.32818	9.7726e-17	2.25274e-18
chr17	12925019	12925419	-3.98829	4.1615e-41	1.13305e-43		chr13	52100174	52100574	2.27566	1.00161e-16	2.30979e-18
chr15	80975641	80976041	-1.60594	4.28006e-41	1.16924e-43		chr15	8644117	8644517	1.56954	1.03884e-16	2.40228e-18
chr4	99561394	99561794	-1.57812	4.72644e-41	1.29551e-43		chr16	33326114	33326514	1.91579	1.13301e-16	2.63144e-18
chrX	101769525	101769925	-2.71696	5.68048e-41	1.5622e-43		chr1	174826563	174826963	1.24546	1.17442e-16	2.7362e-18
chr5	51868213	51868613	-1.33339	6.17163e-41	1.70291e-43		chr4	132905963	132906363	2.80647	1.29523e-16	3.02714e-18
chr12	103308537	103308937	-3.1238	9.41585e-41	2.62388e-43		chr15	68353259	68353659	2.88225	1.35239e-16	3.1706e-18
chr12	70102374	70102774	-2.43607	9.72093e-41	2.71778e-43		chr10	119108300	119108700	2.95907	1.3539e-16	3.17538e-18
chr16	18427999	18428399	-1.22042	1.40116e-40	3.95575e-43		chr10	7144302	7144702	1.74251	1.42366e-16	3.34681e-18
chr16	32618970	32619370	-1.69634	1.67102e-40	4.7329e-43		chr7	100604386	100604786	2.9603	1.44931e-16	3.41109e-18
chr17	74672632	74673032	-2.92972	1.68232e-40	4.78027e-43		chr3	138827874	138828274	1.96171	1.54939e-16	3.65512e-18
chr4	35096682	35097082	-1.40811	1.7851e-40	5.08864e-43		chr15	90656535	90656935	2.00836	1.64226e-16	3.88921e-18
chr16	17308999	17309399	-2.70374	2.07806e-40	5.94273e-43		chr5	149020607	149021007	1.40918	1.70578e-16	4.0521e-18
chr1	58720068	58720468	-2.39404	2.42734e-40	6.96378e-43		chr14	46578072	46578472	1.08542	1.74225e-16	4.14351e-18
chr17	45700839	45701239	-1.64436	3.31089e-40	9.52883e-43		chr19	25202263	25202663	2.24105	2.09807e-16	5.02233e-18
chr15	10399726	10400126	-1.56128	3.96481e-40	1.15098e-42		chr8	125920215	125920615	1.71662	2.21149e-16	5.31403e-18
chr4	86690232	86690632	-1.39393	4.04278e-40	1.1783e-42		chr11	12292095	12292495	3.13672	2.37399e-16	5.72188e-18
chr11	72364519	72364919	-2.40694	4.17969e-40	1.22202e-42		chr6	37681381	37681781	2.62638	2.57524e-16	6.23046e-18
chr8	86545960	86546360	-1.88385	4.18587e-40	1.22765e-42		chr8	84655700	84656100	1.56417	2.63579e-16	6.38658e-18
chr13	99481369	99481769	-2.02422	4.22872e-40	1.24408e-42		chr17	44587894	44588294	2.88583	2.95516e-16	7.18742e-18
chr2	32581414	32581814	-1.444	5.04117e-40	1.48771e-42		chr1	66617190	66617590	4.63125	3.10407e-16	7.56378e-18
chr18	83525816	83526216	-1.57066	6.10454e-40	1.81268e-42		chr2	45019535	45019935	1.63269	3.10695e-16	7.57363e-18
chr4	119966612	119967012	-1.39597	6.3469e-40	1.89044e-42		chr11	83804656	83805056	2.32037	3.21364e-16	7.85719e-18
chr8	72146072	72146472	-1.89937	7.5188e-40	2.24637e-42		chr5	108700238	108700638	2.37615	3.91761e-16	9.6428e-18
chr10	94104089	94104489	-2.58891	9.599e-40	2.87663e-42		chr12	88408210	88408610	2.88864	4.09607e-16	1.00933e-17
chr1	54837674	54838074	-2.08606	1.34453e-39	4.07843e-42		chr16	85041397	85041797	2.69999	4.12773e-16	1.01751e-17
chr2	73509630	73510030	-1.97384	1.69511e-39	5.18831e-42		chr12	101807519	101807919	3.73893	4.33567e-16	1.07193e-17
chr12	103281920	103282320	-1.33936	2.13755e-39	6.58158e-42		chr1	158126207	158126607	2.72481	4.86767e-16	1.20969e-17
chr1	16228278	16228678	-1.05547	2.32108e-39	7.16787e-42		chr9	27951039	27951439	4.60442	5.16512e-16	1.28928e-17
chr2	65113189	65113589	-1.47991	2.36356e-39	7.32067e-42		chr12	35553236	35553636	2.43043	5.59108e-16	1.4002e-17
chr15	67048124	67048524	-4.40509	2.36819e-39	7.35664e-42		chr4	131181065	131181465	2.43044	5.72077e-16	1.43372e-17
chr11	117965177	117965577	-1.70932	2.91432e-39	9.13304e-42		chr14	65878776	65879176	2.4955	5.87899e-16	1.47445e-17
chr4	55781312	55781712	-1.42608	3.1661e-39	9.95101e-42		chr7	121785720	121786120	3.51982	5.98945e-16	1.50324e-17
chr15	12490501	12490901	-1.61501	3.36835e-39	1.06175e-41		chr7	28820279	28820679	1.60591	6.114e-16	1.5373e-17
chr12	57402440	57402840	-2.37748	3.8535e-39	1.21819e-41		chr1	153274557	153274957	1.36454	6.24634e-16	1.57115e-17
chr2	137932456	137932856	-1.40075	3.98896e-39	1.26466e-41		chr11	69479700	69480100	1.28312	6.4586e-16	1.62571e-17
chr2	73538583	73538983	-1.7805	4.5309e-39	1.44062e-41		chr1	57885055	57885455	1.71069	6.83962e-16	1.72475e-17
chr1	171452900	171453300	-2.20126	4.60709e-39	1.46905e-41		chr9	73970722	73971122	2.56832	7.07541e-16	1.78615e-17
chr18	23810639	23811039	-1.55398	5.13068e-39	1.64069e-41		chr2	170469583	170469983	2.0537	7.24153e-16	1.83139e-17
chr15	58999172	58999572	-2.52603	5.23018e-39	1.67729e-41		chr10	11172489	11172889	3.83079	7.75884e-16	1.9686e-17
chr5	52587382	52587782	-1.12744	5.3584e-39	1.7233e-41		chr1	189913786	189914186	2.61173	8.65552e-16	2.20718e-17
chr10	60042350	60042750	-2.04286	5.87466e-39	1.89471e-41		chr10	96309719	96310119	1.92316	8.77071e-16	2.23735e-17
chr3	84350297	84350697	-3.20407	6.01471e-39	1.94537e-41		chr12	108035431	108035831	2.14787	9.14983e-16	2.34242e-17
chr10	25128349	25128749	-1.80372	6.28952e-39	2.04e-41		chr3	101500341	101500741	1.58096	9.92561e-16	2.55282e-17
chr5	114574217	114574617	-1.13793	7.03027e-39	2.29953e-41		chr2	118437220	118437620	2.73635	1.02782e-15	2.64632e-17
chr8	45329566	45329966	-3.06094	7.80299e-39	2.56654e-41		chr11	112788334	112788734	1.66797	1.04044e-15	2.68166e-17
chr11	75271183	75271583	-1.68347	7.87446e-39	2.59724e-41		chr7	118976697	118977097	2.61028	1.0872e-15	2.80814e-17
chr6	91589233	91589633	-1.47647	8.80497e-39	2.9122e-41		chr1	73683385	73683785	1.93621	1.10558e-15	2.85662e-17
chr13	29197200	29197600	-1.49351	1.06369e-38	3.53754e-41		chr14	26557607	26558007	4.31503	1.12571e-15	2.91172e-17
chr9	29430768	29431168	-2.80086	1.124e-38	3.75864e-41		chr15	100143238	100143638	1.36214	1.16997e-15	3.03691e-17
chr6	84262747	84263147	-2.82831	1.18366e-38	3.96896e-41		chr5	139347211	139347611	3.6919	1.39531e-15	3.64765e-17
chr5	144797144	144797544	-1.83799	1.40295e-38	4.72992e-41		chr14	62924064	62924464	3.58094	1.39959e-15	3.66107e-17
chr6	5199870	5200270	-2.19658	1.5305e-38	5.1739e-41		chr5	21440982	21441382	1.3193	1.46316e-15	3.83269e-17
chr15	96547742	96548142	-2.10589	1.70931e-38	5.80962e-41		chr13	103452808	103453208	3.32054	1.47578e-15	3.8698e-17
chr19	32159139	32159539	-1.30786	2.04079e-38	6.95491e-41		chr13	41330934	41331334	1.48132	1.4877e-15	3.90513e-17
chr4	40205498	40205898	-1.91615	2.04946e-38	7.00318e-41		chr8	108454470	108454870	2.4679	1.49726e-15	3.93707e-17
chr11	68871801	68872201	-1.50267	2.05791e-38	7.05086e-41		chr11	84043363	84043763	1.7718	1.51561e-15	3.98809e-17
chr8	41046924	41047324	-3.09915	2.299e-38	7.89788e-41		chr11	115606296	115606696	2.19056	1.54445e-15	4.06935e-17
chr1	46805045	46805445	-1.91319	3.00635e-38	1.04103e-40		chr5	141317094	141317494	2.96751	1.55212e-15	4.09409e-17
chr15	81886777	81887177	-2.18074	3.84584e-38	1.33524e-40		chr1	180393380	180393780	1.91552	1.56147e-15	4.12016e-17
chr8	13923809	13924209	-1.57594	4.0129e-38	1.39691e-40		chr3	40426086	40426486	2.92617	1.57856e-15	4.16919e-17
chr14	20135060	20135460	-1.95996	4.14454e-38	1.44652e-40		chr4	44106526	44106926	1.67175	1.69272e-15	4.48196e-17
chr16	21955698	21956098	-1.94261	4.49499e-38	1.57294e-40		chr3	127716749	127717149	1.97341	1.76825e-15	4.69487e-17
chr8	126682243	126682643	-2.15773	4.89033e-38	1.72022e-40		chr6	99422736	99423136	1.73961	1.81493e-15	4.82545e-17
chr4	32198584	32198984	-1.64126	5.09454e-38	1.7967e-40		chr7	6781488	6781888	3.04874	2.22625e-15	5.96175e-17
chr7	24327259	24327659	-1.47737	7.30457e-38	2.58947e-40		chr13	43573970	43574370	1.57964	2.27027e-15	6.0817e-17
chr1	181860621	181861021	-1.44193	7.60476e-38	2.70978e-40		chr17	48437486	48437886	1.87731	2.39617e-15	6.4321e-17
chr1	119666845	119667245	-1.552	9.48763e-38	3.40671e-40		chr2	43437261	43437661	2.06735	2.4445e-15	6.56408e-17
chr9	50890513	50890913	-2.00869	1.09377e-37	3.93736e-40		chr14	58663271	58663671	2.98843	2.54842e-15	6.84778e-17
chr10	37275859	37276259	-2.55362	1.43002e-37	5.16089e-40		chr19	24160344	24160744	2.2722	2.55936e-15	6.87951e-17
chr9	21835236	21835636	-1.4017	1.58479e-37	5.73392e-40		chr1	33967170	33967570	2.27173	2.68542e-15	7.23063e-17
chr6	28459181	28459581	-3.32633	1.89479e-37	6.87284e-40		chr8	120631740	120632140	1.32376	3.09538e-15	8.37408e-17
chr13	71532796	71533196	-2.0848	2.07391e-37	7.56042e-40		chr6	55009700	55010100	1.83761	3.19512e-15	8.65265e-17
chr1	105925632	105926032	-1.34424	2.08665e-37	7.62595e-40		chr8	78742418	78742818	2.10059	3.24916e-15	8.8079e-17
chr6	61166884	61167284	-2.94504	3.01753e-37	1.10831e-39		chr11	115955012	115955412	1.71865	3.32201e-15	9.01753e-17
chr1	168362433	168362833	-1.54112	3.29717e-37	1.21403e-39		chr4	141108289	141108689	2.48195	3.61569e-15	9.85435e-17
chr8	31468290	31468690	-4.51706	3.61579e-37	1.33465e-39		chr2	103670173	103670573	1.25243	3.73583e-15	1.01886e-16
chr1	184478018	184478418	-2.43425	3.75458e-37	1.38931e-39		chr12	76798365	76798765	2.02304	4.25054e-15	1.16856e-16
chr17	74670009	74670409	-1.23457	4.66328e-37	1.73835e-39		chr11	8958489	8958889	2.24704	4.28605e-15	1.1791e-16
chr4	85920433	85920833	-1.82965	5.16934e-37	1.93171e-39		chr13	73772692	73773092	1.17151	4.38759e-15	1.20864e-16
chr4	19970708	19971108	-3.34636	5.6278e-37	2.10817e-39		chr14	54179265	54179665	1.45131	4.76544e-15	1.321e-16
chr11	73144275	73144675	-1.22804	6.10455e-37	2.29234e-39		chr1	153924410	153924810	1.56027	5.12975e-15	1.42667e-16
chr19	58909331	58909731	-3.13033	6.2407e-37	2.34917e-39		chr14	65404113	65404513	1.36628	5.13098e-15	1.42749e-16
chr13	107371898	107372298	-1.42315	6.33159e-37	2.38917e-39		chr9	113982447	113982847	2.14775	5.24438e-15	1.46143e-16
chr8	26501176	26501576	-2.08918	8.08319e-37	3.06489e-39		chr17	30136723	30137123	1.28146	5.63763e-15	1.57823e-16
chr17	33503547	33503947	-1.53157	9.57232e-37	3.63827e-39		chr13	97462312	97462712	2.12183	6.22641e-15	1.75159e-16
chr4	63725995	63726395	-1.98307	1.741e-36	6.64903e-39		chr8	46693708	46694108	4.20037	6.44019e-15	1.8129e-16
chr8	127084564	127084964	-1.8966	1.79077e-36	6.85547e-39		chr9	85637367	85637767	1.76835	6.45865e-15	1.81869e-16
chr1	127627113	127627513	-1.51955	1.84548e-36	7.08178e-39		chr6	37385752	37386152	1.16244	6.52226e-15	1.83839e-16
chr1	182254114	182254514	-1.39237	2.20352e-36	8.47584e-39		chr9	80450482	80450882	1.36995	6.58678e-15	1.85838e-16
chr5	20760383	20760783	-1.97871	2.28219e-36	8.79929e-39		chr11	64627241	64627641	1.63549	7.01137e-15	1.98202e-16
chr1	63032926	63033326	-1.53429	2.61205e-36	1.0095e-38		chr7	24373570	24373970	2.38015	7.15608e-15	2.02423e-16
chr7	81232666	81233066	-3.34083	2.80698e-36	1.0874e-38		chr1	181289019	181289419	3.49493	7.22571e-15	2.04525e-16
chr19	46784589	46784989	-2.1934	3.7095e-36	1.4472e-38		chr13	77742852	77743252	1.66706	7.32433e-15	2.07383e-16
chr14	30869273	30869673	-1.79452	4.21059e-36	1.64653e-38		chr14	21822730	21823130	2.27445	7.70613e-15	2.19109e-16
chr4	48130281	48130681	-2.03894	4.75529e-36	1.86388e-38		chr7	79888617	79889017	1.26399	7.80278e-15	2.21936e-16
chr7	79376494	79376894	-2.1153	5.72869e-36	2.26635e-38		chr9	65291719	65292119	1.29079	7.80278e-15	2.22e-16
chr16	24891487	24891887	-2.54138	6.59061e-36	2.6254e-38		chr11	113439637	113440037	3.20398	8.32691e-15	2.37469e-16
chr10	80035673	80036073	-1.73896	6.77128e-36	2.70356e-38		chr5	151346647	151347047	2.46235	8.32691e-15	2.3752e-16
chr9	16484623	16485023	-2.65919	7.08639e-36	2.83585e-38		chr13	72348970	72349370	1.55749	8.85419e-15	2.53289e-16
chr9	118762739	118763139	-1.39662	9.51433e-36	3.83355e-38		chr8	84728417	84728817	3.2362	9.1519e-15	2.62391e-16
chr10	128144978	128145378	-2.2356	9.875e-36	3.98789e-38		chr10	42892257	42892657	2.64843	9.27198e-15	2.66257e-16
chrX	140529365	140529765	-2.08339	1.01977e-35	4.12754e-38		chr11	63003874	63004274	1.78289	9.41018e-15	2.70518e-16
chr12	26045329	26045729	-2.84815	1.06275e-35	4.31119e-38		chr2	27198943	27199343	2.04728	9.43992e-15	2.71511e-16
chr8	11100322	11100722	-2.12416	1.09472e-35	4.45091e-38		chr12	104777590	104777990	1.91852	9.46188e-15	2.72229e-16
chr2	127854263	127854663	-2.86268	1.135e-35	4.62505e-38		chr2	117335517	117335917	1.13197	9.63658e-15	2.77431e-16
chr3	104420906	104421306	-2.77854	1.35388e-35	5.54171e-38		chr14	78877841	78878241	2.1359	1.0839e-14	3.14128e-16
chr11	86603805	86604205	-2.3528	1.37166e-35	5.62699e-38		chr13	107743778	107744178	1.23439	1.10461e-14	3.20535e-16
chr13	104638988	104639388	-2.32054	1.80931e-35	7.45545e-38		chr8	26840713	26841113	1.17673	1.11966e-14	3.25207e-16
chr9	47409584	47409984	-1.94633	1.86854e-35	7.71657e-38		chr2	118915486	118915886	2.32521	1.13461e-14	3.29965e-16
chr4	89422000	89422400	-1.85496	1.9452e-35	8.05093e-38		chr9	9172808	9173208	3.01055	1.138e-14	3.31054e-16
chr3	94338540	94338940	-3.52753	1.96828e-35	8.18242e-38		chr2	30244859	30245259	1.78182	1.17196e-14	3.41361e-16
chr16	78473435	78473835	-2.36743	2.64347e-35	1.10376e-37		chr7	143059149	143059549	2.05308	1.22005e-14	3.56175e-16
chr17	48051612	48052012	-1.56069	2.7596e-35	1.15981e-37		chr2	26234203	26234603	2.62452	1.28955e-14	3.77145e-16
chr6	108418162	108418562	-3.54224	2.95587e-35	1.245e-37		chr18	64712738	64713138	2.8437	1.29079e-14	3.77626e-16
chr10	119010754	119011154	-1.06134	3.55643e-35	1.50446e-37		chr15	59634908	59635308	2.42506	1.3154e-14	3.85185e-16
chr7	30782708	30783108	-2.12523	3.8434e-35	1.62936e-37		chr10	40444135	40444535	2.15965	1.32075e-14	3.86873e-16
chr3	65603389	65603789	-1.47451	3.98487e-35	1.69662e-37		chr13	109752477	109752877	2.65664	1.35793e-14	3.98135e-16
chr1	58111342	58111742	-2.05659	4.31761e-35	1.84223e-37		chr5	73566126	73566526	1.84551	1.52868e-14	4.51692e-16
chr10	117649802	117650202	-1.11692	4.69575e-35	2.00787e-37		chr12	104896766	104897166	1.09995	1.54802e-14	4.57969e-16
chr3	28099171	28099571	-2.52109	4.85021e-35	2.07834e-37		chr3	21963770	21964170	1.90331	1.62951e-14	4.8312e-16
chr6	127790050	127790450	-1.31191	5.21094e-35	2.23768e-37		chr11	64210920	64211320	4.15219	1.74254e-14	5.17746e-16
chr3	97317334	97317734	-1.63303	7.48224e-35	3.24037e-37		chr12	30258600	30259000	2.4373	1.86337e-14	5.55009e-16
chr16	16073311	16073711	-1.79162	7.56747e-35	3.2911e-37		chr7	118488052	118488452	1.82768	1.98274e-14	5.92738e-16
chr19	61080351	61080751	-2.65308	7.69094e-35	3.35183e-37		chr14	45588162	45588562	2.54012	1.98425e-14	5.9337e-16
chr5	136019998	136020398	-2.08395	7.76255e-35	3.39013e-37		chr14	76693807	76694207	1.54529	2.11601e-14	6.34708e-16
chr4	117041375	117041775	-1.6563	8.43844e-35	3.69302e-37		chr2	121572835	121573235	4.33802	2.28993e-14	6.90013e-16
chr2	161341566	161341966	-1.3916	8.69042e-35	3.81124e-37		chrX	169210070	169210470	2.66182	2.30459e-14	6.95062e-16
chr2	122237908	122238308	-2.19491	1.27475e-34	5.6138e-37		chr4	114515281	114515681	2.24537	2.48584e-14	7.52905e-16
chr4	140390866	140391266	-2.05678	1.42969e-34	6.32223e-37		chr8	123753112	123753512	2.09688	2.54455e-14	7.70922e-16
chr18	47216200	47216600	-2.43313	1.47936e-34	6.55542e-37		chr10	83897553	83897953	1.55904	2.56325e-14	7.76819e-16
chr2	91696176	91696576	-1.18347	1.54564e-34	6.87737e-37		chr6	113868533	113868933	2.5906	2.81371e-14	8.56838e-16
chr9	75764759	75765159	-2.01181	2.01632e-34	9.04535e-37		chr2	73109935	73110335	2.38693	2.87431e-14	8.76407e-16
chr9	45203944	45204344	-1.05887	2.28853e-34	1.03083e-36		chr6	81410110	81410510	2.59249	3.0894e-14	9.45027e-16
chr2	15146876	15147276	-2.31486	2.29453e-34	1.03563e-36		chr5	29253822	29254222	1.36848	3.29503e-14	1.01184e-15
chr4	32011211	32011611	-2.18895	2.30584e-34	1.04284e-36		chr17	86929959	86930359	3.76641	3.30082e-14	1.01392e-15
chr11	53503723	53504123	-1.89817	2.50953e-34	1.13726e-36		chr6	33440713	33441113	1.21733	3.33418e-14	1.02447e-15
chr15	77124358	77124758	-2.27837	2.63335e-34	1.19577e-36		chr9	42865333	42865733	1.14088	4.1494e-14	1.28482e-15
chr1	138294448	138294848	-2.42344	2.69016e-34	1.22403e-36		chr1	15144061	15144461	1.48226	4.27276e-14	1.326e-15
chr12	79557742	79558142	-1.32645	2.71916e-34	1.23971e-36		chr4	137960816	137961216	1.07814	4.32061e-14	1.34257e-15
chr1	169418607	169419007	-1.67745	3.19091e-34	1.46353e-36		chr8	12931413	12931813	1.20796	4.46446e-14	1.38931e-15
chr6	52429182	52429582	-1.75676	3.3502e-34	1.53965e-36		chr8	85028320	85028720	2.03959	4.48162e-14	1.39506e-15
chr7	64011819	64012219	-1.99521	3.80598e-34	1.75778e-36		chr5	14107465	14107865	1.28524	4.49041e-14	1.3982e-15
chr15	43479614	43480014	-3.33343	3.80598e-34	1.75955e-36		chr2	32539592	32539992	1.41506	4.80563e-14	1.5025e-15
chr1	82203808	82204208	-1.50369	4.07098e-34	1.8895e-36		chr19	16491587	16491987	2.79231	5.19197e-14	1.62756e-15
chr2	160850389	160850789	-1.60207	4.10851e-34	1.91068e-36		chr19	29835335	29835735	3.2358	5.22517e-14	1.63988e-15
chr3	121561819	121562219	-1.38841	4.60078e-34	2.15222e-36		chr4	97784289	97784689	2.45249	5.72928e-14	1.80542e-15
chr5	103610840	103611240	-1.8898	4.63181e-34	2.17096e-36		chr13	16805580	16805980	2.39419	6.67254e-14	2.11729e-15
chr5	101741995	101742395	-1.49418	4.78277e-34	2.24609e-36		chr4	72105775	72106175	2.92873	7.00516e-14	2.22859e-15
chr19	57367203	57367603	-1.82281	4.8727e-34	2.29278e-36		chr6	54060250	54060650	1.0624	7.29493e-14	2.32478e-15
chr2	125932663	125933063	-3.36498	5.02971e-34	2.37125e-36		chr8	126923918	126924318	1.80652	7.30338e-14	2.32881e-15
chr11	32600360	32600760	-2.31987	5.20785e-34	2.45999e-36		chr7	95814816	95815216	1.89118	7.57728e-14	2.41753e-15
chr2	48520648	48521048	-1.95665	5.94026e-34	2.81138e-36		chr15	83164911	83165311	1.3148	8.59359e-14	2.76063e-15
chr7	113239799	113240199	-1.05539	6.32651e-34	2.99996e-36		chr2	117879011	117879411	1.56607	9.13421e-14	2.94264e-15
chr10	37504521	37504921	-3.78892	6.39391e-34	3.03777e-36		chr7	139264392	139264792	1.4676	9.21188e-14	2.97019e-15
chr6	82863438	82863838	-1.57377	6.7867e-34	3.23678e-36		chr2	117336834	117337234	2.58015	9.96e-14	3.22142e-15
chr15	40824277	40824677	-2.93474	7.79115e-34	3.73007e-36		chr7	112826247	112826647	1.07419	1.05253e-13	3.41388e-15
chr5	88699508	88699908	-1.64019	7.92218e-34	3.80004e-36		chr4	100759593	100759993	1.25214	1.09127e-13	3.54751e-15
chr13	113993069	113993469	-2.07105	8.09212e-34	3.88895e-36		chr5	118065499	118065899	3.00773	1.16917e-13	3.8082e-15
chr11	51777450	51777850	-1.92067	9.30156e-34	4.48718e-36		chr5	28063355	28063755	2.57905	1.17564e-13	3.83037e-15
chr4	62496810	62497210	-1.9083	9.55788e-34	4.61957e-36		chr11	52086363	52086763	2.13022	1.18596e-13	3.86506e-15
chr15	60779585	60779985	-1.18993	1.02212e-33	4.94949e-36		chr15	81985265	81985665	3.55961	1.28298e-13	4.19883e-15
chr3	106495939	106496339	-1.47928	1.03798e-33	5.03577e-36		chr16	16866161	16866561	1.55582	1.33286e-13	4.37183e-15
chr18	84880786	84881186	-2.84764	1.06517e-33	5.17743e-36		chr14	118001604	118002004	1.28186	1.34825e-13	4.42477e-15
chr11	59817907	59818307	-1.76098	1.07975e-33	5.25818e-36		chr17	32661607	32662007	3.27184	1.36276e-13	4.47611e-15
chr10	62895353	62895753	-1.70898	1.29278e-33	6.35216e-36		chr17	26327857	26328257	3.8285	1.42529e-13	4.69452e-15
chr18	74641665	74642065	-1.06948	1.29278e-33	6.35462e-36		chr8	65885191	65885591	2.26571	1.55437e-13	5.13674e-15
chr7	30744153	30744553	-1.48985	1.47455e-33	7.27509e-36		chr18	54174962	54175362	1.81915	1.59925e-13	5.2993e-15
chr12	116776434	116776834	-1.34471	1.58756e-33	7.87614e-36		chr5	66057366	66057766	2.74306	1.59925e-13	5.29965e-15
chr13	117235465	117235865	-1.21782	1.67564e-33	8.34376e-36		chr2	11491457	11491857	1.60895	1.6206e-13	5.37485e-15
chr16	72225468	72225868	-1.56107	1.72912e-33	8.62585e-36		chr12	37141997	37142397	2.83067	1.6429e-13	5.45782e-15
chr10	86225444	86225844	-3.20868	2.04934e-33	1.02607e-35		chr17	40885143	40885543	2.87535	1.75225e-13	5.83229e-15
chr4	53108215	53108615	-1.85603	2.13114e-33	1.06898e-35		chr12	3913350	3913750	2.47432	1.77034e-13	5.89412e-15
chr19	29942394	29942794	-1.40626	2.20503e-33	1.10806e-35		chr19	16558602	16559002	1.60512	1.82127e-13	6.07035e-15
chr1	119450964	119451364	-1.56014	2.25525e-33	1.13535e-35		chr8	12816418	12816818	2.20191	1.93078e-13	6.45124e-15
chr4	11848281	11848681	-1.34158	2.59151e-33	1.31174e-35		chr4	40825195	40825595	2.29967	1.93874e-13	6.48314e-15
chr16	94556239	94556639	-2.37543	2.69376e-33	1.36595e-35		chr4	25035706	25036106	2.60199	2.03238e-13	6.80925e-15
chr16	34352702	34353102	-1.30234	3.27032e-33	1.66131e-35		chr3	28585386	28585786	1.73332	2.0489e-13	6.86835e-15
chr13	70656370	70656770	-1.12009	3.45511e-33	1.75834e-35		chr15	59816757	59817157	2.06286	2.07886e-13	6.98018e-15
chr5	92524794	92525194	-1.89764	4.21629e-33	2.14956e-35		chr12	117889722	117890122	3.03092	2.21669e-13	7.47739e-15
chr7	90258701	90259101	-1.21553	4.408e-33	2.25938e-35		chr10	108355001	108355401	1.46751	2.31621e-13	7.82582e-15
chr15	10829638	10830038	-1.9163	4.5178e-33	2.31978e-35		chr9	67152462	67152862	1.90427	2.35553e-13	7.96512e-15
chr5	148267409	148267809	-2.16428	6.0822e-33	3.13974e-35		chr13	98164810	98165210	2.40176	2.43791e-13	8.26371e-15
chr6	42396438	42396838	-1.57835	6.57846e-33	3.41395e-35		chr11	107358698	107359098	3.31987	2.47206e-13	8.39083e-15
chr17	12290711	12291111	-1.66448	7.75707e-33	4.03268e-35		chr4	133879029	133879429	1.11388	2.60791e-13	8.86856e-15
chr5	89450717	89451117	-3.23244	8.41597e-33	4.38292e-35		chr8	80710967	80711367	2.29577	2.65565e-13	9.03334e-15
chr9	21351077	21351477	-1.81015	9.00208e-33	4.70461e-35		chr9	40336641	40337041	1.85273	2.66054e-13	9.05239e-15
chr14	22587247	22587647	-2.48608	9.87613e-33	5.17944e-35		chr8	46538925	46539325	2.95984	2.70836e-13	9.22004e-15
chr7	84361152	84361552	-2.21789	1.01738e-32	5.35412e-35		chr2	4566297	4566697	1.41897	2.82419e-13	9.64016e-15
chr2	113902125	113902525	-3.74141	1.07712e-32	5.67838e-35		chr3	81666268	81666668	3.95488	2.9114e-13	9.95116e-15
chr6	134702972	134703372	-2.61281	1.20337e-32	6.35493e-35		chr6	109656322	109656722	1.27638	3.05456e-13	1.04572e-14
chr2	133829405	133829805	-3.99039	1.20439e-32	6.37131e-35		chr2	120164751	120165151	1.20919	3.14073e-13	1.07752e-14
chr17	67466175	67466575	-3.08811	1.25974e-32	6.68715e-35		chr9	67108086	67108486	1.04818	3.26383e-13	1.12184e-14
chr8	122463617	122464017	-1.08383	1.32252e-32	7.03248e-35		chr4	111442620	111443020	1.15111	3.32131e-13	1.14311e-14
chr4	154181025	154181425	-1.31802	1.45095e-32	7.75518e-35		chr13	98226187	98226587	1.94182	3.35427e-13	1.15507e-14
chr17	87356240	87356640	-3.08234	1.45386e-32	7.78403e-35		chr9	51819783	51820183	2.13994	3.41358e-13	1.17612e-14
chr16	11454868	11455268	-2.7394	1.94008e-32	1.05062e-34		chr16	18796668	18797068	3.07292	3.42262e-13	1.17955e-14
chr4	63344213	63344613	-1.98777	1.94008e-32	1.05114e-34		chr4	119285390	119285790	1.2665	3.59383e-13	1.24052e-14
chr10	3155573	3155973	-2.33924	2.35718e-32	1.28358e-34		chr4	123800548	123800948	2.51069	3.6402e-13	1.25686e-14
chr2	160313617	160314017	-1.99458	2.41285e-32	1.3161e-34		chr2	163195816	163196216	3.23722	3.68518e-13	1.2734e-14
chr1	162778138	162778538	-1.86604	2.43616e-32	1.33104e-34		chr8	8369907	8370307	2.52973	3.93877e-13	1.36606e-14
chr1	22737434	22737834	-4.0209	2.58757e-32	1.41613e-34		chr9	99615116	99615516	1.87984	4.71106e-13	1.64683e-14
chr7	73338380	73338780	-2.28126	2.67976e-32	1.46903e-34		chr19	22103867	22104267	1.3832	4.85721e-13	1.70102e-14
chr4	56867037	56867437	-2.04656	2.8713e-32	1.57928e-34		chr8	14616471	14616871	1.49685	5.07648e-13	1.78338e-14
chr9	117297847	117298247	-1.13801	3.07671e-32	1.69507e-34		chr3	79102072	79102472	2.18975	5.52127e-13	1.95023e-14
chr12	75473031	75473431	-1.72524	4.21787e-32	2.3392e-34		chr2	152132665	152133065	1.59532	5.65347e-13	1.99951e-14
chr6	147951623	147952023	-2.25351	4.47093e-32	2.48771e-34		chr1	137568654	137569054	1.84962	5.707e-13	2.01897e-14
chr1	118525305	118525705	-1.71144	4.59799e-32	2.56261e-34		chr12	92614819	92615219	2.48677	5.90235e-13	2.09076e-14
chr11	62213569	62213969	-1.04109	4.69235e-32	2.61948e-34		chr2	73415867	73416267	1.36818	6.02349e-13	2.13643e-14
chr15	59552358	59552758	-1.93346	4.99637e-32	2.79833e-34		chr3	117021926	117022326	4.09795	6.38737e-13	2.27249e-14
chr10	53888381	53888781	-1.23334	5.04767e-32	2.83167e-34		chr1	163757534	163757934	1.58684	6.54695e-13	2.33106e-14
chr12	32890443	32890843	-1.75391	5.0541e-32	2.8399e-34		chr11	58352919	58353319	3.46673	6.68548e-13	2.38283e-14
chr14	41170516	41170916	-1.23149	6.04978e-32	3.41596e-34		chr12	17666096	17666496	2.161	6.70187e-13	2.38928e-14
chr11	83913795	83914195	-1.23613	6.42948e-32	3.6421e-34		chr1	118481263	118481663	1.05489	6.78247e-13	2.41926e-14
chr13	59216643	59217043	-2.03052	6.59714e-32	3.7431e-34		chr7	58647389	58647789	2.07131	7.16168e-13	2.56499e-14
chr6	66910701	66911101	-1.07511	6.95875e-32	3.95743e-34		chr3	138745541	138745941	1.20557	7.35767e-13	2.6372e-14
chr7	88244457	88244857	-1.64755	8.88032e-32	5.10344e-34		chr2	132939035	132939435	1.60966	7.38054e-13	2.64607e-14
chr8	46075225	46075625	-1.34744	1.04715e-31	6.02748e-34		chr12	103670938	103671338	1.32707	7.98021e-13	2.872e-14
chr1	36536037	36536437	-1.46864	1.13806e-31	6.56115e-34		chr9	27203157	27203557	2.20597	8.49631e-13	3.0655e-14
chr17	86507598	86507998	-2.55988	1.57255e-31	9.15224e-34		chr2	15067816	15068216	2.2279	8.52538e-13	3.07833e-14
chr11	70583851	70584251	-1.70652	1.63751e-31	9.56024e-34		chr19	24123886	24124286	1.41619	8.57064e-13	3.09545e-14
chr2	35063394	35063794	-1.14878	1.64719e-31	9.63179e-34		chr5	28055373	28055773	1.02947	8.7417e-13	3.16362e-14
chr12	76009081	76009481	-2.13213	1.72188e-31	1.00843e-33		chr4	35118886	35119286	1.49303	8.79404e-13	3.18417e-14
chr17	10326656	10327056	-2.05557	1.8756e-31	1.10017e-33		chr15	55333558	55333958	1.94876	8.90633e-13	3.22727e-14
chr9	44191162	44191562	-2.94306	1.99982e-31	1.17486e-33		chr11	79052777	79053177	2.71491	9.48809e-13	3.45368e-14
chr15	35268708	35269108	-1.61663	2.18896e-31	1.29197e-33		chr11	52337800	52338200	3.56654	9.58802e-13	3.49268e-14
chr12	80135194	80135594	-2.17785	2.29315e-31	1.35766e-33		chr2	33876582	33876982	1.16851	9.69787e-13	3.53536e-14
chr17	10500846	10501246	-1.07805	2.38538e-31	1.41663e-33		chr1	152456348	152456748	2.4421	9.94914e-13	3.63423e-14
chr10	29457551	29457951	-2.82173	2.77339e-31	1.65466e-33		chr2	104727338	104727738	1.17787	1.01317e-12	3.70555e-14
chr2	58912325	58912725	-1.97943	3.41875e-31	2.04281e-33		chr10	115518799	115519199	3.01586	1.06637e-12	3.90596e-14
chr2	126600517	126600917	-3.17643	3.86301e-31	2.32592e-33		chr4	11619848	11620248	1.23949	1.08168e-12	3.96502e-14
chr6	38942736	38943136	-2.72013	4.22391e-31	2.54708e-33		chr6	29655269	29655669	1.45499	1.14674e-12	4.21607e-14
chr5	114793250	114793650	-2.28555	4.47203e-31	2.70896e-33		chr11	112065879	112066279	1.92001	1.16974e-12	4.30384e-14
chrX	16817337	16817737	-1.13037	4.56737e-31	2.77088e-33		chr13	75336998	75337398	1.33962	1.19243e-12	4.39493e-14
chr8	11089197	11089597	-2.4207	5.8314e-31	3.54839e-33		chr14	24980373	24980773	3.24019	1.19497e-12	4.4065e-14
chr11	60205044	60205444	-1.17109	5.9241e-31	3.61021e-33		chr8	11625106	11625506	1.38646	1.22639e-12	4.53021e-14
chr11	101090069	101090469	-3.70371	6.28506e-31	3.85315e-33		chr12	3374573	3374973	1.19446	1.25358e-12	4.64323e-14
chr8	13075022	13075422	-1.7541	7.12767e-31	4.38634e-33		chr14	74899866	74900266	2.0278	1.27541e-12	4.72524e-14
chr16	58554685	58555085	-2.20786	7.12767e-31	4.38927e-33		chr5	138846385	138846785	1.67703	1.42828e-12	5.32423e-14
chr19	32215163	32215563	-1.32951	7.19526e-31	4.43746e-33		chr8	4411101	4411501	3.83694	1.45502e-12	5.42791e-14
chr12	84763594	84763994	-1.23717	7.46101e-31	4.61499e-33		chr1	72941634	72942034	2.23922	1.49593e-12	5.58872e-14
chr5	52717045	52717445	-1.3099	7.64333e-31	4.74173e-33		chr7	143614677	143615077	1.97954	1.52375e-12	5.69406e-14
chr12	78206244	78206644	-1.09228	8.70568e-31	5.41669e-33		chr14	49848655	49849055	1.58293	1.59534e-12	5.97033e-14
chr15	4726879	4727279	-2.86931	8.76014e-31	5.45858e-33		chr10	81010862	81011262	1.76275	1.66156e-12	6.22723e-14
chr3	105625950	105626350	-1.65907	9.95885e-31	6.21461e-33		chr1	51996639	51997039	1.03087	1.66188e-12	6.23146e-14
chr5	143058332	143058732	-2.06725	1.10318e-30	6.91437e-33		chr13	34806745	34807145	2.31076	1.67931e-12	6.30436e-14
chr2	103209677	103210077	-1.67293	1.27185e-30	7.98319e-33		chr10	96397999	96398399	2.49212	1.7575e-12	6.62054e-14
chr8	12825702	12826102	-1.03464	1.29852e-30	8.16249e-33		chr1	57717145	57717545	1.84389	1.887e-12	7.12782e-14
chr5	20720615	20721015	-1.60359	1.34871e-30	8.49027e-33		chr4	28839695	28840095	1.50078	1.887e-12	7.12904e-14
chr4	88909877	88910277	-2.16799	1.36831e-30	8.62617e-33		chr8	11489089	11489489	2.39571	1.93458e-12	7.31411e-14
chr3	68556835	68557235	-1.85192	1.62317e-30	1.02773e-32		chr11	85392517	85392917	2.00305	2.00036e-12	7.57744e-14
chr12	7878765	7879165	-1.86914	1.892e-30	1.20141e-32		chr1	164690041	164690441	2.81345	2.03198e-12	7.70278e-14
chr11	83883866	83884266	-1.20835	1.96445e-30	1.24921e-32		chr6	144945004	144945404	3.12248	2.27625e-12	8.67563e-14
chr8	70562787	70563187	-1.41542	2.13002e-30	1.35644e-32		chr12	92619114	92619514	1.22381	2.3202e-12	8.85471e-14
chr1	127608345	127608745	-1.38101	2.33038e-30	1.48829e-32		chr2	52902784	52903184	1.24924	2.44837e-12	9.38413e-14
chr2	31147065	31147465	-4.29189	2.42025e-30	1.5479e-32		chr7	113730427	113730827	1.5522	2.58216e-12	9.92285e-14
chr7	112239067	112239467	-1.53607	2.73164e-30	1.74955e-32		chr7	80480109	80480509	2.45349	2.60859e-12	1.00292e-13
chr11	58966312	58966712	-2.01629	2.77173e-30	1.77776e-32		chr17	28000804	28001204	2.80161	2.60986e-12	1.00388e-13
chr18	23821318	23821718	-1.2138	3.2003e-30	2.06141e-32		chr7	110655211	110655611	2.16188	2.61592e-12	1.00645e-13
chr8	121580470	121580870	-1.61148	3.25603e-30	2.10028e-32		chr8	71507579	71507979	1.23652	2.72609e-12	1.05009e-13
chr14	55724321	55724721	-1.96081	3.47099e-30	2.24528e-32		chr3	153645771	153646171	1.9106	2.83061e-12	1.0915e-13
chr19	9090215	9090615	-2.84838	3.80259e-30	2.47021e-32		chr2	35613995	35614395	1.09561	2.89232e-12	1.11755e-13
chr5	93108721	93109121	-3.04626	3.91644e-30	2.54775e-32		chr12	76459078	76459478	1.59019	2.97771e-12	1.153e-13
chr5	34607111	34607511	-1.75491	4.14125e-30	2.70156e-32		chr10	17641767	17642167	2.42348	3.18093e-12	1.23488e-13
chr8	107821506	107821906	-1.17374	4.21407e-30	2.75291e-32		chr7	70839233	70839633	1.88327	3.18508e-12	1.23687e-13
chr2	158067373	158067773	-1.25994	4.42739e-30	2.9044e-32		chr4	131187520	131187920	1.88019	3.19323e-12	1.24053e-13
chr18	5138973	5139373	-1.28282	4.70762e-30	3.09684e-32		chr1	59321305	59321705	1.40733	3.26354e-12	1.26874e-13
chr8	105522388	105522788	-2.06463	5.14725e-30	3.39544e-32		chr2	121303088	121303488	3.03952	3.30216e-12	1.28466e-13
chr14	17845777	17846177	-1.9723	5.21559e-30	3.46056e-32		chr4	137274221	137274621	1.782	3.33291e-12	1.2977e-13
chr16	95728848	95729248	-1.31361	5.34064e-30	3.5523e-32		chr12	12910598	12910998	1.39135	3.55969e-12	1.38908e-13
chr15	80969299	80969699	-1.22973	5.65216e-30	3.76983e-32		chr2	154972315	154972715	1.8505	3.6e-12	1.40579e-13
chr14	57127397	57127797	-1.99618	6.90443e-30	4.61767e-32		chr2	26889201	26889601	4.52069	3.75336e-12	1.46808e-13
chr11	60146162	60146562	-1.62429	7.09551e-30	4.75195e-32		chr2	168095043	168095443	1.77048	3.7617e-12	1.47203e-13
chr3	41509496	41509896	-1.54408	7.30847e-30	4.90792e-32		chr17	49534128	49534528	1.66013	3.77889e-12	1.47945e-13
chr18	34025549	34025949	-1.88729	7.57756e-30	5.09555e-32		chr1	172242324	172242724	1.34784	3.98173e-12	1.56322e-13
chr9	61596729	61597129	-2.3453	7.67248e-30	5.17341e-32		chr19	46883555	46883955	2.50227	4.11193e-12	1.61885e-13
chr6	146469936	146470336	-2.99302	8.33223e-30	5.6411e-32		chr14	11951032	11951432	1.7362	4.17667e-12	1.64625e-13
chr6	115666641	115667041	-2.35282	8.59123e-30	5.82429e-32		chr10	84685651	84686051	2.60459	4.3507e-12	1.71842e-13
chr3	19225599	19225999	-1.41669	8.81646e-30	5.98504e-32		chr9	53472815	53473215	1.74638	4.45502e-12	1.76288e-13
chr8	26747189	26747589	-1.90117	9.67684e-30	6.5868e-32		chr6	50665097	50665497	1.95081	4.46608e-12	1.76766e-13
chr2	124948852	124949252	-2.04575	9.68886e-30	6.60383e-32		chr4	102533163	102533563	1.41649	4.80452e-12	1.90469e-13
chr4	108074417	108074817	-3.51308	9.96973e-30	6.80438e-32		chr4	32358060	32358460	2.53691	4.95148e-12	1.96747e-13
chr10	86281236	86281636	-1.47004	9.9887e-30	6.82645e-32		chr3	87152108	87152508	1.84373	5.0853e-12	2.02343e-13
chr13	42238515	42238915	-1.24395	1.03977e-29	7.13447e-32		chr13	14665017	14665417	2.18323	5.17751e-12	2.06154e-13
chr15	79543962	79544362	-2.11457	1.05286e-29	7.23665e-32		chr6	135356737	135357137	2.4372	5.2005e-12	2.07117e-13
chr3	88282291	88282691	-1.80323	1.05286e-29	7.24354e-32		chr2	135759526	135759926	2.45769	5.51431e-12	2.20371e-13
chr10	121486380	121486780	-1.94659	1.09342e-29	7.53256e-32		chr10	53930110	53930510	1.73676	5.76783e-12	2.30977e-13
chr4	145199997	145200397	-1.78774	1.12252e-29	7.74325e-32		chr7	120054048	120054448	2.19736	5.77179e-12	2.31188e-13
chr17	86525993	86526393	-1.81795	1.14121e-29	7.88263e-32		chr7	31085158	31085558	2.18908	5.84406e-12	2.3435e-13
chr15	98026903	98027303	-1.34071	1.5304e-29	1.06408e-31		chr18	54255102	54255502	1.46088	6.06735e-12	2.44025e-13
chr11	31617199	31617599	-1.68158	1.55638e-29	1.08356e-31		chr11	95326313	95326713	1.33144	6.24086e-12	2.51345e-13
chr5	72904924	72905324	-1.0476	1.63069e-29	1.13679e-31		chr12	56252800	56253200	1.25553	6.31283e-12	2.54417e-13
chr12	85468687	85469087	-2.11689	1.94536e-29	1.36148e-31		chr19	56959528	56959928	1.57794	6.70251e-12	2.70978e-13
chr14	65724039	65724439	-2.50029	1.9604e-29	1.37442e-31		chr2	58001509	58001909	1.3066	6.91287e-12	2.79988e-13
chr15	35058953	35059353	-1.95856	2.26977e-29	1.59682e-31		chr10	8465219	8465619	1.61365	6.92746e-12	2.80706e-13
JH584304.1	39951	40351	-1.32011	2.40704e-29	1.69999e-31		chr5	144960788	144961188	1.78702	7.01751e-12	2.84547e-13
chr8	124182192	124182592	-1.18022	2.43606e-29	1.72271e-31		chr13	6921704	6922104	1.8505	7.19435e-12	2.92047e-13
chr10	121246984	121247384	-1.01943	2.43681e-29	1.72547e-31		chr17	7284411	7284811	2.2381	7.20306e-12	2.92466e-13
chr7	118696129	118696529	-1.07684	2.44218e-29	1.7315e-31		chr8	10519109	10519509	1.61851	7.21276e-12	2.92992e-13
chr11	87609916	87610316	-2.59475	2.54916e-29	1.81201e-31		chr7	116278289	116278689	2.75216	7.93759e-12	3.24611e-13
chr4	115996745	115997145	-1.29414	3.00674e-29	2.14002e-31		chr2	11545281	11545681	2.67597	8.11648e-12	3.32742e-13
chr16	78378522	78378922	-2.45656	3.03443e-29	2.1625e-31		chr10	80435786	80436186	1.18257	8.3252e-12	3.41679e-13
chr15	97896368	97896768	-1.88258	3.03796e-29	2.16779e-31		chr15	9089234	9089634	1.93385	8.62484e-12	3.54528e-13
chr12	32846607	32847007	-2.26972	3.20003e-29	2.28636e-31		chr5	85795768	85796168	1.5951	8.68479e-12	3.5731e-13
chr3	121850533	121850933	-1.01793	3.43833e-29	2.45976e-31		chr12	102626805	102627205	2.12107	9.4137e-12	3.88417e-13
chr8	124201642	124202042	-1.818	4.24365e-29	3.03976e-31		chr14	12157015	12157415	2.80132	9.55481e-12	3.94589e-13
chr17	29601394	29601794	-1.51392	4.83511e-29	3.46785e-31		chr1	164353428	164353828	2.41747	9.58488e-12	3.95918e-13
chr16	11757970	11758370	-1.6022	5.37217e-29	3.86286e-31		chr9	13616497	13616897	1.94081	9.62449e-12	3.97642e-13
chr13	116986670	116987070	-2.34682	5.48203e-29	3.94686e-31		chr12	55989168	55989568	1.34166	1.0025e-11	4.15106e-13
chr11	54181643	54182043	-1.66596	6.06346e-29	4.37101e-31		chr9	65693209	65693609	1.43328	1.11323e-11	4.63396e-13
chr8	86578687	86579087	-2.18348	6.34659e-29	4.58091e-31		chr4	59118184	59118584	2.14149	1.12792e-11	4.69846e-13
chr1	90836139	90836539	-2.90124	6.42605e-29	4.65001e-31		chrX	8219613	8220013	1.81026	1.16593e-11	4.8672e-13
chr6	38244668	38245068	-1.87324	6.47373e-29	4.69042e-31		chr17	53543678	53544078	2.73318	1.19771e-11	5.00422e-13
chr10	76537557	76537957	-1.33724	6.65406e-29	4.82716e-31		chr11	88119191	88119591	1.43916	1.21388e-11	5.07735e-13
chr2	121177423	121177823	-2.67103	7.07807e-29	5.14769e-31		chr11	6394182	6394582	1.52231	1.2429e-11	5.20552e-13
chr8	83227375	83227775	-3.04494	7.09323e-29	5.16961e-31		chr15	98119993	98120393	3.21212	1.25077e-11	5.23966e-13
chr11	111443317	111443717	-2.22086	7.09323e-29	5.17167e-31		chr18	59664172	59664572	1.61868	1.25362e-11	5.25503e-13
chr16	57083611	57084011	-2.01609	7.74223e-29	5.65901e-31		chr10	115811705	115812105	3.1991	1.26017e-11	5.28822e-13
chr3	21986488	21986888	-1.67689	7.85792e-29	5.75075e-31		chr2	90781318	90781718	3.11289	1.30693e-11	5.50593e-13
chr4	108825709	108826109	-1.57991	8.65845e-29	6.35243e-31		chr10	80857283	80857683	2.77771	1.3216e-11	5.5762e-13
chr10	74990701	74991101	-1.36043	9.15175e-29	6.72271e-31		chr9	70269386	70269786	1.55523	1.35721e-11	5.73513e-13
chr9	29463227	29463627	-2.24724	9.51275e-29	6.99658e-31		chr14	65882502	65882902	1.56722	1.35805e-11	5.74107e-13
chr17	48346254	48346654	-3.22715	9.63125e-29	7.09254e-31		chr3	60098492	60098892	1.17781	1.35805e-11	5.74117e-13
chr12	35294639	35295039	-3.46237	9.79698e-29	7.22354e-31		chr19	56835343	56835743	2.0774	1.37255e-11	5.80372e-13
chr5	30195382	30195782	-2.50547	1.0013e-28	7.40112e-31		chr2	132923738	132924138	1.24541	1.40708e-11	5.95616e-13
chr17	42752164	42752564	-1.29365	1.12786e-28	8.38043e-31		chr12	52399985	52400385	1.64021	1.43477e-11	6.08251e-13
chr13	62908104	62908504	-1.48307	1.12786e-28	8.38807e-31		chr16	32537946	32538346	1.41385	1.44962e-11	6.15077e-13
chr12	71971245	71971645	-1.44153	1.13417e-28	8.44543e-31		chr9	71578929	71579329	1.8564	1.45358e-11	6.17023e-13
chr6	99636813	99637213	-2.19289	1.17212e-28	8.73867e-31		chr5	137374870	137375270	1.87459	1.48792e-11	6.32962e-13
chr15	6648837	6649237	-1.1805	1.22834e-28	9.20276e-31		chr5	9391861	9392261	1.06117	1.49669e-11	6.37006e-13
chr11	98708526	98708926	-1.05561	1.2814e-28	9.61195e-31		chr4	7380006	7380406	2.15531	1.49777e-11	6.37699e-13
chr10	38295729	38296129	-2.5187	1.29239e-28	9.70621e-31		chr14	45632823	45633223	3.10954	1.52792e-11	6.51234e-13
chr1	68973738	68974138	-2.58501	1.29885e-28	9.77844e-31		chr8	11692323	11692723	1.45366	1.60553e-11	6.86075e-13
chr17	47754210	47754610	-2.0318	1.40008e-28	1.05661e-30		chr10	41475015	41475415	1.15208	1.62526e-11	6.94948e-13
chr1	180343687	180344087	-2.36059	1.41245e-28	1.06724e-30		chr6	142759802	142760202	3.10474	1.62526e-11	6.95098e-13
chr10	117301770	117302170	-2.08903	1.60086e-28	1.21545e-30		chr8	111247942	111248342	1.11466	1.62719e-11	6.96219e-13
chr2	70333621	70334021	-1.11808	1.6924e-28	1.2865e-30		chr14	59762179	59762579	1.89743	1.70457e-11	7.30575e-13
chr5	117486118	117486518	-2.46899	1.71698e-28	1.30832e-30		chr16	22455825	22456225	2.22126	1.77436e-11	7.61944e-13
chr6	97145188	97145588	-2.22284	1.78377e-28	1.36084e-30		chr2	103415758	103416158	1.20989	1.81831e-11	7.82046e-13
chr9	27301213	27301613	-1.74084	1.79222e-28	1.36893e-30		chr9	61655361	61655761	2.26901	1.84551e-11	7.95198e-13
chr15	38177280	38177680	-1.67161	1.82187e-28	1.39324e-30		chr3	41368168	41368568	2.1086	1.84897e-11	7.97194e-13
chr6	86163939	86164339	-1.7349	1.88112e-28	1.44027e-30		chr9	43084973	43085373	1.06152	1.87532e-11	8.09241e-13
chr6	99632593	99632993	-2.56581	1.94539e-28	1.49126e-30		chr12	100543463	100543863	1.55299	1.90043e-11	8.21498e-13
chr15	79390396	79390796	-1.47831	2.05583e-28	1.58155e-30		chr4	131195857	131196257	1.83119	1.90058e-11	8.21878e-13
chr7	99146034	99146434	-1.81206	2.13938e-28	1.64974e-30		chr13	92736635	92737035	2.01988	1.99977e-11	8.66964e-13
chr10	98948026	98948426	-2.56858	2.36105e-28	1.8293e-30		chr1	43698475	43698875	2.10635	2.04978e-11	8.89394e-13
chr1	191449522	191449922	-2.03115	2.56754e-28	1.99163e-30		chr16	85115994	85116394	1.58706	2.07789e-11	9.01968e-13
chr7	65588173	65588573	-1.16386	2.87775e-28	2.23752e-30		chr10	13850201	13850601	2.16656	2.0923e-11	9.08606e-13
chr16	24120826	24121226	-3.76428	2.97997e-28	2.31972e-30		chr9	41167515	41167915	2.75756	2.1005e-11	9.12358e-13
chr4	130302245	130302645	-1.34551	3.02861e-28	2.36035e-30		chr17	45476894	45477294	3.25791	2.35568e-11	1.02944e-12
chr6	145885063	145885463	-1.97828	3.39935e-28	2.65861e-30		chr6	65630548	65630948	1.58467	2.4638e-11	1.07984e-12
chr5	122026804	122027204	-2.16848	3.59602e-28	2.8157e-30		chr1	10743762	10744162	3.49092	2.51095e-11	1.10142e-12
chr2	16491376	16491776	-2.76015	3.98026e-28	3.12384e-30		chr11	107413169	107413569	1.51376	2.61756e-11	1.14915e-12
chr18	11858234	11858634	-1.10196	4.02792e-28	3.16492e-30		chr11	92773456	92773856	2.1767	2.67407e-11	1.17517e-12
chr1	90716238	90716638	-1.16337	4.1214e-28	3.24214e-30		chr10	26879107	26879507	3.07289	2.75814e-11	1.21368e-12
chr12	5353067	5353467	-3.48476	4.17673e-28	3.29106e-30		chr4	154365858	154366258	2.79676	2.77308e-11	1.22071e-12
chr2	74409886	74410286	-1.10644	4.17673e-28	3.2933e-30		chr13	24182965	24183365	1.26484	2.80672e-11	1.23706e-12
chr3	133211332	133211732	-1.64549	4.28271e-28	3.38469e-30		chr13	98104236	98104636	2.1878	2.86563e-11	1.26381e-12
chr11	72581950	72582350	-1.86651	4.41233e-28	3.49116e-30		chr12	17636542	17636942	1.33894	2.90556e-11	1.28275e-12
chr11	76033333	76033733	-2.03007	4.56783e-28	3.62672e-30		chr14	74907674	74908074	2.57599	2.94964e-11	1.30356e-12
chr1	35600850	35601250	-2.61121	4.68364e-28	3.72722e-30		chr11	79267232	79267632	2.57555	2.95835e-11	1.30795e-12
chr15	102092213	102092613	-2.34611	4.79424e-28	3.824e-30		chr6	82875466	82875866	2.24812	3.17765e-11	1.40781e-12
chr1	12620861	12621261	-2.14264	6.52737e-28	5.26007e-30		chr17	44548005	44548405	2.78413	3.43288e-11	1.52715e-12
chr6	100062905	100063305	-1.33429	6.88178e-28	5.55195e-30		chr18	65117819	65118219	2.4483	3.46883e-11	1.54441e-12
chr9	110790474	110790874	-1.39592	7.26911e-28	5.87771e-30		chr15	100145470	100145870	1.5157	3.57454e-11	1.59475e-12
chr2	52504754	52505154	-2.22823	7.43452e-28	6.01826e-30		chr14	60515315	60515715	1.06543	3.5966e-11	1.6059e-12
chr1	134164396	134164796	-1.62039	8.6262e-28	6.99869e-30		chr18	58386807	58387207	2.37173	3.61859e-11	1.61643e-12
chr10	56956756	56957156	-1.0837	8.74109e-28	7.09989e-30		chr19	28517682	28518082	2.41232	3.64408e-11	1.62877e-12
chr18	3839748	3840148	-1.25655	9.22352e-28	7.50859e-30		chr1	90279101	90279501	2.325	3.67303e-11	1.64204e-12
chr4	138179380	138179780	-3.10291	9.77472e-28	7.96624e-30		chr13	112192294	112192694	1.27447	3.80227e-11	1.70225e-12
chr17	28682679	28683079	-1.60688	1.00657e-27	8.21258e-30		chr18	28470474	28470874	3.04594	3.87227e-11	1.73607e-12
chr14	17046766	17047166	-2.80605	1.10058e-27	8.98966e-30		chr9	101272706	101273106	1.06126	3.95292e-11	1.77619e-12
chr14	73410091	73410491	-1.99239	1.13172e-27	9.2647e-30		chr4	149783112	149783512	1.70572	4.14619e-11	1.86683e-12
chr5	64040702	64041102	-1.68089	1.31657e-27	1.07907e-29		chr7	66580750	66581150	2.54214	4.25948e-11	1.92251e-12
chr14	118848087	118848487	-1.25219	1.31657e-27	1.0802e-29		chr1	45800471	45800871	1.89147	4.2629e-11	1.92444e-12
chr3	89119205	89119605	-2.79274	1.33199e-27	1.09407e-29		chr2	103460381	103460781	1.14933	4.28607e-11	1.93529e-12
chr1	177711190	177711590	-1.51231	1.38853e-27	1.14686e-29		chr11	113536800	113537200	1.112	4.48877e-11	2.03092e-12
chr15	35284808	35285208	-1.27137	1.72483e-27	1.43092e-29		chr16	44083385	44083785	3.32385	4.50425e-11	2.03874e-12
chr13	101845985	101846385	-1.39096	1.78297e-27	1.48078e-29		chr10	108406664	108407064	1.18724	4.56053e-11	2.06547e-12
chr13	70762587	70762987	-2.79976	1.94406e-27	1.61813e-29		chr18	65520472	65520872	1.16487	4.60874e-11	2.08856e-12
chr7	117285992	117286392	-2.47714	2.10296e-27	1.75231e-29		chr11	92233948	92234348	2.77028	4.7505e-11	2.15628e-12
chr6	35500067	35500467	-2.96615	2.10516e-27	1.75798e-29		chr17	14144123	14144523	3.11916	4.79161e-11	2.17606e-12
chr18	36708895	36709295	-1.20096	2.22033e-27	1.86025e-29		chr13	29940906	29941306	1.7517	4.9861e-11	2.27142e-12
chr17	5206744	5207144	-1.7017	2.35914e-27	1.9787e-29		chr6	37837018	37837418	2.28343	5.02791e-11	2.2923e-12
chr6	84691901	84692301	-2.41174	2.50922e-27	2.11146e-29		chr3	102671528	102671928	1.67448	5.06173e-11	2.30873e-12
chr2	101976610	101977010	-1.12632	2.63655e-27	2.22529e-29		chr6	86537603	86538003	2.53939	5.13175e-11	2.34387e-12
chr6	94158101	94158501	-1.59158	2.67187e-27	2.25809e-29		chr2	113420716	113421116	1.6384	5.34711e-11	2.44711e-12
chr6	91598943	91599343	-1.25481	2.79087e-27	2.36121e-29		chr4	81926526	81926926	1.85894	5.40647e-11	2.47527e-12
chr1	136698465	136698865	-1.48708	2.8623e-27	2.42426e-29		chr9	30355653	30356053	1.4715	5.46138e-11	2.5024e-12
chr3	94984291	94984691	-2.31591	2.98675e-27	2.5324e-29		chr11	45881686	45882086	1.25213	5.48271e-11	2.51418e-12
chr4	63362110	63362510	-2.0311	2.99285e-27	2.5403e-29		chr6	86105920	86106320	2.39982	5.48421e-11	2.51537e-12
chr10	117764560	117764960	-1.72056	3.15297e-27	2.67909e-29		chr15	32192900	32193300	1.66453	5.64116e-11	2.59148e-12
chr1	182460871	182461271	-1.5216	3.8537e-27	3.28506e-29		chr16	76265909	76266309	3.57169	5.84143e-11	2.69042e-12
chr15	73617549	73617949	-1.32527	4.01716e-27	3.42807e-29		chr7	144740236	144740636	1.64537	5.85418e-11	2.69683e-12
chr6	14777896	14778296	-1.76382	4.10694e-27	3.50844e-29		chr2	180604701	180605101	1.9173	5.9988e-11	2.76619e-12
chr16	87612468	87612868	-1.68574	4.15193e-27	3.55067e-29		chr10	24479130	24479530	1.25626	6.08886e-11	2.80939e-12
chr1	155075880	155076280	-2.09313	4.24248e-27	3.63198e-29		chr18	33180756	33181156	1.3961	6.25473e-11	2.8882e-12
chr8	109578997	109579397	-2.25732	4.51167e-27	3.8748e-29		chr14	73772988	73773388	2.4501	6.3014e-11	2.91263e-12
chr2	120030366	120030766	-1.70559	4.66928e-27	4.01443e-29		chr4	101893930	101894330	2.11308	6.50764e-11	3.01867e-12
chr4	123665929	123666329	-1.5611	4.92018e-27	4.23463e-29		chr7	109218642	109219042	2.57195	6.52011e-11	3.02504e-12
chr11	94227705	94228105	-1.69032	5.02334e-27	4.32801e-29		chr19	58010730	58011130	1.82718	6.63421e-11	3.08162e-12
chr9	78139419	78139819	-1.24406	5.35437e-27	4.6279e-29		chr3	106074864	106075264	1.52903	6.63591e-11	3.08302e-12
chr11	35750564	35750964	-2.51827	5.63194e-27	4.87295e-29		chr14	28456338	28456738	1.12642	6.66093e-11	3.09525e-12
JH584304.1	38482	38882	-1.59552	5.71074e-27	4.94635e-29		chr3	149067771	149068171	1.25787	6.7108e-11	3.11965e-12
chr18	56407388	56407788	-1.45884	6.73947e-27	5.85585e-29		chr7	109276702	109277102	3.42669	6.93864e-11	3.23254e-12
chr2	102711486	102711886	-3.01522	6.79459e-27	5.90996e-29		chr3	146888526	146888926	1.79427	7.07608e-11	3.29786e-12
chr3	60507992	60508392	-2.54252	7.59717e-27	6.63581e-29		chr12	108552907	108553307	2.55808	7.16297e-11	3.34097e-12
chr19	21664035	21664435	-1.13799	7.98602e-27	6.98275e-29		chr4	129241988	129242388	1.22843	7.27975e-11	3.39877e-12
chr16	52536265	52536665	-2.5983	9.29991e-27	8.14008e-29		chr1	88707550	88707950	1.96183	7.51567e-11	3.51716e-12
chr18	34968727	34969127	-1.52069	9.32006e-27	8.16622e-29		chr15	90704287	90704687	1.01672	7.62871e-11	3.57189e-12
chr3	36070971	36071371	-2.31755	9.75917e-27	8.55989e-29		chr4	119253912	119254312	2.69622	7.68153e-11	3.59899e-12
chr1	165751876	165752276	-2.05487	1.57992e-26	1.40495e-28		chr2	144013968	144014368	1.00163	7.85519e-11	3.68322e-12
chr4	35165636	35166036	-1.1176	1.57992e-26	1.40598e-28		chr7	114171754	114172154	1.79745	8.05363e-11	3.78279e-12
chr2	79627628	79628028	-1.86715	1.59958e-26	1.42493e-28		chr18	71951413	71951813	1.43582	8.13758e-11	3.82381e-12
chr14	77825092	77825492	-2.10822	1.63463e-26	1.45765e-28		chr6	89348454	89348854	3.08372	8.14091e-11	3.82612e-12
chr12	111535795	111536195	-1.08423	2.02001e-26	1.80869e-28		chr6	22467398	22467798	3.41341	8.21213e-11	3.86109e-12
chr1	72913099	72913499	-1.25732	2.21781e-26	1.99592e-28		chr15	91211173	91211573	2.68659	8.46596e-11	3.98662e-12
chr6	61661413	61661813	-1.1632	2.2549e-26	2.03136e-28		chr3	132252581	132252981	1.13333	8.62536e-11	4.06956e-12
chr4	31290626	31291026	-1.41763	2.43476e-26	2.19784e-28		chr17	6861704	6862104	1.22666	9.18755e-11	4.35076e-12
chr4	129268685	129269085	-1.75982	2.46395e-26	2.2287e-28		chr14	74851895	74852295	2.31398	9.29935e-11	4.40625e-12
chr8	61203438	61203838	-1.11824	2.64965e-26	2.40151e-28		chr11	112998856	112999256	1.45197	9.31867e-11	4.41711e-12
chrX	56477544	56477944	-1.95603	2.66386e-26	2.41683e-28		chr3	101551456	101551856	1.49741	9.66403e-11	4.59052e-12
chr15	59550337	59550737	-1.84436	2.74934e-26	2.4994e-28		chr17	12052633	12053033	1.28069	9.81324e-11	4.66678e-12
chr1	107657719	107658119	-2.33715	2.77981e-26	2.53251e-28		chrX	52814530	52814930	2.68706	1.02405e-10	4.87932e-12
chr15	10717247	10717647	-1.11715	2.95483e-26	2.69971e-28		chr2	161352356	161352756	1.25617	1.06657e-10	5.10239e-12
chr7	112813771	112814171	-2.20669	2.97052e-26	2.71676e-28		chr11	99113080	99113480	3.18168	1.07353e-10	5.13865e-12
chr2	101923194	101923594	-1.75572	3.04643e-26	2.78897e-28		chr14	56043830	56044230	1.88308	1.0748e-10	5.14669e-12
chr12	112625657	112626057	-1.97751	3.08573e-26	2.82777e-28		chr11	112996829	112997229	1.8511	1.11379e-10	5.34149e-12
chr15	27564099	27564499	-2.23228	3.38103e-26	3.10146e-28		chr18	57274870	57275270	3.27738	1.11474e-10	5.34709e-12
chr6	97937147	97937547	-1.5802	3.82995e-26	3.52027e-28		chr2	162644568	162644968	3.90397	1.13919e-10	5.46959e-12
chr5	118355940	118356340	-1.48984	4.15867e-26	3.83381e-28		chr4	47233261	47233661	2.2766	1.15906e-10	5.57345e-12
chr11	89192853	89193253	-1.49774	4.91231e-26	4.55101e-28		chr11	53306884	53307284	1.89437	1.19076e-10	5.73348e-12
chr19	57270766	57271166	-2.02285	5.02999e-26	4.66923e-28		chr10	8468607	8469007	3.68924	1.19128e-10	5.73707e-12
chr17	85043374	85043774	-2.45953	5.517e-26	5.13139e-28		chr8	108591278	108591678	2.98943	1.22543e-10	5.90715e-12
chr17	27965222	27965622	-1.1337	5.74163e-26	5.34557e-28		chr8	124652578	124652978	1.30581	1.26285e-10	6.10251e-12
chr2	59653310	59653710	-1.74132	6.73537e-26	6.28306e-28		chr2	44392716	44393116	2.00434	1.27921e-10	6.18509e-12
chr19	55193967	55194367	-1.15962	7.08139e-26	6.65078e-28		chr3	100515141	100515541	1.0519	1.28061e-10	6.193e-12
chr16	22920029	22920429	-1.5471	7.48981e-26	7.04159e-28		chr16	49838910	49839310	2.12917	1.29395e-10	6.26108e-12
chr14	47503962	47504362	-1.36592	7.92972e-26	7.46965e-28		chr13	44907808	44908208	1.09544	1.32244e-10	6.40621e-12
chr8	70544117	70544517	-1.63485	8.07411e-26	7.61305e-28		chr2	52987901	52988301	1.63225	1.34016e-10	6.49569e-12
chr2	102072886	102073286	-1.11494	8.08822e-26	7.63375e-28		chr2	38725427	38725827	3.90286	1.3634e-10	6.61583e-12
chr8	78463907	78464307	-1.60434	8.19742e-26	7.75179e-28		chr14	62438368	62438768	3.50649	1.391e-10	6.75611e-12
chr4	154177303	154177703	-1.3605	9.85561e-26	9.36486e-28		chr10	83374366	83374766	1.71196	1.44702e-10	7.04933e-12
chr5	21115567	21115967	-2.07811	1.06177e-25	1.01181e-27		chr3	30207325	30207725	1.97929	1.45697e-10	7.10446e-12
chr19	55115510	55115910	-2.82826	1.0626e-25	1.01357e-27		chr7	115615635	115616035	1.57557	1.50989e-10	7.37218e-12
chr3	89113040	89113440	-1.89984	1.17664e-25	1.12342e-27		chr5	148512300	148512700	1.1766	1.52889e-10	7.46913e-12
chr2	104069792	104070192	-1.81039	1.19684e-25	1.14381e-27		chr9	35038806	35039206	1.2856	1.53672e-10	7.5088e-12
chr15	59570073	59570473	-2.626	1.28056e-25	1.22615e-27		chr7	125534827	125535227	1.89924	1.56448e-10	7.65017e-12
chr13	70877546	70877946	-2.92695	1.29059e-25	1.23694e-27		chr11	62680037	62680437	1.59769	1.61136e-10	7.8853e-12
chr1	60824527	60824927	-1.28104	1.29126e-25	1.23876e-27		chr11	94955099	94955499	2.43323	1.632e-10	7.98926e-12
chr18	76098196	76098596	-2.17257	1.30187e-25	1.25012e-27		chr12	93188947	93189347	1.5324	1.63447e-10	8.00437e-12
chr1	133685754	133686154	-1.66281	1.3115e-25	1.26057e-27		chr7	28830847	28831247	1.33643	1.67166e-10	8.19412e-12
chr9	110841631	110842031	-2.85843	1.34754e-25	1.29768e-27		chr3	138815435	138815835	1.62261	1.68693e-10	8.27359e-12
chr10	62343985	62344385	-1.86505	1.37329e-25	1.32373e-27		chr1	37528279	37528679	1.31323	1.69523e-10	8.31893e-12
chr3	84666048	84666448	-1.43424	1.37927e-25	1.33075e-27		chr11	119709190	119709590	3.03807	1.76887e-10	8.69811e-12
chr3	38151687	38152087	-2.04506	1.44314e-25	1.39765e-27		chr12	107754010	107754410	1.48962	1.78419e-10	8.77994e-12
chr2	71037364	71037764	-1.83752	1.44676e-25	1.40248e-27		chr16	93042946	93043346	2.57063	1.8112e-10	8.92279e-12
chr8	88388713	88389113	-1.05874	1.46511e-25	1.42161e-27		chr18	58492936	58493336	1.01239	1.88113e-10	9.28962e-12
chr16	35308711	35309111	-1.70838	1.49626e-25	1.45456e-27		chr5	37737570	37737970	2.48916	1.90775e-10	9.4246e-12
chr4	120380793	120381193	-1.17464	1.5836e-25	1.54092e-27		chr8	124682723	124683123	2.62972	1.90997e-10	9.43729e-12
chr9	106236738	106237138	-1.41415	1.8188e-25	1.77809e-27		chr1	37538075	37538475	2.07186	1.95687e-10	9.6762e-12
chr10	63415799	63416199	-2.72749	1.91247e-25	1.87316e-27		chr18	79020266	79020666	1.25238	2.31573e-10	1.15459e-11
chr1	152058824	152059224	-3.14786	1.98895e-25	1.9517e-27		chr2	127744223	127744623	1.73254	2.35607e-10	1.17556e-11
chr9	110362415	110362815	-1.26826	2.04275e-25	2.00635e-27		chr7	112912456	112912856	1.51973	2.37544e-10	1.18609e-11
chr17	44246192	44246592	-1.5476	2.13356e-25	2.1053e-27		chr19	55788205	55788605	2.1868	2.37584e-10	1.18651e-11
chr6	90466025	90466425	-1.64855	2.14719e-25	2.12071e-27		chr5	65534629	65535029	1.52499	2.44885e-10	1.2261e-11
chr11	115692008	115692408	-2.30107	2.22629e-25	2.20493e-27		chr14	27860368	27860768	2.1424	2.47173e-10	1.23869e-11
chr19	29907815	29908215	-1.35786	2.25437e-25	2.2348e-27		chr11	101283929	101284329	2.56263	2.49224e-10	1.25079e-11
chr9	121854259	121854659	-1.40692	2.29486e-25	2.27703e-27		chr1	128679275	128679675	2.0359	2.49871e-10	1.25426e-11
chr8	11225537	11225937	-1.40083	2.41949e-25	2.40512e-27		chrX	104184328	104184728	1.53731	2.51116e-10	1.2612e-11
chr18	84843377	84843777	-2.97268	2.49461e-25	2.48435e-27		chr18	75216762	75217162	1.2274	2.5158e-10	1.26422e-11
chr6	87189728	87190128	-1.20042	2.55317e-25	2.54734e-27		chr2	6366632	6367032	1.14498	2.53206e-10	1.27332e-11
chr1	170646343	170646743	-1.75567	2.64757e-25	2.64878e-27		chr6	37741440	37741840	1.08349	2.56669e-10	1.29167e-11
chr3	108858430	108858830	-1.091	2.69152e-25	2.69521e-27		chr4	73093872	73094272	1.34614	2.57978e-10	1.29896e-11
chr4	62349351	62349751	-1.5163	2.74272e-25	2.74898e-27		chr17	44623376	44623776	1.45471	2.58753e-10	1.3031e-11
chr19	34444800	34445200	-1.49518	2.75354e-25	2.76235e-27		chr1	157518135	157518535	1.28515	2.62649e-10	1.32392e-11
chr16	16072508	16072908	-1.29682	2.90161e-25	2.91619e-27		chr2	72592054	72592454	2.73461	2.62714e-10	1.3246e-11
chr12	110207506	110207906	-1.33025	2.93025e-25	2.94765e-27		chr18	51879299	51879699	1.0275	2.71941e-10	1.37399e-11
chr8	10501784	10502184	-1.49986	2.93931e-25	2.95945e-27		chr9	61840359	61840759	1.80067	2.72678e-10	1.3787e-11
chr3	158062115	158062515	-2.75499	3.01787e-25	3.0413e-27		chr2	122657964	122658364	2.73238	2.82758e-10	1.43149e-11
chr3	9669722	9670122	-1.42537	3.10214e-25	3.12907e-27		chr13	9890465	9890865	1.9174	2.95636e-10	1.50127e-11
chr1	136491609	136492009	-1.67395	3.54198e-25	3.59214e-27		chr13	102057371	102057771	3.00714	2.95831e-10	1.50254e-11
chr8	11085229	11085629	-1.3879	3.56121e-25	3.6149e-27		chr11	79650365	79650765	2.29254	2.96633e-10	1.50715e-11
chr12	31204054	31204454	-1.65873	3.59718e-25	3.6547e-27		chrX	134923672	134924072	4.07738	3.01631e-10	1.53365e-11
chr8	105393895	105394295	-1.41938	3.78027e-25	3.84762e-27		chr2	152390707	152391107	1.09581	3.02196e-10	1.5368e-11
chr13	5802092	5802492	-1.1925	3.7897e-25	3.86165e-27		chr19	32606347	32606747	3.0936	3.04669e-10	1.55076e-11
chr15	67217965	67218365	-1.66612	3.7897e-25	3.86414e-27		chr7	89484780	89485180	1.06277	3.04921e-10	1.5526e-11
chr14	8246883	8247283	-1.501	4.31603e-25	4.41264e-27		chr10	68536827	68537227	3.44721	3.05402e-10	1.55561e-11
chr1	87901026	87901426	-1.71298	4.5785e-25	4.68518e-27		chr2	165622593	165622993	1.43592	3.10458e-10	1.58278e-11
chr2	102325864	102326264	-2.8481	4.99561e-25	5.12113e-27		chr5	76163777	76164177	1.39408	3.12471e-10	1.59333e-11
chr11	78437187	78437587	-2.37692	5.01001e-25	5.14047e-27		chr4	86685637	86686037	2.06921	3.19281e-10	1.63214e-11
chr10	23892942	23893342	-2.91447	5.22252e-25	5.36805e-27		chr11	115359238	115359638	2.15993	3.26523e-10	1.67185e-11
chr6	128532684	128533084	-3.20838	5.5243e-25	5.69843e-27		chr4	95434549	95434949	1.44125	3.3109e-10	1.6973e-11
chr8	126554732	126555132	-1.50326	5.53449e-25	5.714e-27		chr14	57736546	57736946	1.48149	3.33164e-10	1.70859e-11
chr15	101177297	101177697	-1.4397	5.57275e-25	5.75859e-27		chr17	13671666	13672066	1.6368	3.41304e-10	1.75314e-11
chr11	102246276	102246676	-2.54334	5.59825e-25	5.79006e-27		chr8	115770971	115771371	2.26842	3.58475e-10	1.84756e-11
chr15	101583594	101583994	-3.23433	5.62481e-25	5.82267e-27		chr12	89823207	89823607	2.48027	3.74032e-10	1.93014e-11
chr8	88506990	88507390	-1.40679	5.84106e-25	6.05186e-27		chr8	120630026	120630426	1.954	3.78836e-10	1.95615e-11
chr3	10022440	10022840	-1.15091	6.18699e-25	6.42723e-27		chr1	152790658	152791058	1.07998	4.07422e-10	2.10988e-11
chr5	98812374	98812774	-1.60442	6.50575e-25	6.76432e-27		chr16	52858648	52859048	2.05393	4.12436e-10	2.13736e-11
chr5	103647373	103647773	-1.7079	7.35959e-25	7.65881e-27		chr6	121635800	121636200	1.66877	4.18757e-10	2.17164e-11
chr3	127769172	127769572	-1.89547	8.07156e-25	8.42185e-27		chr2	117915945	117916345	2.3047	4.20849e-10	2.18335e-11
chr9	30441761	30442161	-2.04758	8.56821e-25	8.95572e-27		chr12	84776238	84776638	1.86017	4.23657e-10	2.20015e-11
chr16	13807583	13807983	-2.47793	8.68136e-25	9.08984e-27		chr6	100324019	100324419	1.26361	4.26196e-10	2.21451e-11
chr16	4045825	4046225	-3.47126	8.87272e-25	9.30643e-27		chr7	137414703	137415103	1.33076	4.35785e-10	2.26632e-11
chr1	106942471	106942871	-2.6817	9.15086e-25	9.60958e-27		chr13	73067660	73068060	3.1944	4.4957e-10	2.34212e-11
chr13	60508072	60508472	-3.45661	9.15086e-25	9.61488e-27		chr4	107341231	107341631	3.2981	4.51173e-10	2.3517e-11
chr11	5215340	5215740	-2.49294	9.435e-25	9.92205e-27		chr6	65935583	65935983	1.17368	4.52361e-10	2.35831e-11
chr4	88537432	88537832	-1.89589	1.02128e-24	1.07587e-26		chr4	43737018	43737418	1.89855	4.59055e-10	2.3953e-11
chr17	45798533	45798933	-1.75575	1.02265e-24	1.07825e-26		chr10	98660782	98661182	2.61068	4.66037e-10	2.43429e-11
chr15	102696894	102697294	-1.60238	1.18195e-24	1.24944e-26		chr2	128861499	128861899	3.06308	4.69815e-10	2.45489e-11
chr9	42484665	42485065	-2.38869	1.24387e-24	1.31604e-26		chr1	182367772	182368172	2.471	4.72318e-10	2.46883e-11
chr9	121799768	121800168	-2.73389	1.32535e-24	1.40467e-26		chr11	53012093	53012493	1.23764	4.76223e-10	2.49011e-11
chr8	121919758	121920158	-2.47585	1.34216e-24	1.42371e-26		chr2	120132815	120133215	1.49003	4.80017e-10	2.51258e-11
chr16	26574171	26574571	-2.2534	1.35203e-24	1.43541e-26		chr18	57182241	57182641	2.08013	4.83539e-10	2.53322e-11
chr19	55216796	55217196	-1.62954	1.36319e-24	1.44851e-26		chr1	73444156	73444556	2.16516	4.84042e-10	2.5363e-11
chr16	38599164	38599564	-2.10541	1.43082e-24	1.52168e-26		chr6	97981766	97982166	2.09028	4.84828e-10	2.54086e-11
chrX	100687378	100687778	-1.7044	1.46089e-24	1.55632e-26		chr16	7244379	7244779	1.78146	4.87867e-10	2.55768e-11
chr8	92972847	92973247	-1.81699	1.51097e-24	1.61106e-26		chr9	48197431	48197831	2.60565	5.00801e-10	2.62824e-11
chr14	67283153	67283553	-1.73855	1.57197e-24	1.68185e-26		chr9	102948353	102948753	1.78185	5.06155e-10	2.65772e-11
chr17	48043461	48043861	-1.94614	1.73785e-24	1.86567e-26		chr14	12218699	12219099	2.33307	5.16299e-10	2.71429e-11
chr18	31640814	31641214	-1.53406	1.76548e-24	1.89855e-26		chr9	35153107	35153507	2.26647	5.20264e-10	2.73655e-11
chr13	18043147	18043547	-1.5716	1.82879e-24	1.96998e-26		chr13	90420972	90421372	2.77713	5.23031e-10	2.75159e-11
chr19	4536547	4536947	-1.54738	1.86386e-24	2.01116e-26		chr8	113384001	113384401	1.57523	5.51837e-10	2.91271e-11
chr11	46314486	46314886	-2.09102	1.98701e-24	2.14767e-26		chr12	99315833	99316233	2.22745	5.55868e-10	2.93602e-11
chr10	39405941	39406341	-1.26721	2.03991e-24	2.21045e-26		chr13	41456282	41456682	1.24727	5.9893e-10	3.17715e-11
chr8	22274921	22275321	-1.79474	2.06334e-24	2.23961e-26		chr4	126116097	126116497	2.28204	6.05231e-10	3.21223e-11
chr4	8679321	8679721	-2.21013	2.06372e-24	2.24191e-26		chr4	106922017	106922417	1.85471	6.05339e-10	3.21336e-11
chr8	123048405	123048805	-1.64691	2.13966e-24	2.33027e-26		chr13	29864407	29864807	2.36869	6.07159e-10	3.22357e-11
chr2	54436115	54436515	-1.40179	2.27777e-24	2.48692e-26		chr9	34279874	34280274	1.20754	6.14847e-10	3.26608e-11
chr19	57868376	57868776	-1.19758	2.32257e-24	2.53795e-26		chr5	36313720	36314120	1.3687	6.15637e-10	3.2714e-11
chr16	32555589	32555989	-2.51514	2.36306e-24	2.58652e-26		chr10	115830714	115831114	2.90129	6.44853e-10	3.43372e-11
chr11	96974818	96975218	-2.25432	2.53059e-24	2.77683e-26		chr6	85098983	85099383	1.63757	6.52991e-10	3.48003e-11
chr5	9149266	9149666	-1.33966	2.55128e-24	2.80186e-26		chr19	24607849	24608249	2.41887	6.62895e-10	3.53645e-11
JH584304.1	31450	31850	-1.14466	2.74496e-24	3.0271e-26		chr8	126073255	126073655	2.7719	6.77457e-10	3.62033e-11
chr16	52605415	52605815	-4.06324	2.82009e-24	3.11253e-26		chr1	128683223	128683623	1.40186	6.80622e-10	3.63848e-11
chr3	129296983	129297383	-2.83486	2.93244e-24	3.24189e-26		chr3	62454175	62454575	2.45141	6.92434e-10	3.70479e-11
chr6	119137794	119138194	-3.28827	2.96169e-24	3.27965e-26		chr8	124569067	124569467	3.14476	6.92995e-10	3.70842e-11
chr7	144550737	144551137	-1.87933	3.00059e-24	3.32546e-26		chr3	85608992	85609392	1.35771	7.11154e-10	3.8095e-11
chr14	68432096	68432496	-1.30101	3.06467e-24	3.40208e-26		chr2	60711435	60711835	1.52007	7.30954e-10	3.92024e-11
chr17	75323235	75323635	-1.49002	3.13069e-24	3.47823e-26		chr1	128013985	128014385	1.34006	7.35763e-10	3.94805e-11
chr6	115420928	115421328	-2.9525	3.23394e-24	3.59884e-26		chr2	180598044	180598444	1.74528	7.42072e-10	3.98393e-11
chr6	128495381	128495781	-1.88655	3.35411e-24	3.73565e-26		chr5	51406406	51406806	1.36898	7.50504e-10	4.03263e-11
chr5	67393940	67394340	-1.66268	3.40376e-24	3.80027e-26		chr2	5282625	5283025	1.27415	8.00478e-10	4.31724e-11
chr13	48782764	48783164	-1.07481	3.43671e-24	3.8402e-26		chr6	64091420	64091820	2.25211	8.12675e-10	4.38674e-11
chr4	123044780	123045180	-2.25052	3.50292e-24	3.92378e-26		chr12	107758347	107758747	2.63865	8.28844e-10	4.48007e-11
chr7	99167938	99168338	-1.13819	3.82248e-24	4.28872e-26		chr12	35979676	35980076	1.14139	8.84257e-10	4.79898e-11
chr5	72857731	72858131	-1.88977	3.95494e-24	4.44818e-26		chr17	4769355	4769755	2.57318	8.93209e-10	4.8492e-11
chr7	16418676	16419076	-2.01863	4.30733e-24	4.84845e-26		chr11	113178599	113178999	2.21357	8.95259e-10	4.86197e-11
chr6	97381323	97381723	-2.88158	4.71449e-24	5.324e-26		chr16	30144889	30145289	1.82358	9.13412e-10	4.96556e-11
chr15	82144156	82144556	-1.41089	5.0105e-24	5.69032e-26		chr8	9069707	9070107	1.26128	9.32208e-10	5.07199e-11
chr15	39813815	39814215	-1.19682	5.14662e-24	5.8543e-26		chr14	27349095	27349495	2.19736	9.47262e-10	5.15823e-11
chr9	31127802	31128202	-1.2973	5.37789e-24	6.1272e-26		chr15	94689187	94689587	1.00784	9.79896e-10	5.3431e-11
chr12	29280081	29280481	-1.1403	5.67492e-24	6.47081e-26		chr10	63128284	63128684	1.45944	9.81376e-10	5.35207e-11
chr7	29511636	29512036	-1.0225	6.97879e-24	7.98304e-26		chr2	72283261	72283661	1.00612	1.0069e-09	5.50415e-11
chr17	11663467	11663867	-1.60824	7.03545e-24	8.05429e-26		chr18	69581324	69581724	1.4991	1.02268e-09	5.59599e-11
chr8	10934966	10935366	-1.89632	7.52759e-24	8.63145e-26		chr18	64751001	64751401	2.29112	1.02646e-09	5.62044e-11
chr13	13506564	13506964	-1.3063	8.3335e-24	9.59361e-26		chr6	109632091	109632491	2.52252	1.03946e-09	5.6945e-11
chr12	108647816	108648216	-3.43484	9.19454e-24	1.06185e-25		chr13	45623744	45624144	1.30179	1.05577e-09	5.78768e-11
chr11	117130020	117130420	-1.40278	9.33603e-24	1.07904e-25		chr19	23056275	23056675	2.11364	1.05744e-09	5.7988e-11
chr10	121129232	121129632	-1.56581	9.34258e-24	1.08065e-25		chr4	79357760	79358160	1.06547	1.06674e-09	5.85174e-11
chr3	52343212	52343612	-1.43838	9.4166e-24	1.09007e-25		chr19	20634300	20634700	2.34286	1.06746e-09	5.85666e-11
chr3	102276767	102277167	-2.75158	9.80764e-24	1.13623e-25		chr14	21823947	21824347	2.02883	1.09986e-09	6.04244e-11
chr9	73020566	73020966	-2.03348	1.17626e-23	1.3681e-25		chr11	8949970	8950370	1.09613	1.10831e-09	6.09391e-11
chr14	55763103	55763503	-1.01194	1.19394e-23	1.38975e-25		chr8	127553580	127553980	2.71854	1.12603e-09	6.20063e-11
chr17	29059607	29060007	-1.63266	1.22101e-23	1.42237e-25		chr1	39947718	39948118	1.86993	1.14514e-09	6.31212e-11
chr17	31703559	31703959	-2.58395	1.24033e-23	1.44601e-25		chr9	121711413	121711813	2.35059	1.22655e-09	6.78777e-11
chr12	102361678	102362078	-1.6178	1.24927e-23	1.45758e-25		chr10	85953331	85953731	1.21376	1.2385e-09	6.8618e-11
chr3	108184752	108185152	-1.68693	1.31826e-23	1.54245e-25		chr16	31880134	31880534	2.19587	1.2811e-09	7.10837e-11
chr5	105418266	105418666	-2.87058	1.31826e-23	1.54289e-25		chr19	55806683	55807083	1.52927	1.29133e-09	7.16866e-11
chr16	97655830	97656230	-1.20432	1.3458e-23	1.57635e-25		chr9	67496339	67496739	2.07436	1.29511e-09	7.19319e-11
chr5	18000131	18000531	-1.35823	1.35492e-23	1.58828e-25		chr1	167431231	167431631	1.22854	1.29798e-09	7.21258e-11
chr18	75448155	75448555	-1.43012	1.3768e-23	1.61644e-25		chr17	89297663	89298063	2.12016	1.31721e-09	7.32077e-11
chr3	83958945	83959345	-1.08829	1.40341e-23	1.65024e-25		chr1	128652843	128653243	1.59331	1.3292e-09	7.39108e-11
chr13	37290625	37291025	-1.34943	1.45128e-23	1.70786e-25		chr4	32165929	32166329	1.53925	1.33319e-09	7.41467e-11
chr16	93913859	93914259	-1.87976	1.51726e-23	1.78827e-25		chr12	107856381	107856781	1.01758	1.37055e-09	7.64099e-11
chr7	141460610	141461010	-1.09936	1.53077e-23	1.80559e-25		chr4	55101590	55101990	1.00513	1.38946e-09	7.75535e-11
chr10	53724383	53724783	-2.01556	1.53854e-23	1.81617e-25		chr5	115015167	115015567	1.00357	1.4041e-09	7.84382e-11
chr13	34290391	34290791	-1.02181	1.54572e-23	1.82605e-25		chr7	63082854	63083254	1.61492	1.41106e-09	7.88879e-11
chr5	124021192	124021592	-1.3192	1.71828e-23	2.03305e-25		chr4	128981015	128981415	1.6463	1.42752e-09	7.98861e-11
chr6	32392256	32392656	-1.52871	1.75189e-23	2.07442e-25		chr11	109588045	109588445	1.50685	1.43539e-09	8.03528e-11
chr11	35121009	35121409	-1.31567	2.00798e-23	2.39233e-25		chr12	25233001	25233401	1.09912	1.52989e-09	8.59506e-11
chr9	84526534	84526934	-2.10755	2.02379e-23	2.41301e-25		chr13	92588730	92589130	1.25306	1.56942e-09	8.83147e-11
chr4	126067445	126067845	-1.36596	2.11326e-23	2.52355e-25		chr13	68678872	68679272	1.76691	1.57109e-09	8.84376e-11
chr2	120158011	120158411	-3.63223	2.19136e-23	2.62082e-25		chr10	93177552	93177952	1.32867	1.581e-09	8.901e-11
chr10	26231154	26231554	-3.45289	2.31646e-23	2.77678e-25		chr2	129529465	129529865	2.14364	1.58802e-09	8.94341e-11
chr5	90819705	90820105	-2.03458	2.32311e-23	2.78688e-25		chr2	38950398	38950798	1.32894	1.59692e-09	8.99498e-11
chr5	98485184	98485584	-1.51068	2.35575e-23	2.83596e-25		chr13	73070933	73071333	2.45083	1.62228e-09	9.14077e-11
chr14	30252791	30253191	-1.18758	2.44403e-23	2.94534e-25		chr14	80007664	80008064	2.16654	1.63623e-09	9.2269e-11
chr2	148838078	148838478	-1.40726	2.45523e-23	2.96333e-25		chr3	90503443	90503843	1.69083	1.65186e-09	9.31952e-11
chr12	86819102	86819502	-1.21254	2.81142e-23	3.4035e-25		chr1	51265863	51266263	1.25887	1.6599e-09	9.36641e-11
chr5	114031296	114031696	-1.49725	2.96734e-23	3.60039e-25		chr15	99639506	99639906	1.07212	1.67568e-09	9.45852e-11
chr8	121695810	121696210	-2.36987	2.97705e-23	3.6149e-25		chr18	3896820	3897220	2.15698	1.68551e-09	9.51861e-11
chr14	99981201	99981601	-1.59227	3.06274e-23	3.72454e-25		chr3	8988567	8988967	2.06821	1.69212e-09	9.55903e-11
chr2	59191567	59191967	-1.44753	3.14008e-23	3.82146e-25		chr7	101142914	101143314	1.71	1.77132e-09	1.00372e-10
chr10	85189902	85190302	-2.65647	3.27522e-23	3.9919e-25		chr12	52750008	52750408	2.35244	1.82564e-09	1.0355e-10
chr13	113252588	113252988	-1.4249	3.55672e-23	4.348e-25		chr12	82275741	82276141	2.38225	1.84096e-09	1.04453e-10
chr4	123071511	123071911	-1.07178	3.57077e-23	4.36844e-25		chr11	113074377	113074777	1.20263	1.92077e-09	1.09244e-10
chr10	121856087	121856487	-1.25829	3.57717e-23	4.37954e-25		chr18	24861009	24861409	2.24045	1.92406e-09	1.09467e-10
chr18	21051665	21052065	-2.42152	3.8097e-23	4.67119e-25		chr2	63894378	63894778	1.91492	1.93121e-09	1.09909e-10
chr1	128586812	128587212	-2.32131	4.06552e-23	4.99229e-25		chr1	157517162	157517562	1.25788	1.97876e-09	1.12741e-10
chr17	8272334	8272734	-1.8162	4.58059e-23	5.64019e-25		chr8	74674000	74674400	1.59997	2.01562e-09	1.14878e-10
chr12	85819947	85820347	-1.5898	4.73121e-23	5.83134e-25		chr8	41270950	41271350	2.27211	2.03208e-09	1.15872e-10
chr9	103230137	103230537	-1.45279	4.85392e-23	5.98702e-25		chr9	101369397	101369797	1.01515	2.06999e-09	1.18185e-10
chr11	101287311	101287711	-1.58002	4.8964e-23	6.04389e-25		chr4	71288680	71289080	2.29095	2.07796e-09	1.18678e-10
chr4	117933200	117933600	-1.11167	5.01752e-23	6.19798e-25		chr16	9165929	9166329	1.74543	2.13042e-09	1.21811e-10
chr9	60860312	60860712	-2.23587	5.38317e-23	6.66932e-25		chr18	24837939	24838339	1.30544	2.19204e-09	1.25454e-10
chr14	105779349	105779749	-1.41106	5.55534e-23	6.89786e-25		chrX	106093654	106094054	2.91386	2.26804e-09	1.30114e-10
chr15	55145644	55146044	-1.22229	6.09736e-23	7.58201e-25		chr15	51813549	51813949	1.24007	2.27812e-09	1.30776e-10
chr11	68333695	68334095	-2.4553	6.13139e-23	7.63553e-25		chr10	8472068	8472468	1.38261	2.30135e-09	1.32193e-10
chr16	36925806	36926206	-2.51243	6.23506e-23	7.77033e-25		chr6	136292245	136292645	1.06857	2.32529e-09	1.33632e-10
chr1	58101640	58102040	-2.10342	6.97653e-23	8.71349e-25		chr12	107812909	107813309	1.46201	2.36867e-09	1.36212e-10
chr6	90558249	90558649	-1.88484	7.23767e-23	9.05288e-25		chr15	77803773	77804173	1.63239	2.39249e-09	1.37669e-10
chr1	119293913	119294313	-1.0482	8.68257e-23	1.09078e-24		chr12	99292954	99293354	2.34457	2.41603e-09	1.39068e-10
chr18	22707870	22708270	-3.56216	9.59845e-23	1.2111e-24		chr18	75542879	75543279	1.07045	2.42821e-09	1.39791e-10
chr1	194117599	194117999	-2.04101	9.6006e-23	1.21314e-24		chr5	72362125	72362525	2.304	2.47375e-09	1.42617e-10
chr7	128304174	128304574	-1.14493	9.6006e-23	1.21316e-24		chr9	75981159	75981559	1.64183	2.49474e-09	1.43917e-10
chr13	94298383	94298783	-2.19201	9.6006e-23	1.214e-24		chr3	79726520	79726920	1.04364	2.49605e-09	1.44016e-10
chr8	108822935	108823335	-1.28576	9.81449e-23	1.24284e-24		chr2	122138096	122138496	2.0147	2.55759e-09	1.4768e-10
chr11	101878749	101879149	-2.07375	1.03659e-22	1.31456e-24		chr14	7770831	7771231	2.36319	2.56178e-09	1.47949e-10
chr17	5075050	5075450	-2.05889	1.07189e-22	1.36128e-24		chr18	49816542	49816942	1.45151	2.59614e-09	1.50028e-10
chr12	117517241	117517641	-2.08851	1.07354e-22	1.36436e-24		chr4	73044399	73044799	1.52453	2.60527e-09	1.5058e-10
chr15	100485562	100485962	-1.94826	1.12471e-22	1.4335e-24		chr5	147499299	147499699	3.16076	2.6438e-09	1.52975e-10
chr9	122639257	122639657	-1.88596	1.12969e-22	1.44088e-24		chr4	7314268	7314668	2.58427	2.64765e-09	1.53247e-10
chr7	66003514	66003914	-2.59183	1.13807e-22	1.45261e-24		chr16	96171224	96171624	2.12225	2.64893e-09	1.53345e-10
chr13	117211273	117211673	-1.20312	1.16422e-22	1.48705e-24		chr2	122131559	122131959	2.32365	2.68182e-09	1.55445e-10
chr1	118395753	118396153	-1.63461	1.20218e-22	1.53884e-24		chr7	130249833	130250233	1.21285	2.68289e-09	1.55532e-10
chr6	146907684	146908084	-2.47156	1.20767e-22	1.54697e-24		chr14	27351769	27352169	1.03912	2.69009e-09	1.56023e-10
chr4	95310367	95310767	-2.03349	1.24753e-22	1.60144e-24		chr9	114808699	114809099	1.11585	2.69385e-09	1.56266e-10
chr18	23873083	23873483	-1.36029	1.25185e-22	1.60813e-24		chr1	71800562	71800962	1.3816	2.70243e-09	1.56812e-10
chr1	31033851	31034251	-1.22106	1.27752e-22	1.64344e-24		chr2	122307196	122307596	2.27691	2.7315e-09	1.58637e-10
chr8	127076596	127076996	-1.20161	1.28871e-22	1.66019e-24		chr9	99727862	99728262	1.07777	2.79858e-09	1.62698e-10
chr15	82876827	82877227	-1.39087	1.31381e-22	1.69373e-24		chr14	31669746	31670146	1.61065	2.87133e-09	1.67252e-10
chr6	49331859	49332259	-1.55394	1.34979e-22	1.74275e-24		chr12	69039562	69039962	1.21633	2.91007e-09	1.69606e-10
chr16	4051044	4051444	-1.53929	1.34979e-22	1.74381e-24		chr8	116237692	116238092	1.10018	2.92677e-09	1.70713e-10
chr7	70300496	70300896	-1.6906	1.35164e-22	1.74744e-24		chr17	53671202	53671602	2.02208	3.09851e-09	1.81126e-10
chr12	83848655	83849055	-2.63398	1.37856e-22	1.78728e-24		chr5	13470486	13470886	1.50422	3.12583e-09	1.8278e-10
chr18	65155855	65156255	-1.18848	1.42079e-22	1.84333e-24		chr1	77468943	77469343	1.08967	3.13969e-09	1.83706e-10
chr2	127297405	127297805	-2.76642	1.44332e-22	1.87387e-24		chr7	139487551	139487951	1.48258	3.14923e-09	1.84305e-10
chr1	193242240	193242640	-3.88291	1.4851e-22	1.92948e-24		chr5	81674994	81675394	1.92751	3.16045e-09	1.85036e-10
chr18	4644418	4644818	-1.59625	1.5205e-22	1.97825e-24		chr8	83181978	83182378	1.20249	3.18417e-09	1.86454e-10
chr11	72917619	72918019	-1.62374	1.56507e-22	2.03767e-24		chr1	166282592	166282992	1.99619	3.19269e-09	1.86982e-10
chr5	150822918	150823318	-2.12634	1.61219e-22	2.10049e-24		chr14	57905743	57906143	3.03092	3.29005e-09	1.92984e-10
chr4	106195558	106195958	-2.95696	1.62812e-22	2.12273e-24		chr12	12904621	12905021	1.16784	3.301e-09	1.93687e-10
chr15	7117955	7118355	-1.76245	1.69844e-22	2.21597e-24		chr14	74850671	74851071	2.60594	3.32919e-09	1.95462e-10
chr8	119709673	119710073	-1.56439	1.88978e-22	2.47423e-24		chr2	128835036	128835436	1.40095	3.33212e-09	1.95665e-10
chr18	43250325	43250725	-1.56528	1.94963e-22	2.55632e-24		chr2	72416638	72417038	1.63122	3.3803e-09	1.9868e-10
chr1	39425497	39425897	-1.03053	1.97568e-22	2.59392e-24		chr15	31113170	31113570	1.21879	3.38055e-09	1.98725e-10
chr16	36964439	36964839	-1.75046	2.00207e-22	2.6304e-24		chr15	88839163	88839563	1.08001	3.41678e-09	2.01011e-10
chr1	83099697	83100097	-1.11106	2.18357e-22	2.87087e-24		chr7	130819663	130820063	1.09408	3.46281e-09	2.04035e-10
chr2	132098938	132099338	-2.07878	2.23563e-22	2.94135e-24		chr14	40992369	40992769	1.43922	3.46667e-09	2.04294e-10
chr13	54629145	54629545	-1.26851	2.28312e-22	3.008e-24		chr2	76654628	76655028	1.13571	3.54017e-09	2.08884e-10
chr9	79997308	79997708	-1.00433	2.30868e-22	3.04379e-24		chr12	109356749	109357149	2.06293	3.563e-09	2.10329e-10
chr3	50443546	50443946	-1.1555	2.3098e-22	3.04737e-24		chr11	113654459	113654859	1.09996	3.56539e-09	2.10503e-10
chr18	54846515	54846915	-1.18934	2.31356e-22	3.05445e-24		chr13	112126056	112126456	1.56409	3.66169e-09	2.16523e-10
chr1	67116561	67116961	-3.62875	2.4444e-22	3.22942e-24		chr7	96904953	96905353	1.18528	3.67163e-09	2.17178e-10
chr10	20595464	20595864	-2.72253	2.52074e-22	3.33259e-24		chr2	118649130	118649530	3.25782	3.68015e-09	2.17749e-10
chr3	133215377	133215777	-2.66054	2.55563e-22	3.3811e-24		chr7	66803749	66804149	2.23545	3.70073e-09	2.19034e-10
chr11	101483744	101484144	-3.11184	2.55563e-22	3.38338e-24		chr8	22842777	22843177	1.32916	3.70895e-09	2.19589e-10
chr3	35035252	35035652	-1.63228	2.61111e-22	3.4616e-24		chr4	57567880	57568280	1.03136	3.78583e-09	2.24279e-10
chr6	146432516	146432916	-1.6038	2.62532e-22	3.48284e-24		chr6	120418497	120418897	1.69162	3.79233e-09	2.24699e-10
chr7	134647803	134648203	-1.87556	2.62791e-22	3.49108e-24		chr14	99646328	99646728	1.53295	3.79893e-09	2.25134e-10
chr12	105092681	105093081	-1.29932	2.64716e-22	3.51906e-24		chr14	49008524	49008924	1.37251	3.8495e-09	2.28351e-10
chr1	184675600	184676000	-1.00858	2.69704e-22	3.59173e-24		chr16	11657070	11657470	1.08813	3.86464e-09	2.29336e-10
chr8	108858966	108859366	-2.42016	2.69704e-22	3.59277e-24		chr1	153273684	153274084	1.81307	3.99664e-09	2.37534e-10
chr6	135251347	135251747	-1.22761	2.85098e-22	3.80826e-24		chr9	70889036	70889436	1.11396	3.99762e-09	2.37629e-10
chr16	45640039	45640439	-1.39571	3.34863e-22	4.48843e-24		chr16	78260277	78260677	2.07458	4.00027e-09	2.37823e-10
chr1	54523714	54524114	-2.131	3.34863e-22	4.49135e-24		chr13	72271020	72271420	1.24686	4.09334e-09	2.43693e-10
chr5	148577155	148577555	-2.09848	3.43138e-22	4.60861e-24		chr10	62232738	62233138	1.43215	4.09647e-09	2.43917e-10
chr15	37201930	37202330	-1.8026	3.43902e-22	4.62202e-24		chr15	34314972	34315372	2.15034	4.19746e-09	2.5031e-10
chr4	53823724	53824124	-1.41717	3.46177e-22	4.65576e-24		chr1	172522488	172522888	1.25826	4.22155e-09	2.51905e-10
chr10	95420244	95420644	-1.77875	3.5518e-22	4.78008e-24		chr11	31830131	31830531	2.91408	4.24746e-09	2.53567e-10
chr5	92486717	92487117	-2.2921	3.61903e-22	4.87526e-24		chr9	70874799	70875199	1.51259	4.35261e-09	2.60202e-10
chr6	31145686	31146086	-1.00367	3.75766e-22	5.06743e-24		chr4	29152446	29152846	1.02353	4.37801e-09	2.61801e-10
chr4	48332442	48332842	-2.48905	3.9733e-22	5.36187e-24		chr12	104071648	104072048	2.21251	4.49319e-09	2.69058e-10
chr8	10804976	10805376	-2.12757	4.05748e-22	5.48287e-24		chr6	99931615	99932015	1.04233	4.60492e-09	2.76043e-10
chr2	24042935	24043335	-2.33944	4.11957e-22	5.57055e-24		chr3	122393232	122393632	1.72414	4.62932e-09	2.77717e-10
chr5	90843874	90844274	-2.62155	4.1231e-22	5.57909e-24		chr5	115569172	115569572	2.17597	4.64463e-09	2.7872e-10
chr5	73645040	73645440	-2.05331	4.25753e-22	5.76877e-24		chr7	117699972	117700372	1.94054	4.65904e-09	2.79713e-10
chr1	170546289	170546689	-2.44132	4.32488e-22	5.86398e-24		chr6	8126513	8126913	1.63123	4.66087e-09	2.79865e-10
chr2	119566134	119566534	-1.3835	4.54632e-22	6.16929e-24		chr3	61344060	61344460	1.18452	4.69234e-09	2.81926e-10
chr15	58986451	58986851	-1.97503	4.54632e-22	6.17252e-24		chr6	38923911	38924311	1.48311	4.71012e-09	2.83124e-10
chr8	47708103	47708503	-1.75273	4.72881e-22	6.43326e-24		chr15	85461592	85461992	1.73876	4.7201e-09	2.83767e-10
chr16	89934591	89934991	-1.36138	4.9277e-22	6.71284e-24		chr1	186343016	186343416	2.22452	4.76038e-09	2.86362e-10
chr17	48067147	48067547	-1.15468	4.99713e-22	6.81199e-24		chr12	69998192	69998592	2.47161	4.7926e-09	2.88539e-10
chr10	75165769	75166169	-1.02432	5.03266e-22	6.86502e-24		chr15	98746542	98746942	1.31613	4.8171e-09	2.9017e-10
chr11	89459441	89459841	-3.14615	5.50417e-22	7.53838e-24		chr9	107659546	107659946	2.75414	4.93528e-09	2.97605e-10
chr1	162599631	162600031	-1.46867	5.78034e-22	7.93774e-24		chr5	90178219	90178619	2.22247	5.03422e-09	3.03755e-10
chr9	48745165	48745565	-1.49087	5.82725e-22	8.00747e-24		chr5	37709449	37709849	2.34638	5.09458e-09	3.07583e-10
[truncated: 4,381 more rows]
