# Supplementary material for: CEBPA restricts alveolar type 2 cell plasticity during development and injury-repair
Source: Nat Commun. 2024 May 16;15:4148. doi: 10.1038/s41467-024-48632-3 (PMC11099190; doi:10.1038/s41467-024-48632-3)
Supplement: Supplementary file 4 — Source Data [file 41467_2024_48632_MOESM4_ESM.zip › Source Data/Tables/Source data for Fig 4.xlsx]

## Sheet: Fig. 4C
Fig. 4C: NKX2-1/CEBPA co-bound peaks, NKX2-1 single bound peaks, CEBPA single bound peaks, and the distance between NKX and CEBP motifs
NKX2-1/CEBPA co-bound peaks			NKX2-1 single bound peaks			CEBPA single bound peaks				Distance between NKX and CEBP motifs over NKX2-1/CEBPA co-bound peaks
Chr	Start	End	Chr	Start	End	Chr	Start	End		Chr	Start	End	Nkx2.1	CEBP	NKX distance	CEBP distance
chr1	4412607	4412828	chr1	4614073	4614302	chr1	12620852	12621105		chr14	21574778	21574978		24(CTTGTGCAAGAG,-,0.00)	NA	24
chr1	6213118	6213467	chr1	4616563	4616761	chr1	13188476	13188721		chr19	27228302	27228502		14(TCATTGTGCAAT,+,0.00),16(ATTGTGCAATTC,-,0.00)	NA	14
chr1	6287391	6287670	chr1	4623319	4623591	chr1	14486686	14486857		chr9	83483523	83483723	-15(AGCACTTGAC,+,0.00)	4(GTGTTGGGAAAC,+,0.00)	-15	4
chr1	10039102	10039298	chr1	4641829	4642098	chr1	15658626	15658862		chr11	111781522	111781722	-14(AACTCTTAAC,+,0.00)	-28(CCATTGTGCAAT,+,0.00),-26(ATTGTGCAATCA,-,0.00)	-14	-28
chr1	10147839	10148172	chr1	4857513	4857815	chr1	16161489	16161688		chr14	68298734	68298934	-60(CTCAAGAGTA,-,0.00)	-64(ATTGCTCAAGAG,-,0.00),-14(CTATTTCACAAC,+,0.00),-12(ATTTCACAACAG,-,0.00)	-60	-64
chr1	13278218	13278480	chr1	5082886	5083185	chr1	16461781	16461952		chr6	119431926	119432126	54(CTTGAGTAGC,-,0.00)	-5(GGATTGCTTAAC,+,0.00)	54	-5
chr1	13782657	13782992	chr1	5505027	5505236	chr1	16648920	16649116		chr12	77053179	77053379		-1(CTTGGGCAATAG,-,0.00)	NA	-1
chr1	14010791	14011031	chr1	6214200	6214947	chr1	20820295	20820639		chr8	106394677	106394877	-50(TCCCCTTCAG,+,0.00)	-23(AGATTTCACAAC,+,0.00),-21(ATTTCACAACCT,-,0.00)	-50	-23
chr1	14223347	14223762	chr1	6251278	6251643	chr1	20828119	20828353		chr2	59679725	59679925		26(GAATTGCGTCAC,+,0.00)	NA	26
chr1	14709195	14709514	chr1	6272336	6272544	chr1	20862865	20863102		chr7	44405733	44405933		-23(GAGTTGCCCAAT,+,0.00),-21(GTTGCCCAATCA,-,0.00)	NA	-23
chr1	14710060	14710621	chr1	6356920	6357373	chr1	21240313	21240611		chr7	74669208	74669408	60(CCCACTTGGG,+,0.00)		60	NA
chr1	16153030	16153365	chr1	6382636	6382884	chr1	22315344	22315615		chr5	31168737	31168937	-100(ACCACTCGTG,+,0.00),-45(TTCAAGAGGC,-,0.00),-33(GCTAAGTGCA,-,0.00)		-100	NA
chr1	16228325	16228695	chr1	6866994	6867269	chr1	22732198	22732438		chr4	154177430	154177630	14(CTTAAGGAGT,-,0.00)	-17(TTATTGCTCAAC,+,0.00)	14	-17
chr1	20834706	20835102	chr1	7088630	7089220	chr1	22737493	22737888		chr6	125318956	125319156			NA	NA
chr1	20863779	20864079	chr1	7138382	7138592	chr1	23480745	23481023		chr17	87514903	87515103	-84(GTCAAGTGCT,-,0.00)	-7(GTTTAGCAACAC,-,0.00)	-84	-7
chr1	20940215	20940488	chr1	7206569	7206927	chr1	25064027	25064251		chr2	21245100	21245300	-39(GACACTTGAG,+,0.00),45(TGCACTTAAC,+,0.00)		-39	NA
chr1	22772653	22772860	chr1	7397857	7398440	chr1	30583956	30584178		chr14	23477295	23477495		-59(AAATTTCAAAAC,+,0.00),-39(GTTTTGCAACTT,-,0.00),84(CTATTGCTACAT,+,0.00)	NA	-59
chr1	23189870	23190138	chr1	9545241	9545444	chr1	31093916	31094298		chr6	88126052	88126252			NA	NA
chr1	23284486	23284697	chr1	9547980	9548153	chr1	31149842	31150209		chr13	117211382	117211582		-7(GTTAGGCAACTG,-,0.00)	NA	-7
chr1	24007545	24007957	chr1	9700395	9700877	chr1	36276056	36276313		chr1	47216642	47216842			NA	NA
chr1	24186978	24187325	chr1	9748287	9748708	chr1	36917339	36917554		chr17	80279523	80279723	-52(TACACTTAAG,+,0.00),-48(CTTAAGAATC,-,0.00),65(GATACTTGAA,+,0.00)	-2(CTGTTGCTCAAT,+,0.00),0(GTTGCTCAATTC,-,0.00)	-52	-2
chr1	30718420	30719202	chr1	9772821	9773634	chr1	37347355	37347569		chr16	89924591	89924791	-3(GGCTCTCAAG,+,0.00),7(CTCAAGTGCA,-,0.00)	-61(GTCTTGGGCAAT,+,0.00)	-3	-61
chr1	31033839	31034199	chr1	9848241	9848761	chr1	38485281	38485539		chr16	30502491	30502691		-20(CCCTTACGCAAT,+,0.00),-18(CTTACGCAATCT,-,0.00)	NA	-20
chr1	31050262	31050607	chr1	9944058	9944290	chr1	39410412	39410692		chr7	121941601	121941801	52(GGCCCTTCAA,+,0.00)	-5(GCATTTCATAAC,+,0.00)	52	-5
chr1	31094768	31095189	chr1	10037768	10038076	chr1	40265552	40265789		chr16	32805163	32805363	29(GTTGAGTACT,-,0.00)	-11(CTCTTGTGTAAT,+,0.00),-9(CTTGTGTAATAG,-,0.00)	29	-11
chr1	33383812	33384312	chr1	10039480	10039727	chr1	42888998	42889337		chr16	94652423	94652623	32(GCCTCTTGAG,+,0.00)		32	NA
chr1	33583834	33584131	chr1	10040079	10040299	chr1	43062436	43062652		chr4	141670200	141670400		58(AGATTGAAAAAT,+,0.00)	NA	58
chr1	34140128	34140597	chr1	10158335	10158588	chr1	43082958	43083325		chr2	155278503	155278703	-68(GCTACTTGAG,+,0.00),-27(GTCAAGTAGA,-,0.00)		-68	NA
chr1	34144817	34145233	chr1	10232895	10233187	chr1	51567158	51567408		chr9	123109375	123109575	-95(AACACTTCAA,+,0.00),-86(ATCAAGTGTT,-,0.00)		-95	NA
chr1	34823474	34823666	chr1	10285199	10285820	chr1	51568008	51568297		chr11	36036481	36036681		-3(GTGTTGCAACTC,-,0.00)	NA	-3
chr1	35600858	35601143	chr1	10300565	10300825	chr1	51914152	51914454		chr11	83914113	83914313		32(TGATTGCACAAC,+,0.00),34(ATTGCACAACGT,-,0.00)	NA	32
chr1	36536238	36536446	chr1	12692368	12692639	chr1	52269698	52270006		chr12	73324406	73324606	-39(GCCACTTAAT,+,0.00)	-14(ATCTTGCTCAAC,+,0.00)	-39	-14
chr1	36539172	36539516	chr1	12947370	12947547	chr1	52730010	52730249		chr15	75603452	75603652	-97(GTGAAGGGCC,-,0.00)		-97	NA
chr1	36556622	36556843	chr1	13171235	13171429	chr1	53755102	53755376		chr9	114522615	114522815	-53(TCTAAGTGCT,-,0.00)	-34(GACTTTCGCAAT,+,0.00),-32(CTTTCGCAATGT,-,0.00)	-53	-34
chr1	36593173	36593501	chr1	13244478	13244663	chr1	54523682	54524088		chr13	55362865	55363065		6(CTTGTGCAAGCC,-,0.00)	NA	6
chr1	36874906	36875192	chr1	13294826	13295197	chr1	54545793	54546079		chr6	128124206	128124406		-2(GGATTGGGAAAC,+,0.00),0(ATTGGGAAACAG,-,0.00)	NA	-2
chr1	37056885	37057581	chr1	13300732	13301071	chr1	54729413	54729674		chr6	5785180	5785380	-25(TTCAAGTACA,-,0.00)	-79(TGCTTTCGTAAC,+,0.00),-77(CTTTCGTAACTC,-,0.00),-14(GTTAAGCAACAT,-,0.00),88(CCATTGCACAAC,+,0.00)	-25	-79
chr1	37300698	37301030	chr1	13372277	13373049	chr1	54749453	54749765		chr13	3644940	3645140		-5(GTGTTGCTCAAT,+,0.00),-3(GTTGCTCAATGC,-,0.00)	NA	-5
chr1	37479006	37479233	chr1	13561591	13561931	chr1	54826638	54826936		chr5	130205684	130205884	-99(ACTTCTTGAG,+,0.00)	6(AGATTGCAAAAC,+,0.00),8(ATTGCAAAACAG,-,0.00)	-99	6
chr1	37996813	37997407	chr1	13599359	13599682	chr1	57998193	57998504		chr15	27796989	27797189	11(TTCGAGTGGA,-,0.00)	-16(ATGATGCAACCC,-,0.00)	11	-16
chr1	39313686	39314104	chr1	13600331	13600514	chr1	58101556	58101961		chr8	127294836	127295036	-26(TGCTCTTAAC,+,0.00)	-17(CCATTGAGCAAT,+,0.00),-15(ATTGAGCAATCC,-,0.00)	-26	-17
chr1	39425476	39426054	chr1	13608512	13608738	chr1	58114089	58114383		chr2	132102556	132102756			NA	NA
chr1	39476391	39476614	chr1	13643227	13643446	chr1	58401565	58401752		chr1	78371916	78372116	-8(TTCAAGTACA,-,0.00)	-30(TAATTTCACAAG,+,0.00),-28(ATTTCACAAGAG,-,0.00)	-8	-30
chr1	39478709	39479164	chr1	13658732	13658972	chr1	58830975	58831234		chr4	95143811	95144011			NA	NA
chr1	39902811	39903187	chr1	13660435	13660715	chr1	59381521	59381813		chr11	103115903	103116103		-9(CTCTTGCCCAAT,+,0.00)	NA	-9
chr1	39939392	39939854	chr1	13977201	13977571	chr1	59488521	59488751		chr4	82283651	82283851			NA	NA
chr1	40139817	40140217	chr1	14063106	14063290	chr1	59516996	59517222		chr11	72411058	72411258	-99(CTGGAGAGCT,-,0.00)	15(ATTTCCCAACCC,-,0.00)	-99	15
chr1	40188053	40188236	chr1	14139681	14140090	chr1	59583443	59583650		chrX	142490106	142490306		-13(TCATTGTGCAAT,+,0.00),-11(ATTGTGCAATGC,-,0.00)	NA	-13
chr1	40190921	40191190	chr1	14150694	14150972	chr1	59593008	59593260		chr6	38911244	38911444	-8(CTGGAGTGCT,-,0.00)		-8	NA
chr1	40499687	40500083	chr1	14151200	14151424	chr1	59670737	59670955		chr5	117486234	117486434	61(ACTCCTTGAG,+,0.00),65(CTTGAGTGTG,-,0.00)	-12(GTGTTGCAATAT,-,0.00)	61	-12
chr1	40501648	40501940	chr1	14181719	14182176	chr1	59914006	59914293		chr4	149572860	149573060	-4(CTGAAGAGCC,-,0.00)		-4	NA
chr1	42866063	42866302	chr1	14292412	14292710	chr1	61891780	61891970		chr3	28099235	28099435	39(TCCACTTGAG,+,0.00)	69(ATGACGTAATAA,-,0.00)	39	69
chr1	42894448	42894950	chr1	14293538	14293863	chr1	62175186	62175647		chr18	10886389	10886589		-37(CTGATGCAACAG,-,0.00)	NA	-37
chr1	43108805	43109187	chr1	14309630	14309873	chr1	62665402	62665685		chr19	58696385	58696585		2(GTGTTGTGTAAG,+,0.00)	NA	2
chr1	43444603	43444799	chr1	14740189	14740425	chr1	62718082	62718293		chr4	32246931	32247131	57(GACACTTCAG,+,0.00),66(GTCAAGAGGC,-,0.00)	-79(ATGTTGCAACTT,-,0.00)	57	-79
chr1	43472174	43472540	chr1	14800502	14800694	chr1	64080283	64080551		chr3	37962320	37962520		-81(CTATTTCATCAT,+,0.00)	NA	-81
chr1	46408754	46409083	chr1	14823366	14823564	chr1	64104650	64104946		chr11	117988063	117988263			NA	NA
chr1	46805040	46805370	chr1	15143929	15144126	chr1	64195372	64195666		chr1	169418766	169418966		36(CGCTTGTGCAAT,+,0.00),38(CTTGTGCAATGA,-,0.00)	NA	36
chr1	46863285	46864065	chr1	15307493	15307685	chr1	64884962	64885227		chr5	65770566	65770766	20(CTCAAGTGTG,-,0.00)	-69(GTCTTACGAAAC,+,0.00),-67(CTTACGAAACCT,-,0.00),66(GGGTTACACAAG,+,0.00)	20	-69
chr1	47216516	47217036	chr1	15397806	15397979	chr1	65090469	65090752		chr8	92209884	92210084	-5(AACACTCAAA,+,0.00),63(GACACTTGAA,+,0.00)	-22(CTGTTGCGAAAT,+,0.00),-20(GTTGCGAAATCA,-,0.00)	-5	-22
chr1	51268434	51268641	chr1	15455957	15456130	chr1	65177451	65177843		chr1	134164531	134164731	-49(TTCAAGTAGT,-,0.00)	-11(ATTTCCCAACCC,-,0.00)	-49	-11
chr1	51537784	51538076	chr1	15558581	15559091	chr1	66101479	66101737		chr8	12730860	12731060	7(AACACTTCAA,+,0.00)		7	NA
chr1	51849605	51849842	chr1	15791758	15791981	chr1	66701652	66701864		chr7	25902198	25902398		29(ATTTTGTAAGCA,-,0.00)	NA	29
chr1	51878456	51878806	chr1	16104350	16105413	chr1	66900980	66901385		chr2	54040036	54040236	-2(CTCAAGGATC,-,0.00)	-85(GTTGGGCAAGAC,-,0.00),-16(ACATTGCGAAAG,+,0.00),-14(ATTGCGAAAGAA,-,0.00)	-2	-85
chr1	51882782	51883163	chr1	16111774	16112074	chr1	69123953	69124221		chr1	171375707	171375907	68(GCTCCTTGAG,+,0.00)	-23(CCCTTGCGCAAG,+,0.00),-21(CTTGCGCAAGGT,-,0.00)	68	-23
chr1	51885537	51885881	chr1	16122857	16123136	chr1	70104795	70105054		chr12	31145806	31146006	-89(GTCAAGAGCT,-,0.00)		-89	NA
chr1	53853178	53853385	chr1	16212294	16212585	chr1	72420265	72420523		chr8	85512333	85512533	-73(TGTACTTGAC,+,0.00),-40(TTGGAGTGGC,-,0.00),-20(GACACTTGAC,+,0.00)	2(AAGTTACGCAAG,+,0.00),4(GTTACGCAAGGT,-,0.00)	-73	2
chr1	54837682	54837923	chr1	16591635	16591900	chr1	72842954	72843339		chr9	20565365	20565565	57(CCCACTTGTG,+,0.00),84(CCCAAGTGGG,-,0.00)		57	NA
chr1	54881507	54881783	chr1	16656859	16657628	chr1	72871912	72872182		chr11	12199054	12199254		-10(CGATTGTGAAAC,+,0.00),-8(ATTGTGAAACCA,-,0.00)	NA	-10
chr1	55052559	55052938	chr1	16688885	16689107	chr1	73616856	73617259		chr5	134974340	134974540		-19(AGGTTGAGTAAC,+,0.00)	NA	-19
chr1	55575937	55576279	chr1	16745964	16746163	chr1	73630336	73630715		chr15	32587072	32587272		31(ATATTGCTCAAT,+,0.00),33(ATTGCTCAATGT,-,0.00)	NA	31
chr1	56897598	56897846	chr1	19321649	19321937	chr1	73684345	73684618		chr13	52822845	52823045		-61(CAGTTGAGCAAC,+,0.00),-59(GTTGAGCAACCA,-,0.00),2(TGCTTGCGAAAT,+,0.00),4(CTTGCGAAATAC,-,0.00)	NA	-61
chr1	58071355	58071913	chr1	19849970	19850259	chr1	74303842	74304013		chr9	42909005	42909205		-8(ATTAGGCAATGG,-,0.00)	NA	-8
chr1	58111383	58111602	chr1	19874199	19874404	chr1	75936625	75936878		chr6	134448551	134448751	30(AGCACTTGGA,+,0.00)	-1(ATTTTGCAAGAG,-,0.00)	30	-1
chr1	58194985	58195275	chr1	20618076	20618339	chr1	75995654	75995892		chr7	143123981	143124181		-2(ACATTGCACAAG,+,0.00),0(ATTGCACAAGCA,-,0.00)	NA	-2
chr1	58610228	58610457	chr1	20832496	20832691	chr1	76724407	76724782		chr8	18846162	18846362			NA	NA
chr1	58720123	58720340	chr1	20836722	20837051	chr1	77081666	77081918		chr2	34902611	34902811	46(AGCTCTCCAG,+,0.00)	17(GTTATGTAACCC,-,0.00)	46	17
chr1	58951302	58951527	chr1	20846176	20846523	chr1	77932333	77932542		chr7	6161614	6161814	14(GCCACTCCAG,+,0.00),44(GCCACTTGAA,+,0.00),49(TTGAAGGGCT,-,0.00)	-18(ATGATGCAAGAC,-,0.00)	14	-18
chr1	59110608	59110945	chr1	20875734	20876032	chr1	78488447	78488699		chr7	118724024	118724224	-27(GTCAAGTGGA,-,0.00),56(CTCAAGGAGC,-,0.00)		-27	NA
chr1	59134346	59134954	chr1	20879402	20879703	chr1	78507290	78507461		chr3	65573590	65573790	12(CTGGAGAGGT,-,0.00),22(TTCGAGTGGA,-,0.00),38(AGCACTTGGG,+,0.00)	1(TGGTTGTGCAAC,+,0.00),3(GTTGTGCAACTG,-,0.00)	12	1
chr1	59207592	59207860	chr1	20890441	20890697	chr1	78511049	78511240		chr18	82514634	82514834		5(CAGTTGCGTAAC,+,0.00),7(GTTGCGTAACAG,-,0.00)	NA	5
chr1	59457989	59458207	chr1	20939146	20939319	chr1	81675614	81675918		chr10	96074466	96074666	3(CTCAAGAGCT,-,0.00),56(CTGAAGAGGC,-,0.00)		3	NA
chr1	59580352	59580659	chr1	20951462	20951813	chr1	82184123	82184400		chr19	53019735	53019935	-26(ACCACTCAAG,+,0.00),-22(CTCAAGTGCC,-,0.00),5(TGCACTTGGG,+,0.00)	-9(TCCTTGCATAAC,+,0.00)	-26	-9
chr1	59915849	59916183	chr1	21002766	21003048	chr1	82238259	82238529		chr15	72798644	72798844	-59(ACCTCTTGAG,+,0.00)		-59	NA
chr1	60824631	60824870	chr1	21008882	21009126	chr1	82294178	82294472		chr11	94495495	94495695	-57(TGCTCTTGAG,+,0.00),-53(CTTGAGTGGC,-,0.00)		-57	NA
chr1	61780007	61780303	chr1	21010272	21010655	chr1	82552816	82553049		chr10	119048732	119048932	81(AGCACTTGGG,+,0.00)	-15(ATTTTGCAAGAG,-,0.00)	81	-15
chr1	62086652	62086901	chr1	21079331	21079590	chr1	82816042	82816324		chr2	42291386	42291586		-32(CTATTTCATCAC,+,0.00),-8(ATGATGCAACAC,-,0.00)	NA	-32
chr1	62704617	62705164	chr1	21166258	21166621	chr1	82867554	82867865		chr12	44269052	44269252		-23(AGCTTGCGTCAC,+,0.00)	NA	-23
chr1	62953088	62953401	chr1	21218668	21218902	chr1	83020595	83020875		chr11	5587981	5588181	3(CTTAAGAGCC,-,0.00),10(GCCACTCAAC,+,0.00)		3	NA
chr1	63032931	63033344	chr1	21231843	21232070	chr1	83031974	83032788		chr8	126979656	126979856	-36(ACTTCTTAAG,+,0.00)	42(ATGGAGCAATAG,-,0.00)	-36	42
chr1	64753173	64753513	chr1	21232158	21232390	chr1	83039165	83039373		chr13	8995998	8996198			NA	NA
chr1	64809123	64809605	chr1	21271399	21271664	chr1	86442939	86443142		chr15	10721331	10721531	-70(GCCCCTTGAA,+,0.00),35(GCCAAGTGGA,-,0.00)	-99(GTTTCGTAACAC,-,0.00)	-70	-99
chr1	64887622	64888123	chr1	21411309	21411504	chr1	86479147	86479518		chr15	63067162	63067362	77(TTCAAGGGCC,-,0.00)	-81(CTGTTACACAAT,+,0.00),-79(GTTACACAATTC,-,0.00)	77	-81
chr1	65113587	65113790	chr1	22763359	22763594	chr1	86752306	86752542		chr10	39369759	39369959	77(GTCAAGAGCT,-,0.00)	-21(CAGTTGCGCCAT,+,0.00)	77	-21
chr1	66996758	66997268	chr1	22801644	22801851	chr1	87541706	87541986		chr1	172307983	172308183		85(CTCTTGCTCAAC,+,0.00)	NA	85
chr1	67000692	67000887	chr1	22863015	22863262	chr1	88013838	88014015		chr18	7484493	7484693		75(ATGTTGCAATGT,-,0.00)	NA	75
chr1	68973768	68974072	chr1	23062107	23062372	chr1	88014240	88014461		chr7	110615439	110615639			NA	NA
chr1	69605846	69606152	chr1	23114307	23114639	chr1	88103101	88103275		chr17	12960720	12960920		4(ATTGTGTAAGAT,-,0.00)	NA	4
chr1	71386573	71386985	chr1	23190422	23190634	chr1	88134611	88134808		chr3	32825011	32825211	-74(ACTTCTTCAG,+,0.00),39(GGCACTTAAA,+,0.00)	-16(GTGTTATGCAAT,+,0.00),-14(GTTATGCAATTA,-,0.00)	-74	-16
chr1	71397711	71398235	chr1	23202891	23203298	chr1	88158454	88158657		chr3	9669818	9670018		-7(ATATTGTGCAAG,+,0.00),-5(ATTGTGCAAGAG,-,0.00)	NA	-7
chr1	71893663	71893988	chr1	23255848	23256325	chr1	88166293	88166612		chr11	54011387	54011587	-61(AACACTTGAT,+,0.00)	0(GTGGTGCAAGTC,-,0.00)	-61	0
chr1	72307417	72307658	chr1	23256715	23257026	chr1	88224513	88224811		chr4	49680283	49680483		-9(GAGTTGTGTAAC,+,0.00),-7(GTTGTGTAACAT,-,0.00)	NA	-9
chr1	72383161	72383467	chr1	23270948	23271199	chr1	89078800	89079099		chr11	116621355	116621555	0(TCCCCTTGAG,+,0.00)	12(ATGGGGCAATAT,-,0.00)	0	12
chr1	72468660	72468979	chr1	23286823	23287031	chr1	89106163	89106411		chr3	135826988	135827188		5(ATATTGCATAAG,+,0.00)	NA	5
chr1	72497695	72497872	chr1	23383212	23383568	chr1	89454534	89454820		chr17	25272316	25272516	-96(GCCACTTAAA,+,0.00)	-37(GTGATGCAATGA,-,0.00)	-96	-37
chr1	72913027	72913466	chr1	23396530	23396734	chr1	90801162	90801402		chr6	21949396	21949596	-62(GCCACTCCAA,+,0.00)		-62	NA
chr1	72929901	72930282	chr1	23762875	23763108	chr1	91207583	91207908		chr6	52606742	52606942	-26(CACAAGTGCA,-,0.00),25(GTTAAGTGTG,-,0.00),80(GCCACTTCAA,+,0.00)		-26	NA
chr1	74017776	74018193	chr1	23763800	23763996	chr1	91520384	91520606		chr14	31133427	31133627	-57(TGTACTTGAC,+,0.00)		-57	NA
chr1	74024846	74025138	chr1	23892145	23892426	chr1	91705518	91705727		chr8	120191229	120191429		14(GTTGTGTAACCA,-,0.00)	NA	14
chr1	74284561	74285073	chr1	24005502	24005806	chr1	93160807	93161082		chr13	42346763	42346963			NA	NA
chr1	74391201	74391785	chr1	24100291	24100662	chr1	93174412	93174653		chr6	134802690	134802890		-83(GTATTGTGAAAT,+,0.00),-81(ATTGTGAAATCT,-,0.00)	NA	-83
chr1	74773106	74773518	chr1	24134918	24135156	chr1	96866106	96866366		chr11	88989087	88989287	34(TGCACTTGAA,+,0.00)	5(GTTAAGCAACAC,-,0.00)	34	5
chr1	75142277	75142535	chr1	24137245	24137461	chr1	96870400	96870687		chr14	50870792	50870992			NA	NA
chr1	75168873	75169170	chr1	24678352	24678673	chr1	105922613	105922897		chr14	99548685	99548885	-71(GCCTCTCGAA,+,0.00)		-71	NA
chr1	75284993	75285223	chr1	25057633	25058156	chr1	106268087	106268385		chr5	67845504	67845704	1(CAGAAGTGGT,-,0.00)	6(GTGGTGCAAGAG,-,0.00),33(GTTGTGAAAGCG,-,0.00)	1	6
chr1	75559490	75559732	chr1	25202276	25202584	chr1	106752109	106752295		chr13	109481543	109481743			NA	NA
chr1	75749762	75750222	chr1	26760184	26760374	chr1	106942552	106942862		chr9	63957862	63958062			NA	NA
chr1	76018747	76019513	chr1	30706117	30706497	chr1	107640322	107640560		chr19	24514772	24514972			NA	NA
chr1	76942636	76943256	chr1	30720457	30720957	chr1	107939676	107939877		chr9	70025473	70025673	-35(GTTAAGTAGA,-,0.00),-18(GTCAAGTGGG,-,0.00)	3(ATTAGGCAATAA,-,0.00)	-35	3
chr1	77051364	77051537	chr1	30776346	30776519	chr1	108671082	108671400		chr4	135709299	135709499	-20(CCCACTTGAC,+,0.00)	-11(CTGTTACGCAAT,+,0.00),-9(GTTACGCAATGA,-,0.00)	-20	-11
chr1	77226951	77227380	chr1	30949789	30950420	chr1	118428470	118428667		chr4	41522275	41522475			NA	NA
chr1	77695229	77695643	chr1	31051344	31051517	chr1	118553479	118553793		chr18	65040296	65040496		21(CTCTTACACAAC,+,0.00)	NA	21
chr1	77981519	77981958	chr1	33370938	33371206	chr1	118688921	118689184		chr13	110251558	110251758	33(ACCTCTTCAG,+,0.00)		33	NA
chr1	78292441	78292840	chr1	33398187	33398446	chr1	119220025	119220267		chr2	163471698	163471898		-6(GTGTTGTGCAAT,+,0.00),-4(GTTGTGCAATAA,-,0.00)	NA	-6
chr1	78314035	78314261	chr1	33488406	33488735	chr1	119416286	119416534		chr2	150748961	150749161	86(CTGGAGAGCT,-,0.00)		86	NA
chr1	78371836	78372161	chr1	33584238	33584533	chr1	119418424	119418649		chr2	92375336	92375536	-38(GTGAAGGGGC,-,0.00)	12(AAGTTGAGCAAC,+,0.00),14(GTTGAGCAACCG,-,0.00)	-38	12
chr1	79746044	79746669	chr1	33657527	33657964	chr1	119482945	119483178		chr12	36549502	36549702	19(ATCAAGTGCT,-,0.00),43(GGTACTTAAG,+,0.00),51(AGCACTTAAA,+,0.00)	-19(AAATTGCTTAAT,+,0.00)	19	-19
chr1	79932404	79932940	chr1	33719841	33720115	chr1	120027646	120027936		chr15	53343097	53343297		85(CAATTGCACAAT,+,0.00),87(ATTGCACAATCT,-,0.00)	NA	85
chr1	81754180	81754392	chr1	34077078	34077279	chr1	120100506	120100786		chr12	86894683	86894883	-41(GCCTCTCAAC,+,0.00)	35(ATGGTGAAATAA,-,0.00)	-41	35
chr1	82203876	82204558	chr1	34117848	34118024	chr1	120120068	120120354		chr11	121518190	121518390	-6(ACCACTCAAG,+,0.00),-2(CTCAAGGGCA,-,0.00)	-13(TTATTGCACCAC,+,0.00),32(GTGTCGCAAGAA,-,0.00)	-6	-13
chr1	82241093	82241334	chr1	34121341	34121618	chr1	125416159	125416330		chr18	31641303	31641503	-16(TACACTTAAG,+,0.00),4(GTCAAGTGAT,-,0.00)	25(TAATTGCAAAAT,+,0.00)	-16	25
chr1	82281411	82281667	chr1	34167837	34168080	chr1	125702370	125702676		chr8	39111312	39111512		14(GGGTTACGACAC,+,0.00)	NA	14
chr1	82641513	82641911	chr1	34229755	34230012	chr1	126581325	126581612		chr7	130029158	130029358			NA	NA
chr1	82782567	82782808	chr1	34439378	34439971	chr1	126806685	126806873		chr7	73535273	73535473			NA	NA
chr1	83044949	83045430	chr1	34462791	34462990	chr1	127610008	127610179		chr4	6946123	6946323		-69(GGATTACGAAAC,+,0.00),-67(ATTACGAAACCA,-,0.00)	NA	-69
chr1	83099861	83100376	chr1	34815041	34815317	chr1	127751673	127751893		chr17	40806536	40806736	-68(AACACTTCAG,+,0.00)	-54(TGATTGCACAAC,+,0.00),-52(ATTGCACAACTG,-,0.00),62(ACATTGAGAAAT,+,0.00)	-68	-54
chr1	83141992	83142657	chr1	34815833	34816297	chr1	128004368	128004684		chr10	62344083	62344283		-46(TGCTTACACAAT,+,0.00),-6(GTATTGCCTCAT,+,0.00)	NA	-46
chr1	85799863	85800128	chr1	34819243	34819565	chr1	128242179	128242520		chr2	180270588	180270788	-21(TCTAAGTGGC,-,0.00)	-39(AAGTTGCTCAAT,+,0.00),-37(GTTGCTCAATGG,-,0.00)	-21	-39
chr1	85809383	85809708	chr1	34834918	34835278	chr1	130513125	130513394		chr13	103460661	103460861	27(GTGAAGTGTG,-,0.00)	-18(TTATTGTGTAAC,+,0.00),-16(ATTGTGTAACAA,-,0.00),72(AAGTTACAAAAC,+,0.00)	27	-18
chr1	85824893	85825271	chr1	34842990	34843592	chr1	130775661	130775865		chr7	82605460	82605660	87(CTTGAGAGTC,-,0.00)		87	NA
chr1	86470472	86471021	chr1	34864247	34864576	chr1	131153019	131153191		chr8	103203773	103203973	77(CCCACTTAAA,+,0.00)		77	NA
chr1	86482873	86483102	chr1	34867240	34867528	chr1	131448338	131448659		chr5	52748786	52748986	58(TTGAAGTGCA,-,0.00)		58	NA
chr1	86522219	86522645	chr1	34966863	34967190	chr1	131498362	131498543		chr3	106071049	106071249			NA	NA
chr1	86595304	86595721	chr1	35094957	35095179	chr1	131752160	131752340		chr13	43524775	43524975	-77(TGCACTTATG,+,0.00)		-77	NA
chr1	87023599	87023886	chr1	36038807	36039016	chr1	131937761	131937953		chr7	45783506	45783706		0(GTGGCGCAACGG,-,0.00)	NA	0
chr1	87030746	87031033	chr1	36060029	36060349	chr1	132317406	132317742		chr5	90223955	90224155		3(ATGACGTAAGAC,-,0.00)	NA	3
chr1	87409356	87409678	chr1	36064887	36065200	chr1	132317965	132318136		chr13	31547496	31547696	-4(AGCACTCCAA,+,0.00),62(AGCTCTTGGG,+,0.00),72(AACACTCCAG,+,0.00)	22(AGATTGAGCAAC,+,0.00),24(ATTGAGCAACTA,-,0.00)	-4	22
chr1	87574486	87575320	chr1	36068151	36068407	chr1	133033783	133034033		chr9	123497953	123498153	43(TTTAAGTACT,-,0.00)		43	NA
chr1	87755792	87756038	chr1	36070166	36070344	chr1	133245640	133245862		chr10	95361275	95361475	62(AGCACTCCAC,+,0.00)	32(ATATTGCGAAAT,+,0.00),34(ATTGCGAAATAA,-,0.00),88(GAGTTGTGTAAC,+,0.00)	62	32
chr1	87873175	87873418	chr1	36095543	36095751	chr1	133685723	133686213		chr9	61789508	61789708		39(AGATTGCTCAAT,+,0.00),41(ATTGCTCAATGG,-,0.00)	NA	39
chr1	87901257	87901653	chr1	36244186	36244517	chr1	134242356	134242621		chr7	30600977	30601177			NA	NA
chr1	88156291	88156530	chr1	36255171	36255354	chr1	134414821	134415097		chr15	99497963	99498163	-35(GACAAGTGGA,-,0.00),68(GGCACTCAAA,+,0.00)		-35	NA
chr1	88277529	88277800	chr1	36259275	36259628	chr1	134420161	134420385		chr10	83637639	83637839	-40(GCCACTTAAG,+,0.00),-36(CTTAAGTGTT,-,0.00)		-40	NA
chr1	88279186	88279648	chr1	36302430	36302614	chr1	135233954	135234222		chr2	60843775	60843975	-33(CATAAGAGCT,-,0.00)	-2(TTATTGCTTAAT,+,0.00),0(ATTGCTTAATCT,-,0.00)	-33	-2
chr1	88560800	88561010	chr1	36303490	36303698	chr1	135282515	135282827		chr12	69331264	69331464		-4(ATTGTGCAAGTG,-,0.00)	NA	-4
chr1	89104431	89104763	chr1	36307582	36307843	chr1	135368205	135368392		chr13	95231939	95232139			NA	NA
chr1	89191244	89191815	chr1	36323340	36323519	chr1	135759812	135760014		chr12	16824176	16824376		-12(TTATTGCATAAT,+,0.00),-10(ATTGCATAATAC,-,0.00)	NA	-12
chr1	89715952	89716667	chr1	36324114	36324336	chr1	137474821	137475238		chr7	144609640	144609840	-24(GTGAAGTGTT,-,0.00)		-24	NA
chr1	89746109	89746672	chr1	36433067	36433243	chr1	137541635	137541806		chr9	63755727	63755927	75(AGCACTTGAG,+,0.00)	9(AAATTGTGAAAT,+,0.00),11(ATTGTGAAATAC,-,0.00)	75	9
chr1	90716251	90716885	chr1	36445183	36445512	chr1	138582321	138582609		chr12	102128002	102128202		-4(AGGTTGCAAAAC,+,0.00)	NA	-4
chr1	90836241	90836619	chr1	36471504	36471677	chr1	138912288	138912655		chr2	9589368	9589568	-45(GCCAAGAGGT,-,0.00),84(CCCAAGTGCT,-,0.00)		-45	NA
chr1	91041563	91041983	chr1	36511749	36511984	chr1	150099814	150100184		chr19	32925687	32925887			NA	NA
chr1	91248266	91248634	chr1	36534606	36535029	chr1	150164839	150165227		chr19	10880646	10880846	-25(GTTAAGAGTT,-,0.00),-13(TTCAAGAAGT,-,0.00)		-25	NA
chr1	91257901	91258133	chr1	36546942	36547408	chr1	150497676	150498019		chr2	102073025	102073225		2(GTTATGCAAGGA,-,0.00)	NA	2
chr1	91436327	91436780	chr1	36558149	36558632	chr1	151921084	151921383		chr2	75682945	75683145	-16(CACAAGTGCT,-,0.00)		-16	NA
chr1	91437447	91437688	chr1	36570676	36570866	chr1	151948158	151948371		chr7	99316297	99316497	-29(ACCACTTGTG,+,0.00),21(CCTAAGTGGG,-,0.00),52(CTCAAGTGTA,-,0.00)	-25(CTTGTGTAATAG,-,0.00)	-29	-25
chr1	91456570	91456967	chr1	36573550	36573736	chr1	152058831	152059121		chr18	57568231	57568431	-10(AGCACTCCAC,+,0.00),19(GCCACTTAGG,+,0.00)		-10	NA
chr1	91458162	91458673	chr1	36635064	36635288	chr1	152127073	152127361		chr1	16152996	16153196	19(AGCTCTTAAG,+,0.00),23(CTTAAGGGGG,-,0.00)		19	NA
chr1	91929044	91929437	chr1	36684196	36684390	chr1	152543872	152544078		chr3	101528120	101528320	-41(ACTACTTAAG,+,0.00),51(TCCACTTAGG,+,0.00)		-41	NA
chr1	92934550	92934865	chr1	36691216	36691472	chr1	152681899	152682120		chr13	71532911	71533111	-2(CGCACTTGAC,+,0.00)		-2	NA
chr1	92975984	92976329	chr1	36708746	36708925	chr1	152682609	152682880		chr6	38110920	38111120		-14(TGGTTGAGTAAC,+,0.00)	NA	-14
chr1	93478130	93479132	chr1	36709990	36710186	chr1	152904545	152904809		chr18	12941164	12941364		-3(CAGTTTCACAAT,+,0.00),-1(GTTTCACAATGC,-,0.00)	NA	-3
chr1	93635719	93635948	chr1	36883943	36884150	chr1	153002740	153002926		chr11	119786351	119786551	-79(TTCAAGAACC,-,0.00)	-64(ATATTTCAAAAT,+,0.00),-62(ATTTCAAAATAT,-,0.00)	-79	-64
chr1	93801922	93802109	chr1	36889139	36889312	chr1	153145872	153146138		chr1	171094551	171094751			NA	NA
chr1	97998996	97999276	chr1	36891313	36891605	chr1	153269705	153269969		chr9	102623759	102623959	-56(GGCTCTTGGG,+,0.00)		-56	NA
chr1	105644150	105644445	chr1	36893306	36893571	chr1	153416329	153416517		chr9	97685080	97685280	-95(CTCAAGTAGG,-,0.00),22(TTGAAGGGCT,-,0.00),45(AGCTCTTGAC,+,0.00)		-95	NA
chr1	105663049	105663288	chr1	36904108	36904380	chr1	153418989	153419302		chr14	122748124	122748324	-58(CTCAAGAGAT,-,0.00),26(CTCAAGTATT,-,0.00)	14(ATTGTGAAAGAC,-,0.00)	-58	14
chr1	105925638	105926139	chr1	36920118	36920638	chr1	153962158	153962514		chr15	83564101	83564301		-11(GTTGTGCAAGCG,-,0.00)	NA	-11
chr1	106155706	106156030	chr1	36927712	36927983	chr1	155564892	155565091		chr4	128969163	128969363	-4(CTGAAGTGTT,-,0.00)	10(CTTGTGCAACAA,-,0.00)	-4	10
chr1	106171219	106171758	chr1	36928374	36928625	chr1	155692059	155692557		chr16	45400288	45400488	8(GTCAAGTGTT,-,0.00)		8	NA
chr1	106796669	106796895	chr1	36939877	36940182	chr1	156036566	156036846		chr3	19566811	19567011		-6(CAGTTGTGTAAT,+,0.00),-4(GTTGTGTAATTT,-,0.00)	NA	-6
chr1	107657749	107657976	chr1	37041196	37041530	chr1	156471062	156471449		chr16	86645102	86645302		10(GTGTTAAGCAAT,+,0.00),12(GTTAAGCAATCG,-,0.00)	NA	10
chr1	107941876	107942256	chr1	37218452	37218656	chr1	156522133	156522426		chr10	12997173	12997373		54(TTATTGCAACAC,+,0.00)	NA	54
chr1	108111015	108111333	chr1	37231348	37231528	chr1	156715193	156715481		chr1	131084291	131084491		-54(ATGTTGCAACTT,-,0.00)	NA	-54
chr1	114835887	114836221	chr1	37293698	37293901	chr1	159233464	159233710		chr5	36568213	36568413		16(CTGTTGCAATAC,-,0.00)	NA	16
chr1	118296736	118297109	chr1	37299660	37299891	chr1	160263912	160264293		chr14	63438050	63438250			NA	NA
chr1	118395816	118396056	chr1	37318104	37318345	chr1	161266959	161267168		chr6	42396553	42396753		1(ACATTGTGAAAT,+,0.00),3(ATTGTGAAATGC,-,0.00)	NA	1
chr1	118525408	118525645	chr1	37336805	37337196	chr1	161268147	161268426		chr1	179572749	179572949	-51(GGCACTTGAA,+,0.00),14(CTGAAGAGCT,-,0.00)		-51	NA
chr1	118580226	118580701	chr1	37346073	37346265	chr1	161875753	161875987		chr5	140500829	140501029	89(AGCCCTTGAG,+,0.00)	26(ATTATGAAACCA,-,0.00)	89	26
chr1	118597876	118598172	chr1	37350755	37350995	chr1	161913648	161913958		chr11	68871889	68872089	-42(GTCAAGTAGT,-,0.00)	2(GTTGAGCAAGAC,-,0.00)	-42	2
chr1	118643152	118644053	chr1	37351384	37351579	chr1	161928065	161928294		chr2	138322635	138322835	9(CTTAAGTGCC,-,0.00)	21(CAATTGAGAAAC,+,0.00),23(ATTGAGAAACAC,-,0.00)	9	21
chr1	118689862	118690164	chr1	37419518	37419711	chr1	162382852	162383128		chr19	55257737	55257937	-28(TGCACTTCAG,+,0.00)	57(CTCTTTCACAAC,+,0.00),69(CTCTTGCATCAT,+,0.00)	-28	57
chr1	118905248	118905748	chr1	37429964	37430231	chr1	164417363	164417626		chr2	128172300	128172500		-59(TAGTTGCAAAAT,+,0.00)	NA	-59
chr1	119259643	119259862	chr1	37478401	37478615	chr1	164543587	164543791		chr3	66446900	66447100	-6(CACAAGTGGC,-,0.00)		-6	NA
chr1	119293971	119294311	chr1	37541008	37541262	chr1	164607170	164607387		chr10	26833453	26833653	-100(TGCTCTTAAC,+,0.00),22(AGCACTTGAC,+,0.00)	-19(TTATTTCGCAAT,+,0.00),-17(ATTTCGCAATCC,-,0.00)	-100	-19
chr1	119300432	119300666	chr1	37615387	37615648	chr1	165120393	165120677		chr10	128895409	128895609	16(CACAAGGGGT,-,0.00),49(AGCACTCAAC,+,0.00)	-2(AAATTGTGTAAT,+,0.00),0(ATTGTGTAATTT,-,0.00)	16	-2
chr1	119321969	119322148	chr1	37630402	37630669	chr1	165464629	165464909		chr18	69922536	69922736		-27(TGATTGCGTAAC,+,0.00),-25(ATTGCGTAACCA,-,0.00)	NA	-27
chr1	119450832	119451323	chr1	37660137	37660395	chr1	165686559	165686774		chr7	19817838	19818038	-55(CTCAAGTATT,-,0.00)		-55	NA
chr1	119641123	119641703	chr1	37665538	37666002	chr1	165769220	165769612		chr3	108653713	108653913			NA	NA
chr1	119666894	119667189	chr1	37666636	37667175	chr1	166378718	166379142		chr8	88393388	88393588	-46(CTGAAGTGAT,-,0.00)	-15(TGATTGCCCAAC,+,0.00),-13(ATTGCCCAACAC,-,0.00)	-46	-15
chr1	119706969	119707206	chr1	37686839	37687132	chr1	167247031	167247332		chr5	32189497	32189697		-6(TTATTGCGTCAT,+,0.00)	NA	-6
chr1	119790681	119790888	chr1	37687224	37687421	chr1	168390854	168391174		chr11	19961228	19961428	-39(CTCAAGGGCT,-,0.00),11(AACACTTGGC,+,0.00)	-23(GAGTTTCGCAAG,+,0.00),-21(GTTTCGCAAGCT,-,0.00)	-39	-23
chr1	120082930	120083534	chr1	37687594	37687928	chr1	168502288	168502581		chr8	46778028	46778228	32(AGCTCTCCAG,+,0.00)		32	NA
chr1	120357265	120357798	chr1	37691223	37691600	chr1	171425365	171425536		chr1	62704793	62704993			NA	NA
chr1	121351156	121351389	chr1	37864835	37865484	chr1	176184064	176184290		chr18	39881373	39881573	-87(GTTGAGAGGC,-,0.00),-22(CTGGAGTGGT,-,0.00)	17(GCATTGCCCAAC,+,0.00)	-87	17
chr1	125223484	125223733	chr1	37871723	37872515	chr1	176826218	176826681		chr13	95611325	95611525	-62(GTCAAGGGGA,-,0.00),-30(AGCTCTTCAG,+,0.00)	-9(TTGTTGAGCAAC,+,0.00),-7(GTTGAGCAACAG,-,0.00)	-62	-9
chr1	125431265	125431681	chr1	37931872	37932128	chr1	176833264	176833597		chr15	55908060	55908260	7(GATACTTAAA,+,0.00),70(AATACTTGAG,+,0.00)		7	NA
chr1	125550353	125550749	chr1	37997923	37998171	chr1	177649065	177649368		chr15	35285612	35285812	-47(CTGGAGAGGT,-,0.00),-11(AGCTCTTGAG,+,0.00)		-47	NA
chr1	125560796	125561030	chr1	38045117	38045327	chr1	177710906	177711306		chr4	86575561	86575761			NA	NA
chr1	126604633	126604997	chr1	38129659	38130073	chr1	177729246	177729517		chr19	10461869	10462069	65(CCCACTTGAA,+,0.00)		65	NA
chr1	126622059	126622510	chr1	38185579	38185781	chr1	178188488	178188691		chr1	75142322	75142522		10(GGGTTGAGTAAT,+,0.00)	NA	10
chr1	126639531	126639829	chr1	38582811	38583081	chr1	178336427	178336793		chr19	55131818	55132018	61(TTCAAGGGCA,-,0.00)	-50(GTCTTGAGCAAC,+,0.00),-9(TTATTGCATCAT,+,0.00)	61	-50
chr1	126673297	126673649	chr1	38642095	38642273	chr1	179046401	179046743		chr4	118229425	118229625	77(AGCCCTCAAC,+,0.00)	-98(TTATTACCCAAC,+,0.00),-96(ATTACCCAACCC,-,0.00)	77	-98
chr1	126829018	126829286	chr1	38987524	38987901	chr1	179549596	179549857		chr11	61175219	61175419			NA	NA
chr1	126830460	126830951	chr1	39029279	39029463	chr1	179561116	179561445		chr4	134488273	134488473			NA	NA
chr1	127586250	127586571	chr1	39186923	39187209	chr1	179953315	179953486		chr4	62360513	62360713			NA	NA
chr1	127608392	127608727	chr1	39192708	39193090	chr1	180026216	180026435		chr9	79979866	79980066	-22(CTTAAGTGGG,-,0.00),0(ACCTCTTGAA,+,0.00)		-22	NA
chr1	127627015	127627560	chr1	39196758	39196978	chr1	180198074	180198264		chr8	111883708	111883908			NA	NA
chr1	127793556	127793783	chr1	39281227	39281721	chr1	180263433	180263660		chr15	99546336	99546536	-18(GCCACTTAAA,+,0.00)	19(GGATTGCGACAG,+,0.00)	-18	19
chr1	127983331	127983614	chr1	39303230	39303439	chr1	180999351	180999650		chr2	60283253	60283453	14(CACAAGTGTC,-,0.00)	-15(CCCTTGCATAAT,+,0.00)	14	-15
chr1	128586909	128587119	chr1	39317979	39318246	chr1	181160995	181161261		chr7	19228160	19228360		77(CTTACGCAAGCA,-,0.00)	NA	77
chr1	130474261	130474489	chr1	39336666	39336887	chr1	181839656	181839908		chr8	86757411	86757611		29(CGATTGCATCAG,+,0.00)	NA	29
chr1	130700024	130700458	chr1	39367723	39367992	chr1	182460793	182461131		chr5	52930837	52931037			NA	NA
chr1	130763752	130764663	chr1	39392286	39392595	chr1	182539425	182539674		chr1	90836279	90836479	-87(CCCACTTGAG,+,0.00)	9(ATTTTGCAATTC,-,0.00)	-87	9
chr1	130769967	130770164	chr1	39393187	39393570	chr1	182574731	182575042		chr7	141549526	141549726		15(GTGATGCAACAA,-,0.00)	NA	15
chr1	130770405	130770952	chr1	39394828	39395047	chr1	182914220	182914567		chr7	45717933	45718133		8(GCATTGCGTCAC,+,0.00)	NA	8
chr1	130996485	130996935	chr1	39410091	39410376	chr1	183194389	183194560		chr19	28827910	28828110			NA	NA
chr1	131083711	131084037	chr1	39417769	39418211	chr1	184053205	184053431		chr11	107022357	107022557	-82(GTCAAGGGGA,-,0.00)	57(CCATTACGAAAC,+,0.00),59(ATTACGAAACAC,-,0.00)	-82	57
chr1	131084329	131084717	chr1	39421043	39421298	chr1	184675513	184676031		chr9	74907074	74907274	-92(CTGAAGTGGG,-,0.00)	42(GTGGTGCAAGAA,-,0.00)	-92	42
chr1	131087006	131087218	chr1	39428343	39428748	chr1	184870734	184870990		chr4	97809747	97809947	6(TTCAAGGGCA,-,0.00),47(CTGAAGAAGT,-,0.00)		6	NA
chr1	131100952	131101154	chr1	39446196	39446469	chr1	184882898	184883162		chr10	56378983	56379183	-96(AACTCTTGAA,+,0.00)	14(GGATTGGGAAAT,+,0.00),16(ATTGGGAAATTC,-,0.00)	-96	14
chr1	131107892	131108373	chr1	39456375	39456904	chr1	185070112	185070474		chr13	109915068	109915268	-67(AGCACTCCAA,+,0.00),67(TTGAAGAGGC,-,0.00)		-67	NA
chr1	131112661	131112914	chr1	39458184	39458744	chr1	185923761	185924120		chr8	10914626	10914826	5(AGCCCTTCAG,+,0.00)		5	NA
chr1	131139224	131139716	chr1	39535505	39535764	chr1	187186283	187186599		chr9	110525809	110526009	47(CTCAAGTGAA,-,0.00)	-17(GTGTTGCAACTT,-,0.00)	47	-17
chr1	131345319	131345907	chr1	39552651	39552824	chr1	188363596	188363824		chr7	130215807	130216007			NA	NA
chr1	131712390	131712760	chr1	39576363	39576852	chr1	189013279	189013499		chr12	33429492	33429692		18(TGCTTGCGTCAT,+,0.00)	NA	18
chr1	131749675	131750029	chr1	39900681	39900909	chr1	189784569	189784776		chr1	165874720	165874920	-2(CACAAGTGCT,-,0.00),46(CAGAAGTGTT,-,0.00)	-88(CTGTTGCACCAC,+,0.00),88(CTCTTGCATAAG,+,0.00)	-2	-88
chr1	131754980	131755299	chr1	39932492	39932731	chr1	189868087	189868314		chr18	23873019	23873219		-44(CGCTTACATAAC,+,0.00)	NA	-44
chr1	131761249	131761766	chr1	39936402	39936872	chr1	190927815	190928073		chr1	155199664	155199864	-92(GTGAAGAGCG,-,0.00)	12(ATTTGGCAATAT,-,0.00)	-92	12
chr1	132266931	132267142	chr1	40116453	40116667	chr1	191153189	191153417		chr6	134703100	134703300	-12(GCCAAGTGGG,-,0.00)		-12	NA
chr1	132319156	132319641	chr1	40175486	40175819	chr1	191397422	191397720		chr7	78913627	78913827		-1(ATGTTGCAATCC,-,0.00)	NA	-1
chr1	133077098	133077314	chr1	40183426	40183846	chr1	191445418	191445724		chr13	38128324	38128524		-6(GGCTTGCGACAC,+,0.00)	NA	-6
chr1	133093885	133094076	chr1	40222029	40222202	chr1	191814953	191815126		chr1	191592332	191592532			NA	NA
chr1	133130904	133131385	chr1	40224903	40225101	chr1	192931923	192932142		chr3	106496071	106496271		-28(CTTTAGCAATAA,-,0.00),9(GTTATGTAACTT,-,0.00)	NA	-28
chr1	133292544	133293016	chr1	40234656	40234891	chr1	193242256	193242585		chr9	70567808	70568008	-69(CTGAAGTACC,-,0.00),-7(ACCACTTCTC,+,0.00)		-69	NA
chr1	133416474	133417087	chr1	40244665	40244895	chr1	193310510	193310854		chr15	100318286	100318486	60(GTCACTTAAG,+,0.00),64(CTTAAGGGCA,-,0.00)	-46(ACATTGCATAAT,+,0.00),-44(ATTGCATAATAT,-,0.00)	60	-46
chr1	133854385	133854707	chr1	40255154	40255455	chr10	3973654	3973926		chr1	107657772	107657972	14(AACACTTGTG,+,0.00),26(AGCACTTGTG,+,0.00)	18(CTTGTGCAAGCA,-,0.00)	14	18
chr1	134006350	134006819	chr1	40266532	40266940	chr10	5289627	5289798		chr3	152134156	152134356	-33(CTCAAGAAGC,-,0.00),-12(TCCACTCCAG,+,0.00)		-33	NA
chr1	134164446	134164693	chr1	40465431	40465822	chr10	6307151	6307399		chr17	84612076	84612276	-27(GACTCTTCAG,+,0.00)	-93(GTTTGGCAACCA,-,0.00),4(ATGTCGCAACAG,-,0.00)	-27	-93
chr1	134182159	134182426	chr1	40468848	40469116	chr10	8173177	8173359		chr2	77453995	77454195	-67(TTCAAGTGCA,-,0.00),-23(CTCAAGAACA,-,0.00),6(TTCAAGTACA,-,0.00),83(AGCCCTCGAG,+,0.00)		-67	NA
chr1	134293805	134294229	chr1	40473707	40474163	chr10	9529608	9529852		chr11	105525664	105525864	91(CTTGAGGGCC,-,0.00)	16(AAGTTACACAAC,+,0.00),18(GTTACACAACTC,-,0.00)	91	16
chr1	134713573	134713921	chr1	42851134	42851444	chr10	10321095	10321405		chr1	92934585	92934785		1(ATGACGCAAGCA,-,0.00)	NA	1
chr1	134816699	134817038	chr1	42878784	42879153	chr10	12691457	12691800		chr9	77966973	77967173	-23(GTCAAGTGTG,-,0.00)		-23	NA
chr1	136135057	136135373	chr1	42892083	42892256	chr10	12823917	12824162		chr11	70221128	70221328			NA	NA
chr1	136365978	136366283	chr1	42897515	42897855	chr10	13966836	13967078		chr2	170195604	170195804	45(GGCTCTCAAG,+,0.00)	-1(AAATTGGGCAAT,+,0.00),1(ATTGGGCAATCT,-,0.00)	45	-1
chr1	136491697	136492012	chr1	43070717	43071019	chr10	17407829	17408154		chr1	87030775	87030975	-11(AGTACTTCAA,+,0.00),-6(TTCAAGAGGC,-,0.00)		-11	NA
chr1	136698595	136698855	chr1	43098526	43098759	chr10	17720878	17721447		chr3	32661606	32661806			NA	NA
chr1	136717657	136718213	chr1	43110607	43110874	chr10	17727580	17728034		chr15	76682888	76683088	-29(AGCACTTCAC,+,0.00)	-42(AGCTTGCATAAC,+,0.00),49(GAGTTTCATAAT,+,0.00)	-29	-42
chr1	138292103	138292398	chr1	43113017	43113262	chr10	17919079	17919250		chr14	120387440	120387640	-60(GCTACTTCAC,+,0.00)	-9(GAATTACATAAG,+,0.00)	-60	-9
chr1	138294409	138294990	chr1	43139698	43139992	chr10	17930561	17930781		chr15	86085840	86086040		-6(GAGTTTCACAAC,+,0.00),-4(GTTTCACAACAT,-,0.00)	NA	-6
chr1	150115493	150115812	chr1	43151053	43151333	chr10	17931237	17931537		chr8	57511800	57512000			NA	NA
chr1	150463101	150463406	chr1	43516594	43516859	chr10	18941616	18941847		chr5	43788316	43788516			NA	NA
chr1	151243399	151243628	chr1	43826682	43827045	chr10	19009344	19009582		chr6	17548969	17549169		-13(ATGACGCAAGAG,-,0.00)	NA	-13
chr1	151275611	151275886	chr1	43827768	43828120	chr10	19171131	19171381		chr1	187157290	187157490	-43(CAGAAGTGGT,-,0.00)	-9(ATATTGCATCAG,+,0.00)	-43	-9
chr1	151427039	151427655	chr1	43933566	43934124	chr10	19250109	19250328		chr5	88699605	88699805		18(CTTGTGCAACGA,-,0.00)	NA	18
chr1	151624606	151625131	chr1	43936143	43936366	chr10	19464412	19464731		chr13	56747593	56747793			NA	NA
chr1	151706183	151706413	chr1	44020290	44020553	chr10	19598093	19598351		chr15	64040004	64040204	9(GATACTTGAG,+,0.00)	-3(AGATTGCCCAAG,+,0.00)	9	-3
chr1	151754826	151755490	chr1	44027696	44027954	chr10	19627815	19628026		chr13	80941164	80941364	-79(TTCAAGTGTT,-,0.00)	-1(ATTACTCAACCT,-,0.00)	-79	-1
chr1	151920440	151920678	chr1	44064642	44064957	chr10	19631625	19631849		chr13	35469436	35469636	-45(AACACTTCAG,+,0.00)		-45	NA
chr1	151933643	151933923	chr1	44102353	44102613	chr10	20010070	20010379		chr2	170497400	170497600		-15(CGCTTGCACAAT,+,0.00),-13(CTTGCACAATCG,-,0.00)	NA	-15
chr1	152076218	152076602	chr1	44119820	44120085	chr10	20046058	20046474		chr3	52180988	52181188		-8(ATGGCGCAATCC,-,0.00)	NA	-8
chr1	153040260	153040446	chr1	45795324	45795635	chr10	21295627	21295999		chr6	101219100	101219300		-63(AAATTGTGAAAC,+,0.00),-61(ATTGTGAAACTG,-,0.00),-18(GTTTTGTAACCT,-,0.00),38(ATGTTGCAATCT,-,0.00)	NA	-63
chr1	153122807	153123279	chr1	45866211	45866577	chr10	23851243	23851632		chr17	28565286	28565486		6(ATATTTCTTAAT,+,0.00)	NA	6
chr1	153287481	153287864	chr1	45866709	45866910	chr10	23892915	23893399		chr2	85093416	85093616	-12(CCCAAGTGCT,-,0.00)	-42(TGGTTACATAAC,+,0.00)	-12	-42
chr1	153351091	153351299	chr1	45985978	45986292	chr10	24648037	24648299		chr17	83804138	83804338	-47(CTGAAGTGGC,-,0.00),53(AACACTTGAA,+,0.00)	71(ATTATGCAAGTC,-,0.00)	-47	71
chr1	153378578	153378990	chr1	45989496	45989669	chr10	26227741	26228038		chr3	89421393	89421593			NA	NA
chr1	153585803	153586266	chr1	46018610	46018820	chr10	26825501	26825805		chr17	29601467	29601667	41(GCCTCTTGAC,+,0.00)	-12(ATTATGCAAGAG,-,0.00)	41	-12
chr1	153691155	153691380	chr1	46066696	46066934	chr10	29362607	29362860		chr2	163147492	163147692	52(CCCAAGAGGT,-,0.00)	-12(GAGTTGCCTAAT,+,0.00)	52	-12
chr1	153901564	153901757	chr1	46853319	46853661	chr10	30745252	30745506		chr6	90347269	90347469			NA	NA
chr1	155074904	155075247	chr1	46854138	46854363	chr10	30810158	30810504		chr17	11038366	11038566			NA	NA
chr1	155075946	155076153	chr1	46856476	46856813	chr10	31592751	31593068		chr16	93728782	93728982			NA	NA
chr1	155158460	155158827	chr1	46887903	46888316	chr10	37247787	37248050		chr1	76018918	76019118	-45(GCCACTTGAT,+,0.00)	-9(TTCTTTCAAAAT,+,0.00)	-45	-9
chr1	155196671	155197027	chr1	46981497	46981694	chr10	37504519	37504867		chr17	71127701	71127901			NA	NA
chr1	155199466	155199869	chr1	51264326	51264532	chr10	39208782	39209002		chr17	74773307	74773507	-6(GGCTCTTCAG,+,0.00)		-6	NA
chr1	155333916	155334187	chr1	51265922	51266126	chr10	39612409	39612610		chr3	127769317	127769517	-64(AGTTCTTGAG,+,0.00)	-11(GTATTGAGCAAG,+,0.00),-9(ATTGAGCAAGAT,-,0.00)	-64	-11
chr1	155689592	155689944	chr1	51288276	51288537	chr10	39625059	39625342		chr12	106030530	106030730	-43(TTTAAGTGGT,-,0.00)	-4(TTATTGCATCAT,+,0.00)	-43	-4
chr1	156421033	156421248	chr1	51288857	51289397	chr10	39960062	39960414		chr6	67114002	67114202	-91(ACCTCTTCAA,+,0.00)	-44(GCGTTGCGACAC,+,0.00)	-91	-44
chr1	156458753	156459002	chr1	51478387	51478778	chr10	40476615	40476915		chr13	64031492	64031692	18(AGTACTTGGG,+,0.00)	4(TGATTGCAAAAT,+,0.00),6(ATTGCAAAATAC,-,0.00)	18	4
chr1	156464851	156465296	chr1	51509104	51509513	chr10	41740300	41740596		chr13	23574229	23574429		-16(GTCTTGCCCAAT,+,0.00)	NA	-16
chr1	156467745	156468276	chr1	51530279	51530508	chr10	42804227	42804536		chr7	143368352	143368552		-4(ATGTTGAGCAAC,+,0.00),-2(GTTGAGCAACTT,-,0.00)	NA	-4
chr1	156488078	156488533	chr1	51530638	51530865	chr10	43417360	43417606		chr2	34289809	34290009	80(GCTAAGTGCC,-,0.00)	-17(ATGTTGGGTAAT,+,0.00),-15(GTTGGGTAATAT,-,0.00)	80	-17
chr1	156531221	156531407	chr1	51597029	51597202	chr10	43520142	43520313		chr15	80083393	80083593			NA	NA
chr1	156658747	156659048	chr1	51747564	51747756	chr10	44117102	44117282		chr12	80114398	80114598		-21(GTTATGAAACCC,-,0.00)	NA	-21
chr1	156761530	156761768	chr1	51838324	51838497	chr10	44428853	44429058		chr12	70619523	70619723		-28(ATGAAGCAATAC,-,0.00)	NA	-28
chr1	158163448	158163688	chr1	51856448	51857200	chr10	44465437	44465684		chr9	20804400	20804600			NA	NA
chr1	159854281	159854651	chr1	51872603	51873052	chr10	44494165	44494382		chr5	134652183	134652383	-42(CCTAAGTGCC,-,0.00)	26(AGGTTGTGAAAT,+,0.00),28(GTTGTGAAATTG,-,0.00)	-42	26
chr1	160079351	160079771	chr1	51915944	51916143	chr10	44527568	44527843		chr2	25228470	25228670	26(TATACTTAAC,+,0.00)	-6(CTCTTGCACAAC,+,0.00)	26	-6
chr1	160263051	160263481	chr1	51944756	51945126	chr10	44702133	44702377		chr2	113902263	113902463		-64(TGATTTCCCAAT,+,0.00),-62(ATTTCCCAATAC,-,0.00),28(ATTAGGCAATCA,-,0.00)	NA	-64
chr1	160309014	160309288	chr1	51996711	51996910	chr10	45546896	45547147		chr11	98783516	98783716		32(CCGTTGCAAAAC,+,0.00)	NA	32
chr1	162006152	162006490	chr1	52088754	52088978	chr10	52382465	52382674		chr11	101003135	101003335			NA	NA
chr1	162124057	162124323	chr1	52113557	52114022	chr10	52821079	52821372		chr16	44725966	44726166		17(CAGTTACATAAT,+,0.00),19(GTTACATAATAC,-,0.00)	NA	17
chr1	162388755	162388946	chr1	52170111	52170337	chr10	53382709	53383052		chr10	42085421	42085621	-43(CTCAAGAGGT,-,0.00),-24(CTCAAGGACT,-,0.00)	-18(GACTTTCACAAC,+,0.00)	-43	-18
chr1	162599700	162600038	chr1	52233161	52233547	chr10	53917603	53917829		chr1	35601022	35601222	-86(GCCACTTAGA,+,0.00)	-27(CTTGTGCAAGAA,-,0.00)	-86	-27
chr1	162778138	162778517	chr1	52250999	52251252	chr10	53971384	53971668		chr11	67973289	67973489	-88(GCTAAGAGCT,-,0.00),80(CTTAAGTGTC,-,0.00)		-88	NA
chr1	162891986	162892542	chr1	52290515	52290707	chr10	54018093	54018422		chr17	66352314	66352514	-69(CCCACTCAAC,+,0.00),43(TTGAAGTGGA,-,0.00)	-14(GTATTTCCAAAC,+,0.00)	-69	-14
chr1	164294092	164294380	chr1	52354364	52354595	chr10	54042471	54042812		chr2	121137466	121137666	-11(AACTCTTAAG,+,0.00),-7(CTTAAGAGGG,-,0.00)	-52(ATATTGCGTAAT,+,0.00),-50(ATTGCGTAATGC,-,0.00)	-11	-52
chr1	164321473	164321755	chr1	52364574	52364859	chr10	56598289	56598579		chr6	72401955	72402155			NA	NA
chr1	164413529	164414052	chr1	52495475	52495803	chr10	56674025	56674265		chr2	148185006	148185206		-18(TGATTACACAAG,+,0.00)	NA	-18
chr1	164456038	164456559	chr1	52499816	52500029	chr10	58351632	58351955		chr6	81608866	81609066	-27(ATCAAGTGGC,-,0.00)	7(AGATTTCAAAAC,+,0.00)	-27	7
chr1	164521305	164521631	chr1	52581828	52582103	chr10	58398762	58398991		chr17	43327288	43327488	-68(GTCAAGGACC,-,0.00),44(CTGAAGTGGC,-,0.00)	11(GAATTGCGTAAG,+,0.00),13(ATTGCGTAAGGT,-,0.00)	-68	11
chr1	164714049	164714555	chr1	52608419	52608647	chr10	59152607	59152859		chr2	72318558	72318758	-59(CTTAAGGGGA,-,0.00)		-59	NA
chr1	165185122	165185582	chr1	52635997	52636196	chr10	59295116	59295504		chr12	119402815	119403015	-67(CTTAAGAGTC,-,0.00)	30(CTTATGCAACAA,-,0.00)	-67	30
chr1	165193931	165194550	chr1	52640386	52640623	chr10	59877424	59877677		chr7	25755232	25755432	71(CTTGAGAGGC,-,0.00)	-27(CGGTTTCAAAAC,+,0.00),13(ATATTTCACCAC,+,0.00)	71	-27
chr1	165460321	165461069	chr1	52683558	52683888	chr10	60252670	60252942		chr8	92104726	92104926	38(CCCAAGTGGG,-,0.00)		38	NA
chr1	165751953	165752282	chr1	52684880	52685073	chr10	60779591	60779914		chr1	10147922	10148122	-33(CACAAGTGTT,-,0.00)	-64(ATGTTGCAATGA,-,0.00),73(CTGTTACACAAG,+,0.00)	-33	-64
chr1	165874666	165875060	chr1	52687794	52687967	chr10	61375249	61375470		chr1	180888686	180888886	-92(AGCCCTTGGG,+,0.00)	75(CTTGGGCAATCT,-,0.00)	-92	75
chr1	167387366	167387595	chr1	52722824	52723048	chr10	61451438	61451620		chr4	148940956	148941156	17(ATCACTTGAA,+,0.00)	3(ATTTTGCAATAA,-,0.00)	17	3
chr1	167936712	167937016	chr1	52728954	52729212	chr10	61509979	61510217		chr14	79527823	79528023			NA	NA
chr1	168362462	168362659	chr1	52779930	52780205	chr10	61537050	61537298		chr3	98024544	98024744		-63(ATGTTGCAATAA,-,0.00),-36(GTTTTGCAAGCT,-,0.00)	NA	-63
chr1	168433632	168434097	chr1	52844514	52845181	chr10	62590326	62590581		chr4	155151924	155152124	-67(CTCAAGAGCC,-,0.00)		-67	NA
chr1	168518115	168518832	chr1	52953262	52953452	chr10	62924300	62924527		chr6	38773309	38773509	-99(TCCACTCCAG,+,0.00)	-15(CGATTACCCAAT,+,0.00),-13(ATTACCCAATTC,-,0.00)	-99	-15
chr1	169166061	169166310	chr1	53018036	53018337	chr10	67004443	67004693		chr1	20834888	20835088	-66(CTTAAGTGGG,-,0.00),12(CCCAAGAGCC,-,0.00)	-28(ATGAGGCAACAC,-,0.00)	-66	-28
chr1	169418709	169418986	chr1	53020154	53020418	chr10	67229402	67229609		chr11	70807245	70807445			NA	NA
chr1	169969172	169969409	chr1	53296814	53297219	chr10	67439337	67439681		chr11	86800491	86800691	-54(TCCACTTCAA,+,0.00)	-23(GTATTGCCACAT,+,0.00)	-54	-23
chr1	170356745	170356948	chr1	53352531	53352950	chr10	67998076	67998353		chr10	127881117	127881317	-98(GCCACTTGAT,+,0.00)	-34(CTATTGCTAAAC,+,0.00)	-98	-34
chr1	170590596	170590809	chr1	53646444	53646720	chr10	68125008	68125329		chr19	58382614	58382814	-77(AGTACTTCAC,+,0.00),50(AACACTTGAA,+,0.00)		-77	NA
chr1	170868480	170868750	chr1	53785088	53785383	chr10	68229373	68229599		chr19	4510101	4510301	82(GCCTCTTCAC,+,0.00)		82	NA
chr1	171094488	171094896	chr1	53823953	53824136	chr10	68239729	68239975		chr3	88125360	88125560			NA	NA
chr1	171184437	171184706	chr1	53846009	53846200	chr10	68256188	68256476		chr12	79641954	79642154		15(ATTTTGCAATAA,-,0.00)	NA	15
chr1	171232978	171233383	chr1	53890478	53890661	chr10	68280213	68280534		chr8	26747294	26747494	-72(CCCACTTCAC,+,0.00)	-55(GTATTTCCCAAC,+,0.00),-53(ATTTCCCAACAG,-,0.00)	-72	-55
chr1	171375589	171376039	chr1	53894423	53894689	chr10	68894238	68894464		chr6	146469961	146470161		35(GTTATGAAATAG,-,0.00)	NA	35
chr1	171453108	171453285	chr1	53906367	53906583	chr10	69656791	69656962		chr6	145210891	145211091		-14(TGGTTACACAAG,+,0.00)	NA	-14
chr1	171470473	171470777	chr1	54250456	54250899	chr10	71349428	71349615		chr9	61299873	61300073	-54(GGCACTTGTG,+,0.00),18(CTTAAGAGGA,-,0.00),80(CTGGAGAGGT,-,0.00)		-54	NA
chr1	171478003	171478609	chr1	54640444	54640728	chr10	74990565	74990857		chr9	37526870	37527070		-21(CCATTGCACAAC,+,0.00),-19(ATTGCACAACAC,-,0.00)	NA	-21
chr1	172308122	172308320	chr1	54666062	54666270	chr10	75236246	75236514		chr8	76901984	76902184		-2(CTGTTGCCCAAT,+,0.00)	NA	-2
chr1	174907574	174908099	chr1	54747757	54748014	chr10	75550048	75550293		chr8	81767686	81767886	36(AGCACTCAAG,+,0.00)		36	NA
chr1	176818909	176819108	chr1	54829894	54830136	chr10	75579273	75579455		chr19	38035858	38036058		21(CCATTTCACAAT,+,0.00),23(ATTTCACAATGA,-,0.00)	NA	21
chr1	177406827	177407077	chr1	54830365	54830644	chr10	75708257	75708543		chr11	59908622	59908822		19(CTTGTGCAAGTA,-,0.00)	NA	19
chr1	177984237	177984541	chr1	54878492	54878701	chr10	76067759	76067984		chr2	154223281	154223481	-60(CACAAGAGGT,-,0.00)		-60	NA
chr1	178209921	178210394	chr1	54926042	54926485	chr10	76288357	76288581		chr2	118149862	118150062		26(ATGACGTAACCC,-,0.00)	NA	26
chr1	178396369	178396669	chr1	55027197	55027694	chr10	76667764	76668153		chr10	128526128	128526328		-61(GAGTTACGTCAT,+,0.00)	NA	-61
chr1	179568596	179569147	chr1	55053126	55053425	chr10	77128133	77128342		chr2	132232492	132232692		9(AGATTGCAAAAT,+,0.00)	NA	9
chr1	179572656	179573003	chr1	55087878	55088473	chr10	77638391	77638649		chr2	155903072	155903272		-27(TTGTTACGCAAG,+,0.00),-25(GTTACGCAAGAA,-,0.00)	NA	-27
chr1	179978782	179979077	chr1	55131003	55131272	chr10	78342167	78342370		chr10	86343450	86343650	-35(GGCCCTTGTG,+,0.00),26(GGCACTTGAA,+,0.00),61(GCCCCTTGAA,+,0.00)		-35	NA
chr1	180038499	180038798	chr1	55213424	55213752	chr10	79097447	79097794		chr16	22548800	22549000			NA	NA
chr1	180279589	180280124	chr1	55236980	55237343	chr10	79928344	79928719		chr19	46339798	46339998		10(CCATTGCACAAC,+,0.00),12(ATTGCACAACGT,-,0.00)	NA	10
chr1	180384707	180384941	chr1	55239379	55239610	chr10	80172869	80173067		chr16	90199261	90199461	54(CTGGAGAGCT,-,0.00)	9(CTGTTGTGTAAC,+,0.00),11(GTTGTGTAACAG,-,0.00),21(AGGTTACATAAC,+,0.00)	54	9
chr1	180888467	180888962	chr1	55404441	55404720	chr10	80249005	80249389		chr19	42829230	42829430		-23(TGGTTTCATAAT,+,0.00)	NA	-23
chr1	180952429	180952790	chr1	55405734	55405978	chr10	80276329	80276576		chr13	119713073	119713273	-19(TCCCCTTGAC,+,0.00)	-98(CTTATGCAATTG,-,0.00),-92(CAATTGCACAAT,+,0.00),-90(ATTGCACAATTT,-,0.00),-82(ATTTTGAAATGC,-,0.00)	-19	-98
chr1	181860746	181860963	chr1	55509494	55509754	chr10	80331665	80332000		chr7	112644730	112644930	-10(GTGAAGTGTT,-,0.00)	-38(GGATTGCATCAC,+,0.00)	-10	-38
chr1	181881567	181881896	chr1	55528652	55528953	chr10	80436500	80436693		chr13	106811396	106811596	56(TGCACTTCAC,+,0.00)	-72(TCATTTCGCAAG,+,0.00),-70(ATTTCGCAAGAG,-,0.00)	56	-72
chr1	182048175	182048438	chr1	55565923	55566357	chr10	80621959	80622298		chr3	94578048	94578248		15(CTTATGCAAGAC,-,0.00)	NA	15
chr1	182083489	182083758	chr1	55668660	55668833	chr10	80766247	80766474		chr15	39670087	39670287	-97(ATCAAGTGGC,-,0.00)	6(GTGTTGGGCAAT,+,0.00),8(GTTGGGCAATTG,-,0.00)	-97	6
chr1	182229415	182229790	chr1	56896722	56897090	chr10	80962729	80963028		chr7	96575361	96575561		-15(GGATTTTGCAAT,+,0.00),-13(ATTTTGCAATTA,-,0.00)	NA	-15
chr1	182253791	182254040	chr1	57377436	57377613	chr10	81041486	81041718		chr18	36708868	36709068	-85(TCCACTTATG,+,0.00)		-85	NA
chr1	182254154	182254464	chr1	57773998	57774181	chr10	81413900	81414134		chr8	125557356	125557556	-28(TACACTTCAC,+,0.00),44(CACACTTAAG,+,0.00)		-28	NA
chr1	182679591	182680029	chr1	57850015	57850209	chr10	81559356	81559632		chr7	74483839	74484039	-98(GAGAAGTGGT,-,0.00)	6(ATTGGGCAACGG,-,0.00)	-98	6
chr1	182785599	182785819	chr1	57947721	57947915	chr10	81596753	81597064		chr1	91436684	91436884	30(GCCTCTTAGG,+,0.00)		30	NA
chr1	183147414	183147684	chr1	57970005	57970193	chr10	82889680	82889891		chr4	123666007	123666207		-7(GCATTGAGCAAC,+,0.00),-5(ATTGAGCAACCA,-,0.00)	NA	-7
chr1	183679947	183680217	chr1	57995671	57996094	chr10	83098961	83099335		chr11	61897717	61897917		-19(CTATTGCAACAG,+,0.00)	NA	-19
chr1	184478072	184478296	chr1	58029185	58029827	chr10	83533252	83533551		chr4	116672841	116673041		-28(AAGTTGTGCAAC,+,0.00),-26(GTTGTGCAACTT,-,0.00)	NA	-28
chr1	184845820	184846182	chr1	58030605	58030804	chr10	83933731	83933997		chr17	87439561	87439761		-29(CTATTTCTCAAC,+,0.00),-27(ATTTCTCAACAA,-,0.00)	NA	-29
chr1	185235750	185236278	chr1	58093728	58094128	chr10	84483645	84483824		chr11	48748004	48748204			NA	NA
chr1	185902420	185902717	chr1	58098287	58098533	chr10	84577552	84577821		chr10	117709458	117709658	23(GTTAAGAGTT,-,0.00),41(AATACTTAAA,+,0.00)		23	NA
chr1	185957480	185958063	chr1	58257707	58257880	chr10	84726289	84726463		chr19	27176671	27176871	-32(AGCACTTGAC,+,0.00)		-32	NA
chr1	186016241	186016616	chr1	58410006	58410256	chr10	85044159	85044488		chr11	111426811	111427011	-81(GTCAAGGAGC,-,0.00)	44(GCATTGCCTAAC,+,0.00)	-81	44
chr1	186441313	186441534	chr1	58422930	58423228	chr10	85154223	85154488		chr1	164321655	164321855			NA	NA
chr1	186444621	186444950	chr1	58424015	58424256	chr10	85176681	85176962		chr9	84526637	84526837	-8(CTGAAGGGGA,-,0.00),39(CTGGAGAGCC,-,0.00)	5(GAATTTCACAAG,+,0.00),7(ATTTCACAAGAA,-,0.00)	-8	5
chr1	186618413	186618610	chr1	58445106	58445763	chr10	85189953	85190268		chr7	118712336	118712536			NA	NA
chr1	187048936	187049197	chr1	58535957	58536159	chr10	86286514	86286918		chr19	4046092	4046292			NA	NA
chr1	187059924	187060150	chr1	58564223	58564468	chr10	86346291	86346517		chr11	69684214	69684414			NA	NA
chr1	187157210	187157457	chr1	58586183	58586761	chr10	86704673	86704858		chr6	101359761	101359961			NA	NA
chr1	189349848	189350108	chr1	58652546	58652753	chr10	86886522	86886824		chr5	145140229	145140429	45(CTGAAGAGTT,-,0.00)	-4(ATGACGCAATCT,-,0.00)	45	-4
chr1	189353928	189354206	chr1	58711417	58711726	chr10	88321026	88321235		chr6	119058986	119059186	-18(GATAAGTGTC,-,0.00)		-18	NA
chr1	189405358	189405704	chr1	58761358	58761535	chr10	88356991	88357413		chr3	37520738	37520938	-80(TCCAAGTGGC,-,0.00),-39(ATTAAGTGGC,-,0.00),-2(GTGAAGTGGT,-,0.00)		-80	NA
chr1	190904222	190904508	chr1	58795333	58795865	chr10	88449304	88449480		chr19	12794629	12794829		-40(GTGATGTAACAC,-,0.00)	NA	-40
chr1	191023284	191023547	chr1	58859762	58859937	chr10	88507796	88508210		chr19	10434895	10435095	-14(CTCAAGAACA,-,0.00)	14(ACATTGCCAAAC,+,0.00)	-14	14
chr1	191183214	191183769	chr1	58945729	58945906	chr10	88730909	88731205		chr14	68432135	68432335	-9(CCTACTTGAC,+,0.00)	-24(CCATTACACAAT,+,0.00),-22(ATTACACAATGA,-,0.00),4(TCATTGCAAAAC,+,0.00)	-9	-24
chr1	191277537	191278207	chr1	58973366	58973950	chr10	89681700	89681995		chr1	164714214	164714414			NA	NA
chr1	191592068	191592601	chr1	59211746	59212007	chr10	89755314	89755856		chr8	106135135	106135335			NA	NA
chr1	191687615	191687835	chr1	59228663	59228844	chr10	91984014	91984280		chr14	105800366	105800566	-59(GCCACTTAGG,+,0.00)		-59	NA
chr1	191693246	191693612	chr1	59237122	59237792	chr10	93145140	93145420		chr7	44262936	44263136	-18(AGCTCTCAAC,+,0.00)		-18	NA
chr1	191802246	191802779	chr1	59401342	59401579	chr10	93582438	93582753		chr7	145048589	145048789	-31(GCCACTTGGC,+,0.00)	0(TCATTGCAACAC,+,0.00)	-31	0
chr1	193309850	193310200	chr1	59410937	59411196	chr10	93594001	93594266		chr5	31596722	31596922	-36(TGCTCTTCAG,+,0.00)		-36	NA
chr1	194115837	194116146	chr1	59446578	59446787	chr10	93695546	93695717		chr7	49605318	49605518		-80(GCATTGCATAAT,+,0.00)	NA	-80
chr1	194117627	194117904	chr1	59481877	59482531	chr10	94007511	94007743		chr7	45704695	45704895	-33(TTTAAGAGGT,-,0.00)		-33	NA
chr1	194620732	194621082	chr1	59497772	59498623	chr10	95275589	95275925		chr5	90790383	90790583	-36(GCCACTTGAG,+,0.00)		-36	NA
chr1	194642346	194642609	chr1	59516190	59516673	chr10	95465435	95465748		chr2	59997704	59997904	-55(CACAAGGGCT,-,0.00)	17(AGATTACACAAG,+,0.00)	-55	17
chr1	194650041	194650405	chr1	59579344	59579734	chr10	95737793	95738032		chr9	124312480	124312680	-90(AACACTTCAG,+,0.00),46(ACCACTCAAG,+,0.00)	-19(ATGTCGCAACTT,-,0.00)	-90	-19
chr1	194651895	194652476	chr1	59684846	59685101	chr10	96230317	96230679		chr2	21235068	21235268	-43(CTCAAGGGTG,-,0.00)		-43	NA
chr10	3271147	3271320	chr1	59730106	59730380	chr10	96515666	96515920		chr1	185235877	185236077	-58(CTGAAGAGGA,-,0.00),-16(GTGGAGTGCT,-,0.00)	-4(TGCTTGCACAAC,+,0.00)	-58	-4
chr10	3342598	3343125	chr1	59740019	59740240	chr10	96686099	96686565		chr6	88889543	88889743	13(GCCACTCCAA,+,0.00),51(CTCAAGAGCT,-,0.00)	-1(ATGGAGCAACAC,-,0.00)	13	-1
chr10	3453086	3453514	chr1	59745266	59745459	chr10	96691335	96691599		chr19	56744321	56744521		-19(CTGTTGCATAAC,+,0.00)	NA	-19
chr10	6291347	6291750	chr1	59763233	59763595	chr10	96925892	96926199		chr1	86470475	86470675		-40(ATATTTCAAAAG,+,0.00),11(CGATTGCGTCAC,+,0.00)	NA	-40
chr10	6896732	6897337	chr1	59895363	59895803	chr10	98372623	98372870		chr9	66092726	66092926	43(GACAAGTGGA,-,0.00),63(AGCTCTTATC,+,0.00)		43	NA
chr10	7722813	7723059	chr1	59906995	59907196	chr10	98683781	98684017		chr10	111165734	111165934	16(CCCACTCAAG,+,0.00)	5(TCATTGAGCAAC,+,0.00),7(ATTGAGCAACCC,-,0.00)	16	5
chr10	7841809	7842042	chr1	59912787	59913098	chr10	98728396	98728737		chr11	70898297	70898497	31(GCTACTTCAG,+,0.00)	-5(ATGTTGTGTAAT,+,0.00),-3(GTTGTGTAATTC,-,0.00)	31	-5
chr10	8873553	8874139	chr1	59931036	59931248	chr10	98790448	98790806		chr12	40756766	40756966		4(TTGTTATGCAAT,+,0.00),6(GTTATGCAATGT,-,0.00)	NA	4
chr10	8886224	8886670	chr1	59942265	59942613	chr10	98948081	98948485		chr8	127087520	127087720	-98(TGCTCTTAAC,+,0.00),-2(CACACTTCAC,+,0.00),28(CTTAAGAGTT,-,0.00)	-14(ATTACTCAATAC,-,0.00)	-98	-14
chr10	9328424	9328636	chr1	59971646	59971872	chr10	99374696	99374916		chr6	47788306	47788506			NA	NA
chr10	12925278	12925558	chr1	60097822	60098468	chr10	99441043	99441413		chr13	9299772	9299972	-70(AGCACTTCAC,+,0.00)	6(CTTAGGCAATAA,-,0.00)	-70	6
chr10	12997069	12997301	chr1	60105546	60105768	chr10	99602439	99602729		chr15	75700134	75700334	-59(CCCTCTTCAG,+,0.00),59(TTCAAGTGCT,-,0.00)	-7(CTGTTGCGTAAG,+,0.00),-5(GTTGCGTAAGCT,-,0.00)	-59	-7
chr10	13008219	13008510	chr1	60180227	60180591	chr10	100089101	100089502		chr9	102714902	102715102	-17(GTCAAGTAGA,-,0.00)	16(GAATTTCACAAC,+,0.00),18(ATTTCACAACCA,-,0.00)	-17	16
chr10	13100271	13100606	chr1	60343436	60343687	chr10	102512201	102512485		chr6	128843771	128843971	-92(CTCGAGTGTT,-,0.00),-28(TGCACTCAAC,+,0.00),-17(GAGAAGTGGT,-,0.00),10(GCTACTTAAG,+,0.00)	-11(TGGTTGCGCAAC,+,0.00),-9(GTTGCGCAACGC,-,0.00)	-92	-11
chr10	13193161	13193354	chr1	60409470	60409872	chr10	106023716	106024018		chr13	55405573	55405773	44(GACTCTTGAA,+,0.00)	0(CTATTGTGCAAG,+,0.00),2(ATTGTGCAAGCC,-,0.00)	44	0
chr10	13212402	13212709	chr1	60416814	60417002	chr10	107116767	107116982		chr8	90349748	90349948	32(AGTTCTTGAA,+,0.00),45(GTGAAGTGGA,-,0.00)		32	NA
chr10	13304791	13305079	chr1	60520904	60521270	chr10	107124307	107124591		chr7	19933108	19933308	-35(TTCAAGTGCC,-,0.00)	-100(GTGACGCAACTC,-,0.00)	-35	-100
chr10	13541684	13542013	chr1	60565363	60565717	chr10	107542743	107542935		chr11	4883047	4883247	-47(CCCACTTGAG,+,0.00),-43(CTTGAGGGGC,-,0.00),-28(TTCAAGTGCT,-,0.00)		-47	NA
chr10	13823230	13823583	chr1	60566686	60567122	chr10	108158310	108158515		chr7	134647895	134648095	-62(GCCTCTCAAG,+,0.00),-58(CTCAAGTGCT,-,0.00),55(AACACTTAAA,+,0.00)		-62	NA
chr10	13984247	13984567	chr1	60607482	60607721	chr10	108432220	108432550		chr12	112628963	112629163	77(CTCAAGTACA,-,0.00)		77	NA
chr10	16996834	16997149	chr1	60609359	60609783	chr10	108447272	108447540		chr3	144541846	144542046		10(AGATTTCACAAT,+,0.00),12(ATTTCACAATCC,-,0.00)	NA	10
chr10	17106951	17107154	chr1	60646176	60646577	chr10	111134661	111134852		chr18	70103894	70104094	-60(CCCCCTTAAG,+,0.00),-26(CTCAAGTGGC,-,0.00)	-73(ACATTGCGTAAC,+,0.00),-71(ATTGCGTAACAC,-,0.00)	-60	-73
chr10	17540480	17540841	chr1	60823084	60823287	chr10	111389943	111390209		chr10	98750134	98750334	-93(CCTAAGTGTT,-,0.00),32(GATAAGTGCT,-,0.00)	17(GCATTACATAAT,+,0.00)	-93	17
chr10	17575884	17576172	chr1	60975959	60976232	chr10	111476822	111476993		chr17	45963969	45964169	-24(ACCACTCAAG,+,0.00),-20(CTCAAGTGGA,-,0.00),81(CTGAAGAGGG,-,0.00)		-24	NA
chr10	17599217	17599558	chr1	61136030	61136372	chr10	111540135	111540376		chr18	57851325	57851525	-47(AATACTTGAA,+,0.00)		-47	NA
chr10	17601804	17602010	chr1	61336214	61336764	chr10	111827968	111828322		chr4	82387752	82387952	-66(AACACTTGTG,+,0.00),-57(GCTAAGTGGT,-,0.00)		-66	NA
chr10	18510754	18511029	chr1	61337922	61338204	chr10	115250479	115250699		chr11	30243460	30243660	16(TGCTCTTCAG,+,0.00)		16	NA
chr10	18587017	18587349	chr1	61638724	61639028	chr10	115561244	115561562		chrX	23692822	23693022		3(CGCTTGCGCCAT,+,0.00)	NA	3
chr10	18711507	18711710	chr1	61639707	61639999	chr10	116319349	116319604		chrX	142464224	142464424	2(AGCACTCCAG,+,0.00)		2	NA
chr10	18741059	18741578	chr1	61874632	61875015	chr10	116633579	116633831		chr6	17409799	17409999		6(TTATTGCCACAT,+,0.00)	NA	6
chr10	18999474	18999910	chr1	62010247	62010474	chr10	116683395	116683704		chr12	84009258	84009458		-2(CAATTGCGAAAC,+,0.00),0(ATTGCGAAACCA,-,0.00)	NA	-2
chr10	19015398	19015659	chr1	62070689	62070968	chr10	117209766	117209972		chr6	28538163	28538363	-48(AACACTCAAC,+,0.00),28(CTTGAGAGCT,-,0.00)		-48	NA
chr10	19099451	19099917	chr1	62280585	62280920	chr10	117322528	117322740		chr8	121570499	121570699		-15(CGGTTGTGCAAC,+,0.00),-13(GTTGTGCAACCT,-,0.00)	NA	-15
chr10	19127576	19128277	chr1	62579519	62579747	chr10	117746324	117746631		chr5	117194733	117194933		-73(CTCTTGTGAAAC,+,0.00)	NA	-73
chr10	19591704	19592018	chr1	62622503	62622773	chr10	117876511	117876758		chr8	60643752	60643952	-15(ACCACTTCAC,+,0.00)	8(GTTATGCAACTC,-,0.00)	-15	8
chr10	19611637	19612018	chr1	62630062	62630270	chr10	118103340	118103781		chr5	98485233	98485433	-11(ACTTCTTGAG,+,0.00),73(TTTAAGTGTG,-,0.00)	-27(ATTTTGTAACAT,-,0.00)	-11	-27
chr10	19956590	19957224	chr1	62701122	62701423	chr10	119591334	119591622		chr13	113509440	113509640	-29(TGCACTTAGC,+,0.00)		-29	NA
chr10	20104329	20104905	chr1	62813312	62813485	chr10	120908842	120909030		chr3	31038794	31038994	-83(CTGAAGTGAC,-,0.00),55(CTCAAGAGCC,-,0.00)		-83	NA
chr10	20167583	20167759	chr1	62929611	62929842	chr10	121486448	121486778		chr18	10579167	10579367	-72(CCTAAGAGGT,-,0.00)	27(TCATTGAGCAAT,+,0.00),29(ATTGAGCAATCT,-,0.00)	-72	27
chr10	20214318	20214897	chr1	62947779	62948411	chr10	121665884	121666159		chr17	31543647	31543847		16(GGATTGCATCAC,+,0.00)	NA	16
chr10	20408968	20409668	chr1	62986815	62987084	chr10	121705808	121706070		chr11	117987266	117987466	-47(GTGAAGAGGA,-,0.00),-37(AACACTCGAA,+,0.00),16(CTGAAGTGGG,-,0.00)	-82(ATTTCTCAATCC,-,0.00),25(GTTGTGTAAGCG,-,0.00)	-47	-82
chr10	20489084	20489398	chr1	63050918	63051251	chr10	121796124	121796450		chr4	131897884	131898084	39(ACCTCTTAAG,+,0.00)		39	NA
chr10	20492409	20492909	chr1	63114270	63114813	chr10	121796544	121796727		chr12	84174955	84175155		7(GTTTTGCAACCC,-,0.00)	NA	7
chr10	20503700	20504045	chr1	63181044	63181393	chr10	121856124	121856475		chr5	65609845	65610045		-17(GTGTTAAGCAAT,+,0.00),-15(GTTAAGCAATTT,-,0.00)	NA	-17
chr10	20505492	20505931	chr1	63730480	63730815	chr10	122745028	122745270		chr1	153585817	153586017	-25(GCCACTTGGA,+,0.00)		-25	NA
chr10	20550281	20550475	chr1	64046331	64046509	chr10	122757262	122757447		chr1	55052518	55052718	-7(CATAAGTGGC,-,0.00)	-13(AGATTACATAAG,+,0.00)	-7	-13
chr10	20552763	20552939	chr1	64106140	64106506	chr10	122912848	122913071		chr13	36486778	36486978	-7(GGCACTTGTC,+,0.00)		-7	NA
chr10	20590108	20590474	chr1	64121531	64121971	chr10	123182575	123182781		chr8	12755443	12755643	65(AACACTTCAG,+,0.00)	-9(CTGTTGCACCAC,+,0.00)	65	-9
chr10	20595302	20595812	chr1	64532628	64533073	chr10	123929969	123930316		chr8	124618290	124618490		11(TTCTTGCGACAT,+,0.00)	NA	11
chr10	20630205	20630444	chr1	64550058	64550231	chr10	125271499	125271784		chr12	79296226	79296426	49(ATCAAGTGCC,-,0.00)		49	NA
chr10	20689900	20690235	chr1	64617110	64617315	chr10	125500495	125500706		chr2	58912393	58912593	23(TTTAAGAGTC,-,0.00)	10(AGATTGCCCAAC,+,0.00),12(ATTGCCCAACAT,-,0.00)	23	10
chr10	20952223	20952659	chr1	64617641	64617904	chr10	126452088	126452404		chr18	17741418	17741618	-49(CTTGAGAGCC,-,0.00)	-32(AGATTTCACCAT,+,0.00)	-49	-32
chr10	23788269	23788467	chr1	64690648	64690934	chr10	126905570	126905886		chr18	23810695	23810895		-10(ATGGTGAAACAC,-,0.00)	NA	-10
chr10	23852105	23852484	chr1	64735834	64736079	chr10	126962263	126962552		chr12	32953542	32953742	16(TTTAAGGGCC,-,0.00),63(CACACTTGAC,+,0.00)	-3(GTTTTGCAATAA,-,0.00)	16	-3
chr10	24138777	24139200	chr1	64737523	64738278	chr10	127144603	127144886		chr15	32593915	32594115	-33(AACCCTTAAC,+,0.00)		-33	NA
chr10	24908812	24909096	chr1	64738825	64739112	chr10	127521811	127522051		chr5	144223535	144223735		4(GTGACGCAACTG,-,0.00)	NA	4
chr10	24911173	24911390	chr1	64753749	64753963	chr10	127937071	127937337		chr6	8473702	8473902	61(GACAAGAGCC,-,0.00)		61	NA
chr10	24948178	24948705	chr1	64773363	64773611	chr10	128502418	128502645		chr11	69581357	69581557	89(CCTAAGTGCA,-,0.00)		89	NA
chr10	25116144	25116434	chr1	64853973	64854239	chr11	3499117	3499355		chr13	109632531	109632731	89(CACAAGTGCC,-,0.00)		89	NA
chr10	25126137	25126472	chr1	65178303	65178661	chr11	3668911	3669101		chr7	116409608	116409808			NA	NA
chr10	25128389	25128605	chr1	65179039	65179505	chr11	3704516	3704808		chr10	125389639	125389839		-7(CTGTTATGCAAT,+,0.00),-5(GTTATGCAATGT,-,0.00)	NA	-7
chr10	25297142	25297338	chr1	65186312	65186846	chr11	4047836	4048225		chr19	28963735	28963935			NA	NA
chr10	26806466	26806667	chr1	66106519	66106825	chr11	4623264	4623489		chr11	107028151	107028351		-2(CTATTGCGCCAG,+,0.00)	NA	-2
chr10	26833434	26833702	chr1	66128474	66128768	chr11	4704228	4704439		chr16	10665099	10665299	70(CTCACTTGAG,+,0.00)		70	NA
chr10	28074726	28074945	chr1	66700672	66700900	chr11	4841198	4841501		chr17	84988176	84988376	45(AGTTCTTGAA,+,0.00)	30(GTGTTGCAATCA,-,0.00)	45	30
chr10	28227571	28228038	chr1	66721822	66721995	chr11	5215453	5215760		chr2	77918029	77918229	-39(AACACTCCAG,+,0.00)	-21(TGATTATGCAAT,+,0.00),-19(ATTATGCAATGA,-,0.00)	-39	-21
chr10	29281826	29282147	chr1	66816038	66816378	chr11	5271629	5271814		chr11	62814082	62814282			NA	NA
chr10	30750025	30750281	chr1	66816869	66817042	chr11	5521554	5521773		chr7	125616288	125616488	-46(AGCACTCAAG,+,0.00),-42(CTCAAGAGGC,-,0.00)		-46	NA
chr10	30752381	30753091	chr1	66829732	66829998	chr11	6188146	6188417		chr15	100535216	100535416	-54(CTCAAGGGGA,-,0.00),69(CTCAAGGGCT,-,0.00)		-54	NA
chr10	30759412	30759631	chr1	66845987	66846253	chr11	6274833	6275067		chr9	96727717	96727917		1(GGATTGCATCAC,+,0.00)	NA	1
chr10	30768288	30768637	chr1	66847394	66847636	chr11	6415208	6415494		chr3	107766797	107766997			NA	NA
chr10	30775611	30775991	chr1	66895780	66896009	chr11	6443952	6444230		chr1	91437643	91437843		-16(CTTGGGCAATTC,-,0.00)	NA	-16
chr10	34096540	34096781	chr1	67003693	67003924	chr11	6504655	6505042		chr6	134606964	134607164			NA	NA
chr10	34299395	34299579	chr1	67025846	67026119	chr11	7190482	7190719		chr7	79272933	79273133			NA	NA
chr10	34309954	34310746	chr1	67038759	67038962	chr11	8439034	8439256		chr9	122350481	122350681		9(CTTATGCAACAC,-,0.00)	NA	9
chr10	37240624	37241128	chr1	67212897	67213127	chr11	8589654	8589903		chr8	126735926	126736126	31(GGCACTTGGG,+,0.00)		31	NA
chr10	37275976	37276166	chr1	67436883	67437211	chr11	9669474	9669754		chr1	156761548	156761748			NA	NA
chr10	38295844	38296019	chr1	67518341	67518569	chr11	11898006	11898232		chr12	8809214	8809414			NA	NA
chr10	39369509	39369895	chr1	67521032	67521354	chr11	12016707	12016923		chr12	103281986	103282186	89(GCCAAGTGCT,-,0.00)	-7(GAGTTGCCTAAT,+,0.00)	89	-7
chr10	39393082	39393451	chr1	68344232	68344521	chr11	12036018	12036249		chr8	91858741	91858941		-25(TGGTTTCACAAT,+,0.00),-23(GTTTCACAATCG,-,0.00)	NA	-25
chr10	39405910	39406445	chr1	69467137	69467335	chr11	12473765	12474424		chr7	25402008	25402208	56(TGCCCTTGAC,+,0.00)		56	NA
chr10	39659904	39660256	chr1	69470849	69471087	chr11	16753728	16753959		chr1	194652061	194652261	-95(GCCACTTATC,+,0.00)		-95	NA
chr10	40090870	40091402	chr1	69657030	69657263	chr11	20332527	20332899		chr12	69502192	69502392		-68(CTCTTTCACAAC,+,0.00)	NA	-68
chr10	40467211	40467980	chr1	71102862	71103368	chr11	20770537	20770838		chr10	128980991	128981191	-62(TGCTCTTCAG,+,0.00),21(CCTACTTGAG,+,0.00)		-62	NA
chr10	41341443	41341738	chr1	71557031	71557227	chr11	20831856	20832130		chr2	132006464	132006664	-82(CCCAAGAGCC,-,0.00),40(TCCACTTGGC,+,0.00)	16(ATATTTCTCAAC,+,0.00),18(ATTTCTCAACTT,-,0.00)	-82	16
chr10	41403386	41404054	chr1	71652709	71653004	chr11	20865474	20865756		chr1	118689885	118690085		-51(CCATTGCACAAT,+,0.00),-49(ATTGCACAATGG,-,0.00)	NA	-51
chr10	42085293	42085842	chr1	71800667	71800883	chr11	21250356	21250683		chr6	82040211	82040411			NA	NA
chr10	42248175	42248584	chr1	71898306	71898592	chr11	21321510	21321934		chr10	67785742	67785942	61(AGCACTTGAG,+,0.00)		61	NA
chr10	42251190	42251668	chr1	72182961	72183570	chr11	21369416	21369828		chr19	57923183	57923383	5(TGTACTTGAA,+,0.00)		5	NA
chr10	42273768	42274003	chr1	72243913	72244180	chr11	21729132	21729407		chr19	5295379	5295579		-13(CGGTTGCGTAAT,+,0.00),-11(GTTGCGTAATCC,-,0.00)	NA	-13
chr10	42830496	42830978	chr1	72254552	72254965	chr11	22669287	22669547		chr4	33464559	33464759		-6(CTATTGCTTAAT,+,0.00),-4(ATTGCTTAATAG,-,0.00)	NA	-6
chr10	44427955	44428269	chr1	72313779	72313993	chr11	22864655	22865213		chr10	69446078	69446278	-40(GACTCTTGAG,+,0.00),-16(TGCTCTTCAG,+,0.00)		-40	NA
chr10	44511074	44511375	chr1	72462555	72462819	chr11	22972832	22973145		chr13	102698640	102698840	8(AGCACTTGGG,+,0.00)	-10(GGGTTGCAAAAC,+,0.00)	8	-10
chr10	44513317	44513532	chr1	72583011	72583320	chr11	26387113	26387419		chr4	53108152	53108352		64(TGATTTCGAAAG,+,0.00),66(ATTTCGAAAGTC,-,0.00)	NA	64
chr10	45000871	45001299	chr1	72593134	72593595	chr11	29548031	29548283		chr10	44513185	44513385		16(ATCTTGCACAAT,+,0.00),18(CTTGCACAATAC,-,0.00)	NA	16
chr10	45060923	45061190	chr1	72599364	72599864	chr11	31362803	31363092		chr6	38243028	38243228	-59(AGCACTCGAG,+,0.00),-55(CTCGAGAGTT,-,0.00)		-59	NA
chr10	45079784	45080232	chr1	72673133	72673444	chr11	31807878	31808198		chr4	148734754	148734954	70(AGCTCTTCAC,+,0.00)	-28(TGGTTGCCTAAT,+,0.00)	70	-28
chr10	52203815	52204090	chr1	72711079	72711401	chr11	32224869	32225178		chr8	11100416	11100616	-77(CCCACTTGTG,+,0.00)	-10(ACATTGTGCAAT,+,0.00),-8(ATTGTGCAATTC,-,0.00)	-77	-10
chr10	53686030	53686341	chr1	72712919	72713117	chr11	32552683	32553012		chr11	83319247	83319447	33(GTCAAGAGGT,-,0.00)		33	NA
chr10	53724440	53724720	chr1	72718924	72719167	chr11	33800853	33801063		chr14	50908165	50908365	-1(CGCTCTTAAG,+,0.00)	-19(AAGTTACACAAT,+,0.00),-17(GTTACACAATGA,-,0.00)	-1	-19
chr10	53886472	53886830	chr1	72755801	72755996	chr11	35066013	35066392		chr15	11399613	11399813			NA	NA
chr10	53888413	53888761	chr1	72762777	72762976	chr11	35294863	35295099		chr1	60824618	60824818	33(GTTAAGTGTC,-,0.00)	-58(AGATTGAGAAAT,+,0.00),-56(ATTGAGAAATAC,-,0.00),80(GTTATGAAACAC,-,0.00)	33	-58
chr10	55572668	55573045	chr1	72871092	72871385	chr11	37480359	37480679		chr17	71665253	71665453			NA	NA
chr10	56378732	56379264	chr1	72879314	72879496	chr11	38203401	38203664		chr3	19426268	19426468	-100(GCTACTCAAC,+,0.00),62(ACTTCTTAAG,+,0.00),66(CTTAAGTAGA,-,0.00)	2(ATGATGCAACTC,-,0.00)	-100	2
chr10	56892598	56892802	chr1	72944873	72945258	chr11	44356231	44356506		chr16	78265216	78265416			NA	NA
chr10	56956852	56957138	chr1	72963499	72963685	chr11	45816743	45817014		chr1	20940165	20940365	-25(GCCAAGAGCT,-,0.00)		-25	NA
chr10	57156424	57156974	chr1	73027503	73027692	chr11	45852666	45853107		chr2	125625129	125625329			NA	NA
chr10	58395742	58396197	chr1	73153311	73153653	chr11	46062115	46062392		chr4	126202727	126202927			NA	NA
chr10	58446684	58446900	chr1	73192598	73192854	chr11	46084700	46084939		chr4	135920239	135920439		1(TTATTTCTCAAT,+,0.00),3(ATTTCTCAATCT,-,0.00)	NA	1
chr10	58747192	58747437	chr1	73307351	73307626	chr11	46116993	46117164		chr16	29946366	29946566		64(CTCTTGCACAAC,+,0.00),66(CTTGCACAACAC,-,0.00)	NA	64
chr10	58891121	58891437	chr1	73362107	73362514	chr11	49783013	49783233		chr3	84652647	84652847	28(GTCAAGTGAC,-,0.00)		28	NA
chr10	59116364	59116748	chr1	73362842	73363099	chr11	50147251	50147576		chr7	105534401	105534601	-20(AATACTTCAC,+,0.00)	-9(AAATTGCATAAC,+,0.00)	-20	-9
chr10	59263116	59263307	chr1	73363701	73364108	chr11	50325565	50325893		chr11	69323735	69323935		-59(AGCTTGCAAAAC,+,0.00),-3(GAATTACGTCAC,+,0.00)	NA	-59
chr10	59265646	59266007	chr1	73546963	73547306	chr11	50377502	50377807		chr7	119880447	119880647		-39(CTGTTGCGTAAC,+,0.00),-37(GTTGCGTAACTT,-,0.00),42(ATTAAGCAACTC,-,0.00)	NA	-39
chr10	59366254	59366605	chr1	73826282	73826588	chr11	50378406	50378805		chr1	186444606	186444806	-42(AGTACTCGAC,+,0.00)	-69(ATTTGGCAACAT,-,0.00)	-42	-69
chr10	59366788	59367610	chr1	73901657	73901833	chr11	51757693	51757967		chr2	165473913	165474113		-6(GGATTGCGACAT,+,0.00)	NA	-6
chr10	59503824	59504152	chr1	73902445	73902716	chr11	51820953	51821204		chr11	98809535	98809735			NA	NA
chr10	59857256	59857451	chr1	73928446	73928711	chr11	52071870	52072121		chr2	150648600	150648800	-6(AGCACTCAAG,+,0.00),-2(CTCAAGAGGC,-,0.00),83(AACACTCCAC,+,0.00)		-6	NA
chr10	59916259	59916439	chr1	73930523	73930742	chr11	52073595	52073772		chr6	34714727	34714927	-94(AACACTTAGG,+,0.00)	-45(ATGATGCAACCT,-,0.00)	-94	-45
chr10	59924367	59924619	chr1	73933063	73933289	chr11	52401535	52401837		chr5	132329268	132329468	-43(AACACTCAAG,+,0.00)		-43	NA
chr10	59943722	59944007	chr1	73935708	73935989	chr11	53928681	53928936		chr15	53363446	53363646	60(CTCAAGTGTC,-,0.00)	-20(TGATTGTGCAAT,+,0.00),-18(ATTGTGCAATCG,-,0.00)	60	-20
chr10	60042383	60042776	chr1	73940811	73941057	chr11	54245459	54245647		chr5	134259064	134259264	30(GGCTCTTGAG,+,0.00)		30	NA
chr10	62336625	62337003	chr1	73957456	73957715	chr11	54936142	54936353		chr12	86888517	86888717	4(CACAAGAGCC,-,0.00)	-2(GGGTTACACAAG,+,0.00),0(GTTACACAAGAG,-,0.00)	4	-2
chr10	62344077	62344395	chr1	73986765	73986957	chr11	55022566	55022770		chr18	38383845	38384045	-5(AACACTTCAG,+,0.00)	-72(GGATTGTATAAT,+,0.00)	-5	-72
chr10	62413667	62414086	chr1	73998443	73998707	chr11	58010185	58010506		chr2	33444442	33444642			NA	NA
chr10	62578230	62578614	chr1	74001540	74001857	chr11	58330191	58330577		chr18	57837292	57837492		-52(GTTTTACAACAA,-,0.00)	NA	-52
chr10	62895361	62895740	chr1	74008415	74009408	chr11	58979284	58979464		chr16	29480476	29480676	-45(CTCAAGAACA,-,0.00),74(TGCACTCGAC,+,0.00)	8(ATATTGAGCAAG,+,0.00)	-45	8
chr10	63415851	63416234	chr1	74012665	74012931	chr11	58994662	58994912		chr10	20167563	20167763		-40(ATTGTGCAAGAG,-,0.00),11(CAGTTACGAAAC,+,0.00),13(GTTACGAAACTC,-,0.00),64(CTTGTGCAAGCA,-,0.00)	NA	-40
chr10	63972295	63972693	chr1	74027559	74027854	chr11	59538425	59538753		chr4	8207228	8207428	-35(ACTACTTGAC,+,0.00)	11(TAGTTGCATCAT,+,0.00)	-35	11
chr10	63979418	63979737	chr1	74029762	74030075	chr11	59543423	59543641		chr17	40821544	40821744		-19(CTGTTGCGACAC,+,0.00)	NA	-19
chr10	66752263	66752826	chr1	74031592	74032335	chr11	59941487	59941761		chr17	87304558	87304758		-31(ATGTTGAGCAAT,+,0.00),-29(GTTGAGCAATGG,-,0.00)	NA	-31
chr10	66846691	66846872	chr1	74034748	74034996	chr11	60942709	60942915		chr3	133208177	133208377	-90(AGCCCTTCAC,+,0.00)		-90	NA
chr10	67025687	67026216	chr1	74121985	74122178	chr11	62168642	62168827		chr1	119790692	119790892	59(ACTACTTCAA,+,0.00)	-4(TGCTTGCACAAG,+,0.00)	59	-4
chr10	67090646	67090954	chr1	74236278	74236591	chr11	62213602	62214019		chr2	180709895	180710095			NA	NA
chr10	67174085	67174438	chr1	74290222	74290407	chr11	62470586	62470758		chr7	73769421	73769621	-73(GCCACTTGGG,+,0.00),-58(TTCAAGTGCT,-,0.00)		-73	NA
chr10	67193100	67193575	chr1	74295290	74296100	chr11	62624982	62625270		chr13	41444320	41444520	13(GGCACTTGAT,+,0.00)	-1(CTTATGCAATAC,-,0.00)	13	-1
chr10	67785487	67786341	chr1	74296762	74297015	chr11	62902628	62902901		chr13	31578524	31578724		-32(TCCTTGCACAAC,+,0.00),53(CGGTTGCATAAG,+,0.00)	NA	-32
chr10	68057907	68058206	chr1	74300543	74300787	chr11	62904120	62904447		chr14	73403538	73403738		-24(GAATTGCTCAAC,+,0.00),-22(ATTGCTCAACCC,-,0.00)	NA	-24
chr10	68093629	68093874	chr1	74316320	74316586	chr11	63025562	63025733		chr1	72468668	72468868			NA	NA
chr10	68371766	68372144	chr1	74318770	74319071	chr11	63164243	63164503		chr14	30869334	30869534			NA	NA
chr10	68416545	68416854	chr1	74330086	74330539	chr11	63744259	63744486		chr1	136135131	136135331	-63(CCTACTTGAG,+,0.00),-26(GTGGAGTGTT,-,0.00),39(GGCTCTTGGC,+,0.00)		-63	NA
chr10	69136292	69136656	chr1	74332300	74332628	chr11	64036369	64036664		chr1	165751982	165752182		7(TTATTTCATAAT,+,0.00)	NA	7
chr10	69218900	69219316	chr1	74386642	74387435	chr11	64516815	64517011		chr6	119044271	119044471	6(CTCAAGTGCA,-,0.00)	-14(GTATTTCACAAC,+,0.00),-12(ATTTCACAACTT,-,0.00)	6	-14
chr10	69445932	69446319	chr1	74397012	74397455	chr11	64517200	64517521		chr1	181860790	181860990	-22(GGTTCTTGAG,+,0.00),77(GTTAAGGGCA,-,0.00)	25(GTGTTGCAATAC,-,0.00)	-22	25
chr10	69450768	69451666	chr1	74542781	74542957	chr11	65470241	65470519		chr11	64051479	64051679	-4(AGCACTTCAC,+,0.00)	30(CACTTACACAAT,+,0.00)	-4	30
chr10	69652654	69653114	chr1	74587753	74588430	chr11	66499009	66499350		chr1	88156294	88156494	-3(GCTAAGTGCT,-,0.00),45(GGCTCTTCAC,+,0.00)	-38(ATATTTCTCAAC,+,0.00),-36(ATTTCTCAACTT,-,0.00)	-3	-38
chr10	69834793	69835097	chr1	74601314	74601598	chr11	67024167	67024551		chr16	23295860	23296060	-54(CTCAAGTGGC,-,0.00),-47(GGCACTTGTG,+,0.00),18(GCCACTTATA,+,0.00)	-9(GTTTTGAAATCT,-,0.00)	-54	-9
chr10	69910239	69910626	chr1	74624188	74624630	chr11	67035128	67035378		chr19	26754571	26754771			NA	NA
chr10	71119445	71119727	chr1	74643606	74643869	chr11	67151695	67151961		chr11	109487283	109487483	40(ACCACTTGAA,+,0.00)	-18(CTTATGCAAGAG,-,0.00)	40	-18
chr10	75062165	75062807	chr1	74697518	74697725	chr11	67229984	67230399		chr7	112055991	112056191			NA	NA
chr10	75151157	75151582	chr1	74748901	74749074	chr11	67968516	67968739		chr2	164454965	164455165		-6(GCATTGCGTAAC,+,0.00),-4(ATTGCGTAACCT,-,0.00)	NA	-6
chr10	75165951	75166143	chr1	74749507	74749680	chr11	68018265	68018460		chr6	92869181	92869381		-61(AGATTGCATAAG,+,0.00)	NA	-61
chr10	75265187	75265414	chr1	74787977	74788164	chr11	68092125	68092315		chr2	92012645	92012845	-89(CGCTCTTGAA,+,0.00),-64(AGCCCTCAAC,+,0.00)	5(CTATTGCAACAT,+,0.00)	-89	5
chr10	75676845	75677094	chr1	74900841	74901014	chr11	68201941	68202154		chr4	108072085	108072285	16(CACACTTGAA,+,0.00)	-4(CTATTGCGAAAG,+,0.00),-2(ATTGCGAAAGAT,-,0.00)	16	-4
chr10	76328638	76328844	chr1	74939736	74940077	chr11	68333539	68333833		chr2	75683424	75683624	-94(CCTAAGTGCC,-,0.00)	1(CTTACGCAAGAG,-,0.00)	-94	1
chr10	76345659	76345870	chr1	74971642	74971930	chr11	68657030	68657329		chr7	99134063	99134263	42(AGCACTTGAG,+,0.00)		42	NA
chr10	76447608	76448214	chr1	74975932	74976336	chr11	68851007	68851190		chr8	79273885	79274085	-58(GGCTCTTGTG,+,0.00)	-14(GTGGGGCAATAC,-,0.00)	-58	-14
chr10	76537719	76537892	chr1	74976556	74976762	chr11	69479820	69480125		chr12	73206353	73206553		-97(GTTGTGTAAGAA,-,0.00)	NA	-97
chr10	76634040	76634310	chr1	75016952	75017125	chr11	69671280	69671627		chr8	13028715	13028915	-31(TTCAAGAGCC,-,0.00)	13(CTCTTGTGTAAC,+,0.00),15(CTTGTGTAACAC,-,0.00)	-31	13
chr10	76674470	76674944	chr1	75020340	75020583	chr11	69782296	69782590		chr7	71464261	71464461	-67(AACACTTCTG,+,0.00),-25(AGCCCTTATG,+,0.00)	80(TTGTTACAAAAT,+,0.00)	-67	80
chr10	77113915	77114128	chr1	75124582	75125387	chr11	70074573	70074987		chr13	71612991	71613191		-16(TTGTTGGGTAAT,+,0.00),70(GGGTTTCAAAAT,+,0.00)	NA	-16
chr10	78296355	78296729	chr1	75180375	75180575	chr11	70743768	70744137		chr8	128484718	128484918		15(AAGTTGCTCAAC,+,0.00),17(GTTGCTCAACTG,-,0.00)	NA	15
chr10	78371726	78372307	chr1	75191920	75192290	chr11	71004450	71004832		chr12	99282611	99282811	37(CTTGAGAGGC,-,0.00)	22(ATTGGGAAATCG,-,0.00)	37	22
chr10	79780138	79781073	chr1	75208981	75209191	chr11	72082699	72082970		chr13	3908340	3908540	50(CTGAAGTAGC,-,0.00)	-90(TTATTGCCTAAG,+,0.00)	50	-90
chr10	79986822	79987359	chr1	75219119	75219432	chr11	72397173	72397375		chr8	27168244	27168444	45(CACAAGTGGC,-,0.00)		45	NA
chr10	80035628	80036183	chr1	75236112	75236596	chr11	72582091	72582395		chr6	145330223	145330423	10(GCCTCTTGAG,+,0.00)	-14(GTGACGCAATGA,-,0.00)	10	-14
chr10	80433611	80434324	chr1	75251714	75251927	chr11	72795966	72796313		chr11	119945430	119945630	6(ATCACTTCAG,+,0.00)		6	NA
chr10	80503477	80503970	chr1	75398757	75398998	chr11	72807635	72807898		chr12	75850334	75850534		-11(TTGTTGTGAAAT,+,0.00),-9(GTTGTGAAATCC,-,0.00)	NA	-11
chr10	80571605	80571778	chr1	75399923	75400212	chr11	72917601	72918069		chr1	62953106	62953306	31(GTGAAGTGGC,-,0.00),38(GGCTCTCAAC,+,0.00)	-15(GAGTTGCAACAT,+,0.00)	31	-15
chr10	80702560	80702784	chr1	75435787	75436039	chr11	74959553	74959862		chr14	122903093	122903293			NA	NA
chr10	80826208	80826647	chr1	75449992	75450196	chr11	75001649	75001912		chr15	84679852	84680052	-6(GTTGAGTGGC,-,0.00)	-20(CCATTTCACAAT,+,0.00),-18(ATTTCACAATAG,-,0.00)	-6	-20
chr10	81014834	81015227	chr1	75477179	75477395	chr11	75051971	75052212		chr14	99190486	99190686	-82(CTTGAGTAGT,-,0.00),-10(CTTAAGGGCT,-,0.00),27(CCCTCTTGAA,+,0.00)	-35(AGATTGCAAAAT,+,0.00)	-82	-35
chr10	81167611	81168131	chr1	75479135	75479613	chr11	75072805	75073208		chr16	33676297	33676497	14(GCCCCTTGAC,+,0.00),69(GTGGAGTGGC,-,0.00)	-13(CTATTGCACCAC,+,0.00)	14	-13
chr10	81268015	81268289	chr1	75487676	75487895	chr11	75422513	75422751		chr1	87023579	87023779	60(CCTAAGAGCC,-,0.00)		60	NA
chr10	83242191	83242587	chr1	75495242	75495473	chr11	75571287	75571617		chr4	40908542	40908742			NA	NA
chr10	83637384	83637746	chr1	75579556	75579809	chr11	76146279	76146545		chr19	44194091	44194291		89(AGGTTGAGAAAT,+,0.00)	NA	89
chr10	83637828	83638067	chr1	75652621	75652885	chr11	76292494	76292780		chr4	144896466	144896666	5(GTTAAGTAGG,-,0.00)		5	NA
chr10	83836333	83836738	chr1	75930520	75930698	chr11	76506871	76507049		chr9	75547153	75547353			NA	NA
chr10	84365475	84365935	chr1	76030642	76030989	chr11	76763443	76763666		chr19	23134930	23135130			NA	NA
chr10	84412381	84412768	chr1	76031232	76031531	chr11	77372294	77372521		chr4	85513501	85513701	60(TTGAAGTGGA,-,0.00)	18(AGATTGCAACAG,+,0.00)	60	18
chr10	84880192	84880541	chr1	76031906	76032241	chr11	78364140	78364428		chr13	40168861	40169061	-67(GATTCTTAAG,+,0.00),-63(CTTAAGTAGT,-,0.00),23(GTTGAGTGTT,-,0.00)	6(GTTATGCAACAC,-,0.00)	-67	6
chr10	85183731	85183950	chr1	76032665	76032991	chr11	78422867	78423066		chr8	36187073	36187273		-24(GTTGGGCAATGT,-,0.00),48(ACATTGCAAAAC,+,0.00)	NA	-24
chr10	85590112	85590394	chr1	76038927	76039349	chr11	78437231	78437542		chr12	73868654	73868854	2(CACACTTAAA,+,0.00),14(CACAAGAGCT,-,0.00)	-9(GTGTTGTGTAAC,+,0.00),-7(GTTGTGTAACAC,-,0.00)	2	-9
chr10	86225542	86225759	chr1	76041344	76041609	chr11	78791545	78791857		chr13	46203817	46204017	-50(CTTAAGGAGT,-,0.00)	19(ATATTGCATAAT,+,0.00),21(ATTGCATAATAA,-,0.00)	-50	19
chr10	86281216	86281736	chr1	76136880	76137080	chr11	79287566	79287815		chr5	140498302	140498502	-68(CTGAAGTGGC,-,0.00)	-4(GCATTACACAAG,+,0.00)	-68	-4
chr10	86290293	86290887	chr1	76194948	76195131	chr11	79719157	79719393		chr4	142174132	142174332	-46(CTCAAGAGCC,-,0.00),-3(CACAAGGGCT,-,0.00),15(AGCCCTTGAG,+,0.00)	-9(TCATTGCACAAG,+,0.00)	-46	-9
chr10	86310611	86310807	chr1	76321288	76321577	chr11	79878174	79878495		chr19	34631461	34631661			NA	NA
chr10	86339542	86340021	chr1	76923686	76923902	chr11	80303263	80303544		chr2	154437760	154437960	44(GCCTCTTGAG,+,0.00),48(CTTGAGAGCT,-,0.00),76(TGCTCTTCAG,+,0.00)	23(GTTGTGCAAGGA,-,0.00)	44	23
chr10	86343421	86343641	chr1	77058369	77058602	chr11	80778314	80778561		chr2	6149905	6150105		-13(GTGATGCAACCC,-,0.00)	NA	-13
chr10	88304340	88304601	chr1	77442106	77442323	chr11	80853010	80853332		chr16	33239682	33239882	-20(TTGAAGTGGA,-,0.00)	-4(GTTGTGAAACTA,-,0.00)	-20	-4
chr10	88335085	88335853	chr1	77514960	77515358	chr11	82870212	82870385		chr16	87612486	87612686	-34(AACACTTGGG,+,0.00)	67(CTTACGTAAGAT,-,0.00)	-34	67
chr10	88349745	88350168	chr1	77516197	77516575	chr11	83878650	83878904		chr19	44286204	44286404	-68(CATACTTGAG,+,0.00)		-68	NA
chr10	88351545	88352082	chr1	77532248	77532494	chr11	83922726	83922973		chr2	132046704	132046904		7(GTGGTGCAATAT,-,0.00)	NA	7
chr10	88352441	88352988	chr1	77538586	77538974	chr11	84053818	84054084		chr3	66330981	66331181	-76(CTGAAGGGTT,-,0.00)		-76	NA
chr10	88354705	88355062	chr1	77998768	77999244	chr11	84168910	84169143		chr7	29257466	29257666			NA	NA
chr10	88380105	88380452	chr1	78008788	78008998	chr11	84522609	84522990		chr8	128446754	128446954	47(AGCACTTCAC,+,0.00)		47	NA
chr10	88383463	88383918	chr1	78254088	78254279	chr11	84869597	84869906		chr1	174907743	174907943	15(TGCACTTGTG,+,0.00)	-81(GTTATGAAACAG,-,0.00)	15	-81
chr10	88385904	88386121	chr1	78291902	78292325	chr11	85164148	85164328		chr8	31150217	31150417			NA	NA
chr10	88504057	88504751	chr1	78322544	78322765	chr11	85181795	85182073		chr2	30472079	30472279	10(TTGAAGTGTT,-,0.00)		10	NA
chr10	88645163	88645390	chr1	78340597	78340863	chr11	85275199	85275486		chr13	3766008	3766208			NA	NA
chr10	88793585	88794148	chr1	78422794	78422992	chr11	85695952	85696166		chr6	145499642	145499842			NA	NA
chr10	89458756	89459084	chr1	78488760	78489301	chr11	85778021	85778270		chr8	80120550	80120750	41(CTGAAGAGGG,-,0.00)	24(CTGTTACATCAT,+,0.00)	41	24
chr10	89751159	89751432	chr1	78634548	78634764	chr11	86516725	86516969		chr13	45657293	45657493	-13(CTGGAGTGGT,-,0.00)	-5(GTTTTGCAACAC,-,0.00)	-13	-5
chr10	91953140	91953448	chr1	78656448	78656806	chr11	86680131	86680326		chr7	89267588	89267788			NA	NA
chr10	92166081	92166400	chr1	78657677	78657882	chr11	86680817	86681032		chr8	94965029	94965229		-44(TGGTTGCACAAG,+,0.00)	NA	-44
chr10	93421979	93422372	chr1	78671404	78671608	chr11	87086663	87086965		chr13	59510028	59510228	54(GCCTCTTCAG,+,0.00),91(ACCCCTTCAC,+,0.00)	36(CTGTTGCATCAC,+,0.00)	54	36
chr10	93435593	93435909	chr1	79439910	79440193	chr11	87423035	87423316		chr8	45311132	45311332			NA	NA
chr10	93691364	93691740	chr1	79602494	79602675	chr11	87639338	87639524		chr10	59263099	59263299		-13(TGATTGCAAAAT,+,0.00),-11(ATTGCAAAATAG,-,0.00)	NA	-13
chr10	94104245	94104454	chr1	79655005	79655248	chr11	87666711	87666937		chr15	55906739	55906939	-8(AGCCCTCGAC,+,0.00),75(GCCAAGTGCT,-,0.00)	29(CAGTTGCAAAAC,+,0.00)	-8	29
chr10	94574888	94575098	chr1	79671906	79672275	chr11	88154357	88154632		chr2	91350229	91350429			NA	NA
chr10	94792447	94793212	chr1	79678176	79678430	chr11	88356955	88357199		chr17	84477264	84477464		-47(CTTATGCAATCA,-,0.00),22(GTTGTGCAAGCT,-,0.00)	NA	-47
chr10	95075087	95075637	chr1	79697213	79697721	chr11	88505094	88505286		chr6	72277161	72277361	35(CTGAAGAGTC,-,0.00),49(CTGGAGAGGT,-,0.00)		35	NA
chr10	95151116	95151296	chr1	79751234	79751536	chr11	88884403	88884656		chr2	160645884	160646084		13(CTGTTACACAAC,+,0.00),15(GTTACACAACTG,-,0.00)	NA	13
chr10	95302276	95302492	chr1	79752117	79752291	chr11	89192659	89193125		chr9	82974142	82974342	-24(GCCACTTCGG,+,0.00)	-42(TTCTTGTGAAAT,+,0.00)	-24	-42
chr10	95322427	95322613	chr1	79752744	79753064	chr11	89230678	89230864		chr3	52881251	52881451	75(TCCACTCCAG,+,0.00)	-8(ACATTGCATAAC,+,0.00)	75	-8
chr10	95361153	95361741	chr1	79761545	79761975	chr11	89492507	89492760		chr6	99632620	99632820	75(GTTAAGAGCC,-,0.00)	0(AGGTTGCATAAT,+,0.00)	75	0
chr10	95385798	95386116	chr1	79775897	79776176	chr11	90132550	90132928		chr2	104354253	104354453	-20(AATACTTGAA,+,0.00)	12(TGATTGAGAAAC,+,0.00)	-20	12
chr10	95388615	95389064	chr1	79921376	79921565	chr11	90240650	90241030		chr4	134481047	134481247		64(CTCTTGCCTAAC,+,0.00)	NA	64
chr10	95417847	95418206	chr1	80278822	80279090	chr11	94329320	94329729		chr2	103516553	103516753		-70(ATTATGTAATCC,-,0.00),-30(TGGTTGCTCAAT,+,0.00),-28(GTTGCTCAATGA,-,0.00),76(GGATTGCCAAAT,+,0.00)	NA	-70
chr10	95419778	95420015	chr1	80305669	80305904	chr11	94330578	94331003		chr11	106892854	106893054	-11(ACCACTCCAC,+,0.00),3(ACCACTCAAG,+,0.00),7(CTCAAGTGTG,-,0.00)	33(CTTGTGAAATCA,-,0.00)	-11	33
chr10	95420327	95420590	chr1	80339574	80339781	chr11	94575072	94575296		chr5	89277788	89277988			NA	NA
chr10	95526760	95527102	chr1	80340563	80341372	chr11	94915722	94916004		chr15	77276972	77277172		70(CAGTTGCAACAT,+,0.00)	NA	70
chr10	95577661	95577873	chr1	80408671	80408883	chr11	94978923	94979321		chr5	66166260	66166460	53(AGTCCTTGAG,+,0.00)	4(ACATTACGAAAT,+,0.00),6(ATTACGAAATGA,-,0.00)	53	4
chr10	95773586	95773866	chr1	80418240	80418415	chr11	95146146	95146442		chr11	98905191	98905391	-63(GTTAAGTGAT,-,0.00),8(CTCGAGTATT,-,0.00)		-63	NA
chr10	95778620	95778954	chr1	81681440	81681640	chr11	95844711	95844987		chr11	116014888	116015088	-92(GTTGAGTGGA,-,0.00),52(ATTAAGTGTT,-,0.00)		-92	NA
chr10	95779817	95780196	chr1	81900928	81901122	chr11	95859152	95859405		chr4	97730145	97730345	-100(TCCCCTTGAC,+,0.00),-93(GACAAGTGTT,-,0.00),-62(GTGAAGTGCA,-,0.00),65(AACACTCAAG,+,0.00)	-14(CTTGTGTAATAT,-,0.00)	-100	-14
chr10	96074342	96074841	chr1	81974428	81974653	chr11	96974805	96975171		chr7	118937569	118937769		-16(TGGTTGCACAAT,+,0.00),-14(GTTGCACAATGT,-,0.00)	NA	-16
chr10	96337854	96338577	chr1	82275961	82276179	chr11	97676137	97676374		chr1	151920490	151920690	-30(TCCTCTTCAG,+,0.00),-21(GTCAAGTGGT,-,0.00)	15(GTTTTGCAATTT,-,0.00)	-30	15
chr10	96338709	96338949	chr1	82283232	82283427	chr11	97702371	97702790		chr3	116357981	116358181	-60(AACTCTTGAG,+,0.00)	-78(TGATTGCAAAAT,+,0.00),-76(ATTGCAAAATAC,-,0.00)	-60	-78
chr10	96493794	96494117	chr1	82290912	82291237	chr11	97714890	97715134		chr5	120588940	120589140		10(GAGTTGCTTAAC,+,0.00)	NA	10
chr10	96643928	96644238	chr1	82291341	82291749	chr11	97997373	97997655		chr9	110790630	110790830	-77(CTTAAGTATC,-,0.00),-27(TTCAAGTGTA,-,0.00),69(CTCAAGGGCC,-,0.00)	10(GAGTTGAGCAAC,+,0.00),12(GTTGAGCAACTA,-,0.00)	-77	10
chr10	98538768	98539011	chr1	82292729	82292998	chr11	98095303	98095517		chr7	142286020	142286220			NA	NA
chr10	98699569	98699872	chr1	82316504	82316802	chr11	98223303	98223495		chr6	56785361	56785561	-84(ACTACTTCAG,+,0.00)		-84	NA
chr10	98750117	98750435	chr1	82429071	82429494	chr11	98468387	98468630		chrX	142778733	142778933	-83(CACAAGTGCA,-,0.00),65(CACACTTAAC,+,0.00)		-83	NA
chr10	99228408	99228583	chr1	82577777	82578229	chr11	98708652	98709033		chr9	16484746	16484946	-70(AGTACTTGAA,+,0.00),33(CACAAGTGCA,-,0.00)	-89(ATTATACAACAA,-,0.00),-3(CAATTGCATCAT,+,0.00)	-70	-89
chr10	99431222	99431564	chr1	82603207	82603554	chr11	98795041	98795281		chr15	10818250	10818450	-35(CTGAAGGGGC,-,0.00)	-6(GTGTTGCCAAAG,+,0.00)	-35	-6
chr10	99441962	99442308	chr1	82724675	82725249	chr11	99404087	99404392		chr5	125475538	125475738		19(AAGTTGTGCAAT,+,0.00),21(GTTGTGCAATAA,-,0.00)	NA	19
chr10	102763703	102764027	chr1	82759657	82759846	chr11	99406200	99406544		chr10	95322424	95322624		12(TGGTTGCAACAC,+,0.00)	NA	12
chr10	104028127	104028441	chr1	82783377	82784049	chr11	99493061	99493375		chr3	104361906	104362106	18(CGCACTTAAA,+,0.00)		18	NA
chr10	106273414	106273722	chr1	82785652	82785916	chr11	100072919	100073150		chrX	169794853	169795053	-43(GCCACTTAAC,+,0.00),15(AGTTCTTCAG,+,0.00)	66(TAATTGCATCAC,+,0.00)	-43	66
chr10	107123666	107123839	chr1	82839299	82839499	chr11	100457255	100457520		chr11	46335839	46336039	-81(TACCCTTAAG,+,0.00),20(GACACTCAAC,+,0.00)		-81	NA
chr10	107323820	107324070	chr1	82930610	82930797	chr11	100528883	100529167		chr17	72828367	72828567	-57(GTCAAGAGCC,-,0.00),-22(CCTAAGTGCT,-,0.00)		-57	NA
chr10	107467860	107468220	chr1	82942567	82942817	chr11	100979932	100980143		chr3	152122132	152122332	-84(TTCAAGAGTC,-,0.00)	-2(ATTGTGAAAGCT,-,0.00)	-84	-2
chr10	108071500	108071758	chr1	83084780	83085074	chr11	101053265	101053494		chr2	137225337	137225537		-13(TAATTGCACAAG,+,0.00),-11(ATTGCACAAGCA,-,0.00)	NA	-13
chr10	108299840	108300258	chr1	83137866	83138088	chr11	101302173	101302441		chr18	5139143	5139343		-1(CTTGCTCAACAC,-,0.00)	NA	-1
chr10	108408102	108408467	chr1	83186882	83187148	chr11	101878806	101879128		chr9	79718606	79718806		-6(CGGTTACGAAAC,+,0.00),-4(GTTACGAAACGC,-,0.00)	NA	-6
chr10	111165702	111165991	chr1	83345523	83345801	chr11	102246331	102246665		chr19	5612105	5612305	-43(TGCTCTTAAC,+,0.00),19(TGCTCTTAAC,+,0.00)	0(CTTATGCAAGAG,-,0.00)	-43	0
chr10	111534572	111535152	chr1	83346599	83346772	chr11	103136989	103137206		chr4	33261297	33261497		-3(GAATTGCAACAC,+,0.00)	NA	-3
chr10	111558292	111558534	chr1	83801883	83802060	chr11	103144597	103144784		chr10	115263257	115263457		11(CTATTGGGAAAT,+,0.00),13(ATTGGGAAATCA,-,0.00)	NA	11
chr10	111575982	111576407	chr1	84419455	84419693	chr11	103217794	103218004		chr16	48799536	48799736	-26(CATACTTGAC,+,0.00),9(GTCAAGTACA,-,0.00)	-16(ATTTTGAAATTG,-,0.00),40(ATTAGGCAATTT,-,0.00)	-26	-16
chr10	111672764	111673322	chr1	84737069	84737503	chr11	103400003	103400240		chr8	88357360	88357560			NA	NA
chr10	111960568	111960831	chr1	84829387	84829586	chr11	104289279	104289529		chr14	120379841	120380041	58(GTTGAGTGGA,-,0.00)		58	NA
chr10	112160304	112160547	chr1	84839253	84839730	chr11	105311593	105311834		chr15	85974252	85974452	47(GGCTCTTAAA,+,0.00),64(AGTACTTCAG,+,0.00)		47	NA
chr10	115263107	115263433	chr1	84877644	84877876	chr11	105549407	105549721		chr7	139293483	139293683		-21(GTATTGCAACAT,+,0.00)	NA	-21
chr10	115311292	115311527	chr1	85736598	85736786	chr11	105572082	105572358		chr7	19631121	19631321	78(GACTCTTGAC,+,0.00)	-13(CAATTATGCAAT,+,0.00),-11(ATTATGCAATTC,-,0.00)	78	-13
chr10	115383636	115383870	chr1	85740965	85741207	chr11	105587968	105588231		chr15	36733121	36733321		9(GTTGTGTAACTA,-,0.00)	NA	9
chr10	115384757	115385044	chr1	85816685	85816881	chr11	105590423	105590763		chr13	75875888	75876088	-100(GACACTTGTC,+,0.00),29(CTGAAGTGTC,-,0.00)	-20(GTATTGTGTAAC,+,0.00),-18(ATTGTGTAACCT,-,0.00)	-100	-20
chr10	116701326	116701639	chr1	85829028	85829414	chr11	106058053	106058303		chr6	113690528	113690728	-42(CTTGAGGGCC,-,0.00)	-11(GTTAAGCAAGAG,-,0.00)	-42	-11
chr10	116949470	116949710	chr1	85839546	85839746	chr11	106216316	106216583		chr8	47902772	47902972	-33(CTCAAGAGCT,-,0.00),29(CTGAAGGGCT,-,0.00)	-58(GTTATGTAATAT,-,0.00)	-33	-58
chr10	117145573	117146130	chr1	85894405	85894604	chr11	106268463	106268732		chr1	82641660	82641860		4(ATGTTGCTAAAC,+,0.00)	NA	4
chr10	117233581	117234305	chr1	85895380	85895701	chr11	106291838	106292162		chr19	55198149	55198349	28(CTTGAGAGCT,-,0.00)	-90(GTTTCTCAATAG,-,0.00),6(GTGTTGCAACAG,+,0.00),6(GTGTTGCAACAG,-,0.00)	28	-90
chr10	117235860	117236473	chr1	86007861	86008070	chr11	106482978	106483236		chr6	82872065	82872265		-49(CTTATGCAAGCA,-,0.00)	NA	-49
chr10	117301546	117301907	chr1	86059441	86059774	chr11	106580514	106580781		chr1	77227127	77227327			NA	NA
chr10	117307151	117307370	chr1	86064237	86064556	chr11	106663109	106663302		chr4	87428411	87428611	3(CTCAAGAGGA,-,0.00),23(CGCTCTTGAC,+,0.00),42(CCCTCTTAAC,+,0.00)		3	NA
chr10	117320474	117321190	chr1	86154543	86154846	chr11	106787823	106788082		chr14	11775348	11775548		-17(CGGTTGTGTAAT,+,0.00),-15(GTTGTGTAATCC,-,0.00)	NA	-17
chr10	117455533	117456275	chr1	86182054	86182328	chr11	107012297	107012518		chr9	69442678	69442878	81(GACACTTGTG,+,0.00)	-41(AGGTTGTGCAAT,+,0.00),-39(GTTGTGCAATAA,-,0.00)	81	-41
chr10	117604802	117605198	chr1	86339477	86339703	chr11	107113126	107113389		chr17	11048346	11048546			NA	NA
chr10	117649897	117650365	chr1	86358928	86359691	chr11	107124458	107124734		chr15	100679074	100679274		-19(CGCTTGCACAAC,+,0.00)	NA	-19
chr10	117709477	117709728	chr1	86381191	86381364	chr11	107520725	107521069		chr2	79270164	79270364		-13(CTTGGGCAACAC,-,0.00)	NA	-13
chr10	117764633	117764937	chr1	86389430	86389606	chr11	107575132	107575381		chr17	86526031	86526231			NA	NA
chr10	118993892	118994264	chr1	86430003	86430221	chr11	107651583	107651791		chr3	125692876	125693076	19(GGTCCTTGAG,+,0.00)	-20(TGGTTGAGCAAT,+,0.00),-18(GTTGAGCAATCG,-,0.00)	19	-20
chr10	119010684	119011263	chr1	86434423	86434731	chr11	108330942	108331234		chr10	94792489	94792689		7(ATGTTGCAACAC,+,0.00),7(ATGTTGCAACAC,-,0.00)	NA	7
chr10	119014793	119015091	chr1	86435570	86435802	chr11	108857888	108858320		chr10	59857219	59857419	-95(AGCACTTGGG,+,0.00)		-95	NA
chr10	119048659	119048990	chr1	86437733	86438111	chr11	109706101	109706379		chr3	108289601	108289801	1(CTCAAGAACC,-,0.00),9(CCCACTTGTG,+,0.00)		1	NA
chr10	119160322	119160532	chr1	86440540	86440885	chr11	111101766	111102101		chr7	79300354	79300554		-4(GGATTGTGAAAC,+,0.00),-2(ATTGTGAAACTG,-,0.00)	NA	-4
chr10	119721938	119722227	chr1	86441874	86442047	chr11	111444825	111445139		chr6	67161780	67161980	-37(AACACTTGTA,+,0.00)		-37	NA
chr10	120848641	120848976	chr1	86472467	86472873	chr11	111989827	111990266		chr3	95588646	95588846		-31(TGATTGGGTAAT,+,0.00),-29(ATTGGGTAATTT,-,0.00)	NA	-31
chr10	120893932	120894188	chr1	86481539	86481743	chr11	113089206	113089454		chr7	129759904	129760104	-28(CTGAAGTGCA,-,0.00)	-53(TTCTTGCAAAAG,+,0.00)	-28	-53
chr10	120914842	120915638	chr1	86487318	86487845	chr11	115596480	115596767		chr7	132419530	132419730	-91(AACACTTCAA,+,0.00)		-91	NA
chr10	121242702	121243061	chr1	86500000	86500179	chr11	115675633	115675807		chr12	79559576	79559776	-37(GCTTCTTAAC,+,0.00)		-37	NA
chr10	121247015	121247417	chr1	86501613	86501865	chr11	115692025	115692349		chr12	70873739	70873939	68(CTGAAGGGGT,-,0.00)		68	NA
chr10	121318417	121318801	chr1	86503396	86503651	chr11	115777041	115777325		chr2	115562448	115562648	-57(GTTAAGAGCA,-,0.00),-51(AGCACTTCAA,+,0.00),89(GCCACTTCAC,+,0.00)	-2(TTATTGCTTCAT,+,0.00)	-57	-2
chr10	121473706	121473913	chr1	86504077	86504646	chr11	115824276	115824568		chr19	29562254	29562454	-36(TACACTTGAA,+,0.00)		-36	NA
chr10	121500106	121500375	chr1	86525212	86526026	chr11	115902996	115903180		chr11	107723540	107723740	-70(CTCAAGAGGA,-,0.00),-22(AACACTCAAG,+,0.00)	-13(GTTGGGCAACAC,-,0.00)	-70	-13
chr10	121601275	121601564	chr1	86526229	86526786	chr11	116493829	116494086		chr2	77448993	77449193			NA	NA
chr10	121603637	121604152	chr1	86527892	86528364	chr11	116615711	116615998		chr16	45152106	45152306	-18(TGCACTCAAC,+,0.00),28(AGCACTTGAG,+,0.00),32(CTTGAGTGCT,-,0.00)	-27(ATTATGAAATGC,-,0.00)	-18	-27
chr10	121623751	121624093	chr1	86533449	86533831	chr11	116617666	116617900		chr10	25116149	25116349			NA	NA
chr10	121746799	121747098	chr1	86582257	86583012	chr11	116623292	116623578		chr19	4163261	4163461	20(GTCGAGTGGG,-,0.00)		20	NA
chr10	121750165	121750467	chr1	86590344	86590609	chr11	116633091	116633331		chr19	18774112	18774312	60(TTCAAGGGCC,-,0.00)		60	NA
chr10	121754206	121754655	chr1	86965051	86965245	chr11	116666672	116666942		chr1	78314044	78314244	-1(CTCAAGAGCC,-,0.00)	-36(TTATTGTGAAAG,+,0.00),-34(ATTGTGAAAGAC,-,0.00)	-1	-36
chr10	122894619	122895088	chr1	87028703	87029063	chr11	116682646	116682874		chr17	31703677	31703877		-31(GTCTTGTGCAAT,+,0.00),-29(CTTGTGCAATGC,-,0.00)	NA	-31
chr10	122900959	122901180	chr1	87035649	87036134	chr11	116853036	116853376		chr11	93431581	93431781	-38(AGCCCTTGAA,+,0.00)	18(TTATTGCACCAG,+,0.00)	-38	18
chr10	123921212	123921532	chr1	87187103	87187302	chr11	116869317	116869546		chr11	23665240	23665440			NA	NA
chr10	124119602	124119919	chr1	87213571	87214056	chr11	117018615	117018847		chr6	127392150	127392350	-69(CACACTTGAG,+,0.00)	55(GGATTACTCAAT,+,0.00),57(ATTACTCAATTC,-,0.00)	-69	55
chr10	124222100	124222381	chr1	87214218	87214589	chr11	117083528	117083796		chr13	37130698	37130898		3(GTGTTGCAATCC,-,0.00)	NA	3
chr10	125270161	125270679	chr1	87393834	87394098	chr11	117108586	117108921		chr15	62166069	62166269		-13(GTGTTGCTCAAT,+,0.00),-11(GTTGCTCAATGC,-,0.00)	NA	-13
chr10	125321484	125321967	chr1	87394590	87394980	chr11	117935722	117936058		chr8	120458139	120458339	-54(GTCAAGAACT,-,0.00),6(AATACTTGAG,+,0.00)		-54	NA
chr10	125322053	125322417	chr1	87397233	87397500	chr11	117949907	117950106		chr9	116187313	116187513	-99(GCCACTTGGG,+,0.00)		-99	NA
chr10	125389645	125389818	chr1	87434848	87435032	chr11	118280072	118280331		chr14	79488629	79488829	59(CTTAAGTGTT,-,0.00)		59	NA
chr10	125494547	125494848	chr1	87573789	87574151	chr11	118312273	118312452		chr8	61127566	61127766	-48(GTCAAGTATC,-,0.00),-16(GCCCCTTCAG,+,0.00)		-48	NA
chr10	125497690	125497924	chr1	87590016	87590296	chr11	119082236	119082522		chr8	107405969	107406169		-12(TTCTTGCATAAT,+,0.00)	NA	-12
chr10	126872300	126872621	chr1	87806648	87806842	chr11	119083465	119083716		chr13	34673477	34673677	-18(CTGGAGTGGT,-,0.00)		-18	NA
chr10	127070224	127070425	chr1	87850656	87850881	chr11	119087448	119087848		chr7	67242111	67242311		4(GCCTTGCGTAAC,+,0.00),6(CTTGCGTAACTT,-,0.00)	NA	4
chr10	127121056	127121315	chr1	87875076	87875406	chr11	119301065	119301236		chr11	55096820	55097020	-64(GCCCCTTCAC,+,0.00)	-8(GTATTGCTTAAG,+,0.00)	-64	-8
chr10	127138379	127138901	chr1	87879434	87879805	chr11	119387713	119387955		chr4	120556769	120556969	-46(AACTCTTAAG,+,0.00),-23(GGTCCTTGAG,+,0.00),33(AACCCTTGAG,+,0.00),60(GCCTCTCAAG,+,0.00)	12(GAATTACGACAC,+,0.00)	-46	12
chr10	127290398	127290826	chr1	87880255	87880661	chr11	119707353	119707657		chr3	88049612	88049812	-3(CTTAAGTACC,-,0.00),31(ACCTCTTAGC,+,0.00)		-3	NA
chr10	127311620	127311943	chr1	87881756	87882044	chr11	120248171	120248436		chr7	19956405	19956605	-79(AACACTTGGG,+,0.00)	-98(GTCTTGCCTAAT,+,0.00)	-79	-98
chr10	127666720	127667199	chr1	88008447	88008666	chr11	120518211	120518459		chr2	49812115	49812315			NA	NA
chr10	127881138	127881400	chr1	88025281	88025653	chr11	120630533	120630719		chr9	61310035	61310235		-13(CAGTTGTGCAAT,+,0.00),-11(GTTGTGCAATCT,-,0.00)	NA	-13
chr10	128145012	128145311	chr1	88055638	88055885	chr11	120643675	120644012		chr8	91134103	91134303		-4(CTTACGTAACAG,-,0.00)	NA	-4
chr10	128525802	128526345	chr1	88070944	88071335	chr11	120796405	120796610		chr1	36539355	36539555	-96(TTCAAGGGCA,-,0.00)		-96	NA
chr10	128548985	128549501	chr1	88103751	88104029	chr11	120821685	120821926		chr19	38399067	38399267		-79(ATGTTGAAATAT,-,0.00),-17(ATTATGCAATAC,-,0.00)	NA	-79
chr10	128747361	128747790	chr1	88121644	88121858	chr11	120991277	120991536		chr18	70644401	70644601			NA	NA
chr10	128821611	128821919	chr1	88126594	88126767	chr11	121680687	121680916		chr1	85799991	85800191	-57(TACACTTGAA,+,0.00),0(TTTAAGTAGT,-,0.00)	60(TACTTACAAAAT,+,0.00)	-57	60
chr10	128895400	128895768	chr1	88126925	88127206	chr12	3519028	3519308		chr3	121864729	121864929	-19(CTCAAGTGGT,-,0.00),6(AGCCCTCAAC,+,0.00)	-11(GTCTTGCAAAAC,+,0.00)	-19	-11
chr10	128980971	128981293	chr1	88135298	88135578	chr12	3582559	3582987		chr10	76447974	76448174		61(GCATTTCACAAC,+,0.00),63(ATTTCACAACAG,-,0.00)	NA	61
chr11	3302681	3303207	chr1	88145360	88145626	chr12	3606288	3606512		chr16	22511319	22511519	-28(GTCACTTGAG,+,0.00)	21(GGATTTCACAAG,+,0.00),23(ATTTCACAAGAA,-,0.00)	-28	21
chr11	3368998	3369321	chr1	88151152	88151458	chr12	3700576	3700807		chr19	56994772	56994972		-1(GCCTTGCGTAAC,+,0.00),1(CTTGCGTAACTG,-,0.00)	NA	-1
chr11	3566123	3566408	chr1	88428420	88428676	chr12	4386425	4386647		chr16	8784822	8785022			NA	NA
chr11	3894965	3895393	chr1	88431367	88431594	chr12	4463703	4464048		chr3	30999676	30999876			NA	NA
chr11	3931857	3932300	chr1	88437659	88438352	chr12	4678604	4678886		chr14	17089139	17089339		-13(AGATTACACAAT,+,0.00),-11(ATTACACAATGT,-,0.00)	NA	-13
chr11	4031064	4031896	chr1	88443368	88443745	chr12	5344507	5344752		chr18	79025274	79025474	-42(AGTACTTAAA,+,0.00),-28(AACACTTGAA,+,0.00),-7(ACCACTTCTC,+,0.00),77(GCCTCTTGTG,+,0.00)		-42	NA
chr11	4064656	4064989	chr1	88454726	88455015	chr12	8223126	8223328		chr13	105270839	105271039	-59(AACCCTTGAA,+,0.00),-30(ACCACTTGAG,+,0.00),-19(CTCAAGAGGA,-,0.00)		-59	NA
chr11	4141515	4141855	chr1	88456823	88457095	chr12	8572734	8573025		chr9	102656863	102657063	-34(CTCAAGTACC,-,0.00),-12(CTTAAGTGGC,-,0.00),12(GCCTCTTGGG,+,0.00)		-34	NA
chr11	4591901	4592158	chr1	88463328	88463847	chr12	8781157	8781404		chr13	28989195	28989395		0(GTTTCTCAACAG,-,0.00)	NA	0
chr11	4641179	4641661	chr1	88499394	88499713	chr12	8793875	8794142		chr3	94371815	94372015			NA	NA
chr11	4882778	4883289	chr1	88507830	88508259	chr12	9761160	9761380		chr7	97070926	97071126			NA	NA
chr11	5068426	5068763	chr1	88520888	88521267	chr12	9769782	9770017		chr6	47838970	47839170	-56(GTCAAGTGCC,-,0.00)	-2(TGGTTGTGTAAT,+,0.00),0(GTTGTGTAATTT,-,0.00)	-56	-2
chr11	5135976	5136185	chr1	88559798	88559997	chr12	10461496	10461771		chr12	21362775	21362975	-39(CATAAGAGGT,-,0.00)		-39	NA
chr11	5349458	5349908	chr1	88658410	88658602	chr12	12436457	12436770		chr14	46277639	46277839		-75(AAGTTGCACAAT,+,0.00),-73(GTTGCACAATCT,-,0.00)	NA	-75
chr11	5380274	5380676	chr1	88662817	88663048	chr12	12994234	12994540		chr18	36706956	36707156			NA	NA
chr11	5510083	5510293	chr1	88699311	88699693	chr12	13199625	13199843		chr5	102206963	102207163		11(ACATTGCGTAAT,+,0.00),13(ATTGCGTAATTT,-,0.00)	NA	11
chr11	5530151	5530473	chr1	88702094	88702284	chr12	14302052	14302309		chr15	99403384	99403584	-84(CCCAAGTGTT,-,0.00),3(CTGAAGTGCT,-,0.00)	-79(GTGTTGCAATTA,-,0.00)	-84	-79
chr11	5587964	5588237	chr1	88745296	88745586	chr12	15653330	15653842		chr3	101048077	101048277	-6(CCCACTTATG,+,0.00)	-2(CTTATGCAACTT,-,0.00)	-6	-2
chr11	5665015	5665333	chr1	88800444	88800788	chr12	15852833	15853134		chr9	123529399	123529599		-19(CCATTGCGCCAC,+,0.00)	NA	-19
chr11	5785455	5786026	chr1	88877436	88877708	chr12	16042286	16042782		chr6	31217653	31217853		24(ATGGCGAAATAG,-,0.00)	NA	24
chr11	5879144	5879317	chr1	89015472	89015745	chr12	16582542	16582797		chr5	90579583	90579783	-79(CTCAAGAAGA,-,0.00),-43(CTTAAGAGTC,-,0.00),79(CACGAGTGCT,-,0.00)	-4(ATGTTGCAAGCT,-,0.00)	-79	-4
chr11	5919704	5919931	chr1	89065882	89066221	chr12	16722314	16722530		chr5	47508873	47509073			NA	NA
chr11	6598586	6598805	chr1	89069908	89070412	chr12	16850933	16851114		chrX	47478021	47478221			NA	NA
chr11	8236136	8236387	chr1	89092537	89093089	chr12	16912615	16912988		chr14	76951489	76951689			NA	NA
chr11	8263119	8263411	chr1	89108346	89108649	chr12	17308347	17308625		chr5	52717171	52717371	-36(GGCACTTGGC,+,0.00),-25(GGCACTTGAG,+,0.00)	40(CTGTTGCTCAAC,+,0.00),42(GTTGCTCAACTC,-,0.00)	-36	40
chr11	8503584	8504125	chr1	89111260	89111456	chr12	21316891	21317167		chr4	123647305	123647505		-22(AAATTTCGAAAT,+,0.00),-20(ATTTCGAAATAC,-,0.00)	NA	-22
chr11	9666802	9667265	chr1	89121466	89121728	chr12	21426527	21426914		chr4	48549787	48549987		-9(ATTAAGCAACAA,-,0.00)	NA	-9
chr11	11686116	11686405	chr1	89122411	89122679	chr12	24600790	24601069		chr4	116048200	116048400	-94(AGCACTTGGG,+,0.00),-29(AGCTCTTCAG,+,0.00)		-94	NA
chr11	11835419	11835641	chr1	89124066	89124485	chr12	24653139	24653346		chr17	27793344	27793544	-52(AGCCCTTCAG,+,0.00)		-52	NA
chr11	11949038	11949238	chr1	89136190	89136363	chr12	25059187	25059410		chr2	147009225	147009425	-83(AACACTTATC,+,0.00),-65(TGTTCTTGAG,+,0.00)	-20(ATGATGCAACAC,-,0.00)	-83	-20
chr11	12198939	12199262	chr1	89192952	89193204	chr12	25267370	25267578		chr2	73056216	73056416	-2(AGCTCTTAAG,+,0.00)		-2	NA
chr11	12234940	12235117	chr1	89516160	89516444	chr12	25369336	25369577		chr18	84600693	84600893		-63(ATTACTCAACAG,-,0.00),-25(TGGTTGTGAAAT,+,0.00),-23(GTTGTGAAATCT,-,0.00)	NA	-63
chr11	12320582	12320785	chr1	89516737	89516933	chr12	25816270	25816574		chr3	21813588	21813788	-69(AACTCTCAAC,+,0.00)		-69	NA
chr11	12421237	12421498	chr1	89646434	89646694	chr12	26316259	26316674		chr17	65643304	65643504		5(GTTATGAAATAG,-,0.00)	NA	5
chr11	16951165	16951469	chr1	89676546	89676789	chr12	26390966	26391543		chr2	119427611	119427811	8(TTCAAGTGCC,-,0.00)	-20(CTATTTCCAAAT,+,0.00),-10(ATATTGCCACAT,+,0.00)	8	-20
chr11	17853951	17854150	chr1	89717119	89717404	chr12	28804774	28805072		chr11	44537626	44537826	2(ACTACTTAAG,+,0.00),6(CTTAAGAGGC,-,0.00)		2	NA
chr11	19920257	19920519	chr1	89718570	89719332	chr12	30606775	30607042		chr7	144755593	144755793	62(CTGGAGTGCT,-,0.00)	34(AGATTACCTAAT,+,0.00)	62	34
chr11	19961222	19961395	chr1	89769603	89769820	chr12	30628489	30628750		chr13	94132563	94132763		-37(ATTTTGAAATTG,-,0.00),-2(TGATTGCACAAC,+,0.00),0(ATTGCACAACAT,-,0.00),65(CAGTTGAGTAAT,+,0.00)	NA	-37
chr11	19990846	19991022	chr1	90297174	90297350	chr12	31168317	31168570		chr11	78348046	78348246			NA	NA
chr11	20200952	20201580	chr1	90297847	90298140	chr12	31219553	31219794		chr12	32846708	32846908	-14(ACCTCTTGAA,+,0.00),3(TTCAAGTGCA,-,0.00)		-14	NA
chr11	20284577	20284838	chr1	90603239	90603483	chr12	31283238	31283413		chr11	116247865	116248065	69(GATTCTTAAC,+,0.00)	10(TAGTTGCCCAAC,+,0.00),12(GTTGCCCAACAC,-,0.00)	69	10
chr11	20651304	20651486	chr1	90914818	90915617	chr12	31501524	31501713		chr18	11496506	11496706	78(AGCTCTTGAA,+,0.00),83(TTGAAGTGCT,-,0.00)	-8(CTATTGCACAAT,+,0.00),-6(ATTGCACAATCT,-,0.00)	78	-8
chr11	20701809	20702029	chr1	90927366	90927730	chr12	31949371	31949612		chr16	19760043	19760243	79(CTGGAGTGGA,-,0.00)		79	NA
chr11	21080115	21080498	chr1	90951740	90952015	chr12	32287777	32288000		chr3	27871477	27871677			NA	NA
chr11	21402913	21403152	chr1	90967732	90967927	chr12	32291167	32291447		chr5	118471734	118471934		53(GTCTTGCTTAAT,+,0.00)	NA	53
chr11	21571737	21572433	chr1	90969528	90969802	chr12	32482797	32482979		chr1	194117744	194117944		-31(CTGTTACACAAT,+,0.00),-29(GTTACACAATCT,-,0.00),37(GGGTTGTGTAAC,+,0.00),39(GTTGTGTAACTG,-,0.00)	NA	-31
chr11	22155497	22155697	chr1	90973289	90973573	chr12	32488236	32488495		chr15	3995886	3996086			NA	NA
chr11	22501265	22501438	chr1	91022618	91022949	chr12	32890444	32890845		chr5	92496053	92496253			NA	NA
chr11	22638236	22638426	chr1	91024056	91024249	chr12	32944056	32944313		chr7	44593765	44593965		-19(GGGTTACGCAAG,+,0.00),-17(GTTACGCAAGTT,-,0.00)	NA	-19
chr11	22847738	22848175	chr1	91044243	91045069	chr12	33000572	33000746		chrX	11899113	11899313	52(GCCAAGTGGC,-,0.00)	4(AGATTGAGCAAT,+,0.00),6(ATTGAGCAATTT,-,0.00)	52	4
chr11	23209819	23210139	chr1	91052980	91053500	chr12	33280800	33281100		chr11	46314507	46314707	-23(CTGAAGAGCA,-,0.00)	-36(GTTTTGCAACCA,-,0.00),80(GAATTACATAAG,+,0.00)	-23	-36
chr11	23298290	23298736	chr1	91053754	91054407	chr12	33301987	33302266		chr12	83926185	83926385		-10(AGATTGCTCAAG,+,0.00)	NA	-10
chr11	23665232	23665530	chr1	91054809	91055203	chr12	33344813	33345114		chr5	54612689	54612889	-21(AGTACTTGAC,+,0.00)	-5(TAGTTACACAAC,+,0.00)	-21	-5
chr11	23672334	23672838	chr1	91086746	91087166	chr12	35249184	35249433		chr5	151410048	151410248		48(CTATTGCAACAT,+,0.00)	NA	48
chr11	24569775	24570079	chr1	91181207	91181604	chr12	37241236	37241596		chr14	57041533	57041733	-30(TACTCTTGAC,+,0.00),46(TGCACTTCAA,+,0.00)		-30	NA
chr11	28833799	28834207	chr1	91211292	91211489	chr12	40281944	40282190		chrX	142516659	142516859		-52(ATATTGCACAAC,+,0.00),-50(ATTGCACAACAG,-,0.00)	NA	-52
chr11	28954883	28955612	chr1	91231903	91232092	chr12	50954067	50954347		chr8	124201895	124202095		-94(GTGTTGCGTAAT,+,0.00),-92(GTTGCGTAATCG,-,0.00),11(GGATTGTAAAAC,+,0.00)	NA	-94
chr11	30243419	30244111	chr1	91239185	91239414	chr12	51865745	51866044		chr1	164521571	164521771			NA	NA
chr11	30269545	30269863	chr1	91250053	91250403	chr12	52835539	52835770		chr5	66105996	66106196			NA	NA
chr11	31617307	31617580	chr1	91298160	91298390	chr12	53973422	53973705		chr1	182254038	182254238	64(CTGAAGTGTG,-,0.00)		64	NA
chr11	31740337	31740769	chr1	91405288	91405677	chr12	54098917	54099187		chr15	38177267	38177467	-81(CCCAAGTGTT,-,0.00),2(CTTGAGAGCT,-,0.00)	-10(CTTGTGAAATAA,-,0.00)	-81	-10
chr11	31821900	31822384	chr1	91413186	91413433	chr12	54385495	54385768		chr1	126829057	126829257			NA	NA
chr11	31824944	31825249	chr1	91428683	91428927	chr12	54405186	54405417		chr11	118290249	118290449		-9(ATGACGCAAGCG,-,0.00)	NA	-9
chr11	32267617	32268119	chr1	91442510	91442916	chr12	54453528	54453809		chr17	13867324	13867524		73(GGGTTGCATAAG,+,0.00)	NA	73
chr11	32600359	32600725	chr1	91448630	91449029	chr12	54696839	54697164		chr4	53487313	53487513	-57(TCCTCTTAAA,+,0.00)		-57	NA
chr11	32647321	32647574	chr1	91454407	91454666	chr12	55437053	55437361		chr1	151706256	151706456			NA	NA
chr11	33398757	33399055	chr1	91457172	91457545	chr12	56415478	56415729		chr7	126625470	126625670		2(CTGATGCAATCT,-,0.00)	NA	2
chr11	33454146	33454427	chr1	91459285	91459876	chr12	57410071	57410328		chr18	5817797	5817997	-37(GTGAAGGGCC,-,0.00),87(GCCCCTTGAC,+,0.00)	-10(ATTATGCAATTT,-,0.00)	-37	-10
chr11	33603219	33603871	chr1	91465332	91465702	chr12	57528360	57528679		chr1	74773113	74773313			NA	NA
chr11	33660066	33660546	chr1	91483355	91483567	chr12	59130146	59130552		chr19	7182636	7182836			NA	NA
chr11	33744307	33744753	chr1	91494395	91494709	chr12	59235210	59235546		chr7	114292449	114292649	-71(TTTAAGAGCA,-,0.00)	-38(AAATTTCACAAT,+,0.00),-36(ATTTCACAATGC,-,0.00)	-71	-38
chr11	34181789	34182035	chr1	91502844	91503033	chr12	64917625	64917934		chr18	62511683	62511883	-18(TCTAAGTGCT,-,0.00),78(GTTAAGTACA,-,0.00)		-18	NA
chr11	34999656	35000000	chr1	91537280	91537623	chr12	65619975	65620205		chr3	65145222	65145422		-5(TTATTGTGTAAT,+,0.00),-3(ATTGTGTAATGT,-,0.00)	NA	-5
chr11	35006830	35007413	chr1	91538838	91539280	chr12	69458365	69458691		chr3	84324950	84325150	30(CTCGAGTGTT,-,0.00)	6(TGATTGTGAAAT,+,0.00),8(ATTGTGAAATAG,-,0.00)	30	6
chr11	35006830	35007413	chr1	91540256	91540768	chr12	69985673	69985854		chr18	65155903	65156103	-33(AGCTCTTCAC,+,0.00),28(GCCACTCAAG,+,0.00)	5(CTGTTACAAAAT,+,0.00),7(GTTACAAAATAC,-,0.00)	-33	5
chr11	35017037	35017623	chr1	91600746	91600983	chr12	70648565	70648783		chr13	51946266	51946466	-85(TGCACTTGGC,+,0.00),17(GCCACTTGGC,+,0.00)		-85	NA
chr11	35274052	35274477	chr1	91609946	91610182	chr12	70768753	70769058		chr8	36685508	36685708	63(GACTCTTGAG,+,0.00)	-40(CTGTTGCGTAAG,+,0.00),-38(GTTGCGTAAGAC,-,0.00)	63	-40
chr11	35750603	35750841	chr1	91612981	91613284	chr12	70978404	70978666		chr8	70523153	70523353		79(GTGTTACACAAG,+,0.00)	NA	79
chr11	35776540	35776737	chr1	91743016	91743209	chr12	71333599	71333810		chr12	29291025	29291225	22(TTTAAGGGGC,-,0.00)		22	NA
chr11	35919941	35920261	chr1	91771182	91771579	chr12	71438455	71438686		chr14	52015225	52015425	19(CCTAAGTGGC,-,0.00)		19	NA
chr11	35951823	35952170	chr1	91845097	91845620	chr12	71441012	71441191		chr2	38513004	38513204			NA	NA
chr11	35970854	35971260	chr1	91874716	91874934	chr12	71836016	71836593		chr10	13008263	13008463			NA	NA
chr11	36036080	36036721	chr1	91933688	91934024	chr12	72084731	72085011		chr5	72219968	72220168		9(AGCTTGCGAAAC,+,0.00),11(CTTGCGAAACCG,-,0.00)	NA	9
chr11	36037345	36037669	chr1	92030515	92030886	chr12	72664771	72665075		chr15	68109045	68109245	4(TCCTCTTAAG,+,0.00),8(CTTAAGGAGC,-,0.00)		4	NA
chr11	43548683	43549032	chr1	92051647	92052249	chr12	72671593	72672089		chr1	179568877	179569077	-88(CTCAAGTGCT,-,0.00)		-88	NA
chr11	43698649	43698977	chr1	92130602	92130845	chr12	73390643	73390830		chr9	88522897	88523097			NA	NA
chr11	43770200	43770458	chr1	92153803	92154032	chr12	73779314	73779601		chr4	56888484	56888684	35(AGCCCTTGTG,+,0.00)		35	NA
chr11	43940632	43940924	chr1	92180181	92180780	chr12	73794098	73794397		chr1	85824991	85825191	-28(GTTAAGTGCT,-,0.00),-10(AGCTCTTAAC,+,0.00),69(CTCAAGTGAG,-,0.00)		-28	NA
chr11	44349663	44349956	chr1	92330010	92330220	chr12	75453488	75453769		chr6	97930615	97930815	-8(GGCTCTCAAG,+,0.00),21(GCCACTTCTG,+,0.00)		-8	NA
chr11	44526836	44527290	chr1	92337425	92337680	chr12	75469333	75469591		chr1	105644182	105644382	-2(CCCACTTGAC,+,0.00),74(AGCACTCGAA,+,0.00)		-2	NA
chr11	44529393	44529709	chr1	92437900	92438376	chr12	75570222	75570436		chr4	11102819	11103019		15(GTGTTGCAATGA,-,0.00)	NA	15
chr11	44531636	44531986	chr1	92473721	92474004	chr12	75816975	75817166		chr9	64953308	64953508		-16(GAATTAAGCAAT,+,0.00),-14(ATTAAGCAATTT,-,0.00)	NA	-16
chr11	44537435	44537838	chr1	92474408	92474674	chr12	75818801	75819095		chr13	10335650	10335850	11(AGCACTTCAG,+,0.00)	22(GTTGCTCAAGAC,-,0.00)	11	22
chr11	44541441	44541717	chr1	92696934	92697122	chr12	76009071	76009422		chr7	44583065	44583265	-31(CACAAGAGCT,-,0.00),53(CCTAAGTGGC,-,0.00)		-31	NA
chr11	44564226	44564707	chr1	92774765	92775042	chr12	76231176	76231477		chr8	106970067	106970267	-27(TTTAAGAGGT,-,0.00)		-27	NA
chr11	45870768	45871004	chr1	92791132	92791358	chr12	76370700	76370899		chr13	62908253	62908453	-67(TGCACTTGGG,+,0.00),-11(AACCCTTAAC,+,0.00),7(GGCCCTTGAC,+,0.00)		-67	NA
chr11	46085288	46085711	chr1	92805208	92805463	chr12	76950389	76950659		chr10	6896966	6897166	85(TTCAAGTATT,-,0.00)		85	NA
chr11	46121731	46121920	chr1	92972869	92973191	chr12	77107259	77107609		chr2	6213218	6213418		-13(ATGTTGTGAAAT,+,0.00),-11(GTTGTGAAATGA,-,0.00)	NA	-13
chr11	46123337	46123820	chr1	92973399	92973697	chr12	77228056	77228276		chr17	33503632	33503832		12(GTTATGCAAGAA,-,0.00)	NA	12
chr11	46246504	46246748	chr1	93014604	93014793	chr12	78778606	78778877		chr14	21112789	21112989	67(AACACTTGTG,+,0.00)	-50(TCATTGCTCAAT,+,0.00),-48(ATTGCTCAATAT,-,0.00),71(CTTGTGAAATAG,-,0.00)	67	-50
chr11	46314535	46314849	chr1	93063674	93064151	chr12	78919383	78919671		chr2	138675799	138675999	8(GTTGAGAGCT,-,0.00)	-100(CTTGTGAAATAT,-,0.00),-90(ATCTTGCGAAAT,+,0.00),-88(CTTGCGAAATGT,-,0.00)	8	-100
chr11	46318269	46318514	chr1	93130330	93130699	chr12	79380337	79380620		chr4	137783917	137784117		-95(CTCTTGCATAAG,+,0.00)	NA	-95
chr11	46335586	46336138	chr1	93160096	93160539	chr12	79435554	79435774		chr11	60825208	60825408		-17(GGATTGCCTAAT,+,0.00)	NA	-17
chr11	48747820	48748600	chr1	93161440	93161653	chr12	79560371	79560609		chr2	24042998	24043198		41(GTGTTTCTCAAT,+,0.00),43(GTTTCTCAATTA,-,0.00)	NA	41
chr11	50200699	50200899	chr1	93162052	93162283	chr12	79598974	79599253		chr6	8766708	8766908	26(GATAAGTGGG,-,0.00),89(CTCAAGAGGA,-,0.00)		26	NA
chr11	51264385	51264772	chr1	93166418	93166674	chr12	79613832	79614248		chr15	78401944	78402144			NA	NA
chr11	51398172	51398454	chr1	93168410	93168604	chr12	79937949	79938200		chr7	29511729	29511929	-4(GCCACTTAAT,+,0.00),89(TACCCTTGAG,+,0.00)	6(GAGTTGCATAAT,+,0.00)	-4	6
chr11	51777497	51777704	chr1	93235611	93235898	chr12	80063858	80064140		chr9	62013798	62013998		-32(CTCTTGCAAAAT,+,0.00)	NA	-32
chr11	52004143	52004409	chr1	93342801	93343072	chr12	80168398	80168691		chr5	9273048	9273248		-35(ACATTGCACAAG,+,0.00),50(GAATTACATAAT,+,0.00)	NA	-35
chr11	53143575	53143853	chr1	93411510	93411711	chr12	80603009	80603244		chr13	42890156	42890356	66(TGCACTTAAC,+,0.00)	-11(AGCTTTCGTAAT,+,0.00),-9(CTTTCGTAATCC,-,0.00)	66	-11
chr11	53300365	53300905	chr1	93444832	93445039	chr12	80792216	80792471		chr6	125215383	125215583			NA	NA
chr11	53431702	53431941	chr1	93668749	93669094	chr12	81434880	81435054		chr1	189349922	189350122	-70(GGCACTTAGA,+,0.00),-41(GCCACTTCTC,+,0.00)		-70	NA
chr11	53500527	53500874	chr1	93704795	93704978	chr12	81669135	81669383		chr8	95080968	95081168			NA	NA
chr11	53503811	53504016	chr1	93705438	93705659	chr12	81856749	81857057		chr5	74161369	74161569	24(TGCACTCAAC,+,0.00)		24	NA
chr11	53547515	53547867	chr1	93727159	93727418	chr12	83013962	83014336		chr1	59207584	59207784	54(AGCACTCCAG,+,0.00)		54	NA
chr11	54011343	54011580	chr1	93803768	93804550	chr12	83687999	83688309		chr9	99685688	99685888	23(CTTAAGGGTT,-,0.00)	-16(ATTGGGCAACTG,-,0.00)	23	-16
chr11	54106615	54106992	chr1	93825054	93825732	chr12	83848622	83848994		chr9	67774161	67774361	13(TTGAAGTGTT,-,0.00),76(GGCTCTTGGG,+,0.00)	-67(GTTATGAAATGC,-,0.00)	13	-67
chr11	54181684	54181976	chr1	93837572	93837886	chr12	84174481	84174740		chr1	107941998	107942198	-84(GCCTCTTAGG,+,0.00),-30(GCCACTTAAC,+,0.00)	15(CTTTCGCAAGAC,-,0.00)	-84	15
chr11	54237072	54237304	chr1	94034987	94035160	chr12	84202133	84202379		chr15	103258309	103258509		-46(TTGTTGCCAAAC,+,0.00),-24(GTTATGCAACCA,-,0.00)	NA	-46
chr11	54250619	54251338	chr1	95313375	95313686	chr12	84207322	84207561		chr16	45838003	45838203			NA	NA
chr11	54614615	54614858	chr1	96805399	96805927	chr12	84217545	84217777		chr4	106095036	106095236	61(GTGGAGTGCT,-,0.00)		61	NA
chr11	55012930	55013245	chr1	96848650	96849046	chr12	84384790	84385136		chr4	95050080	95050280			NA	NA
chr11	55028476	55028712	chr1	96868601	96869181	chr12	84762485	84762717		chr2	101862326	101862526	84(CCCAAGAGGT,-,0.00)		84	NA
chr11	55096898	55097111	chr1	96970635	96970859	chr12	85142912	85143186		chr6	96593065	96593265		-5(GTTTTGTAATGT,-,0.00),64(ATTGTGTAAGGC,-,0.00)	NA	-5
chr11	57973040	57974044	chr1	97038636	97038843	chr12	85153132	85153341		chr11	33454183	33454383			NA	NA
chr11	58008633	58008917	chr1	97716854	97717031	chr12	85305635	85305907		chrX	72761777	72761977		-34(GGCTTTCACAAT,+,0.00)	NA	-34
chr11	58103842	58104322	chr1	97769917	97770412	chr12	85397357	85398240		chr12	111321378	111321578	43(GGCCCTTCAG,+,0.00)	-7(CTTGTGCAATTC,-,0.00)	43	-7
chr11	58969682	58970030	chr1	97918572	97918889	chr12	85614077	85614333		chr15	27600644	27600844		-23(AGATTGAGTAAT,+,0.00),-21(ATTGAGTAATAC,-,0.00)	NA	-23
chr11	58979696	58979935	chr1	97999493	97999851	chr12	85745791	85746063		chr18	11637692	11637892	8(GGTCCTTGAG,+,0.00)	-27(GACTTGCACAAT,+,0.00),-25(CTTGCACAATCT,-,0.00)	8	-27
chr11	59238506	59239285	chr1	105527769	105528007	chr12	85823074	85823331		chr5	5695610	5695810		-19(TGATTTCGCAAG,+,0.00),-17(ATTTCGCAAGCC,-,0.00)	NA	-19
chr11	59274252	59274559	chr1	105663604	105663939	chr12	86473650	86473913		chr3	101096732	101096932	41(TGCACTCCAG,+,0.00)	6(GGCTTGCAACAC,+,0.00)	41	6
chr11	59458975	59459340	chr1	105669845	105670018	chr12	86833013	86833213		chr5	107705859	107706059		-68(ATTTCTCAATGA,-,0.00),8(TTATTGTGTAAG,+,0.00),10(ATTGTGTAAGCT,-,0.00)	NA	-68
chr11	59814571	59814873	chr1	105680697	105680888	chr12	86968517	86968820		chr18	34025625	34025825			NA	NA
chr11	59817968	59818297	chr1	105770649	105770861	chr12	87154517	87154800		chr3	105910632	105910832	27(ACCTCTTGAC,+,0.00)	55(TTATTGTGACAT,+,0.00)	27	55
chr11	59902196	59902739	chr1	105776435	105776774	chr12	91476474	91476702		chr3	95673343	95673543	-68(CACACTCAAG,+,0.00)		-68	NA
chr11	59908461	59908804	chr1	105990141	105990754	chr12	91779059	91779356		chr4	152035170	152035370		-3(ATTATGCAAGAA,-,0.00),54(ATTGTTCAATGA,-,0.00)	NA	-3
chr11	59948000	59948232	chr1	105990953	105991743	chr12	91845481	91845900		chr7	80866863	80867063		-4(ATTGGGTAATAT,-,0.00)	NA	-4
chr11	60115214	60115600	chr1	106037070	106037283	chr12	91848440	91848834		chr4	150685129	150685329		-94(CTCTTTCATAAC,+,0.00)	NA	-94
chr11	60146229	60146498	chr1	106204371	106204620	chr12	93312202	93312561		chr10	76634031	76634231	21(GGCCCTTGAG,+,0.00)	-48(GTTTTGCAAGGC,-,0.00)	21	-48
chr11	60205129	60205361	chr1	106237065	106237238	chr12	98368054	98368416		chr13	98819170	98819370	-21(GCCACTTATG,+,0.00)	-39(ATTAGGCAATGG,-,0.00)	-21	-39
chr11	60537330	60538218	chr1	106511678	106511883	chr12	99349791	99350026		chr17	6803717	6803917	26(GCTAAGTGCT,-,0.00)	42(GTATTGCTCAAC,+,0.00),44(ATTGCTCAACAT,-,0.00)	26	42
chr11	60825230	60825637	chr1	106759623	106760075	chr12	100239514	100239704		chr14	25313154	25313354	40(CCGAAGTGGC,-,0.00),69(CCCAAGTGGC,-,0.00)	1(GTATTGCATAAG,+,0.00),12(GTTATGCAAGAA,-,0.00)	40	1
chr11	60830510	60830686	chr1	106760933	106761281	chr12	100989674	100990152		chr16	25945437	25945637		24(CTCTTACGCCAT,+,0.00)	NA	24
chr11	60933613	60933958	chr1	106778107	106778348	chr12	101025419	101025713		chr11	67851941	67852141	-28(AATACTTGAA,+,0.00)	33(AGGTTGCTTAAC,+,0.00)	-28	33
chr11	61174915	61175616	chr1	106799550	106799728	chr12	102110437	102110688		chr19	32319666	32319866	-9(TCCACTTAAA,+,0.00)	-20(AGGTTTCACAAT,+,0.00),-18(GTTTCACAATCC,-,0.00)	-9	-20
chr11	61226607	61226879	chr1	106906047	106906313	chr12	102348527	102348698		chr2	118805403	118805603		-45(GTTATGTAATTC,-,0.00),54(TGGTTACAAAAC,+,0.00)	NA	-45
chr11	61266535	61266917	chr1	107706079	107706352	chr12	102625890	102626145		chr6	84310921	84311121			NA	NA
chr11	61411995	61412203	chr1	107917122	107917352	chr12	103252997	103253176		chr9	63716226	63716426	-85(CTGGAGAGCT,-,0.00),-70(TTCAAGTGTG,-,0.00),27(AGTACTCAAG,+,0.00),31(CTCAAGGGGC,-,0.00)	46(ATGTCGCAACTG,-,0.00)	-85	46
chr11	61897592	61897932	chr1	111864840	111865088	chr12	103556939	103557110		chr10	13541723	13541923			NA	NA
chr11	62814033	62814361	chr1	114838079	114838268	chr12	103673219	103673448		chr12	59040426	59040626			NA	NA
chr11	62992922	62993161	chr1	115918470	115918806	chr12	104681470	104681653		chr10	3271187	3271387		18(ACCTTACGAAAT,+,0.00),20(CTTACGAAATAG,-,0.00)	NA	18
chr11	63026631	63027069	chr1	118294311	118294535	chr12	104687338	104687578		chr5	127614739	127614939	-81(AACTCTCAAG,+,0.00),-77(CTCAAGTAGC,-,0.00)		-81	NA
chr11	63136232	63136584	chr1	118294800	118295153	chr12	104692427	104692631		chr2	32591211	32591411	-76(CTTAAGTGGG,-,0.00)	-27(CTTTTGCAATAA,-,0.00)	-76	-27
chr11	63264528	63264897	chr1	118311188	118311626	chr12	104858745	104858988		chr11	44529459	44529659		-57(TGATTGCCCAAG,+,0.00),75(GTTTGGCAATAA,-,0.00)	NA	-57
chr11	63508736	63509058	chr1	118311790	118312346	chr12	105683961	105684199		chr12	91948883	91949083	37(TCCAAGTGCT,-,0.00)		37	NA
chr11	64051134	64051707	chr1	118320824	118321020	chr12	105688602	105688825		chr5	76321910	76322110			NA	NA
chr11	64273331	64273602	chr1	118388818	118389447	chr12	108647818	108648170		chr11	77981728	77981928			NA	NA
chr11	65020717	65021236	chr1	118398563	118398983	chr12	108918386	108918565		chr12	72664119	72664319			NA	NA
chr11	65030364	65030548	chr1	118403924	118404183	chr12	109391066	109391321		chr5	136171555	136171755		10(CCATTGCATCAT,+,0.00)	NA	10
chr11	65215421	65215602	chr1	118421311	118421588	chr12	110417238	110417494		chr6	127793087	127793287			NA	NA
chr11	65322845	65323283	chr1	118440199	118440418	chr12	110486168	110486460		chr13	81103906	81104106	23(AACACTCAAG,+,0.00)	1(CAGTTGTGCAAC,+,0.00),3(GTTGTGCAACAC,-,0.00)	23	1
chr11	65771618	65771929	chr1	118459054	118459263	chr12	110705865	110706106		chr11	69098827	69099027		-3(ATTATGCAACCC,-,0.00)	NA	-3
chr11	65806551	65806793	chr1	118459435	118459864	chr12	111370230	111370475		chr11	102284784	102284984			NA	NA
chr11	66344675	66345107	chr1	118481365	118481758	chr12	111535760	111536173		chr7	100431170	100431370			NA	NA
chr11	67526601	67526873	chr1	118484566	118484825	chr12	112339689	112339972		chr11	97435223	97435423		2(CTTGTGCAAGCC,-,0.00)	NA	2
chr11	67851770	67852100	chr1	118485001	118485200	chr12	112581161	112581402		chr17	48067205	48067405	45(AGCTCTTCAA,+,0.00)		45	NA
chr11	67973181	67973542	chr1	118498441	118498650	chr12	116084372	116084568		chr11	53143579	53143779	-13(CCCTCTTCAG,+,0.00)		-13	NA
chr11	68034458	68034771	chr1	118511723	118512138	chr12	116326134	116326378		chr17	66713360	66713560	-46(TTTAAGTGGC,-,0.00)		-46	NA
chr11	68067839	68068150	chr1	118571809	118572078	chr12	117517314	117517585		chr16	95241653	95241853	-87(TTTAAGTGCC,-,0.00),66(GCCAAGTGTC,-,0.00)	-50(TTATTGTAAAAC,+,0.00)	-87	-50
chr11	68301624	68302287	chr1	118589700	118590140	chr12	119164157	119164386		chr16	32555691	32555891	-3(AACCCTTGAA,+,0.00)		-3	NA
chr11	68488304	68488556	chr1	118602877	118603163	chr12	119412042	119412225		chr3	68644681	68644881		14(GTCTTGCATAAT,+,0.00)	NA	14
chr11	68871925	68872136	chr1	118627743	118628107	chr13	3659540	3659857		chr16	17945208	17945408	32(AGCACTTAAA,+,0.00)		32	NA
chr11	69094701	69095455	chr1	118648050	118648383	chr13	4059436	4059757		chr17	79609967	79610167		-66(TTATTGCTCAAG,+,0.00),-64(ATTGCTCAAGAT,-,0.00)	NA	-66
chr11	69098668	69098981	chr1	118649871	118650328	chr13	5021164	5021379		chr9	114815468	114815668			NA	NA
chr11	69323833	69324100	chr1	118672155	118672583	chr13	5566937	5567176		chr11	78521173	78521373	59(AGCACTTGGG,+,0.00)	-21(ATGTTGCTCAAC,+,0.00),-19(GTTGCTCAACTC,-,0.00)	59	-21
chr11	69443400	69443698	chr1	118697905	118698313	chr13	5826190	5826363		chr15	88978570	88978770	-89(CATAAGTGGA,-,0.00),-59(TGCACTTCAG,+,0.00)	23(TGATTGCATAAC,+,0.00)	-89	23
chr11	69476813	69477147	chr1	118711721	118711897	chr13	5870368	5870623		chr15	60618911	60619111	-25(AGCACTTAAC,+,0.00)		-25	NA
chr11	69523771	69523956	chr1	118759585	118759877	chr13	9337464	9337660		chr1	118525452	118525652	-5(TGCTCTTGAG,+,0.00)	-42(ATGATGCAATCA,-,0.00)	-5	-42
chr11	69581370	69581583	chr1	118913627	118914413	chr13	9492584	9492853		chr10	24911255	24911455	-92(GCTACTCAAG,+,0.00),-88(CTCAAGAGGC,-,0.00),-62(CTGAAGAGCG,-,0.00)	60(CCGTTGCGAAAC,+,0.00),62(GTTGCGAAACTG,-,0.00)	-92	60
chr11	69684139	69684382	chr1	118951712	118951885	chr13	9936267	9936494		chr2	131846434	131846634		-16(ATTTTGCAACGC,-,0.00)	NA	-16
chr11	69715890	69716237	chr1	119053537	119053759	chr13	9940316	9940578		chr2	52476961	52477161			NA	NA
chr11	69900946	69901350	chr1	119087667	119087914	chr13	14629842	14630049		chr9	57255194	57255394		-66(ACATTGCAACAC,+,0.00),-9(AAGTTGCGCAAG,+,0.00),-7(GTTGCGCAAGGG,-,0.00)	NA	-66
chr11	70000385	70000727	chr1	119279277	119279490	chr13	15082585	15082878		chr1	181881636	181881836	-5(GTTGAGTGGG,-,0.00)		-5	NA
chr11	70200122	70200387	chr1	119290104	119290456	chr13	15084889	15085082		chr6	117989344	117989544	-86(GGCACTTCTC,+,0.00)	9(GTGTCGCAAGAA,-,0.00)	-86	9
chr11	70220936	70221339	chr1	119293252	119293626	chr13	17015165	17015336		chr5	109690664	109690864		-27(ATGTCGCAACTT,-,0.00)	NA	-27
chr11	70237834	70238032	chr1	119295150	119295471	chr13	18759441	18759713		chr6	52429237	52429437		-39(GGATTGTGTAAG,+,0.00),-37(ATTGTGTAAGAG,-,0.00),6(TTATTGCCCCAT,+,0.00)	NA	-39
chr11	70280530	70280817	chr1	119463526	119463747	chr13	19195525	19195813		chr14	34349114	34349314			NA	NA
chr11	70583885	70584281	chr1	119504569	119505084	chr13	20093651	20094024		chr18	54853207	54853407	19(CTGAAGAAGC,-,0.00)	-19(TGATTGTGCAAT,+,0.00),-17(ATTGTGCAATAG,-,0.00)	19	-19
chr11	70807192	70807393	chr1	119506131	119506521	chr13	20116933	20117259		chrX	77435176	77435376	-31(GGCACTCAAA,+,0.00)	-7(TAATTGTGTAAT,+,0.00),-5(ATTGTGTAATTA,-,0.00),3(ATTATGTAAGTA,-,0.00)	-31	-7
chr11	70898203	70898517	chr1	119543176	119543460	chr13	21714805	21715155		chr3	119368432	119368632	-3(AGCACTTGGC,+,0.00)	27(GCATTGCTTAAT,+,0.00)	-3	27
chr11	70998739	70999035	chr1	119550587	119550781	chr13	23446128	23446384		chr1	37300757	37300957			NA	NA
chr11	71012772	71013134	chr1	119648583	119649096	chr13	23519508	23519717		chr17	24654288	24654488	-16(ACCACTCAAG,+,0.00)		-16	NA
chr11	72363893	72364116	chr1	119649619	119649923	chr13	23543366	23543705		chr3	9608522	9608722	82(CTTAAGGGGG,-,0.00)	-99(CAGTTGTGTAAT,+,0.00),-97(GTTGTGTAATAA,-,0.00),72(CTTTTGTAATCT,-,0.00)	82	-99
chr11	72364582	72364932	chr1	119837277	119837854	chr13	23685537	23685876		chr19	40687569	40687769			NA	NA
chr11	72406259	72406631	chr1	119912945	119913432	chr13	23698396	23698571		chr4	43772410	43772610		-19(CTGTTGCAATAG,-,0.00)	NA	-19
chr11	72410959	72411422	chr1	119997070	119997433	chr13	23730547	23730894		chr19	47421379	47421579		26(AGGTTGTGAAAC,+,0.00),28(GTTGTGAAACTG,-,0.00)	NA	26
chr11	72989059	72989361	chr1	120062334	120062619	chr13	24981102	24981404		chr17	56206491	56206691	13(GCCACTCCAG,+,0.00),42(ACCTCTTGGC,+,0.00)	-17(CTTGTGCAATGT,-,0.00)	13	-17
chr11	73144308	73144704	chr1	120073012	120073287	chr13	25857128	25857457		chr4	99106502	99106702	-54(ACCACTCCAG,+,0.00),-43(CTGGAGTGTT,-,0.00)	-5(AAGTTGCATAAG,+,0.00)	-54	-5
chr11	73175671	73176095	chr1	120073885	120074166	chr13	26279932	26280240		chr13	109315489	109315689			NA	NA
chr11	73284104	73284300	chr1	120105425	120106016	chr13	28528987	28529241		chr5	23561322	23561522	-65(GACTCTTAAA,+,0.00),46(CTCAAGTGCT,-,0.00)	-7(GTATTACATAAG,+,0.00)	-65	-7
chr11	74408850	74409184	chr1	120120976	120121281	chr13	28643840	28644097		chr1	22772692	22772892	-65(TCCTCTTAAC,+,0.00)	10(TCGTTGCCCAAT,+,0.00),12(GTTGCCCAATAC,-,0.00)	-65	10
chr11	74650361	74650576	chr1	120171692	120172097	chr13	28953700	28953951		chr13	91365310	91365510			NA	NA
chr11	74704150	74704567	chr1	120265204	120265508	chr13	28988643	28988936		chr8	23648119	23648319	-47(TCCCCTTCAG,+,0.00)	-16(TTATTTCACAAT,+,0.00),-14(ATTTCACAATTA,-,0.00)	-47	-16
chr11	75054225	75054441	chr1	120390458	120390631	chr13	30545216	30545535		chr11	23209909	23210109		-6(TGGTTGTGAAAC,+,0.00),-4(GTTGTGAAACAA,-,0.00)	NA	-6
chr11	75136986	75137290	chr1	121327823	121328417	chr13	30710899	30711083		chr7	4672127	4672327	3(ACCACTTGAA,+,0.00),40(TCTACTTCAG,+,0.00)		3	NA
chr11	75271024	75271578	chr1	121344100	121344328	chr13	31359487	31359786		chr8	15124252	15124452			NA	NA
chr11	75297597	75297975	chr1	121430893	121431118	chr13	31459002	31459319		chr15	98027025	98027225	19(GTCGAGTACC,-,0.00)		19	NA
chr11	75511249	75511493	chr1	121567905	121568129	chr13	31518349	31518709		chr8	71256718	71256918		27(AAGTTGAGCAAT,+,0.00),29(GTTGAGCAATCA,-,0.00)	NA	27
chr11	75549739	75550186	chr1	125176423	125176736	chr13	31519037	31519320		chr9	44379183	44379383			NA	NA
chr11	75550569	75550835	chr1	125415802	125416038	chr13	32312810	32313005		chr15	57804740	57804940		18(CTGTTGCGTCAC,+,0.00)	NA	18
chr11	75566255	75566655	chr1	125426779	125426975	chr13	34046469	34046790		chr1	191183286	191183486			NA	NA
chr11	75630719	75631166	chr1	125430730	125431022	chr13	34109629	34109957		chr11	120898085	120898285		-94(CCATTGCCTAAT,+,0.00),-4(AAATTACGCAAG,+,0.00),-2(ATTACGCAAGGG,-,0.00)	NA	-94
chr11	76033288	76033626	chr1	125435411	125436093	chr13	34533467	34533792		chr6	143176196	143176396	9(GTCAAGGACT,-,0.00)		9	NA
chr11	76216499	76217115	chr1	125519313	125519612	chr13	34789239	34789491		chr8	84770698	84770898			NA	NA
chr11	76742542	76742881	chr1	125533214	125533949	chr13	36219555	36219852		chr12	87284712	87284912	-53(TTCAAGTGAC,-,0.00),40(AACCCTTAAA,+,0.00)	8(CTGTTGCGAAAG,+,0.00),10(GTTGCGAAAGTC,-,0.00)	-53	8
chr11	77441965	77442250	chr1	125551660	125551880	chr13	37105054	37105299		chr11	59948114	59948314		4(GTGACGCAAGCA,-,0.00)	NA	4
chr11	77444917	77445150	chr1	125560210	125560505	chr13	37671217	37671470		chr19	6976273	6976473		6(ATTGGGCAATTT,-,0.00)	NA	6
chr11	77758214	77758419	chr1	125624395	125624659	chr13	37676917	37677169		chr2	152343976	152344176		7(GGATTGCACCAT,+,0.00)	NA	7
chr11	77791788	77792478	chr1	125674372	125674706	chr13	37828223	37828519		chr18	80114567	80114767	-83(GACCCTTCAG,+,0.00)	28(GTTAGGCAACCT,-,0.00)	-83	28
chr11	77901344	77901703	chr1	125675286	125675532	chr13	37992644	37992911		chr7	101663501	101663701		-30(ATTTCCCAACAT,-,0.00)	NA	-30
chr11	77981601	77982060	chr1	125676834	125677333	chr13	41344624	41344852		chr2	26626100	26626300	-69(ACCACTTAAA,+,0.00),-43(GTCAAGAGTT,-,0.00),28(CTGGAGAGGT,-,0.00),47(GTTAAGAGCA,-,0.00)		-69	NA
chr11	78188606	78188882	chr1	125679617	125679835	chr13	41517216	41517498		chr6	143451999	143452199	-20(TTGGAGTGGT,-,0.00),5(GCCAAGAGCT,-,0.00)	14(TCATTGTGCAAC,+,0.00),16(ATTGTGCAACCC,-,0.00)	-20	14
chr11	78347942	78348300	chr1	125687798	125688073	chr13	42054329	42054593		chr1	153901490	153901690	2(TGTACTTCAG,+,0.00)		2	NA
chr11	78349800	78350145	chr1	126110100	126110302	chr13	42102935	42103269		chr12	80018157	80018357	-66(TCCACTTCAG,+,0.00)	-1(AGATTGCCTAAT,+,0.00)	-66	-1
chr11	78408409	78408849	chr1	126152335	126152529	chr13	42298384	42298668		chr15	81511962	81512162	-2(CTCAAGTAGC,-,0.00),54(CTGAAGAACC,-,0.00)		-2	NA
chr11	78435837	78436201	chr1	126159356	126159597	chr13	42571021	42571380		chr2	65083587	65083787		20(GTGGCTCAATAC,-,0.00)	NA	20
chr11	78443187	78443427	chr1	126190332	126190956	chr13	43133060	43133288		chr8	71554175	71554375		-14(GTTGTGCAAGTC,-,0.00)	NA	-14
chr11	78521106	78521349	chr1	126209738	126210076	chr13	43493730	43494064		chr8	10501818	10502018	-23(AGTACTTAAG,+,0.00),60(GCCACTTGAG,+,0.00)	-45(ACATTGTGAAAT,+,0.00),-43(ATTGTGAAATGT,-,0.00),6(ATTTTGCAATCA,-,0.00)	-23	-45
chr11	78523594	78524018	chr1	126341906	126342139	chr13	43785100	43785337		chr4	98109159	98109359	-1(CTGAAGAAGT,-,0.00)	12(GAATTTCACAAC,+,0.00),14(ATTTCACAACTG,-,0.00)	-1	12
chr11	78536076	78536517	chr1	126514114	126514406	chr13	44795685	44795978		chr11	101171398	101171598		-67(ACGTTGCGTCAC,+,0.00),14(GGGTTGCATCAT,+,0.00)	NA	-67
chr11	78540451	78540989	chr1	126568628	126569126	chr13	45231787	45232009		chr9	73359071	73359271	24(GACAAGAGCT,-,0.00)	2(ACATTGCAACAT,+,0.00)	24	2
chr11	78694269	78694487	chr1	126617531	126617753	chr13	45918112	45918341		chr11	72989149	72989349	6(CTGGAGAGGT,-,0.00)	-55(GTTTTTCAATCA,-,0.00),-11(ATGATGCAATGA,-,0.00)	6	-55
chr11	78991064	78991468	chr1	126637533	126637801	chr13	45929714	45930045		chr11	115277184	115277384	-57(TGCTCTTGAA,+,0.00)	6(ATGACGCAATGC,-,0.00)	-57	6
chr11	79771345	79771838	chr1	126675186	126675390	chr13	45962262	45962501		chr11	55012918	55013118	-61(AGCACTTAAT,+,0.00)	9(ACATTGCAACAT,+,0.00)	-61	9
chr11	79920013	79920252	chr1	126693659	126693942	chr13	46630686	46630863		chr4	32179878	32180078			NA	NA
chr11	79962329	79962694	chr1	126830002	126830266	chr13	47187902	47188160		chr17	79295928	79296128	26(GGCTCTTGAA,+,0.00)	-12(ATATTTCACAAC,+,0.00),-10(ATTTCACAACCC,-,0.00)	26	-12
chr11	80190214	80190740	chr1	126832820	126833446	chr13	48782898	48783166		chr18	4352940	4353140	24(GCCACTCGAG,+,0.00),28(CTCGAGTGTT,-,0.00)	-18(GTCTTGCGCAAG,+,0.00),-16(CTTGCGCAAGGT,-,0.00)	24	-18
chr11	80474129	80474410	chr1	126834828	126835025	chr13	48965687	48965936		chr4	99211709	99211909	-65(AGCTCTTGTG,+,0.00),-2(GGCTCTCGAC,+,0.00)	-14(AGATTGCGTCAC,+,0.00)	-65	-14
chr11	80713638	80714060	chr1	126911199	126911794	chr13	49433664	49433930		chr3	38207979	38208179	-59(ACTTCTTGAC,+,0.00)		-59	NA
chr11	80772663	80773143	chr1	126925628	126925857	chr13	49460279	49460543		chr3	152534462	152534662	-14(CTGAAGTGCT,-,0.00)		-14	NA
chr11	80792143	80792416	chr1	126928236	126928430	chr13	49681967	49682328		chr16	37598572	37598772		17(TTATTTTGAAAT,+,0.00),19(ATTTTGAAATAC,-,0.00)	NA	17
chr11	80900518	80900918	chr1	127103627	127103974	chr13	51643965	51644235		chr16	93292600	93292800	-89(TCCTCTTCAC,+,0.00),27(TTTAAGAGGA,-,0.00),76(GCCACTTAAG,+,0.00),80(CTTAAGAACT,-,0.00)		-89	NA
chr11	83319055	83319670	chr1	127203616	127203814	chr13	51710693	51711092		chr19	40815779	40815979			NA	NA
chr11	83740550	83740795	chr1	127204727	127205043	chr13	51780811	51781146		chr16	91452574	91452774		36(AGATTGCCAAAT,+,0.00)	NA	36
chr11	83877898	83878298	chr1	127222057	127222345	chr13	51884341	51884600		chr13	67763321	67763521	-50(CTTAAGGGTT,-,0.00)	82(ATGATGTAATCT,-,0.00)	-50	82
chr11	83883726	83884259	chr1	127225113	127225367	chr13	52703876	52704109		chr5	24072177	24072377	20(TTTAAGAGCT,-,0.00)	1(GTTTTGCAATCA,-,0.00)	20	1
chr11	83886678	83887143	chr1	127408817	127409132	chr13	52736025	52736316		chr3	103248071	103248271	10(AGCTCTCAAC,+,0.00)		10	NA
chr11	83913800	83914489	chr1	127425347	127425624	chr13	52822170	52822536		chrX	167103554	167103754			NA	NA
chr11	84028637	84028947	chr1	127568717	127568924	chr13	52980423	52980771		chr12	103578298	103578498	1(GCTACTCGAG,+,0.00)		1	NA
chr11	84181423	84181741	chr1	127606549	127606800	chr13	52981171	52981786		chr5	124156006	124156206	64(TGCTCTTAAC,+,0.00)	-18(TCATTGTGTAAT,+,0.00),-16(ATTGTGTAATAG,-,0.00)	64	-18
chr11	84371540	84371796	chr1	127609099	127609306	chr13	53389524	53389945		chr5	3936259	3936459	4(GGTTCTTGAG,+,0.00)	6(TTCTTGAGCAAT,+,0.00)	4	6
chr11	84389365	84389680	chr1	127673394	127673744	chr13	54323027	54323329		chr18	54926422	54926622	-62(TCCACTTGAC,+,0.00),-54(ACCCCTTGAG,+,0.00)		-62	NA
chr11	84870566	84870973	chr1	127677283	127677521	chr13	55418034	55418250		chr3	117862110	117862310	-92(GACCCTTGAC,+,0.00)		-92	NA
chr11	85175972	85176255	chr1	127677717	127677943	chr13	55985510	55985783		chrX	74373360	74373560		16(GTGGGGCAATAA,-,0.00)	NA	16
chr11	85713424	85713839	chr1	127731646	127731826	chr13	56341437	56341692		chr5	108473788	108473988			NA	NA
chr11	85775489	85776035	chr1	127755873	127756597	chr13	56426002	56426464		chr14	120477934	120478134	-58(GGCCCTTAAG,+,0.00)	-78(CTTGTGTAACTC,-,0.00)	-58	-78
chr11	85792864	85793143	chr1	127765518	127765756	chr13	56677766	56678065		chr15	88883009	88883209	32(GTTGAGGGCT,-,0.00),42(GTGAAGAGCC,-,0.00)	7(AGGTTGTGAAAT,+,0.00),9(GTTGTGAAATAC,-,0.00)	32	7
chr11	86568367	86568738	chr1	127773804	127774221	chr13	58188576	58188856		chr9	118762838	118763038		8(ATTATGCAACCC,-,0.00)	NA	8
chr11	86587187	86587499	chr1	127776376	127776790	chr13	58216395	58216759		chr2	169669126	169669326	52(CTGAAGAGCT,-,0.00)	14(GCATTGAGCAAT,+,0.00),16(ATTGAGCAATAG,-,0.00)	52	14
chr11	86590601	86590963	chr1	127807743	127807963	chr13	58263044	58263217		chr17	44246317	44246517	56(CCCAAGAGCT,-,0.00)	-4(GTGACGAAATAG,-,0.00)	56	-4
chr11	86624288	86624962	chr1	127826843	127827024	chr13	58366449	58366720		chr6	72650345	72650545			NA	NA
chr11	86634423	86634722	chr1	127827319	127827543	chr13	59073677	59073978		chr3	57735521	57735721			NA	NA
chr11	86800346	86800702	chr1	127868623	127868897	chr13	59262045	59262351		chr10	125321871	125322071		-90(GACTTGCGCAAT,+,0.00),-88(CTTGCGCAATTC,-,0.00)	NA	-90
chr11	86836456	86836686	chr1	127975764	127976006	chr13	59615530	59615854		chr12	51845001	51845201	16(AGCTCTTCAC,+,0.00)	-58(ATGTTGTGCAAC,+,0.00),-56(GTTGTGCAACCG,-,0.00)	16	-58
chr11	87018239	87018459	chr1	127982442	127982703	chr13	59771411	59771705		chr6	118099612	118099812	-72(GACTCTTCAG,+,0.00)	-3(ATTATGCAACTC,-,0.00)	-72	-3
chr11	87611115	87611400	chr1	128001342	128001647	chr13	59775243	59775480		chr15	10690396	10690596		32(GGATTACGACAC,+,0.00)	NA	32
chr11	87689384	87689824	chr1	128002173	128002364	chr13	60178524	60178716		chr13	80951475	80951675	-52(GTGGAGTGGC,-,0.00),-26(GGCACTTGTC,+,0.00)		-52	NA
chr11	87840718	87841105	chr1	128102368	128103364	chr13	60508181	60508543		chr9	57148173	57148373			NA	NA
chr11	88151550	88151757	chr1	128243990	128244459	chr13	60646326	60646580		chr5	151142402	151142602	-55(GTGAAGAGCT,-,0.00)		-55	NA
chr11	88479523	88479882	chr1	128358968	128359148	chr13	62859198	62859579		chr7	112290073	112290273	41(GCCTCTTGTG,+,0.00)	11(CTGTTGCAAAAC,+,0.00)	41	11
chr11	88989064	88989303	chr1	128359636	128359812	chr13	63072296	63072587		chr3	69004479	69004679	11(GGCTCTTGAC,+,0.00)	59(TTATTGGGCAAC,+,0.00),61(ATTGGGCAACTT,-,0.00)	11	59
chr11	89186862	89187222	chr1	128417344	128417541	chr13	63073955	63074231		chr2	5063435	5063635		6(TGCTTGCTCAAT,+,0.00)	NA	6
chr11	89459571	89459789	chr1	128535574	128535777	chr13	63696513	63696736		chr16	18686946	18687146	63(AACACTCCAG,+,0.00)		63	NA
chr11	89836869	89837228	chr1	128615162	128615397	chr13	67814092	67814377		chr19	46505778	46505978	-92(TGTACTTGAG,+,0.00),-50(GGCACTCAAG,+,0.00),-46(CTCAAGAGTT,-,0.00)		-92	NA
chr11	90259055	90259387	chr1	130462438	130463039	chr13	69488764	69489038		chr17	67466243	67466443	60(CTCAAGGGCT,-,0.00)	1(GTATTGCCTCAT,+,0.00)	60	1
chr11	90585795	90586066	chr1	130464085	130464627	chr13	72215133	72215463		chr5	141368746	141368946	-82(GTCAAGTGCT,-,0.00)	34(ATTGGGCAAGAA,-,0.00)	-82	34
chr11	90667439	90667759	chr1	130511870	130512062	chr13	72352609	72352936		chr15	41693767	41693967			NA	NA
chr11	93431506	93431817	chr1	130634007	130634284	chr13	73737078	73737381		chr5	36531242	36531442	51(AACACTTCAA,+,0.00)		51	NA
chr11	93988506	93988761	chr1	130703742	130703964	chr13	74808741	74809048		chr8	34845953	34846153	-89(GGCTCTCAAC,+,0.00)	-17(AAGTTTCACAAT,+,0.00),-15(GTTTCACAATTC,-,0.00)	-89	-17
chr11	93997145	93997543	chr1	130715744	130716155	chr13	75515920	75516172		chr5	74732779	74732979	-66(CGCCCTTAAG,+,0.00)		-66	NA
chr11	94134359	94134723	chr1	130731661	130732174	chr13	75542558	75542939		chr8	82417083	82417283	11(GGCACTCCAC,+,0.00)		11	NA
chr11	94226131	94226376	chr1	130733541	130734175	chr13	75730828	75731053		chr8	94354664	94354864	-60(GGCTCTCCAG,+,0.00)	23(GTTGGGTAACAG,-,0.00)	-60	23
chr11	94286041	94286696	chr1	130762558	130762777	chr13	75773411	75773689		chr13	45503596	45503796	-14(GGTACTTGAG,+,0.00),46(CTCAAGTGTC,-,0.00)		-14	NA
chr11	94338269	94338683	chr1	130776745	130776918	chr13	75788289	75788510		chr5	136498864	136499064	-17(GTTAAGAGCC,-,0.00),6(GTGAAGTGCT,-,0.00)	-28(GGATTGTGAAAG,+,0.00),-26(ATTGTGAAAGTT,-,0.00),25(ATTTTGAAACTG,-,0.00)	-17	-28
chr11	94339678	94340591	chr1	130820428	130820705	chr13	75819963	75820269		chr9	31290365	31290565	-79(TCCCCTTGAG,+,0.00)	-53(TGATTGCATCAT,+,0.00)	-79	-53
chr11	94340918	94341903	chr1	130838392	130838616	chr13	75876648	75876922		chr9	23654909	23655109	-50(TTCAAGTATT,-,0.00)	-70(CTGTTGCAATAC,-,0.00),-4(ATGTTGAAAAAC,+,0.00)	-50	-70
chr11	94392913	94393138	chr1	131053328	131053527	chr13	81352285	81352594		chr7	28959719	28959919			NA	NA
chr11	94495366	94495909	chr1	131061865	131062081	chr13	85189244	85189488		chr2	32715193	32715393	75(CTCAAGAGGG,-,0.00)		75	NA
chr11	95310146	95310495	chr1	131081353	131081726	chr13	89998540	89998863		chr6	146949853	146950053		26(GTGTTGCAATAA,-,0.00)	NA	26
chr11	95719505	95719784	chr1	131085391	131085651	chr13	90834146	90834468		chr2	127722511	127722711			NA	NA
chr11	95988170	95988408	chr1	131088456	131089000	chr13	90834821	90835063		chr3	66544086	66544286		86(ATTTGGCAATTT,-,0.00)	NA	86
chr11	96075614	96076269	chr1	131089745	131090027	chr13	91039261	91039550		chr11	97585954	97586154			NA	NA
chr11	96877139	96877351	chr1	131095553	131096020	chr13	91224497	91224873		chr4	141573634	141573834			NA	NA
chr11	96935012	96935612	chr1	131096359	131096713	chr13	91908223	91908432		chr4	89446487	89446687			NA	NA
chr11	97142505	97142692	chr1	131096796	131097062	chr13	92547143	92547448		chr1	77051269	77051469			NA	NA
chr11	97434834	97435412	chr1	131097757	131098006	chr13	94032576	94032827		chr15	57717590	57717790		-24(GTTATGCAAGTC,-,0.00)	NA	-24
chr11	97584573	97584780	chr1	131116489	131116665	chr13	94098305	94098660		chr1	169166089	169166289	53(CCTAAGTGGT,-,0.00)	-43(CAGTTACATAAC,+,0.00),6(GTTTTGCAAGCC,-,0.00)	53	-43
chr11	97585827	97586221	chr1	131118564	131119266	chr13	94106335	94106639		chr5	146307490	146307690			NA	NA
chr11	97682390	97683030	chr1	131118564	131119266	chr13	94285996	94286273		chr6	137612177	137612377			NA	NA
chr11	97695096	97695489	chr1	131122084	131122287	chr13	95443355	95443576		chr9	120776627	120776827	3(GATACTTAAC,+,0.00)	18(CTATTGCAAAAC,+,0.00)	3	18
chr11	98438632	98439195	chr1	131270306	131270564	chr13	95524076	95524305		chr11	5135975	5136175	25(AGCTCTCCAG,+,0.00)	9(ATGGCGCAACTG,-,0.00)	25	9
chr11	98445272	98445637	chr1	131290650	131290975	chr13	95705737	95705919		chr6	108249955	108250155		-3(GTGTTACACAAT,+,0.00),-1(GTTACACAATCA,-,0.00)	NA	-3
chr11	98773658	98774256	chr1	131344667	131345003	chr13	96432448	96432710		chr9	15357819	15358019		-15(AGCTTGCGCAAC,+,0.00),-13(CTTGCGCAACGG,-,0.00)	NA	-15
chr11	98783228	98783663	chr1	131346023	131346459	chr13	96588423	96588643		chr8	124922119	124922319		13(GTTTTGCAACTA,-,0.00)	NA	13
chr11	98788822	98789188	chr1	131505457	131505780	chr13	97510770	97511056		chr11	58979798	58979998			NA	NA
chr11	98809583	98809861	chr1	131527309	131527952	chr13	97626825	97626997		chr2	103425492	103425692	39(CTCAAGAACC,-,0.00)	-26(GTATTGCTCAAT,+,0.00),-24(ATTGCTCAATAA,-,0.00)	39	-26
chr11	98873875	98874275	chr1	131613489	131613662	chr13	98092671	98092853		chr4	134838287	134838487	-46(CTGAAGTGTG,-,0.00),-12(CTTAAGAGTT,-,0.00),29(TTCAAGGGTT,-,0.00)		-46	NA
chr11	98905053	98905411	chr1	131708468	131708688	chr13	98111065	98111367		chr10	111558308	111558508			NA	NA
chr11	99574206	99574513	chr1	131716456	131716928	chr13	98696504	98696766		chr17	6746267	6746467	-57(CCTAAGAGGC,-,0.00)		-57	NA
chr11	100169080	100169325	chr1	131747840	131748203	chr13	98814203	98814454		chr1	6213166	6213366	-64(GACAAGTGGT,-,0.00),-49(AACACTTGAA,+,0.00)		-64	NA
chr11	100320307	100320529	chr1	131750274	131750461	chr13	99481436	99481740		chr10	88352596	88352796	-30(AGCACTTGAG,+,0.00),-26(CTTGAGAGGT,-,0.00)		-30	NA
chr11	100397684	100398293	chr1	131751256	131751583	chr13	100006196	100006431		chr2	117802703	117802903			NA	NA
chr11	100552797	100553220	chr1	131759697	131759969	chr13	100518253	100518508		chr10	20503751	20503951	-56(CTGAAGTGGG,-,0.00)	-11(TTGTTACGTAAG,+,0.00),-9(GTTACGTAAGAA,-,0.00)	-56	-11
chr11	100938296	100938482	chr1	131765364	131765825	chr13	100526057	100526309		chr2	154169377	154169577		-43(GTTTCTCAATTG,-,0.00)	NA	-43
chr11	101002996	101003433	chr1	131827634	131828167	chr13	100675957	100676216		chr5	32863244	32863444		83(CTATTACGAAAT,+,0.00),85(ATTACGAAATCA,-,0.00)	NA	83
chr11	101008211	101008752	chr1	131867066	131867353	chr13	101980209	101980585		chr7	128304302	128304502		31(GTATTGCATCAC,+,0.00)	NA	31
chr11	101009267	101009555	chr1	131910173	131910510	chr13	102747235	102747499		chr18	34430382	34430582	-11(CTCAAGTGAC,-,0.00),31(GGCACTTGAG,+,0.00)	-2(CTCTTGCTCAAC,+,0.00)	-11	-2
chr11	101090169	101090459	chr1	131938757	131939104	chr13	102770228	102770509		chr9	51168854	51169054	31(CTCAAGTGTC,-,0.00)	3(ATATTGCATCAT,+,0.00)	31	3
chr11	101171297	101171610	chr1	131941156	131941341	chr13	102852853	102853116		chr14	65340307	65340507		1(CTTAAGCAATAC,-,0.00)	NA	1
chr11	101287359	101287668	chr1	131970660	131970946	chr13	103459575	103459792		chr18	37836610	37836810	46(ACCTCTCCAG,+,0.00)	9(ATTTCTCAATCC,-,0.00),38(ATTACTCAACCT,-,0.00)	46	9
chr11	101315883	101316289	chr1	131981689	131981862	chr13	103951473	103951773		chr14	45667255	45667455		-73(ATGTTGCAACAT,+,0.00),-73(ATGTTGCAACAT,-,0.00),55(TAGTTGCAAAAC,+,0.00)	NA	-73
chr11	101870039	101870401	chr1	132006031	132006311	chr13	104590951	104591214		chr10	94574869	94575069		-46(AAGTTGCGCCAT,+,0.00),61(GCATTGAGCAAT,+,0.00),63(ATTGAGCAATGT,-,0.00)	NA	-46
chr11	101971523	101971820	chr1	132007446	132007661	chr13	104605177	104605472		chr14	105448932	105449132	9(TTCAAGAGGC,-,0.00)	-50(ATGTTTCACAAG,+,0.00),-48(GTTTCACAAGAG,-,0.00),25(GTTTTGCAAGAG,-,0.00)	9	-50
chr11	102168870	102169072	chr1	132012088	132012270	chr13	107389155	107389467		chrX	101769637	101769837		-53(TAATTGCACAAT,+,0.00),-51(ATTGCACAATGT,-,0.00),-37(AAATTGCCTAAT,+,0.00),51(ATGTTGCACAAT,+,0.00),53(GTTGCACAATTC,-,0.00)	NA	-53
chr11	102284337	102285021	chr1	132055094	132055616	chr13	107545131	107545341		chr5	111356933	111357133	-56(GGCACTCCAG,+,0.00),-13(GGTACTTGAA,+,0.00)		-56	NA
chr11	102633363	102633604	chr1	132062104	132062329	chr13	109230792	109231083		chr3	94680815	94681015	-7(CTCGAGAGCA,-,0.00)	5(ATTAGGCAACCA,-,0.00)	-7	5
chr11	102811149	102811455	chr1	132121304	132121479	chr13	109342552	109342838		chr3	30135224	30135424	23(CTCAAGTGAG,-,0.00)	54(CTTTAGCAATCC,-,0.00)	23	54
chr11	103028372	103028645	chr1	132139658	132139831	chr13	111518300	111518610		chr18	76251384	76251584		8(ATGACACAATAG,-,0.00)	NA	8
chr11	103115921	103116487	chr1	132150759	132151263	chr13	112130255	112130537		chr13	107556054	107556254	33(CCCACTTGAC,+,0.00)	-10(TTCTTGCGTAAG,+,0.00)	33	-10
chr11	103252397	103252751	chr1	132151439	132151750	chr13	112192614	112192791		chr15	103522702	103522902	-46(GTGAAGGGTT,-,0.00),-36(GACAAGTGGC,-,0.00),22(GTGAAGTAGC,-,0.00)		-46	NA
chr11	103258035	103258295	chr1	132155855	132156049	chr13	112429838	112430165		chr16	23227167	23227367	-52(GCCACTTCGG,+,0.00)	2(ATGTTGCAATGT,-,0.00)	-52	2
chr11	103269477	103269668	chr1	132161492	132161811	chr13	112474233	112474527		chr10	19956735	19956935		-13(CTGGTGCAATCC,-,0.00)	NA	-13
chr11	103412629	103413299	chr1	132194586	132195143	chr13	112529837	112530131		chr9	67281446	67281646	47(TTCAAGGGTC,-,0.00),68(AACTCTTAAC,+,0.00)		47	NA
chr11	104590232	104590604	chr1	132212189	132212383	chr13	113023375	113023636		chr3	121851216	121851416	13(CTTAAGGGCC,-,0.00)		13	NA
chr11	105450072	105450249	chr1	132265580	132265765	chr13	113490633	113490913		chr11	57973746	57973946	11(AGCTCTTATC,+,0.00),39(TGTACTTGAC,+,0.00)	49(CTTGTGAAATTA,-,0.00)	11	49
chr11	105505279	105505483	chr1	132269406	132269643	chr13	113613904	113614248		chr4	117041568	117041768		-68(CTGTTGCATAAC,+,0.00),6(ATTATGCAAGAC,-,0.00)	NA	-68
chr11	105525596	105526025	chr1	132292545	132292776	chr13	115101633	115101936		chr4	62517000	62517200		5(ACATTGCGAAAT,+,0.00),7(ATTGCGAAATCA,-,0.00),34(ATTATGAAATAG,-,0.00)	NA	5
chr11	106065887	106066177	chr1	132295584	132295793	chr13	115106228	115106459		chr11	54106676	54106876		-22(GTGGTGCAATGG,-,0.00)	NA	-22
chr11	106076306	106076649	chr1	132298471	132298671	chr13	116986631	116987023		chr11	74650310	74650510			NA	NA
chr11	106134683	106134941	chr1	132312799	132313038	chr13	117031366	117031825		chr4	47400711	47400911	24(ATCTCTTGAG,+,0.00)	3(TGGTTGTGCAAC,+,0.00),5(GTTGTGCAACTG,-,0.00)	24	3
chr11	106777024	106777302	chr1	132315737	132316242	chr13	117223168	117223412		chr4	137995411	137995611		14(TGATTTCATAAT,+,0.00)	NA	14
chr11	106892787	106893110	chr1	132355881	132356109	chr13	119710334	119710644		chr4	124752385	124752585	-81(CACAAGTACC,-,0.00),-26(GTCAAGTAGC,-,0.00),-13(GTCAAGTATG,-,0.00)	57(GTTGGGCAAGAG,-,0.00)	-81	57
chr11	106896680	106897358	chr1	132417387	132417628	chr14	7919972	7920236		chr3	143743360	143743560			NA	NA
chr11	107022103	107022754	chr1	132464720	132464984	chr14	8099772	8099995		chr14	76834152	76834352	62(TTGAAGTGGG,-,0.00),74(GGCTCTTAAA,+,0.00)		62	NA
chr11	107025430	107025670	chr1	132476946	132477266	chr14	8246884	8247211		chr8	117259693	117259893		-23(ATTATGTAACCT,-,0.00),19(GTATTGAGAAAT,+,0.00)	NA	-23
chr11	107027998	107028342	chr1	132477398	132477771	chr14	8618367	8618586		chr9	47546272	47546472		-18(GGATTACACAAT,+,0.00),-16(ATTACACAATGA,-,0.00)	NA	-18
chr11	107705701	107706024	chr1	132520432	132520621	chr14	11523071	11523329		chr8	110810024	110810224	25(GCCACTTAGG,+,0.00),53(ACTCCTTAAC,+,0.00)		25	NA
chr11	107723516	107723745	chr1	133024914	133025646	chr14	11701586	11701839		chr12	31719968	31720168	19(AGCCCTTCAA,+,0.00),24(TTCAAGTGCA,-,0.00)	7(CCATTGAGTAAT,+,0.00),9(ATTGAGTAATAG,-,0.00)	19	7
chr11	107729225	107729474	chr1	133071680	133071880	chr14	11743789	11743978		chr18	43962650	43962850	24(CACACTTCAG,+,0.00)		24	NA
chr11	108307416	108307739	chr1	133082355	133082690	chr14	14014928	14015289		chr13	11851734	11851934	90(GCCACTTGAT,+,0.00)	3(AGCTTGCGTAAT,+,0.00),5(CTTGCGTAATTT,-,0.00)	90	3
chr11	109014502	109014818	chr1	133084033	133084535	chr14	14061944	14062148		chr4	117133936	117134136		-20(GTGTTTCGTCAT,+,0.00)	NA	-20
chr11	109416816	109417401	chr1	133087397	133087853	chr14	14709326	14709629		chr16	62807493	62807693	82(GCCACTCCAC,+,0.00)	-2(GCATTGCAAAAC,+,0.00)	82	-2
chr11	109425632	109426128	chr1	133089435	133089804	chr14	16243856	16244234		chr7	118696260	118696460	-80(ACTCCTTAAG,+,0.00),-72(AGCACTTCAC,+,0.00),65(AGCACTTGGG,+,0.00)	20(ATGGCGTAATAC,-,0.00)	-80	20
chr11	109487226	109487529	chr1	133092082	133092345	chr14	16433339	16433559		chr7	107686045	107686245			NA	NA
chr11	109746688	109746957	chr1	133118312	133118568	chr14	17733458	17733658		chr4	103314650	103314850	-58(GGCACTTGAA,+,0.00)	-9(AAATTGTGTAAT,+,0.00),-7(ATTGTGTAATTT,-,0.00)	-58	-9
chr11	111426558	111427091	chr1	133134874	133135150	chr14	18238524	18238706		chr3	95237605	95237805	58(ACTTCTTAAG,+,0.00)		58	NA
chr11	111443506	111443687	chr1	133147431	133147716	chr14	18271729	18271962		chr13	18043260	18043460	-24(GGTACTTAAA,+,0.00)		-24	NA
chr11	111781541	111781775	chr1	133155316	133155672	chr14	18637687	18638090		chr14	61682281	61682481			NA	NA
chr11	111932042	111932342	chr1	133177521	133177728	chr14	18638818	18639003		chr9	106328229	106328429	-75(CACACTCAAG,+,0.00),-17(CTTGAGAGTT,-,0.00)		-75	NA
chr11	112270960	112271368	chr1	133204527	133204835	chr14	18889674	18889959		chr4	130527847	130528047	-20(GTCAAGTGGA,-,0.00),-4(GGTTCTTGAG,+,0.00)	-2(TTCTTGAGCAAT,+,0.00)	-20	-2
chr11	112834691	112834881	chr1	133302549	133302785	chr14	18893116	18893287		chr3	129296970	129297170			NA	NA
chr11	112861530	112861748	chr1	133309685	133309979	chr14	19415645	19415981		chr4	11974532	11974732			NA	NA
chr11	113101592	113101944	chr1	133321321	133321599	chr14	19417726	19417995		chr3	14957593	14957793	66(GTGAAGTGCT,-,0.00)		66	NA
chr11	113505741	113506227	chr1	133355560	133355849	chr14	19418695	19418962		chr17	4197104	4197304			NA	NA
chr11	113733638	113734457	chr1	133406577	133407043	chr14	20134986	20135342		chr2	76592673	76592873			NA	NA
chr11	113748550	113749039	chr1	133417547	133417723	chr14	20298192	20298436		chr10	68093600	68093800	27(GCCCCTTGAA,+,0.00)	-1(GGCTTGTGCAAT,+,0.00),1(CTTGTGCAATGC,-,0.00)	27	-1
chr11	113760587	113760869	chr1	133418233	133418531	chr14	20609604	20609809		chr12	5353157	5353357	-82(GCTACTTCAC,+,0.00),38(TACCCTTGAG,+,0.00)	8(GTATTTTGCAAC,+,0.00),10(ATTTTGCAACCC,-,0.00)	-82	8
chr11	115162941	115163393	chr1	133424151	133424373	chr14	20724143	20724380		chr12	118185098	118185298			NA	NA
chr11	115219211	115219552	chr1	133432124	133432527	chr14	20842730	20842929		chr18	54476976	54477176	-84(TTGAAGTAGC,-,0.00),-15(GTGAAGTGGA,-,0.00),54(GTGAAGTACC,-,0.00)		-84	NA
chr11	115276879	115277403	chr1	133610193	133610566	chr14	20879436	20879722		chr12	100186128	100186328		-83(CTTTTGCAACGT,-,0.00)	NA	-83
chr11	115690174	115690639	chr1	133628595	133628828	chr14	21750321	21750598		chr6	90985286	90985486		6(GTCTTGCTCAAC,+,0.00)	NA	6
chr11	115776341	115776691	chr1	133637422	133637964	chr14	22587254	22587768		chr2	71046226	71046426	-97(CTGAAGTATC,-,0.00),47(TTGAAGGGGC,-,0.00)		-97	NA
chr11	116014747	116015163	chr1	133638396	133638784	chr14	22800188	22800451		chr7	126806848	126807048	-42(AGCACTTGGG,+,0.00)	16(CTGTTGCAAAAC,+,0.00)	-42	16
chr11	116060436	116061038	chr1	133682076	133682379	chr14	23564940	23565222		chr3	89243634	89243834		-11(GGCTTGCACAAC,+,0.00)	NA	-11
chr11	116247689	116247926	chr1	133696001	133696320	chr14	24059301	24059579		chr2	144101492	144101692	-53(CTGGAGAGCT,-,0.00),58(GGCTCTCAAG,+,0.00),62(CTCAAGTACA,-,0.00)	-29(ATTGTGCAAGGG,-,0.00)	-53	-29
chr11	116260232	116260718	chr1	133863652	133863880	chr14	24063756	24063986		chr17	29059636	29059836	44(CACACTTCAG,+,0.00)		44	NA
chr11	116504621	116504832	chr1	133911553	133911726	chr14	24525754	24526042		chr16	16896300	16896500	62(GGCTCTTGTC,+,0.00)		62	NA
chr11	116619184	116619523	chr1	133921552	133922021	chr14	25068351	25068554		chr3	83366749	83366949		-25(CAATTGCATCAT,+,0.00)	NA	-25
chr11	116621168	116621538	chr1	133964473	133964723	chr14	25461439	25461679		chr16	97593126	97593326			NA	NA
chr11	116701251	116701953	chr1	134037332	134037551	chr14	25472623	25472867		chr2	173613794	173613994		-52(ACATTGCGCAAG,+,0.00),-50(ATTGCGCAAGGT,-,0.00)	NA	-52
chr11	116782677	116783320	chr1	134048861	134049185	chr14	25790957	25791278		chr16	57083711	57083911	-76(AGCACTTCAG,+,0.00),22(GTTAAGTGCC,-,0.00)	-6(CTATTGCAAAAG,+,0.00),61(ATTTCCCAATAC,-,0.00)	-76	-6
chr11	116843292	116843710	chr1	134060723	134061120	chr14	27013577	27013841		chr4	59816625	59816825	-91(CTCAAGGGTT,-,0.00)	-19(GGATTTAGCAAT,+,0.00),-17(ATTTAGCAATAA,-,0.00)	-91	-19
chr11	117130021	117130317	chr1	134063092	134063286	chr14	28328574	28328745		chr3	88514363	88514563	-75(CTGAAGAGGG,-,0.00),-29(CTGAAGAGGG,-,0.00),-18(CTGAAGTGGA,-,0.00)		-75	NA
chr11	117694123	117694329	chr1	134067065	134067535	chr14	29978687	29978868		chr4	119966813	119967013	-34(GGCACTTCTC,+,0.00)	48(CTGTTGCAATCT,-,0.00)	-34	48
chr11	117780626	117780929	chr1	134068615	134068812	chr14	30516133	30516611		chr9	77487530	77487730			NA	NA
chr11	117828200	117828598	chr1	134070236	134070668	chr14	30553291	30553476		chrX	10717054	10717254		-2(CTTTTGCAACCC,-,0.00)	NA	-2
chr11	117934226	117934593	chr1	134071309	134071733	chr14	30834510	30834767		chr5	53326022	53326222		10(TGATTTCCCAAT,+,0.00),12(ATTTCCCAATAT,-,0.00)	NA	10
chr11	117962219	117962456	chr1	134078908	134079506	chr14	30861682	30862012		chr6	5048073	5048273		-17(CTTATGAAATAC,-,0.00)	NA	-17
chr11	117964958	117965519	chr1	134096689	134097039	chr14	31242936	31243153		chr11	80792216	80792416		-4(CTATTGCATAAC,+,0.00),14(CTCTTGCATCAC,+,0.00)	NA	-4
chr11	117987143	117987494	chr1	134097290	134097687	chr14	31494465	31494699		chr13	34290423	34290623		-59(TTATTGCTTCAT,+,0.00),-28(GTCTTGCATCAT,+,0.00),66(GGCTTGCTCAAC,+,0.00)	NA	-59
chr11	117987945	117988335	chr1	134105796	134106340	chr14	33374138	33374400		chr5	37196745	37196945	49(GCCACTTCAC,+,0.00)		49	NA
chr11	118248571	118249077	chr1	134151682	134151970	chr14	41094209	41094457		chr14	81037888	81038088	-90(CTGAAGGGCA,-,0.00)		-90	NA
chr11	118290127	118290555	chr1	134162508	134163044	chr14	41100867	41101121		chr15	5211111	5211311		-32(CTGTTGCAATCA,-,0.00)	NA	-32
chr11	118318681	118319181	chr1	134196497	134196714	chr14	41199056	41199227		chr5	92486821	92487021		-95(TGGTTGCCTAAC,+,0.00),25(GAATTACCCAAC,+,0.00),27(ATTACCCAACAG,-,0.00)	NA	-95
chr11	118438733	118439021	chr1	134201097	134201327	chr14	45477840	45478064		chr10	79780367	79780567		-28(TTGTTGCCCAAG,+,0.00)	NA	-28
chr11	119046636	119046866	chr1	134205374	134205584	chr14	45550257	45550496		chr3	27863439	27863639			NA	NA
chr11	119058059	119058365	chr1	134221259	134221553	chr14	45640151	45640389		chr8	10936786	10936986	10(ACCACTCCAG,+,0.00)		10	NA
chr11	119084098	119084279	chr1	134222142	134222513	chr14	45661611	45661938		chr5	107949080	107949280		-71(GTGTTGCAATGA,-,0.00)	NA	-71
chr11	119267766	119268093	chr1	134232882	134233277	chr14	45736342	45736567		chr12	83987467	83987667	65(TTTAAGAGCG,-,0.00)		65	NA
chr11	119786174	119786670	chr1	134244230	134244541	chr14	46438493	46438784		chr15	79390560	79390760	64(CTCAAGTACT,-,0.00)	-15(ATTATGCAACCT,-,0.00)	64	-15
chr11	119945342	119945701	chr1	134361874	134362152	chr14	46512266	46512478		chr3	116882524	116882724			NA	NA
chr11	119975876	119976614	chr1	134369078	134369343	chr14	46794217	46794582		chrX	73915035	73915235	-70(TTTAAGAGGA,-,0.00)		-70	NA
chr11	119989202	119989426	chr1	134405600	134406024	chr14	47077264	47077697		chr8	124250981	124251181	-38(TGCTCTCGAG,+,0.00)	-59(GGATTTCAAAAC,+,0.00),18(ACATTGCATAAT,+,0.00),20(ATTGCATAATTC,-,0.00)	-38	-59
chr11	119990734	119991144	chr1	134455397	134455643	chr14	47186610	47186781		chr9	56927365	56927565	18(ACTACTCGAC,+,0.00)	-3(AGCTTGCACAAC,+,0.00)	18	-3
chr11	120189812	120190244	chr1	134555097	134555463	chr14	47189352	47189647		chr13	63535172	63535372	-27(AGCACTTGGG,+,0.00)	6(AAATTGCAAAAT,+,0.00)	-27	6
chr11	120311595	120311831	chr1	134556982	134557299	chr14	47374479	47374699		chr8	12825875	12826075	-21(GTTAAGGACC,-,0.00)	-70(TTGTTGTGTAAC,+,0.00),-68(GTTGTGTAACCA,-,0.00)	-21	-70
chr11	120373173	120373427	chr1	134643668	134644038	chr14	47562490	47562867		chr10	59116338	59116538	-37(GACCCTTCAG,+,0.00),60(CTGAAGGGTT,-,0.00)		-37	NA
chr11	120507664	120508223	chr1	134714546	134714867	chr14	48073932	48074194		chr12	54191250	54191450	64(TTGAAGTGGG,-,0.00)	-2(GAATTGCACAAC,+,0.00),0(ATTGCACAACCA,-,0.00)	64	-2
chr11	120744085	120745039	chr1	134754733	134755087	chr14	50896185	50896488		chr4	106950857	106951057	-4(GCCACTTGTC,+,0.00)	-48(GCATTGTGAAAC,+,0.00),-46(ATTGTGAAACTG,-,0.00)	-4	-48
chr11	120853242	120853602	chr1	134755278	134756010	chr14	51094548	51094823		chr6	97815824	97816024	-67(TTTAAGTGTG,-,0.00)	11(GTTGTGCAAGAA,-,0.00)	-67	11
chr11	120897971	120898687	chr1	134771339	134771656	chr14	52015769	52015975		chr2	164769737	164769937			NA	NA
chr11	120900311	120900607	chr1	134777591	134777887	chr14	54434344	54434533		chr7	115755360	115755560	-29(AGCACTTAAA,+,0.00)	-6(CTGTTGCAAAAC,+,0.00)	-29	-6
chr11	121518181	121518444	chr1	134783944	134784381	chr14	54462191	54462561		chr3	63964829	63965029		-32(ACATTGCACAAG,+,0.00),34(GTTGGGTAATAA,-,0.00)	NA	-32
chr11	121741420	121741830	chr1	134784511	134784799	chr14	54695160	54695452		chr3	85271583	85271783	-43(GGCCCTTCAG,+,0.00)		-43	NA
chr11	121770128	121770603	chr1	134790417	134790613	chr14	54754571	54754844		chr5	9149443	9149643			NA	NA
chr12	3426435	3426910	chr1	134803761	134803947	chr14	54900395	54900699		chr13	51911804	51912004	-2(TGCTCTTAAG,+,0.00)		-2	NA
chr12	4430186	4430607	chr1	134955180	134955429	chr14	55007584	55007765		chr8	25596935	25597135	20(GGCCCTCAAC,+,0.00)		20	NA
chr12	5213453	5214093	chr1	134955807	134956151	chr14	55577735	55578193		chr5	105648808	105649008		5(TTATTGCAACAC,+,0.00)	NA	5
chr12	5270513	5270787	chr1	134962517	134962738	chr14	55579030	55579215		chrX	56477659	56477859	-50(TTGAAGTACT,-,0.00),-46(AGTACTTCAC,+,0.00)	26(CTATTGCAACAG,+,0.00)	-50	26
chr12	5277005	5277724	chr1	134985210	134985555	chr14	55724320	55724588		chr18	39370849	39371049	-27(GTTAAGGACC,-,0.00)	3(GAATTGCATAAC,+,0.00),5(ATTGCATAACAT,-,0.00)	-27	3
chr12	5305560	5305775	chr1	134994850	134995116	chr14	55779777	55780032		chr15	34057343	34057543	18(AGCACTTGTA,+,0.00)	-29(AGATTGCAAAAG,+,0.00)	18	-29
chr12	5353174	5353384	chr1	135112734	135113015	chr14	55781296	55781526		chr12	29280215	29280415	-38(CACCCTTGAG,+,0.00),-1(CACAAGAGGC,-,0.00)	-7(AAATTGCACAAG,+,0.00),-5(ATTGCACAAGAG,-,0.00)	-38	-7
chr12	7878860	7879164	chr1	135172029	135172282	chr14	56375792	56376077		chr15	59083322	59083522	46(TTCAAGTGGT,-,0.00)	-97(ATTTTACAACCC,-,0.00)	46	-97
chr12	8432994	8433233	chr1	135227339	135228136	chr14	56578917	56579196		chr5	132717865	132718065	-32(TTCAAGGGGA,-,0.00),63(CTGAAGTACC,-,0.00),70(ACCACTTAGA,+,0.00)	-19(ATTTGGCAACAG,-,0.00)	-32	-19
chr12	8465713	8466089	chr1	135248484	135248792	chr14	56620528	56620753		chr2	37837673	37837873	-31(GCTTCTTAAG,+,0.00),-27(CTTAAGGAGT,-,0.00)	-8(ATGTTGCAACAG,-,0.00)	-31	-8
chr12	8770970	8771448	chr1	135252855	135253236	chr14	57032925	57033117		chr1	59580418	59580618			NA	NA
chr12	8809019	8809569	chr1	135256316	135256638	chr14	57745389	57745695		chr5	73549557	73549757		-8(CTGTTGCTTAAC,+,0.00)	NA	-8
chr12	9591325	9591547	chr1	135258297	135258843	chr14	58788293	58788557		chr15	67899189	67899389	42(GCCTCTCAAC,+,0.00)	-17(GGATTGCAACAT,+,0.00)	42	-17
chr12	12509202	12509604	chr1	135259112	135259379	chr14	59478644	59478888		chr16	29683178	29683378	78(CTCAAGGGGC,-,0.00)	-16(ATGGGGCAATCA,-,0.00)	78	-16
chr12	13445517	13445829	chr1	135260912	135261251	chr14	59592073	59592399		chr16	91601269	91601469	-45(TCCTCTTCAG,+,0.00),60(TCCTCTTCAG,+,0.00)	-25(GTGTTGAGTAAC,+,0.00)	-45	-25
chr12	15850592	15850979	chr1	135313713	135313886	chr14	60634890	60635166		chr2	122821360	122821560	-2(CTCAAGAACT,-,0.00)		-2	NA
chr12	16824197	16824377	chr1	135324578	135324785	chr14	61498194	61498494		chr16	37728787	37728987	-62(CCCACTTAAA,+,0.00),45(CCCTCTTCAC,+,0.00)	30(GGATTGCCTAAT,+,0.00)	-62	30
chr12	16853924	16854198	chr1	135326610	135326958	chr14	62880076	62880492		chr10	121500100	121500300		52(GTTATGCAAGGA,-,0.00)	NA	52
chr12	16875324	16875607	chr1	135347683	135347993	chr14	62936784	62936994		chr17	56289405	56289605		-6(ATTTCCCAACAC,-,0.00)	NA	-6
chr12	17316064	17316443	chr1	135369072	135369416	chr14	63129082	63129394		chr3	41228639	41228839		-18(TCATTGCGTCAC,+,0.00)	NA	-18
chr12	17881553	17881985	chr1	135398959	135399132	chr14	63174616	63174826		chr1	131139576	131139776	8(GGCTCTTGAA,+,0.00),26(TTTAAGTGTA,-,0.00)	-42(GTTTTGTAACAA,-,0.00),-17(ATTAAGCAATTG,-,0.00)	8	-42
chr12	21227440	21228007	chr1	135410961	135411213	chr14	63436354	63436621		chr15	38569223	38569423		-6(CTGTTGCATAAG,+,0.00)	NA	-6
chr12	21289709	21290209	chr1	135510284	135510523	chr14	64309946	64310176		chr9	120926206	120926406	-12(GGCACTTGTG,+,0.00)	-8(CTTGTGAAACAC,-,0.00)	-12	-8
chr12	21362801	21362990	chr1	135700663	135700924	chr14	64637403	64637767		chr1	171233092	171233292		44(GAGTTGAGCAAC,+,0.00),46(GTTGAGCAACAG,-,0.00)	NA	44
chr12	24538072	24538400	chr1	135723133	135723354	chr14	64876494	64876798		chr14	69812759	69812959	18(CTCAAGGGGT,-,0.00)	-5(ACATTGCTCAAC,+,0.00),-3(ATTGCTCAACCC,-,0.00)	18	-5
chr12	24710147	24710431	chr1	135724256	135724460	chr14	65346980	65347236		chr1	82281391	82281591	52(GTGAAGTGGG,-,0.00)	-24(ATGTTGAGCAAT,+,0.00),-22(GTTGAGCAATAT,-,0.00)	52	-24
chr12	25181363	25181661	chr1	135729068	135729399	chr14	65380478	65380787		chr16	23982633	23982833			NA	NA
chr12	25215239	25215942	chr1	135731866	135732214	chr14	65736212	65736514		chr14	21053207	21053407	76(TTGAAGTGCT,-,0.00)	-20(ATGTTGCAACTT,-,0.00)	76	-20
chr12	25249069	25249296	chr1	135739477	135740002	chr14	65861094	65861499		chr6	85415870	85416070	-8(CCTAAGTGCC,-,0.00)		-8	NA
chr12	25283793	25284101	chr1	135743968	135744255	chr14	65890745	65891000		chr17	5936359	5936559		-6(ATTTTGTAATCA,-,0.00)	NA	-6
chr12	25310216	25310567	chr1	135753027	135753258	chr14	67415440	67415638		chr10	91953114	91953314	39(GTCAAGGGCA,-,0.00)	-94(GGATTTCATAAC,+,0.00),-68(TTATTGCCCAAC,+,0.00),-66(ATTGCCCAACAC,-,0.00)	39	-94
chr12	25407305	25407734	chr1	135818803	135819031	chr14	67608343	67608615		chr6	89662653	89662853		-4(CTTATGCAATCT,-,0.00)	NA	-4
chr12	26045351	26045600	chr1	135882817	135882993	chr14	68458692	68458938		chr14	58176169	58176369	37(CTTGAGTGTA,-,0.00)		37	NA
chr12	26398613	26398797	chr1	136045827	136046049	chr14	68655687	68656043		chr14	70529951	70530151	50(GGCTCTCAAG,+,0.00),54(CTCAAGGAGC,-,0.00)		50	NA
chr12	29280178	29280476	chr1	136086114	136086365	chr14	69029613	69029872		chr4	150853788	150853988	-27(GTGGAGTGCC,-,0.00)		-27	NA
chr12	29290948	29291377	chr1	136131129	136131435	chr14	70636283	70636502		chr6	125164646	125164846	-64(CTCGAGAGCA,-,0.00),-19(GACACTCCAC,+,0.00)	45(AGATTTCATAAC,+,0.00)	-64	45
chr12	30606027	30606347	chr1	136170171	136170360	chr14	72291963	72292197		chr1	130996683	130996883	-26(TCTTCTTGAG,+,0.00),8(CTGAAGAACT,-,0.00)	-24(TTCTTGAGCAAT,+,0.00),-22(CTTGAGCAATTC,-,0.00)	-26	-24
chr12	31145481	31146002	chr1	136220258	136220431	chr14	72293638	72294058		chr5	31610813	31611013	-87(GTTAAGAGGC,-,0.00)	-36(TTATTGCTCAAG,+,0.00),-34(ATTGCTCAAGAC,-,0.00)	-87	-36
chr12	31170196	31170372	chr1	136229058	136229273	chr14	73162408	73162771		chr15	95887567	95887767			NA	NA
chr12	31204104	31204407	chr1	136230293	136230483	chr14	73172606	73172876		chr15	76236776	76236976	-95(CACAAGTGGG,-,0.00),-48(GTGAAGGGCC,-,0.00),-9(TACTCTTGAG,+,0.00),10(GGCTCTCCAG,+,0.00),31(ACCTCTCCAG,+,0.00)		-95	NA
chr12	31222866	31223323	chr1	136346011	136346220	chr14	73374592	73374894		chr4	82879258	82879458	30(TGCACTCAAG,+,0.00)		30	NA
chr12	31388755	31388973	chr1	136361439	136361704	chr14	73382831	73383145		chr9	75243771	75243971	-88(CTGAAGTGGA,-,0.00),-59(TGCTCTTCAG,+,0.00)	34(TGCTTGTGCAAT,+,0.00),36(CTTGTGCAATTA,-,0.00)	-88	34
chr12	31486455	31486700	chr1	136373698	136373903	chr14	73409999	73410503		chr4	57844997	57845197	32(CTGAAGGGGA,-,0.00)		32	NA
chr12	31603595	31604032	chr1	136415053	136415771	chr14	74960650	74960929		chr9	90007233	90007433			NA	NA
chr12	31719682	31720205	chr1	136466046	136466401	chr14	75195635	75195892		chr4	82506979	82507179	-39(CCCAAGTGGA,-,0.00)	-14(GCATTTCACAAC,+,0.00)	-39	-14
chr12	31835511	31835833	chr1	136518695	136518976	chr14	75841821	75842058		chr3	84429452	84429652		-65(AGGTTACGTCAT,+,0.00),35(CTGTTGAGAAAT,+,0.00)	NA	-65
chr12	32768416	32768720	chr1	136521158	136521538	chr14	75873668	75873950		chr4	109123102	109123302	-75(AACACTCAAG,+,0.00)	6(ATTAGGCAATTA,-,0.00)	-75	6
chr12	32846774	32846973	chr1	136524891	136525173	chr14	75906988	75907219		chr4	94987291	94987491	-81(GACACTCCAG,+,0.00)	-7(ATATTTTGCAAT,+,0.00),-5(ATTTTGCAATAG,-,0.00)	-81	-7
chr12	32953534	32953886	chr1	136525577	136525825	chr14	75964116	75964323		chr6	94203985	94204185			NA	NA
chr12	33175986	33176339	chr1	136551006	136551228	chr14	76171384	76171581		chr8	68081952	68082152	75(GCTTCTTGAA,+,0.00)	-79(GCATTGAGCAAT,+,0.00),-77(ATTGAGCAATTT,-,0.00)	75	-79
chr12	33429403	33429755	chr1	136555968	136556327	chr14	76195328	76195625		chr12	111901956	111902156	-96(GTTGAGTAGT,-,0.00),-74(TCTAAGTGGT,-,0.00),-13(CTTGAGTGTT,-,0.00)	22(TTATTGAGCAAT,+,0.00),24(ATTGAGCAATCA,-,0.00)	-96	22
chr12	34828246	34828556	chr1	136561833	136562066	chr14	76582080	76582313		chr15	27564168	27564368	-27(CCCTCTTAAG,+,0.00),85(TCCACTTAGG,+,0.00)	-42(ATGACGTAACTC,-,0.00),-6(AAATTTCACAAC,+,0.00),-4(ATTTCACAACAG,-,0.00)	-27	-42
chr12	36549532	36549816	chr1	136600228	136600441	chr14	76593728	76593981		chr9	25265860	25266060	-19(GTTGAGTAGC,-,0.00)	-100(CTATTGCATAAT,+,0.00),-98(ATTGCATAATAG,-,0.00)	-19	-100
chr12	37257048	37257413	chr1	136617462	136617640	chr14	76652783	76653067		chr8	13462430	13462630	-11(TGCACTTGAG,+,0.00)	-33(GTTGTGAAAGCT,-,0.00)	-11	-33
chr12	40073674	40073910	chr1	136618716	136618962	chr14	76696912	76697144		chr13	89122631	89122831	-18(TGCTCTCGAG,+,0.00),-6(GACACTTGAG,+,0.00),7(GACACTTGAC,+,0.00)	63(CTGTTGCTCAAT,+,0.00),65(GTTGCTCAATGG,-,0.00)	-18	63
chr12	40200766	40201053	chr1	136624534	136625081	chr14	76731602	76732010		chr13	56084304	56084504	-68(GACACTCAAC,+,0.00)	-16(GTTTCACAAGAC,-,0.00)	-68	-16
chr12	40258563	40258851	chr1	136676479	136676729	chr14	76805445	76805632		chr5	74241081	74241281	-38(CCCACTTAGG,+,0.00),82(GACCCTTGAA,+,0.00)		-38	NA
chr12	40278558	40278847	chr1	136678938	136679223	chr14	77034550	77034821		chr8	117714721	117714921	-29(GCCAAGTGTT,-,0.00),83(CGCTCTTGAG,+,0.00)	37(ATTTCTCAACCT,-,0.00)	-29	37
chr12	40449365	40449609	chr1	136685402	136685616	chr14	77038046	77038373		chr14	41168690	41168890	-44(CTCAAGAGAC,-,0.00),10(TCCTCTTGAA,+,0.00)	-55(ATGTTGCAACCC,-,0.00)	-44	-55
chr12	40459034	40459253	chr1	136694826	136695002	chr14	78382983	78383359		chr6	13909888	13910088	39(AGCTCTTAAG,+,0.00)	7(TTCTTACATAAC,+,0.00)	39	7
chr12	40746184	40746477	chr1	136832831	136833044	chr14	78382983	78383359		chr3	105831477	105831677	-1(GTCAAGTATG,-,0.00)		-1	NA
chr12	40756770	40756962	chr1	136890534	136891074	chr14	79504460	79504663		chr13	32965125	32965325			NA	NA
chr12	41417106	41417554	chr1	137280501	137280687	chr14	79642150	79642392		chr5	17842487	17842687	-25(GTCAAGAGCA,-,0.00)	33(GTATTTCACAAC,+,0.00),35(ATTTCACAACTT,-,0.00)	-25	33
chr12	41564266	41564449	chr1	137474188	137474607	chr14	87415756	87416054		chr7	80799376	80799576	-25(CACAAGTGTT,-,0.00)	-8(GTGTTTCATCAT,+,0.00)	-25	-8
chr12	42063682	42064207	chr1	137565196	137566146	chr14	99157002	99157247		chr7	63914223	63914423	59(GACCCTTGAA,+,0.00)		59	NA
chr12	44210087	44210557	chr1	137898431	137898610	chr14	99430386	99430716		chr2	181201727	181201927	-21(AACACTTAGC,+,0.00)		-21	NA
chr12	44268932	44269243	chr1	137929938	137930173	chr14	99472167	99472472		chr10	86310566	86310766		85(TGATTACGACAT,+,0.00)	NA	85
chr12	50698608	50699157	chr1	138029108	138029413	chr14	99579151	99579435		chr4	10398280	10398480		-23(TGGTTTCACAAC,+,0.00),-21(GTTTCACAACTC,-,0.00)	NA	-23
chr12	51844993	51845259	chr1	138210734	138210923	chr14	99586092	99586279		chr17	42991258	42991458		10(AGATTGCATCAG,+,0.00)	NA	10
chr12	54015392	54015684	chr1	138290067	138290384	chr14	99960444	99960820		chr16	26574298	26574498	-68(GGCACTTGAT,+,0.00),-9(AGCTCTTGAA,+,0.00),-4(TTGAAGTGGG,-,0.00)	-42(TTATTGTGTCAT,+,0.00)	-68	-42
chr12	54191314	54191649	chr1	138487630	138487920	chr14	102306443	102306671		chr19	32304884	32305084	10(CACAAGTGGA,-,0.00),53(AACACTTAAT,+,0.00)		10	NA
chr12	54494927	54495374	chr1	138617922	138618269	chr14	105370068	105370466		chr19	14849580	14849780			NA	NA
chr12	55315242	55315543	chr1	138928837	138929101	chr14	105815333	105815576		chr16	64757713	64757913	-5(GCCTCTTGAG,+,0.00)		-5	NA
chr12	55491761	55492118	chr1	138930152	138930333	chr14	106687470	106687694		chr2	140758976	140759176	-93(TTCAAGAGCC,-,0.00),68(CATACTTGAG,+,0.00)		-93	NA
chr12	56010052	56010300	chr1	138963214	138963600	chr14	115052342	115052998		chr17	34604700	34604900	17(GGCTCTTCAC,+,0.00)	-11(ATTAGGTAACAG,-,0.00)	17	-11
chr12	56265009	56265568	chr1	138964139	138964316	chr14	118005727	118006007		chr9	63698744	63698944	21(TTCAAGGGCT,-,0.00)	27(GGCTTGCTCAAT,+,0.00),29(CTTGCTCAATCC,-,0.00)	21	27
chr12	56281591	56282193	chr1	139054561	139054734	chr14	118565495	118565666		chr14	107448350	107448550		4(GGCTTGTGTAAT,+,0.00),6(CTTGTGTAATGC,-,0.00)	NA	4
chr12	56288156	56288878	chr1	139056761	139057035	chr14	118638508	118638702		chr9	54073732	54073932	-90(GCCAAGTGTT,-,0.00),-83(GTTGAGTGGA,-,0.00)	14(CGATTTCATAAT,+,0.00)	-90	14
chr12	56296512	56296852	chr1	139064824	139064997	chr14	118662825	118663173		chr11	119989254	119989454			NA	NA
chr12	56301447	56301834	chr1	140531575	140531813	chr14	120319024	120319229		chr7	134115555	134115755	19(GCTACTTGAC,+,0.00),70(ACTCCTTGAC,+,0.00)	-15(CTGTTTTGCAAT,+,0.00),-13(GTTTTGCAATCA,-,0.00)	19	-15
chr12	56426696	56427209	chr1	143653570	143653757	chr14	120369000	120369245		chr12	91963506	91963706			NA	NA
chr12	57178824	57179173	chr1	143702621	143702931	chr14	121073151	121073369		chr7	128376588	128376788		46(GTGTTGCAACCT,-,0.00)	NA	46
chr12	57275568	57275765	chr1	143739288	143739549	chr14	121115619	121115832		chr12	72667928	72668128	-51(TCCACTCGAA,+,0.00)	-17(AAGTTACACAAT,+,0.00),-15(GTTACACAATGA,-,0.00)	-51	-17
chr12	57402406	57402670	chr1	143777017	143777321	chr14	121210323	121210556		chr15	99383020	99383220		-20(CTGTTGCATAAT,+,0.00),56(ATATTGAGTAAT,+,0.00)	NA	-20
chr12	57444378	57444711	chr1	143788904	143789154	chr14	121239531	121239714		chr13	72044052	72044252	-18(GTTAAGGGGC,-,0.00),-8(ACTTCTTGAA,+,0.00)		-18	NA
chr12	59013159	59013484	chr1	144004111	144004346	chr14	121346708	121346945		chr1	164456124	164456324		1(AAATTTCACAAG,+,0.00)	NA	1
chr12	59040368	59040763	chr1	146661870	146662090	chr14	121614505	121614798		chr18	61780908	61781108	-44(TTTAAGAGTT,-,0.00),27(TCCACTTAGG,+,0.00)	-3(ACATTGAGTAAT,+,0.00),-1(ATTGAGTAATAG,-,0.00)	-44	-3
chr12	59129032	59129412	chr1	149856746	149856959	chr14	122060748	122060970		chr2	75765435	75765635		-41(ATGTTGTAATAA,-,0.00)	NA	-41
chr12	59129640	59129926	chr1	149862683	149862924	chr14	122066447	122066637		chr17	46629714	46629914		-20(GTTAAGCAACCC,-,0.00)	NA	-20
chr12	65172634	65172940	chr1	149961173	149961373	chr14	122535961	122536344		chr3	145985534	145985734			NA	NA
chr12	67124002	67124186	chr1	150216711	150217062	chr14	122913028	122913306		chr19	6401469	6401669		-12(GAGTTGCACCAT,+,0.00)	NA	-12
chr12	69331282	69331596	chr1	150472570	150472820	chr15	3601885	3602095		chr9	66606522	66606722	58(AACACTTAAC,+,0.00)	4(ATGGTGAAATTC,-,0.00)	58	4
chr12	69447908	69448630	chr1	150513020	150513487	chr15	3603223	3603409		chr9	65679094	65679294	-18(AACACTTAAG,+,0.00),-14(CTTAAGGACT,-,0.00)		-18	NA
chr12	69461749	69462393	chr1	150534514	150534911	chr15	3875520	3875749		chr4	45495944	45496144	-22(GGCTCTCGAC,+,0.00)		-22	NA
chr12	69486231	69486573	chr1	150591298	150591499	chr15	6645581	6645867		chr10	117604812	117605012			NA	NA
chr12	69489668	69490202	chr1	150800864	150801160	chr15	6648788	6649113		chr15	3408512	3408712	39(CGCTCTTGAG,+,0.00)	-65(GTTTTGCAAGGT,-,0.00)	39	-65
chr12	69502083	69502626	chr1	150886279	150886575	chr15	7145668	7146004		chr13	93354482	93354682	-19(GTTAAGAGCA,-,0.00)		-19	NA
chr12	69683649	69683915	chr1	151059644	151059839	chr15	7483824	7484188		chr15	85318297	85318497	-15(ACCACTCAAC,+,0.00)	-52(AAATTGCACAAC,+,0.00),-50(ATTGCACAACAT,-,0.00)	-15	-52
chr12	69905158	69905384	chr1	151065144	151065572	chr15	7485059	7485325		chr1	10039160	10039360	-57(GTCAAGGAGC,-,0.00),0(AGTACTTGGG,+,0.00)	-24(ACATTGCAACAT,+,0.00)	-57	-24
chr12	70082596	70082860	chr1	151128024	151128454	chr15	8413417	8413652		chr5	112623022	112623222	-70(CATAAGTGGC,-,0.00),-61(CTCGAGTGGC,-,0.00),-25(CTGAAGTGGT,-,0.00)		-70	NA
chr12	70082994	70083444	chr1	151177936	151178127	chr15	8663755	8664021		chrX	103535694	103535894	-4(AACTCTTAAA,+,0.00),59(TTGGAGTGGC,-,0.00)	-33(ATTATGCAACTA,-,0.00)	-4	-33
chr12	70102555	70102770	chr1	151346990	151347218	chr15	8991875	8992205		chr4	132476173	132476373	-97(CTGAAGTGAT,-,0.00),85(CACCCTTGAG,+,0.00)		-97	NA
chr12	70247822	70248051	chr1	151381582	151381865	chr15	9073181	9073385		chr4	55330132	55330332	-26(GTCAAGGGTC,-,0.00),-6(GTCAAGAGTT,-,0.00),42(GCTACTTGAG,+,0.00)	-1(GAGTTGTGTAAT,+,0.00),1(GTTGTGTAATAT,-,0.00)	-26	-1
chr12	70617132	70617484	chr1	151422292	151422523	chr15	10150385	10150616		chr10	42251354	42251554	-6(AGCACTTGGA,+,0.00)		-6	NA
chr12	70619438	70619787	chr1	151428167	151428642	chr15	10177486	10177694		chr19	8887378	8887578			NA	NA
chr12	70873612	70873949	chr1	151487066	151487256	chr15	10276510	10276815		chr2	131905843	131906043	-31(GCCTCTTGAA,+,0.00)	-83(GTTAGGCAATCT,-,0.00),-4(GGATTTCACAAT,+,0.00),-2(ATTTCACAATTA,-,0.00)	-31	-83
chr12	70985250	70985572	chr1	151500761	151500969	chr15	10338746	10339014		chr2	118490262	118490462	-22(GGCTCTTGTC,+,0.00)	-7(CCATTTCACAAT,+,0.00),-5(ATTTCACAATTG,-,0.00)	-22	-7
chr12	71015564	71015874	chr1	151564465	151564711	chr15	10593182	10593419		chr12	57178864	57179064	91(CCCAAGTGTC,-,0.00)	-53(GTATTGCTCAAC,+,0.00),-51(ATTGCTCAACTT,-,0.00)	91	-53
chr12	71766297	71766533	chr1	151571307	151571497	chr15	10689396	10689631		chr12	84763640	84763840	-81(TTCAAGGGCA,-,0.00),15(CTCGAGTGTG,-,0.00),33(CACAAGTGGA,-,0.00),52(ACCACTTGAT,+,0.00)	-37(GTGGTGCAACAC,-,0.00)	-81	-37
chr12	71854362	71854597	chr1	151591748	151591950	chr15	10708330	10708563		chr5	93266852	93267052			NA	NA
chr12	71936604	71937034	chr1	151627295	151627548	chr15	10761598	10761814		chr7	45017753	45017953			NA	NA
chr12	71970250	71970540	chr1	151665070	151665353	chr15	12017300	12017588		chr5	91961046	91961246	-20(TTTAAGTGTT,-,0.00)	-15(GTGTTGTGAAAC,+,0.00),-13(GTTGTGAAACAC,-,0.00),4(TGGTTGTGCAAT,+,0.00),6(GTTGTGCAATTT,-,0.00)	-20	-15
chr12	71971202	71971639	chr1	151677507	151677724	chr15	12037286	12037607		chr3	96558638	96558838	-39(ACTACTTAAA,+,0.00)	-14(GGATTTCGCAAC,+,0.00),-12(ATTTCGCAACTT,-,0.00)	-39	-14
chr12	71976437	71977147	chr1	151689780	151690034	chr15	12219095	12219365		chr6	29821029	29821229		27(TTATTGCAACAT,+,0.00)	NA	27
chr12	72664141	72664396	chr1	151721433	151721633	chr15	12439527	12439828		chr6	52026249	52026449	34(GACACTTCAC,+,0.00)		34	NA
chr12	72667862	72668170	chr1	151759022	151759446	chr15	12490476	12490918		chrX	7765928	7766128		18(GGATTGTGAAAC,+,0.00),20(ATTGTGAAACCT,-,0.00)	NA	18
chr12	72693978	72694178	chr1	151766312	151766519	chr15	12589895	12590120		chrX	17721601	17721801		0(AGGTTTCATAAC,+,0.00)	NA	0
chr12	73206291	73206605	chr1	151861751	151861947	chr15	13435331	13435502		chr5	53136085	53136285	2(CTCAAGTGTT,-,0.00)	12(TGCTTTCGTAAC,+,0.00),14(CTTTCGTAACCT,-,0.00)	2	12
chr12	73324298	73324685	chr1	151890261	151890624	chr15	25762324	25762528		chr17	24455203	24455403		-16(ATGTCGCAACGC,-,0.00)	NA	-16
chr12	73687384	73687634	chr1	151968255	151968480	chr15	25830481	25830700		chr4	53416031	53416231		-2(CTCTTGCCAAAT,+,0.00),8(ATGTTTCACAAC,+,0.00),10(GTTTCACAACCC,-,0.00)	NA	-2
chr12	73868702	73868875	chr1	151986403	151986768	chr15	27325968	27326208		chr16	20496796	20496996	-1(CACAAGTGCA,-,0.00)	-92(GTGTTACCCAAT,+,0.00),-82(ATTTCTCAAGCC,-,0.00)	-1	-92
chr12	75473120	75473427	chr1	152018544	152018787	chr15	27409841	27410230		chr13	100682789	100682989	63(AGTACTTGAG,+,0.00)		63	NA
chr12	75850249	75850608	chr1	152042088	152042264	chr15	27477638	27478068		chr3	9581424	9581624	86(GACACTTGGC,+,0.00)		86	NA
chr12	76015018	76015304	chr1	152049665	152049873	chr15	27570009	27570226		chr17	4791972	4792172	11(CTTGAGTGCA,-,0.00),57(AGCTCTTAAA,+,0.00)		11	NA
chr12	76256525	76256861	chr1	152090198	152090463	chr15	27664265	27664502		chr4	136117190	136117390	-48(AACACTTGTC,+,0.00)	-37(CAATTGCACAAC,+,0.00),-35(ATTGCACAACCC,-,0.00)	-48	-37
chr12	76527476	76527916	chr1	152386600	152386845	chr15	30616565	30616865		chr16	11089660	11089860	-37(GACAAGTGCT,-,0.00)	-18(ATGTTGCATAAT,+,0.00),-16(GTTGCATAATAT,-,0.00)	-37	-18
chr12	76547732	76548114	chr1	152437688	152437902	chr15	31302748	31302922		chr6	99057278	99057478	44(AGCCCTCAAG,+,0.00),48(CTCAAGAAGT,-,0.00),89(CTCAAGGGGG,-,0.00)	-5(TGGTTTCAAAAT,+,0.00)	44	-5
chr12	76818072	76818668	chr1	152556402	152556604	chr15	31319075	31319354		chr10	127311591	127311791		-43(CTGATGCAATCG,-,0.00),84(CCATTACGAAAC,+,0.00),86(ATTACGAAACAG,-,0.00)	NA	-43
chr12	76883863	76884291	chr1	152687354	152687632	chr15	31456483	31456704		chr11	86624262	86624462			NA	NA
chr12	77014916	77015217	chr1	152690083	152690268	chr15	32701877	32702151		chr13	109243301	109243501		9(GAATTGCATCAC,+,0.00)	NA	9
chr12	77041408	77041679	chr1	152766410	152766672	chr15	32766372	32766625		chr11	59238734	59238934	41(CTGAAGTAGA,-,0.00)	-25(ATCTTGCTTAAT,+,0.00)	41	-25
chr12	77052847	77053387	chr1	152768203	152768425	chr15	33496625	33496951		chr15	61717273	61717473		18(TGATTGCACCAT,+,0.00)	NA	18
chr12	77151480	77151988	chr1	152790291	152790478	chr15	34096390	34096658		chr9	107298423	107298623	41(GTCAAGAGCG,-,0.00)		41	NA
chr12	78206266	78206588	chr1	152791033	152791214	chr15	34428817	34429009		chr8	126554838	126555038		-20(CTTTCACAACAC,-,0.00)	NA	-20
chr12	79050510	79050976	chr1	152822282	152822504	chr15	34491116	34491403		chr11	75511291	75511491			NA	NA
chr12	79172388	79172840	chr1	152902649	152903419	chr15	34513954	34514333		chr9	90232879	90233079		-1(TGGTTTCACAAC,+,0.00),1(GTTTCACAACAT,-,0.00),33(TGATTTCAAAAC,+,0.00)	NA	-1
chr12	79296145	79296534	chr1	153004517	153004812	chr15	34790264	34790596		chr14	51091507	51091707	-17(GATAAGTGGT,-,0.00),35(TTTAAGTGTG,-,0.00)	-46(GTTATGCAAGTC,-,0.00),-27(GTTGTGCAAGGA,-,0.00),42(GTGTTGTGAAAC,+,0.00),44(GTTGTGAAACCA,-,0.00)	-17	-46
chr12	79372721	79372957	chr1	153069203	153069410	chr15	36016777	36017002		chr5	144321911	144322111		-15(GTGTTGCAATGA,-,0.00)	NA	-15
chr12	79433716	79434073	chr1	153092054	153092463	chr15	36373594	36373801		chr11	120853252	120853452	73(GCCTCTTCAC,+,0.00)		73	NA
chr12	79541571	79541957	chr1	153096260	153096638	chr15	36500486	36500713		chr14	54544870	54545070	-95(CTCAAGAGCC,-,0.00),-88(GCCTCTTAAG,+,0.00),-84(CTTAAGTGGT,-,0.00),42(GGCACTTGTG,+,0.00)	-21(CTATTGCAACAT,+,0.00)	-95	-21
chr12	79557746	79558129	chr1	153101542	153101783	chr15	36607846	36608072		chr15	54496605	54496805	45(CTGAAGTGTG,-,0.00)		45	NA
chr12	79559520	79559970	chr1	153126547	153126743	chr15	36756495	36756718		chr18	22290616	22290816	4(GCTAAGTGTT,-,0.00)	-58(ATGTTGCAAGAC,-,0.00)	4	-58
chr12	79561029	79561229	chr1	153127673	153127949	chr15	37114141	37114387		chr17	55959353	55959553			NA	NA
chr12	79579731	79580239	chr1	153129948	153130391	chr15	37202002	37202304		chr18	65999352	65999552			NA	NA
chr12	79588782	79589284	chr1	153140867	153141260	chr15	37234975	37235193		chr7	101675990	101676190	77(CCCACTTCAC,+,0.00)	-51(TTATTGCAACAT,+,0.00)	77	-51
chr12	79602720	79603013	chr1	153153591	153153829	chr15	37458856	37459163		chr1	133854506	133854706		5(GTTGTGCAACAA,-,0.00)	NA	5
chr12	79641957	79642222	chr1	153172290	153172482	chr15	38177727	38177942		chr14	54455042	54455242		-23(GGCTTGCTCAAC,+,0.00)	NA	-23
chr12	79859510	79860055	chr1	153186057	153186283	chr15	38323988	38324275		chr9	112137911	112138111	14(GCCACTCAAC,+,0.00)		14	NA
chr12	79907620	79908018	chr1	153274680	153274953	chr15	38391924	38392187		chr7	132777252	132777452	41(ATTAAGTGTC,-,0.00)	-11(CTATTATGCAAT,+,0.00),-9(ATTATGCAATAG,-,0.00)	41	-11
chr12	80018026	80018482	chr1	153278350	153278573	chr15	39814317	39814640		chr8	9934990	9935190			NA	NA
chr12	80046953	80047218	chr1	153286107	153286493	chr15	41330165	41330472		chr1	37479108	37479308	78(GTGAAGTGCT,-,0.00)		78	NA
chr12	80054374	80054679	chr1	153332621	153333564	chr15	41631519	41631720		chr18	65207721	65207921	-50(CATAAGTGGC,-,0.00),14(CTCAAGTGCT,-,0.00)	-41(CTTTTGCAATCC,-,0.00)	-50	-41
chr12	80103175	80103497	chr1	153367035	153367554	chr15	41784211	41784630		chr9	73319941	73320141		-16(AAATTGCAAAAC,+,0.00),-14(ATTGCAAAACAC,-,0.00)	NA	-16
chr12	80114334	80114774	chr1	153386797	153387038	chr15	44599321	44599593		chr11	115690478	115690678		-19(GTTTCTCAACAT,-,0.00)	NA	-19
chr12	80135242	80135648	chr1	153480497	153480677	chr15	44624872	44625121		chr4	11026435	11026635		-18(CTCTTGCGACAC,+,0.00)	NA	-18
chr12	80730243	80730472	chr1	153481037	153481432	chr15	50362020	50362237		chr1	119450972	119451172		-5(AGGTTGCTCAAC,+,0.00),-3(GTTGCTCAACAG,-,0.00)	NA	-5
chr12	80853911	80854203	chr1	153549592	153549807	chr15	50779682	50779969		chr18	5002316	5002516		-8(GCATTGCATCAC,+,0.00)	NA	-8
chr12	80945153	80945685	chr1	153559334	153559555	chr15	51798249	51798542		chr6	98001617	98001817	-51(GCCCCTTAAG,+,0.00)	15(GTTTCTCAATAG,-,0.00)	-51	15
chr12	81697957	81698527	chr1	153577965	153578233	chr15	51834252	51834543		chr17	4993777	4993977		-69(GTCTTTCATAAT,+,0.00),15(AAATTACATAAC,+,0.00)	NA	-69
chr12	81971791	81972303	chr1	153590318	153590712	chr15	51881344	51881618		chr3	103734843	103735043	61(TCCACTTCAG,+,0.00)	-11(GGATTGTGCAAC,+,0.00),-9(ATTGTGCAACCC,-,0.00)	61	-11
chr12	82192650	82192976	chr1	153730450	153730684	chr15	52197386	52197696		chrX	167195405	167195605	-62(TGCACTTGAC,+,0.00)		-62	NA
chr12	82199166	82199562	chr1	153740249	153740436	chr15	52429717	52430016		chr5	124439836	124440036			NA	NA
chr12	82415487	82415862	chr1	153750408	153750605	chr15	53902423	53902803		chr9	107328299	107328499	45(TTCAAGAGCT,-,0.00)	-3(CGATTACACAAT,+,0.00),-1(ATTACACAATGG,-,0.00)	45	-3
chr12	83921775	83922251	chr1	153899601	153899931	chr15	55044661	55044893		chr5	151170493	151170693	46(GTCAAGTGTT,-,0.00)	-5(CTATTGCGTCAC,+,0.00)	46	-5
chr12	83926144	83926522	chr1	153900492	153900797	chr15	55823451	55823661		chr7	66131936	66132136			NA	NA
chr12	83987458	83988046	chr1	153910883	153911174	chr15	55866259	55866588		chr8	108822990	108823190	27(ACCACTCAAA,+,0.00)	-7(TGATTTCGACAT,+,0.00)	27	-7
chr12	84008280	84008563	chr1	154112459	154112780	chr15	56692232	56692502		chr15	3437680	3437880	-8(GACAAGTGTT,-,0.00),3(TTCAAGTGTA,-,0.00)		-8	NA
chr12	84009186	84009547	chr1	154118714	154119001	chr15	56696116	56696344		chr7	44748312	44748512			NA	NA
chr12	84020626	84020938	chr1	155040362	155040681	chr15	57037230	57037519		chr9	13491493	13491693	-25(GGCACTCAAC,+,0.00)	-14(CAATTTCACAAC,+,0.00),-12(ATTTCACAACCC,-,0.00)	-25	-14
chr12	84174972	84175192	chr1	155052220	155052461	chr15	57976448	57976729		chr9	116353241	116353441		-23(TTGTTGCACAAG,+,0.00)	NA	-23
chr12	84193771	84194085	chr1	155069666	155069839	chr15	57980797	57981095		chr1	90716536	90716736			NA	NA
chr12	84214819	84215287	chr1	155073396	155073666	chr15	57985549	57985841		chr16	20140745	20140945		-10(GTGACGCAAGAT,-,0.00)	NA	-10
chr12	84745755	84746056	chr1	155083270	155083599	chr15	58046667	58046941		chr10	96338709	96338909		-11(CAGTTACGCAAC,+,0.00),-9(GTTACGCAACCC,-,0.00)	NA	-11
chr12	84763548	84764072	chr1	155091413	155091644	chr15	58214902	58215165		chr1	184846025	184846225		-11(ATTGTGCAAGAA,-,0.00)	NA	-11
chr12	84769524	84770011	chr1	155093117	155093459	chr15	58591146	58591385		chr11	60933598	60933798	-38(CATAAGTGGG,-,0.00)	-13(CCATTGCCCAAC,+,0.00)	-38	-13
chr12	85115674	85116163	chr1	155099532	155099818	chr15	58978801	58979121		chr2	168207252	168207452			NA	NA
chr12	85381620	85381925	chr1	155108475	155108820	chr15	58986490	58986814		chr11	52004134	52004334			NA	NA
chr12	85394073	85394358	chr1	155140124	155140416	chr15	59003667	59003928		chr19	7502489	7502689	74(GACTCTTCAG,+,0.00)	-50(ATTTTGAAATAC,-,0.00)	74	-50
chr12	85483534	85483820	chr1	155159051	155159401	chr15	59077981	59078273		chr4	88537496	88537696		-10(GGGTTGCGTAAT,+,0.00),-8(GTTGCGTAATGA,-,0.00)	NA	-10
chr12	85599160	85599500	chr1	155167526	155167726	chr15	59142504	59142741		chr7	126503573	126503773			NA	NA
chr12	85623616	85624093	chr1	155168411	155168834	chr15	59430410	59430755		chr19	18744040	18744240		6(ATGTCGCAATGC,-,0.00)	NA	6
chr12	85819983	85820406	chr1	155169925	155170372	chr15	59552491	59552823		chr4	140663438	140663638		-27(GCATTGCACAAC,+,0.00),-25(ATTGCACAACCT,-,0.00)	NA	-27
chr12	85869364	85869596	chr1	155197269	155197499	chr15	59604286	59604627		chr4	54969881	54970081			NA	NA
chr12	86819104	86819578	chr1	155201921	155202256	chr15	59633727	59634021		chr11	12320637	12320837			NA	NA
chr12	86888107	86889002	chr1	155309160	155309397	chr15	59673919	59674354		chr6	125478277	125478477	-80(TTCAAGGGCT,-,0.00)		-80	NA
chr12	86894481	86895303	chr1	155398542	155398731	chr15	59783834	59784020		chr6	140368864	140369064	-56(ACTCCTTAAG,+,0.00)	44(ATTTCGAAAGCC,-,0.00)	-56	44
chr12	86950537	86950990	chr1	155417132	155417615	chr15	59831090	59831364		chr14	14064756	14064956	-30(TTCAAGTGTT,-,0.00),12(TTTAAGTGCC,-,0.00)		-30	NA
chr12	87284695	87285042	chr1	155785001	155785254	chr15	59845099	59845346		chr2	6072083	6072283			NA	NA
chr12	87393545	87394155	chr1	155857977	155858250	chr15	61771088	61771332		chr16	4913687	4913887	35(CTCGAGTGGT,-,0.00)		35	NA
chr12	87405826	87406101	chr1	155973088	155973754	chr15	61844058	61844229		chr15	102143295	102143495	19(CTTGAGAGCC,-,0.00),60(CTTGAGTGGG,-,0.00)	-42(TTGTTGCATAAC,+,0.00)	19	-42
chr12	89482203	89482519	chr1	156003573	156003854	chr15	61983432	61983753		chr1	89716329	89716529	8(GACACTTAAG,+,0.00),54(GTTAAGAGTG,-,0.00)		8	NA
chr12	91384330	91384661	chr1	156040595	156040897	chr15	62204655	62204888		chrX	104389408	104389608	78(TTCAAGTACC,-,0.00)		78	NA
chr12	91684030	91684452	chr1	156046806	156046979	chr15	62217036	62217316		chr12	17316239	17316439	-72(GGCACTTGAA,+,0.00),30(GACACTTAGC,+,0.00)		-72	NA
chr12	91910461	91910909	chr1	156342234	156342409	chr15	64152703	64152874		chr5	36398015	36398215			NA	NA
chr12	91948808	91949197	chr1	156352053	156352457	chr15	64340773	64341093		chr5	113910106	113910306	-48(CTGGAGTGTC,-,0.00),42(ACCTCTCCAG,+,0.00)		-48	NA
chr12	91963237	91963700	chr1	156462566	156463085	chr15	66969623	66969992		chr8	35443784	35443984	-53(CACAAGTACC,-,0.00)	-2(ATGTTGGGCAAT,+,0.00),0(GTTGGGCAATAA,-,0.00)	-53	-2
chr12	98746167	98746432	chr1	156470732	156471016	chr15	67048169	67048576		chr11	65771670	65771870		-49(TGGTTACAAAAC,+,0.00)	NA	-49
chr12	99282623	99282819	chr1	156474296	156474591	chr15	68363748	68364033		chr1	191687648	191687848		-15(ACATTGCAACAC,+,0.00)	NA	-15
chr12	99336457	99336658	chr1	156520069	156520454	chr15	68366832	68367086		chr2	68435495	68435695	56(GTCAAGAGGA,-,0.00)	-19(AAGTTGCTCAAC,+,0.00)	56	-19
chr12	99450051	99450467	chr1	156520718	156520967	chr15	70566770	70566980		chr7	129298708	129298908	-85(GGCTCTTCAC,+,0.00)	-27(CAATTGTGCAAT,+,0.00),-25(ATTGTGCAATTA,-,0.00)	-85	-27
chr12	99964391	99964790	chr1	156558405	156558878	chr15	73148832	73149047		chr18	33460580	33460780		-27(ACATTGCAACAT,+,0.00)	NA	-27
chr12	100185944	100186543	chr1	156572966	156573160	chr15	73201958	73202204		chr8	94358706	94358906	22(TTTGAGTGCT,-,0.00)	-20(AAATTGCCCAAC,+,0.00)	22	-20
chr12	100323649	100324000	chr1	156652536	156652796	chr15	73617633	73617951		chr13	45537225	45537425	-7(GTGAAGTGGA,-,0.00)		-7	NA
chr12	100991483	100991692	chr1	156654810	156655035	chr15	73662307	73662585		chr9	54717655	54717855	29(GCCAAGAGCT,-,0.00)		29	NA
chr12	101021783	101022266	chr1	156660831	156661121	chr15	73681364	73681636		chr7	29214422	29214622			NA	NA
chr12	101743060	101743243	chr1	156667477	156667857	chr15	75007161	75007343		chr2	48223456	48223656	51(AGCACTTGAA,+,0.00),63(CTTAAGTACC,-,0.00),84(GTCAAGAGGG,-,0.00)		51	NA
chr12	101766296	101767046	chr1	156668627	156668843	chr15	75086611	75087029		chr2	127652875	127653075	83(GCCAAGTGGG,-,0.00)	14(GTGTTGCAACCA,-,0.00)	83	14
chr12	101766296	101767046	chr1	156669296	156669507	chr15	75835472	75835760		chr1	36593147	36593347	68(GCCACTTCAA,+,0.00)	-16(TCATTGTGAAAT,+,0.00),-14(ATTGTGAAATCC,-,0.00)	68	-16
chr12	102029255	102029551	chr1	156674308	156674503	chr15	75969661	75969960		chr4	29092724	29092924	19(CTGAAGGGTC,-,0.00),26(GTCACTTGAA,+,0.00)		19	NA
chr12	102112504	102112946	chr1	156674609	156674843	chr15	76230807	76231057		chr1	125550569	125550769			NA	NA
chr12	102113345	102113779	chr1	156718783	156719215	chr15	76481023	76481378		chr16	72422575	72422775	-81(ACCTCTTCAA,+,0.00),-76(TTCAAGAGCA,-,0.00),51(TGCACTCAAC,+,0.00)		-81	NA
chr12	102127922	102128180	chr1	156719510	156719745	chr15	76555352	76555708		chr2	140535949	140536149	-60(CGTACTTGAA,+,0.00)	-38(CTGTTTCACAAC,+,0.00),-36(GTTTCACAACAT,-,0.00)	-60	-38
chr12	102460095	102460274	chr1	156741566	156742113	chr15	77018733	77019003		chr3	20288859	20289059		11(GTCTTGCGTAAC,+,0.00),13(CTTGCGTAACAG,-,0.00)	NA	11
chr12	102469021	102469375	chr1	156813589	156813793	chr15	77124333	77124805		chr3	55241770	55241970	-5(GCCAAGAGGC,-,0.00)	46(TTATTGTGAAAT,+,0.00),48(ATTGTGAAATAA,-,0.00)	-5	46
chr12	102520353	102520675	chr1	156864624	156864803	chr15	77220293	77220492		chr18	83426427	83426627	-86(TGCACTCCAG,+,0.00),49(CGCACTTCAG,+,0.00)		-86	NA
chr12	102651353	102651657	chr1	156917580	156917803	chr15	77244732	77244948		chr17	33890762	33890962			NA	NA
chr12	103281858	103282255	chr1	157077131	157077476	chr15	77831399	77831582		chr17	26058249	26058449	-38(AGCACTTCAG,+,0.00)		-38	NA
chr12	103308673	103308883	chr1	157117182	157117857	chr15	78369037	78369464		chr5	148740302	148740502	17(GTTGAGTGCA,-,0.00)		17	NA
chr12	103311844	103312300	chr1	157128320	157128494	chr15	78840224	78840610		chr15	7931806	7932006	67(GCCCCTTAAG,+,0.00)		67	NA
chr12	103578234	103578503	chr1	157137198	157137417	chr15	78963052	78963338		chr13	9929960	9930160		10(GTGATGCAATCT,-,0.00)	NA	10
chr12	103681812	103682031	chr1	157311120	157311311	chr15	79697897	79698084		chrX	49157469	49157669	-85(TGCACTTGAC,+,0.00),74(GACAAGAGCC,-,0.00)	1(TTGTTGCAACAT,+,0.00)	-85	1
chr12	104818044	104818404	chr1	157412545	157412814	chr15	79878654	79878955		chr5	51826359	51826559	87(AGCCCTTGGG,+,0.00)	-35(ATTTCTCAACTC,-,0.00),-19(AGGTTGCCAAAT,+,0.00)	87	-35
chr12	105092786	105093049	chr1	159231948	159232310	chr15	80087447	80087720		chr5	17556067	17556267		10(TTATTGAGTAAC,+,0.00),12(ATTGAGTAACAT,-,0.00)	NA	10
chr12	106030477	106030676	chr1	159870117	159870331	chr15	80105707	80105931		chr9	119592443	119592643		-18(AGATTGCAAAAC,+,0.00),-16(ATTGCAAAACAC,-,0.00)	NA	-18
chr12	108118866	108119185	chr1	160048737	160048960	chr15	80255929	80256239		chr11	35951626	35951826			NA	NA
chr12	108787236	108787753	chr1	160053995	160054399	chr15	80701616	80701860		chr6	31077825	31078025		1(CTATTGCACAAT,+,0.00),3(ATTGCACAATCG,-,0.00)	NA	1
chr12	109531416	109532012	chr1	160057689	160057994	chr15	80735085	80735308		chr8	119438519	119438719	-42(GCCCCTTAAA,+,0.00)	4(GCATTGCCCAAC,+,0.00)	-42	4
chr12	110071852	110072236	chr1	160060422	160061040	chr15	80792649	80792943		chr6	13288586	13288786	-15(GTGAAGAGCA,-,0.00),44(TTCAAGTGGC,-,0.00)		-15	NA
chr12	110203540	110203859	chr1	160074424	160074654	chr15	80832858	80833088		chr5	103459341	103459541		-13(TGCTTGTGCAAT,+,0.00),-11(CTTGTGCAATGT,-,0.00)	NA	-13
chr12	110206883	110207193	chr1	160194875	160195304	chr15	80836677	80836883		chr11	70200144	70200344	17(CTGGAGTGTC,-,0.00)	-7(GTGTTGCACAAG,+,0.00)	17	-7
chr12	110207543	110207815	chr1	160212750	160213213	chr15	81112735	81112926		chr2	103467393	103467593	71(ACCTCTTATC,+,0.00)		71	NA
chr12	110816866	110817130	chr1	160251310	160251627	chr15	81485562	81485826		chr1	92976098	92976298	-100(TTCAAGTGGA,-,0.00),-89(CTCAAGGGTG,-,0.00),-52(GTGAAGTGGG,-,0.00)		-100	NA
chr12	110836758	110837011	chr1	160260013	160260225	chr15	81524302	81524532		chr4	136179560	136179760	2(GAGAAGTGGT,-,0.00)	-39(TGATTGCAAAAG,+,0.00),10(GTGTCGCAACGG,-,0.00)	2	-39
chr12	110979095	110979314	chr1	160271601	160271847	chr15	81593256	81593472		chr11	96935036	96935236			NA	NA
chr12	111321402	111321675	chr1	160318122	160318404	chr15	81698662	81698893		chr2	117743953	117744153	-84(AGCTCTTCAG,+,0.00),70(AACACTTCTG,+,0.00)		-84	NA
chr12	111901613	111902250	chr1	160377696	160377946	chr15	82016218	82016531		chr2	154117442	154117642	-12(CTCAAGGGGA,-,0.00)	67(CTCTTGCAAAAC,+,0.00)	-12	67
chr12	112125968	112126205	chr1	160693119	160693339	chr15	82144200	82144437		chr1	14223418	14223618	29(AACACTTAAA,+,0.00)	84(CTTTTGCAATCA,-,0.00)	29	84
chr12	112628958	112629250	chr1	160792826	160793259	chr15	83076021	83076218		chr19	40401280	40401480	29(GGCACTTCTG,+,0.00)		29	NA
chr12	112629388	112629688	chr1	160906055	160906497	chr15	83444385	83444633		chr5	136020066	136020266		-6(GTTTTGTAATCT,-,0.00)	NA	-6
chr12	112632030	112632451	chr1	161019122	161019348	chr15	84512646	84512918		chr1	182254038	182254238	64(CTGAAGTGTG,-,0.00)		64	NA
chr12	112833607	112833807	chr1	161025731	161025926	chr15	85245251	85245564		chr7	84646381	84646581	36(GGTACTCAAG,+,0.00)		36	NA
chr12	116776405	116776766	chr1	161034767	161035331	chr15	85291389	85291618		chr13	81136790	81136990	-81(GAGAAGTGGC,-,0.00)		-81	NA
chr12	116777995	116778397	chr1	161195647	161196256	chr15	85405653	85405985		chr2	32437064	32437264			NA	NA
chr12	117545239	117545555	chr1	161247736	161248443	chr15	85634099	85634308		chr9	61389187	61389387		29(CTGTTGCAATCA,-,0.00),76(TTCTTTCAAAAT,+,0.00)	NA	29
chr12	117554663	117555046	chr1	161250092	161250404	chr15	85970590	85970904		chr2	29889592	29889792		23(ATGGCGAAACCC,-,0.00)	NA	23
chr12	118185101	118185274	chr1	161251096	161251354	chr15	85991550	85991745		chr9	27301326	27301526		1(CTGTTGTGAAAT,+,0.00),3(GTTGTGAAATAT,-,0.00)	NA	1
chr12	119390115	119390761	chr1	161254380	161254690	chr15	86023946	86024170		chr14	60637461	60637661	-1(CTGGAGTGCT,-,0.00)	34(GAATTGCATCAT,+,0.00)	-1	34
chr12	119402852	119403102	chr1	161269418	161269791	chr15	86042410	86042697		chr14	45837115	45837315	-65(AACACTCCAG,+,0.00)	-1(TAGTTGCGCCAC,+,0.00)	-65	-1
chr13	3644989	3645207	chr1	161457788	161457999	chr15	86182209	86182502		chr13	46932905	46933105	42(CCTAAGTGGA,-,0.00),84(TTTAAGTGTG,-,0.00)	-20(ATTTAGCAAGCC,-,0.00)	42	-20
chr13	3646696	3646918	chr1	161496176	161496436	chr15	86228302	86228544		chr7	97356928	97357128	-58(CTGGAGTGGT,-,0.00)		-58	NA
chr13	3765944	3766124	chr1	161567429	161567736	chr15	88709264	88709519		chr10	84365620	84365820	-40(AGCACTTGAC,+,0.00),-11(CACACTCAAG,+,0.00)		-40	NA
chr13	3832053	3832387	chr1	161576595	161576829	chr15	89363071	89363414		chr1	194115851	194116051	67(AGTACTCAAG,+,0.00),71(CTCAAGTGTT,-,0.00)	20(GTTACTCAACAC,-,0.00)	67	20
chr13	3908317	3908600	chr1	161601152	161601538	chr15	91172225	91172466		chr13	14627585	14627785	-12(AGCACTTGAG,+,0.00)	-35(TGGTTGCACAAG,+,0.00),-33(GTTGCACAAGCC,-,0.00)	-12	-35
chr13	4233176	4233393	chr1	161707105	161707362	chr15	92563611	92563940		chr15	91643001	91643201		22(TCATTTCAAAAT,+,0.00),24(ATTTCAAAATAG,-,0.00)	NA	22
chr13	4233529	4233824	chr1	161712379	161712656	chr15	94216767	94216983		chr3	30246137	30246337	45(GTTAAGGACT,-,0.00)		45	NA
chr13	4771404	4771972	chr1	161713033	161713214	chr15	94533051	94533298		chr3	68556957	68557157			NA	NA
chr13	5802063	5802407	chr1	161876662	161877341	chr15	96389006	96389190		chr16	17309221	17309421			NA	NA
chr13	5803613	5804229	chr1	161968951	161969289	chr15	96547292	96547625		chr18	76289087	76289287	-3(CTTAAGAGTC,-,0.00),77(TGCTCTTGAC,+,0.00)		-3	NA
chr13	8272251	8272631	chr1	161976486	161976686	chr15	96547811	96548112		chr3	10022534	10022734			NA	NA
chr13	8529625	8529911	chr1	162081788	162082305	chr15	96674156	96674439		chr17	66405014	66405214	-68(TTGAAGTGTT,-,0.00)		-68	NA
chr13	8633974	8634371	chr1	162305731	162305918	chr15	96699014	96699326		chr4	130087463	130087663		-9(GTATTGCAACAC,+,0.00)	NA	-9
chr13	8995974	8996281	chr1	162548433	162548682	chr15	96743315	96743746		chr3	121852352	121852552		-20(GTTAGGCAACAG,-,0.00)	NA	-20
chr13	9014497	9014810	chr1	162570344	162570704	chr15	96802425	96802757		chr19	34212964	34213164		-14(CTGTTGGGCAAT,+,0.00),-12(GTTGGGCAATAA,-,0.00)	NA	-14
chr13	9017170	9017618	chr1	162611349	162611612	chr15	97780519	97780839		chr1	97999023	97999223	-21(CCTAAGTGTT,-,0.00),19(AATTCTTGAG,+,0.00)	-78(CTATTACTTAAC,+,0.00),33(CTCTTGCACCAC,+,0.00)	-21	-78
chr13	9058751	9059023	chr1	162643816	162644132	chr15	97940141	97940449		chr4	59387415	59387615		-13(AAATTGCTTAAC,+,0.00)	NA	-13
chr13	9250535	9250817	chr1	162728065	162728251	chr15	97956469	97956752		chr16	58622480	58622680		-6(ATCTTGCACAAG,+,0.00)	NA	-6
chr13	9299689	9299935	chr1	162740348	162740731	chr15	98717381	98717599		chr4	48130434	48130634	69(GTTAAGAGGG,-,0.00)	-14(GTATTGTGAAAT,+,0.00),-12(ATTGTGAAATGT,-,0.00),12(TAATTACACAAT,+,0.00),14(ATTACACAATTA,-,0.00)	69	-14
chr13	9578474	9578687	chr1	162860227	162860413	chr15	98789075	98789297		chr14	76874974	76875174			NA	NA
chr13	9929928	9930215	chr1	162884272	162884604	chr15	99029662	99029933		chr4	150821463	150821663	-60(GACACTCGAG,+,0.00),30(GCTACTCAAC,+,0.00),59(CCTAAGAGCC,-,0.00)	-12(GAGTTTCGCCAT,+,0.00)	-60	-12
chr13	9985756	9986012	chr1	162886445	162886705	chr15	99399644	99399884		chr5	66882180	66882380			NA	NA
chr13	10335567	10335863	chr1	163009347	163009613	chr15	99664490	99664834		chr12	31835482	31835682	54(GATACTTGAG,+,0.00)		54	NA
chr13	11566589	11566819	chr1	163060471	163060644	chr15	99965185	99965479		chr12	4430150	4430350		-8(TAGTTGCACAAG,+,0.00),-6(GTTGCACAAGAA,-,0.00)	NA	-8
chr13	11851719	11852078	chr1	163070557	163070843	chr15	100041534	100041833		chr18	47432723	47432923		-1(GAATTACGTAAT,+,0.00),1(ATTACGTAATTC,-,0.00)	NA	-1
chr13	12258095	12258403	chr1	163403575	163403876	chr15	100141677	100141973		chr12	101767127	101767327			NA	NA
chr13	12408838	12409011	chr1	163521594	163521767	chr15	100436145	100436505		chr8	41047029	41047229	3(GCCAAGAGGC,-,0.00)	-57(TGATTGCAAAAC,+,0.00)	3	-57
chr13	13506659	13506878	chr1	163576412	163576679	chr15	100487933	100488142		chr9	121386162	121386362	-95(GACTCTTGAG,+,0.00)	-23(CTGTTGTGTAAT,+,0.00),-21(GTTGTGTAATTG,-,0.00)	-95	-23
chr13	13529168	13529344	chr1	163723973	163724353	chr15	101220854	101221079		chr2	112359748	112359948	-87(CACGAGTGCT,-,0.00)	-37(GTTATACAACAG,-,0.00)	-87	-37
chr13	13574097	13574344	chr1	163725275	163725688	chr15	101246293	101246587		chr3	82343275	82343475	-52(CTGGAGAGCC,-,0.00),46(GTTGAGAGCT,-,0.00)	18(GCGTTGTGCAAC,+,0.00),20(GTTGTGCAACCC,-,0.00)	-52	18
chr13	13968787	13969235	chr1	163779348	163779804	chr15	101370410	101370666		chr1	118905372	118905572	-72(GTTAAGTGGC,-,0.00)		-72	NA
chr13	14088709	14089128	chr1	163929629	163930168	chr15	101374948	101375247		chr16	14373006	14373206			NA	NA
chr13	14607545	14607965	chr1	163929629	163930168	chr15	102243422	102243779		chr7	118604995	118605195	61(TGCTCTTAAG,+,0.00)		61	NA
chr13	14627562	14627767	chr1	163994638	163994982	chr15	102458867	102459197		chr6	84692008	84692208		30(GTATTGCATAAG,+,0.00)	NA	30
chr13	15544115	15544516	chr1	164184595	164184826	chr15	103308519	103308713		chr17	3104735	3104935	-90(CTGGAGTGGA,-,0.00)	-26(CTTTTGCAAGAA,-,0.00)	-90	-26
chr13	15714758	15715144	chr1	164286289	164286514	chr15	103352958	103353192		chr2	70333771	70333971	-93(CACAAGGGCC,-,0.00),24(CTGAAGAGGA,-,0.00)	47(GTATTTCCCAAC,+,0.00),49(ATTTCCCAACAC,-,0.00)	-93	47
chr13	18011017	18011574	chr1	164307304	164307776	chr16	4642970	4643435		chr6	71931104	71931304	-60(AACACTTCAC,+,0.00),-20(TCCTCTTCAG,+,0.00)		-60	NA
chr13	18038730	18039266	chr1	164328035	164328317	chr16	4850535	4850716		chr2	145593757	145593957		-21(CTGTTGTGTAAT,+,0.00),-19(GTTGTGTAATCA,-,0.00)	NA	-21
chr13	18043282	18043648	chr1	164416846	164417215	chr16	4914232	4914477		chr6	67532761	67532961	38(AACACTTATG,+,0.00),69(CGCACTTGAG,+,0.00)	-24(ATATTGCCCAAC,+,0.00),-22(ATTGCCCAACAG,-,0.00)	38	-24
chr13	19393899	19394408	chr1	164423345	164423559	chr16	8009004	8009241		chr3	95282348	95282548		29(CTGTTGCAACAG,+,0.00),29(CTGTTGCAACAG,-,0.00)	NA	29
chr13	19882852	19883047	chr1	164436697	164436918	chr16	8823779	8824003		chr5	21060944	21061144	-50(GGCTCTCAAG,+,0.00),-5(GGCACTTAGC,+,0.00)	-34(AGATTGCTCAAG,+,0.00)	-50	-34
chr13	23166493	23166934	chr1	164445824	164446163	chr16	9139610	9139817		chr14	101549329	101549529		-64(ATGTTGCAATCT,-,0.00),-44(CTGTTAAGCAAT,+,0.00),-42(GTTAAGCAATGA,-,0.00),38(GTCTTGTGCAAC,+,0.00),40(CTTGTGCAACAG,-,0.00)	NA	-64
chr13	23531597	23531958	chr1	164448770	164449183	chr16	9341364	9341588		chr16	37874609	37874809	28(GGCCCTTGAA,+,0.00)	-51(ATATTTCGTAAC,+,0.00),-49(ATTTCGTAACTT,-,0.00)	28	-51
chr13	23574147	23574350	chr1	164454830	164455076	chr16	10741178	10741410		chr17	56219927	56220127		-34(ATGTTGCAACCC,-,0.00),14(TTGTTACACAAT,+,0.00),16(GTTACACAATTA,-,0.00)	NA	-34
chr13	23621143	23621477	chr1	164457962	164458880	chr16	16307451	16307665		chr3	50976878	50977078	70(GGCACTTCAC,+,0.00)		70	NA
chr13	23746442	23746800	chr1	164459563	164459793	chr16	17125147	17125341		chr4	98321096	98321296	-75(GGCACTTGAC,+,0.00)		-75	NA
chr13	26079336	26079747	chr1	164461029	164461335	chr16	17517167	17517352		chr17	12300367	12300567	20(CACAAGAGGC,-,0.00)		20	NA
chr13	28874021	28874221	chr1	164461744	164462118	chr16	17815797	17816108		chr19	40588308	40588508		-10(GAGTTGCGTCAG,+,0.00)	NA	-10
chr13	28989090	28989430	chr1	164495168	164495431	chr16	17921890	17922155		chr16	91810235	91810435	26(AGCACTTAAA,+,0.00)	-77(ATGGTGCAAGTG,-,0.00),-31(TCATTTCACAAT,+,0.00),-29(ATTTCACAATGC,-,0.00)	26	-77
chr13	28992415	28992748	chr1	164506789	164507012	chr16	18108227	18108536		chr10	17576092	17576292			NA	NA
chr13	29164991	29165327	chr1	164538694	164538959	chr16	18480636	18480820		chr2	76648113	76648313			NA	NA
chr13	29197285	29197546	chr1	164569209	164569457	chr16	18593890	18594164		chr16	45311579	45311779	-61(GACACTTAAT,+,0.00),59(AACACTTGTG,+,0.00)	11(GGATTGTGAAAT,+,0.00),13(ATTGTGAAATGA,-,0.00)	-61	11
chr13	29765306	29765640	chr1	164628932	164629189	chr16	18809076	18809311		chr10	128145034	128145234	54(GTGGAGTGCC,-,0.00)	-16(AAGTTGCACAAT,+,0.00),-14(GTTGCACAATTG,-,0.00),9(ATGTTGCAAAAC,+,0.00)	54	-16
chr13	30080069	30080244	chr1	164678510	164678828	chr16	20097786	20098102		chr2	115750723	115750923		-12(GTATTGCAACAC,+,0.00)	NA	-12
chr13	30154369	30155089	chr1	164682533	164682832	chr16	20209852	20210105		chr10	37275949	37276149		-45(GTATTTCCCAAC,+,0.00),62(ATGATGTAATTC,-,0.00)	NA	-45
chr13	31055388	31055694	chr1	164687487	164687922	chr16	20426215	20426533		chrX	153037412	153037612		-4(GACTTGCGCAAG,+,0.00),-2(CTTGCGCAAGGA,-,0.00)	NA	-4
chr13	31547395	31548008	chr1	164700294	164700510	chr16	20450223	20450450		chr10	7722827	7723027	-20(CCCACTTGAG,+,0.00)		-20	NA
chr13	31578523	31578824	chr1	164704622	164704971	chr16	20622470	20622706		chr15	58422533	58422733	-77(GGCCCTTGAC,+,0.00),-26(GGCACTTGAT,+,0.00),-5(TTGAAGTGCT,-,0.00)		-77	NA
chr13	32924544	32925305	chr1	164898809	164899052	chr16	20724314	20724502		chr6	52679565	52679765	-85(CACACTTGAG,+,0.00),-50(TTTAAGAGTT,-,0.00),-29(CTGAAGGGCT,-,0.00),8(CACACTTAAA,+,0.00)	-3(TGCTTGCATAAC,+,0.00)	-85	-3
chr13	32964982	32965244	chr1	164905115	164905313	chr16	21283638	21283925		chr12	71015700	71015900		-6(CTTACTCAATCC,-,0.00)	NA	-6
chr13	33965240	33965445	chr1	165183387	165183720	chr16	21289502	21289673		chr6	142369647	142369847	-62(TCCTCTTGAC,+,0.00)	14(GTTATGCAAGTA,-,0.00)	-62	14
chr13	34054973	34055366	chr1	165236842	165237199	chr16	21329263	21329569		chr8	70562861	70563061	-92(GTCAAGGGTT,-,0.00),61(CCTAAGAGGC,-,0.00)	-15(GAGTTGCAACAT,+,0.00)	-92	-15
chr13	34135124	34135387	chr1	165296342	165296557	chr16	21543067	21543283		chr5	121738710	121738910	-41(GACCCTTGAA,+,0.00),-26(GCTACTTCAA,+,0.00),-18(AACACTTAGC,+,0.00)		-41	NA
chr13	34255424	34255805	chr1	165302855	165303060	chr16	21955858	21956029		chr8	25040492	25040692	-99(ACCTCTCAAC,+,0.00),37(GGCCCTTCAG,+,0.00)	-21(ATTTTGCAATTT,-,0.00),84(ACATTGAGCAAT,+,0.00),86(ATTGAGCAATTC,-,0.00)	-99	-21
chr13	34264573	34264860	chr1	165320582	165320799	chr16	21995398	21995773		chr6	113062444	113062644	-60(ATCAAGTGCC,-,0.00)		-60	NA
chr13	34272299	34272603	chr1	165373807	165374275	chr16	22260497	22260680		chr6	116385914	116386114	72(TGCACTCAAG,+,0.00)		72	NA
chr13	34290485	34290771	chr1	165386194	165386523	chr16	23117944	23118181		chr12	55315234	55315434	-84(CCCAAGTGCT,-,0.00),60(TTTAAGTGTG,-,0.00)	-23(GGGTTGCCTAAT,+,0.00)	-84	-23
chr13	34298737	34299105	chr1	165388958	165389153	chr16	23370895	23371115		chr12	117554703	117554903			NA	NA
chr13	34464280	34464542	chr1	165432933	165433183	chr16	24090451	24090667		chr11	64273269	64273469	75(ACTCCTTAAG,+,0.00)	-15(GTGTTGTGTAAT,+,0.00),-13(GTTGTGTAATAG,-,0.00),24(GTGTTGTGTAAT,+,0.00),26(GTTGTGTAATCG,-,0.00)	75	-15
chr13	34673397	34673778	chr1	165459287	165459553	chr16	24364397	24364618		chr1	88277504	88277704			NA	NA
chr13	35469292	35469779	chr1	165620256	165620474	chr16	24420656	24420961		chr4	100885955	100886155		-47(AAGTTGCGCAAT,+,0.00),-45(GTTGCGCAATTC,-,0.00)	NA	-47
chr13	35793524	35793766	chr1	165634464	165634800	chr16	24482734	24482944		chr7	109954773	109954973	-70(GTCAAGGACT,-,0.00),-64(GACTCTCAAG,+,0.00)		-70	NA
chr13	36486787	36487170	chr1	165641923	165642116	chr16	24874359	24874662		chr16	52372031	52372231		55(GTGTTGCAATGA,-,0.00)	NA	55
chr13	36621104	36621342	chr1	165658659	165658885	chr16	24891493	24891929		chr4	120247544	120247744	34(ACCTCTTGAG,+,0.00)		34	NA
chr13	37130779	37131055	chr1	165740559	165740732	chr16	24933844	24934028		chr3	137496678	137496878	-75(TGCACTTCAG,+,0.00),-21(ACCTCTTGAG,+,0.00)	70(CTTAAGCAATAA,-,0.00)	-75	70
chr13	37290033	37290289	chr1	165763374	165763768	chr16	25465474	25465745		chr11	50200673	50200873		-30(GTGATGCAACTA,-,0.00),69(ATGTCGTAATTC,-,0.00)	NA	-30
chr13	37290620	37291026	chr1	165770211	165770458	chr16	25849524	25849827		chr1	120083264	120083464		-30(TTATTGCAACAC,+,0.00)	NA	-30
chr13	37337975	37338170	chr1	165874127	165874443	chr16	25860776	25861153		chr18	54506774	54506974	-4(TTTAAGTGGT,-,0.00)	10(AAATTGCTTAAT,+,0.00),12(ATTGCTTAATAC,-,0.00)	-4	10
chr13	37468521	37468892	chr1	166002399	166003526	chr16	26005882	26006177		chr11	89459524	89459724		-87(ATTTTGCAAGTT,-,0.00),-13(GTGTTATGCAAT,+,0.00),-11(GTTATGCAATGG,-,0.00),23(TGATTGCAAAAT,+,0.00)	NA	-87
chr13	37562756	37563076	chr1	166002399	166003526	chr16	26441190	26441478		chr9	50849357	50849557		61(GTGTTGAAATAT,-,0.00)	NA	61
chr13	37619998	37620372	chr1	166089732	166090026	chr16	29531588	29531785		chr13	34298746	34298946	35(CCCAAGTGCT,-,0.00)		35	NA
chr13	37674662	37674993	chr1	166154327	166154695	chr16	29882715	29882956		chr18	82760251	82760451			NA	NA
chr13	37982677	37982956	chr1	166409798	166409972	chr16	30388715	30389000		chr3	56046076	56046276	88(TGCACTTCAG,+,0.00)		88	NA
chr13	38128392	38128634	chr1	166896003	166896281	chr16	30596255	30596488		chr7	107664440	107664640			NA	NA
chr13	38281742	38281986	chr1	167220598	167220840	chr16	30679024	30679307		chr3	85887536	85887736			NA	NA
chr13	38410362	38410677	chr1	167237795	167238153	chr16	32517778	32518135		chr16	72225461	72225661	-13(GACACTTGAT,+,0.00),84(ACTACTTCAG,+,0.00)	31(GGATTGAGCAAT,+,0.00),33(ATTGAGCAATTT,-,0.00)	-13	31
chr13	38528772	38529098	chr1	167256929	167257191	chr16	32541633	32541822		chr7	100733570	100733770	-63(GGTACTTGAA,+,0.00),7(CTCAAGAGTT,-,0.00)	3(ATTTCTCAAGAG,-,0.00)	-63	3
chr13	38544807	38545051	chr1	167261779	167262035	chr16	32645287	32645655		chr10	80035809	80036009	-93(CTCAAGTGTG,-,0.00),-74(ACCACTCCAC,+,0.00)	26(GGATTGCACCAC,+,0.00)	-93	26
chr13	40168874	40169126	chr1	167269319	167270248	chr16	32665951	32666182		chr11	80900615	80900815	48(TTCAAGGGCT,-,0.00),54(GGCTCTTAAC,+,0.00),73(ACCACTTCAG,+,0.00)	12(GTGTTGGGAAAC,+,0.00)	48	12
chr13	41336243	41336686	chr1	167273839	167274082	chr16	32822491	32822746		chr15	31472966	31473166	13(GTTAAGTGCT,-,0.00)		13	NA
chr13	41343908	41344152	chr1	167284975	167285348	chr16	33151631	33151815		chr5	149228977	149229177		-20(CGATTGCGCCAC,+,0.00)	NA	-20
chr13	41353692	41354046	chr1	167308554	167308869	chr16	33950966	33951317		chr11	8503861	8504061	-33(CCCAAGAGGC,-,0.00)		-33	NA
chr13	41403908	41404443	chr1	167349730	167350213	chr16	34029954	34030262		chr18	39525151	39525351		17(CTATTACTCAAT,+,0.00),19(ATTACTCAATGA,-,0.00)	NA	17
chr13	41444337	41444604	chr1	167394035	167394480	chr16	34039321	34039540		chr5	134245009	134245209	-27(ACTACTTCAC,+,0.00),19(TTGAAGAGGT,-,0.00)	-12(AGGTTTCACAAC,+,0.00),-10(GTTTCACAACAA,-,0.00)	-27	-12
chr13	41546011	41546450	chr1	167433830	167434105	chr16	34354113	34354369		chr8	85528994	85529194			NA	NA
chr13	41600058	41600244	chr1	167466857	167467052	chr16	35055152	35055443		chr7	13038716	13038916	79(CAGAAGTGGC,-,0.00)	-11(CTATTGTGCAAC,+,0.00),-9(ATTGTGCAACAG,-,0.00)	79	-11
chr13	42238626	42238908	chr1	167486951	167487654	chr16	36925849	36926162		chr15	8037945	8038145		6(GCATTGCACAAC,+,0.00),8(ATTGCACAACTC,-,0.00)	NA	6
chr13	42255084	42255567	chr1	167487852	167488290	chr16	37684686	37684934		chr8	22031031	22031231	43(CCTACTTAAC,+,0.00),84(TACACTTCAG,+,0.00)		43	NA
chr13	42346858	42347164	chr1	167491628	167491805	chr16	37843796	37844095		chr6	118941088	118941288		0(CGCTTGCCAAAT,+,0.00)	NA	0
chr13	42724101	42724399	chr1	168221069	168221360	chr16	38012330	38012777		chr9	96862926	96863126	-48(CTCAAGGATC,-,0.00)	-24(TGCTTTCACAAT,+,0.00)	-48	-24
chr13	42878326	42878665	chr1	168319787	168319999	chr16	38013013	38013322		chr18	55073551	55073751	87(GTTGAGTGGG,-,0.00)	-13(GTCTTACACAAT,+,0.00)	87	-13
chr13	42890161	42890418	chr1	168334977	168335239	chr16	38254210	38254400		chr8	126826999	126827199	10(AGCACTTGAT,+,0.00)		10	NA
chr13	43231999	43232369	chr1	168432104	168432649	chr16	38688426	38688735		chr9	45201380	45201580	-66(TTCAAGAAGT,-,0.00)	60(ATATTTCTCAAC,+,0.00),62(ATTTCTCAACAC,-,0.00)	-66	60
chr13	43336956	43337141	chr1	168598352	168598588	chr16	39994903	39995112		chr8	117800706	117800906	-96(GCCACTTCAG,+,0.00),-27(CACCCTTGAC,+,0.00)		-96	NA
chr13	43493025	43493492	chr1	168709703	168710103	chr16	42592924	42593211		chr19	53102947	53103147		28(CAATTGTGTAAT,+,0.00),30(ATTGTGTAATGT,-,0.00)	NA	28
chr13	43524930	43525194	chr1	169678193	169678403	chr16	43020770	43020984		chr10	88354682	88354882	58(TTGGAGTGCC,-,0.00)	-63(CTTGGGCAATCA,-,0.00)	58	-63
chr13	43765428	43765833	chr1	169693610	169693810	chr16	43235308	43235579		chr1	186618420	186618620	-61(CATACTTGAG,+,0.00)	-6(GAATTGCATAAC,+,0.00)	-61	-6
chr13	43807100	43807699	chr1	169704456	169704819	chr16	43889513	43889893		chr10	95526843	95527043		45(ATTGCTCAAGTC,-,0.00)	NA	45
chr13	43995592	43996066	chr1	170174785	170175036	chr16	44199359	44199560		chr10	20505650	20505850	-80(AACACTTAAG,+,0.00)		-80	NA
chr13	44175442	44175699	chr1	170175142	170175318	chr16	44476054	44476328		chr19	42116032	42116232	-75(GTCAAGAAGT,-,0.00)		-75	NA
chr13	44339129	44339395	chr1	170322986	170323334	chr16	45029172	45029417		chr4	100042092	100042292		-5(CTCTTGTGAAAC,+,0.00),-3(CTTGTGAAACAC,-,0.00)	NA	-5
chr13	44629987	44630408	chr1	170324426	170324645	chr16	45375863	45376139		chrX	104013511	104013711	-70(CACACTCAAG,+,0.00),-66(CTCAAGTATT,-,0.00)	-8(GTATTGCCTAAG,+,0.00)	-70	-8
chr13	45001285	45001546	chr1	170332074	170332334	chr16	45791215	45791507		chrX	36814580	36814780			NA	NA
chr13	45088557	45089345	chr1	170393093	170393707	chr16	48638753	48638987		chr5	99284439	99284639	42(CTTGAGTGGC,-,0.00)	-36(CTTTCGTAACCA,-,0.00),4(GTATTACGTCAT,+,0.00)	42	-36
chr13	45262106	45262514	chr1	170549185	170549471	chr16	48826572	48826785		chr5	113035818	113036018	-4(AGCACTTAAA,+,0.00)	21(GTATTACCCAAT,+,0.00),23(ATTACCCAATAA,-,0.00)	-4	21
chr13	45442356	45442797	chr1	170569084	170569369	chr16	52028911	52029180		chr5	24981890	24982090	-15(CTCAAGGGCA,-,0.00)		-15	NA
chr13	45503589	45503768	chr1	170867696	170867986	chr16	52094803	52094988		chr8	75107526	75107726		-1(GAATTGCTCAAT,+,0.00),1(ATTGCTCAATCT,-,0.00)	NA	-1
chr13	45537103	45537624	chr1	171074434	171074623	chr16	52867870	52868162		chr7	128534973	128535173			NA	NA
chr13	45643947	45644277	chr1	171096161	171096385	chr16	55820923	55821165		chr2	54214285	54214485	40(AGCACTTAGC,+,0.00)		40	NA
chr13	45657262	45657492	chr1	171111051	171111334	chr16	57549149	57549320		chr6	144056925	144057125		-8(GGATTGAATAAC,+,0.00),4(CAATTACACAAC,+,0.00),6(ATTACACAACCG,-,0.00)	NA	-8
chr13	45960305	45960878	chr1	171113930	171114169	chr16	58444761	58445014		chr9	54567040	54567240		9(TTCTTGTGTAAT,+,0.00),11(CTTGTGTAATTG,-,0.00)	NA	9
chr13	46203729	46204048	chr1	171115745	171116207	chr16	58617407	58617687		chr8	11912213	11912413	-65(GCCACTCAAC,+,0.00)		-65	NA
chr13	46237801	46238180	chr1	171118458	171118685	chr16	62759796	62760161		chr19	5878431	5878631			NA	NA
chr13	46516097	46516468	chr1	171189162	171189355	chr16	75960978	75961408		chr1	64753143	64753343		-6(CAATTGCGCAAT,+,0.00),-4(ATTGCGCAATGC,-,0.00)	NA	-6
chr13	46930351	46930744	chr1	171222371	171222947	chr16	76229428	76229639		chr4	29103500	29103700	57(CTCAAGAGGG,-,0.00)	-29(GTGGGGCAATAA,-,0.00)	57	-29
chr13	46932807	46933271	chr1	171238518	171238781	chr16	76341747	76342012		chr2	130965195	130965395	55(GTCACTTGAA,+,0.00)	-40(AGCTTGCACAAG,+,0.00),76(AGATTGAGAAAC,+,0.00)	55	-40
chr13	47190257	47190545	chr1	171247105	171247372	chr16	76539609	76539995		chr10	121603654	121603854		-17(ATTAGGCAATCT,-,0.00)	NA	-17
chr13	47251099	47251498	chr1	171270549	171271078	chr16	77174761	77175093		chr10	111576091	111576291	58(CTCAAGGACT,-,0.00)		58	NA
chr13	48863043	48863265	chr1	171271291	171271816	chr16	77329832	77330090		chr9	14053665	14053865	-82(TTCAAGAGCT,-,0.00),-21(CTCAAGAGTC,-,0.00),2(CCCAAGTGCT,-,0.00)		-82	NA
chr13	49480051	49480361	chr1	171281103	171281444	chr16	77499624	77499850		chr15	75507080	75507280		16(CAGTTGTGAAAT,+,0.00),18(GTTGTGAAATAT,-,0.00)	NA	16
chr13	49652730	49653112	chr1	171294626	171295054	chr16	78265858	78266202		chr1	131712395	131712595			NA	NA
chr13	51207901	51208253	chr1	171328960	171329689	chr16	78307861	78308108		chr16	55757287	55757487	-51(AGCACTCCAA,+,0.00)	-8(TTATTGAGTAAT,+,0.00),-6(ATTGAGTAATCT,-,0.00)	-51	-8
chr13	51644848	51645263	chr1	171342841	171343167	chr16	78427418	78427698		chr17	80619676	80619876	48(AGCACTTGAG,+,0.00),52(CTTGAGAGGC,-,0.00)		48	NA
chr13	51837064	51837292	chr1	171356955	171357300	chr16	78462709	78462958		chr9	66171494	66171694	-86(TCCCCTTAAC,+,0.00),74(GGCACTCCAC,+,0.00)		-86	NA
chr13	51902806	51903287	chr1	171360743	171360960	chr16	78473408	78473735		chr2	118402334	118402534	-3(AGCACTCAAA,+,0.00)	-22(TTATTGTGCCAT,+,0.00)	-3	-22
chr13	51911341	51912053	chr1	171361173	171361371	chr16	78577211	78577491		chr4	115086862	115087062		-53(CAATTGCCTAAC,+,0.00)	NA	-53
chr13	51911341	51912053	chr1	171411140	171411502	chr16	81122582	81122786		chr2	143852702	143852902	80(TTTAAGTGTT,-,0.00)		80	NA
chr13	51946290	51946520	chr1	171435369	171435542	chr16	84999147	84999427		chr4	88909976	88910176		1(CTGTTGCACAAT,+,0.00),3(GTTGCACAATAA,-,0.00)	NA	1
chr13	52818717	52819070	chr1	171437280	171437610	chr16	85132298	85132500		chr6	94779954	94780154	-16(CACAAGAGCT,-,0.00)	-22(TAATTACACAAG,+,0.00),-20(ATTACACAAGAG,-,0.00)	-16	-22
chr13	52822884	52823281	chr1	171446962	171447158	chr16	85152541	85152791		chr10	93422095	93422295	-34(TGCACTTCAA,+,0.00)	-80(CTATTGTGCAAT,+,0.00),-78(ATTGTGCAATGT,-,0.00),70(TTATTGCAAAAC,+,0.00),82(ATCTTGCCAAAT,+,0.00)	-34	-80
chr13	52828919	52829555	chr1	171471057	171471473	chr16	86586094	86586350		chr4	140699652	140699852		-30(ATGATGCAACGT,-,0.00)	NA	-30
chr13	52845651	52845831	chr1	171478989	171479288	chr16	87611491	87611922		chr16	95855311	95855511	57(AGCACTTGGC,+,0.00)		57	NA
chr13	52892146	52892342	chr1	171501595	171501791	chr16	89839706	89839892		chr4	80990902	80991102	12(AGTACTTCAC,+,0.00),21(CTGGAGTGGA,-,0.00)	-26(GTTATGAAACCT,-,0.00)	12	-26
chr13	52902480	52902888	chr1	172027160	172027497	chr16	90187617	90187804		chr11	103252443	103252643	63(CTTGAGTGGG,-,0.00)	-17(GTTGCTCAAGAG,-,0.00)	63	-17
chr13	52976809	52977024	chr1	172082641	172082957	chr16	90196749	90197065		chr11	74408876	74409076	8(GGCTCTTGGG,+,0.00)	-41(CTTGTGCAAGTA,-,0.00)	8	-41
chr13	54629215	54629544	chr1	172119841	172120014	chr16	90694348	90694556		chr8	15003255	15003455	-48(TCCACTTGGG,+,0.00),-19(CTGGAGTGGA,-,0.00)	-34(GTTGGGCAATGT,-,0.00)	-48	-34
chr13	55362542	55363218	chr1	172126610	172126816	chr16	91522564	91522917		chr12	71854350	71854550	17(GGCTCTTCAG,+,0.00)	5(GTATTAGGCAAT,+,0.00),7(ATTAGGCAATGG,-,0.00)	17	5
chr13	55405402	55405769	chr1	172143702	172143896	chr16	91527080	91527309		chr6	128137947	128138147	-29(AGCACTCAAC,+,0.00)	-20(CAGTTACGCCAT,+,0.00),16(GTTAGGCAAGAC,-,0.00)	-29	-20
chr13	55500529	55500920	chr1	172147846	172148212	chr16	91727438	91727798		chr13	54629243	54629443	56(TGTACTTGAA,+,0.00)	-49(GTGTTGCAATGC,-,0.00),17(ATTGGGCAAGAG,-,0.00)	56	-49
chr13	56084186	56084805	chr1	172160639	172160831	chr16	91747642	91747839		chr12	56426768	56426968		-80(TGCTTGCAAAAC,+,0.00)	NA	-80
chr13	56340803	56341026	chr1	172241242	172241535	chr16	92157970	92158243		chr7	136866602	136866802	15(CCCACTTAAC,+,0.00),54(CCTAAGAGCT,-,0.00),87(CTCAAGGACT,-,0.00)		15	NA
chr13	56586068	56586402	chr1	172242331	172242691	chr16	92715469	92715762		chr12	99336444	99336644	26(AGCACTTCAC,+,0.00)	-39(CTTATGCAAGCT,-,0.00)	26	-39
chr13	56659824	56660191	chr1	172310126	172310469	chr16	92741753	92742038		chr5	130207450	130207650	-79(TATACTTGAG,+,0.00),22(GGCACTTGGC,+,0.00)		-79	NA
chr13	56747558	56747859	chr1	172311447	172311888	chr16	93079851	93080066		chr12	87405815	87406015		-2(GGATTGCATCAG,+,0.00)	NA	-2
chr13	58189522	58189733	chr1	172345634	172345872	chr16	93092941	93093133		chr2	32927666	32927866		22(ATTTTGCAACAA,-,0.00)	NA	22
chr13	58593180	58593532	chr1	172375970	172376636	chr16	93097250	93097421		chr14	67886939	67887139	-71(CTTGAGAGCC,-,0.00)	-10(CTCTTACACAAC,+,0.00)	-71	-10
chr13	59216706	59216964	chr1	172499997	172500382	chr16	93543796	93543967		chr5	137116114	137116314	74(ACCACTCCAC,+,0.00)	12(GTGGTGCAACTT,-,0.00)	74	12
chr13	59228042	59228836	chr1	172501678	172501960	chr16	93721906	93722119		chr10	20104677	20104877		-1(ATTGGGCAACGC,-,0.00)	NA	-1
chr13	59509822	59510468	chr1	172510032	172510300	chr16	94114774	94114955		chr16	24120922	24121122		-63(CTGTTGCAATAT,-,0.00),36(ATTATGAAACCA,-,0.00),48(CTGTTGAGCAAT,+,0.00),50(GTTGAGCAATGA,-,0.00)	NA	-63
chr13	59584991	59585337	chr1	172520655	172521344	chr16	94223216	94223390		chr10	123921310	123921510	-93(ACTACTTAAC,+,0.00),11(ACTACTTAAC,+,0.00)		-93	NA
chr13	59704474	59704844	chr1	172524978	172525405	chr16	94449633	94450008		chr11	98445360	98445560			NA	NA
chr13	60701630	60702297	chr1	172532663	172532949	chr16	94671234	94671587		chr6	87542096	87542296		20(GAGTTGAGTAAC,+,0.00)	NA	20
chr13	60736262	60736707	chr1	172550619	172550941	chr16	95245530	95245828		chr17	70999217	70999417	52(GACTCTCAAG,+,0.00)		52	NA
chr13	62908087	62908447	chr1	172558464	172558670	chr16	95275794	95276065		chr16	24399443	24399643			NA	NA
chr13	63063758	63064090	chr1	172559628	172559935	chr16	95301870	95302042		chr3	79153051	79153251		19(AAATTGCGACAC,+,0.00)	NA	19
chr13	63134932	63135348	chr1	172563011	172563501	chr16	95659578	95659850		chr16	19699328	19699528	-60(CCTAAGAGGC,-,0.00),66(GGCTCTTGGC,+,0.00)		-60	NA
chr13	63140862	63141113	chr1	172594588	172594820	chr16	95708553	95709042		chr17	4945342	4945542	34(GGCCCTTGAG,+,0.00)		34	NA
chr13	63507098	63507559	chr1	172632990	172633249	chr16	95728913	95729175		chr4	154527563	154527763		11(AGGTTGTGAAAC,+,0.00),13(GTTGTGAAACAC,-,0.00)	NA	11
chr13	63535003	63535374	chr1	173361799	173361977	chr16	95835064	95835357		chr5	29861654	29861854	-21(GTCACTTCAG,+,0.00)		-21	NA
chr13	63715845	63716202	chr1	174676257	174676524	chr16	97658562	97658839		chr9	107307953	107308153		3(TGCTTGCTCAAT,+,0.00)	NA	3
chr13	63906657	63906859	chr1	174826626	174826891	chr16	97758438	97758677		chr13	71262668	71262868	15(ATCAAGTGCC,-,0.00)	-74(TGCTTGCATAAC,+,0.00)	15	-74
chr13	64031332	64031619	chr1	174908328	174908594	chr17	3207740	3208225		chr12	54495223	54495423	-78(GCCAAGTGTC,-,0.00),-58(TTTAAGTGTA,-,0.00),48(AATTCTTGAC,+,0.00),70(CTCAAGTGCA,-,0.00)	-24(AGGTTGCACAAC,+,0.00),-22(GTTGCACAACAT,-,0.00)	-78	-24
chr13	64370234	64370748	chr1	174914329	174914665	chr17	3558349	3558702		chr3	101601210	101601410		-9(ATGAAGCAATAC,-,0.00)	NA	-9
chr13	65241352	65241525	chr1	174951231	174951432	chr17	3747793	3748110		chr13	13529110	13529310		12(AGATTGAGCAAC,+,0.00),14(ATTGAGCAACTT,-,0.00)	NA	12
chr13	67108331	67108775	chr1	175298361	175298619	chr17	5049324	5049584		chr11	119267753	119267953		-61(CTGTTTCACCAT,+,0.00),19(CTTTTGCAACGC,-,0.00)	NA	-61
chr13	67763060	67763370	chr1	175623735	175623971	chr17	5075178	5075430		chr12	110206860	110207060	20(TCCTCTTAAG,+,0.00)		20	NA
chr13	67763060	67763370	chr1	175625667	175625878	chr17	5206761	5207113		chr18	13701522	13701722	-73(CACAAGTGGC,-,0.00),14(GGCACTTCAA,+,0.00)	-28(GTGTTGCAAAAT,+,0.00)	-73	-28
chr13	67763505	67763768	chr1	175671672	175671923	chr17	5688319	5688555		chr1	46863551	46863751	-36(GTCAAGGGTT,-,0.00)		-36	NA
chr13	67763505	67763768	chr1	175692610	175693093	chr17	6078503	6078683		chr2	75609592	75609792		-78(GTTTTGCAAGGA,-,0.00),6(TGATTTCAAAAG,+,0.00)	NA	-78
chr13	68684895	68685304	chr1	175880388	175880667	chr17	6779755	6780047		chr2	102142247	102142447	-67(CTTGAGAGTT,-,0.00)		-67	NA
chr13	70641348	70641988	chr1	175893740	175894063	chr17	6842130	6842392		chr4	100909839	100910039	-73(TTGAAGTGGC,-,0.00),44(GTTAAGTGGA,-,0.00)		-73	NA
chr13	70655511	70655907	chr1	176033716	176034052	chr17	8272419	8272754		chr3	148922912	148923112	-83(TTTAAGAGGG,-,0.00),-32(CTCAAGAGCT,-,0.00),-18(ATCACTTAAG,+,0.00),20(TTTAAGTGTT,-,0.00)		-83	NA
chr13	70656370	70656760	chr1	176039940	176040265	chr17	8974860	8975129		chr17	47511170	47511370			NA	NA
chr13	70681915	70682166	chr1	176223292	176223487	chr17	10479420	10479611		chr18	62101595	62101795			NA	NA
chr13	70877608	70877888	chr1	176814090	176814925	chr17	10723941	10724268		chr3	137865617	137865817		-12(GTGATGCAAGAA,-,0.00)	NA	-12
chr13	71262528	71262827	chr1	177007377	177007608	chr17	10757600	10757847		chr4	139229327	139229527		-7(GTATTGCATCAT,+,0.00)	NA	-7
chr13	71532792	71533226	chr1	177441860	177442161	chr17	10913213	10913571		chr4	85881415	85881615		6(CTTGTGTAATCA,-,0.00)	NA	6
chr13	71612821	71613114	chr1	177474147	177474363	chr17	12290666	12291055		chr1	31033916	31034116		55(ACATTGTGAAAT,+,0.00),57(ATTGTGAAATCC,-,0.00)	NA	55
chr13	71617150	71617446	chr1	177479304	177479773	chr17	12925053	12925461		chr9	75944753	75944953	-88(GTTAAGAGCA,-,0.00),-74(CATAAGTGTT,-,0.00)		-88	NA
chr13	72043898	72044472	chr1	177507490	177507663	chr17	13504946	13505190		chr15	83510859	83511059			NA	NA
chr13	72198458	72199225	chr1	177614217	177614577	chr17	14371679	14371929		chr14	121825933	121826133		-24(GTTATGAAATCA,-,0.00)	NA	-24
chr13	72393466	72393659	chr1	177708804	177709095	chr17	14379157	14379394		chr9	118651076	118651276	51(CTCGAGGGGC,-,0.00)	-95(GTCTTTCAAAAC,+,0.00)	51	-95
chr13	73443129	73443579	chr1	177796401	177796928	chr17	15704471	15704780		chr14	75178875	75179075	-66(CTGGAGAGCC,-,0.00),-34(TTTAAGTGCT,-,0.00)		-66	NA
chr13	73448618	73449547	chr1	177983047	177983550	chr17	17600966	17601273		chr13	31055416	31055616	-52(TTGAAGTGCT,-,0.00),-39(GGCACTTCTC,+,0.00),37(GCCAAGTGGA,-,0.00)		-52	NA
chr13	75797423	75798227	chr1	178187196	178187855	chr17	24672256	24672550		chr11	80190412	80190612	64(TACTCTTGAG,+,0.00)	-59(CTTGTGCAACAA,-,0.00),-37(CAGTTGAGCAAT,+,0.00),-35(GTTGAGCAATCT,-,0.00)	64	-59
chr13	75838349	75838846	chr1	178219271	178219444	chr17	25374144	25374532		chr13	43765549	43765749	13(AACACTTGAC,+,0.00)	-71(GTGTTGTGAAAT,+,0.00),-69(GTTGTGAAATAC,-,0.00)	13	-71
chr13	75875746	75876066	chr1	178223161	178223464	chr17	25828847	25829170		chr8	104436199	104436399	53(CGCACTTGAA,+,0.00)		53	NA
chr13	80940969	80941519	chr1	178242187	178242375	chr17	25861364	25861690		chr7	65588283	65588483	50(TTCAAGTGCT,-,0.00)	-7(ATGTAGCAATAC,-,0.00),37(CCATTGAGTAAT,+,0.00),39(ATTGAGTAATAT,-,0.00)	50	-7
chr13	80948996	80949302	chr1	178318671	178319244	chr17	26781473	26781736		chr5	73474748	73474948		1(AGATTACACAAT,+,0.00),3(ATTACACAATTA,-,0.00),36(ATATTTCAACAT,+,0.00)	NA	1
chr13	80951389	80951687	chr1	178335964	178336137	chr17	27056670	27057002		chr14	101794677	101794877			NA	NA
chr13	81103874	81104161	chr1	178337516	178338087	chr17	27170181	27170560		chr10	81015082	81015282		-21(ATGGTGCAATCA,-,0.00)	NA	-21
chr13	81107521	81107826	chr1	178405434	178405866	chr17	27556030	27556234		chr7	30744191	30744391			NA	NA
chr13	81136634	81136885	chr1	178406250	178406584	chr17	27925657	27925887		chr3	41591348	41591548	58(CCCACTTCAG,+,0.00)		58	NA
chr13	83596679	83596933	chr1	179041636	179041825	chr17	27931890	27932211		chr17	36951713	36951913			NA	NA
chr13	89122515	89122853	chr1	179232134	179232402	chr17	28031397	28031579		chr4	6814627	6814827		10(TAATTGTGTAAC,+,0.00),12(ATTGTGTAACTC,-,0.00)	NA	10
chr13	89652784	89653043	chr1	179506984	179507174	chr17	28693210	28693403		chr16	37789129	37789329	-12(CTCAAGTGCC,-,0.00)	45(ATTTGGCAACTG,-,0.00)	-12	45
chr13	89740837	89741184	chr1	179540021	179540271	chr17	28698738	28699002		chr16	91621094	91621294	-27(TCTAAGTGCC,-,0.00)		-27	NA
chr13	90359715	90360171	chr1	179546181	179546602	chr17	29078901	29079168		chr2	180243229	180243429			NA	NA
chr13	90360353	90360614	chr1	179547263	179547576	chr17	29264898	29265208		chr16	4051135	4051335	29(CTGAAGTGTA,-,0.00),55(CTGGAGTGGA,-,0.00)		29	NA
chr13	90415480	90415802	chr1	179552696	179553151	chr17	29414639	29414904		chr2	9969817	9970017	14(AGCTCTTGAG,+,0.00),77(CTCAAGAGCA,-,0.00)		14	NA
chr13	90515933	90516371	chr1	179645737	179645985	chr17	30239149	30239322		chr19	16378703	16378903	-95(CTGAAGTGGG,-,0.00)		-95	NA
chr13	90521054	90521563	chr1	179776718	179777328	chr17	31654881	31655110		chrX	56468724	56468924	-2(ATCACTTGAA,+,0.00)		-2	NA
chr13	91041300	91041564	chr1	179803574	179803940	chr17	31740023	31740312		chr18	34958486	34958686		-45(TCATTGCTTAAC,+,0.00),70(CTCTTGCATCAT,+,0.00)	NA	-45
chr13	91365348	91365736	chr1	179844913	179845177	chr17	31982906	31983131		chr5	105566925	105567125	-47(TCCACTTAGC,+,0.00),-7(TGCACTTGAA,+,0.00)	-94(ATGATGCAATGC,-,0.00)	-47	-94
chr13	91372264	91372457	chr1	179959927	179960171	chr17	32209254	32209558		chr2	61556637	61556837	-15(GCTAAGTGGC,-,0.00)		-15	NA
chr13	92533871	92534184	chr1	180044178	180044925	chr17	32284279	32284593		chr14	118611872	118612072			NA	NA
chr13	92636878	92637202	chr1	180045213	180045490	chr17	32454208	32454483		chr10	19099523	19099723	33(TTTAAGAGGG,-,0.00)		33	NA
chr13	92722338	92722689	chr1	180104656	180105010	chr17	33673599	33673774		chr2	125801043	125801243		3(CGGTTTCATAAT,+,0.00),5(GTTTCATAATAA,-,0.00)	NA	3
chr13	93354455	93354737	chr1	180194996	180195302	chr17	33749468	33749781		chr16	11454958	11455158		-17(GCATTGCACAAC,+,0.00),-15(ATTGCACAACAG,-,0.00)	NA	-17
chr13	94094165	94094542	chr1	180195845	180196175	chr17	33842936	33843195		chr10	88335235	88335435	9(CTCAAGTGCT,-,0.00)	-30(GTCTTGTGAAAC,+,0.00)	9	-30
chr13	94132429	94132677	chr1	180225908	180226134	chr17	34297159	34297415		chr16	30047267	30047467	-95(GACTCTCAAG,+,0.00),-66(GTTGAGTGTA,-,0.00)	-38(ACATTTCAAAAT,+,0.00)	-95	-38
chr13	94976105	94976303	chr1	180248921	180249318	chr17	35235716	35236043		chr10	125321871	125322071		-90(GACTTGCGCAAT,+,0.00),-88(CTTGCGCAATTC,-,0.00)	NA	-90
chr13	95231759	95232265	chr1	180256163	180256407	chr17	35822960	35823215		chr4	135516688	135516888	60(TTTGAGTGGT,-,0.00),76(AACTCTTCAC,+,0.00)		60	NA
chr13	95325685	95325947	chr1	180274828	180275102	chr17	35918988	35919265		chr10	20409459	20409659	-79(GACTCTTAAA,+,0.00)		-79	NA
chr13	95611184	95611547	chr1	180288973	180289391	chr17	36023665	36023927		chr4	59649213	59649413			NA	NA
chr13	97240277	97240487	chr1	180313857	180314138	chr17	36867300	36867477		chr15	6934753	6934953	-13(GCCACTTAAT,+,0.00)		-13	NA
chr13	97645693	97646042	chr1	180364178	180364351	chr17	36942726	36942985		chr14	47504322	47504522		-77(GGATTTCGAAAT,+,0.00),-75(ATTTCGAAATAA,-,0.00),30(GTTGTGAAAGAC,-,0.00)	NA	-77
chr13	98012075	98012336	chr1	180365146	180365532	chr17	39847469	39848230		chr11	87611124	87611324	-52(AGTACTTGAG,+,0.00),-32(TTCAAGGGTC,-,0.00),88(GACCCTTCAG,+,0.00)	-48(CTTGAGCAATAA,-,0.00),1(AAGTTGCTTAAT,+,0.00),3(GTTGCTTAATAC,-,0.00)	-52	-48
chr13	98027958	98028204	chr1	180374469	180374678	chr17	40823715	40824090		chr6	5198717	5198917	85(CTTAAGTGCA,-,0.00),91(TGCACTTGGG,+,0.00)	-42(GTTATGTAAGCA,-,0.00),-31(ATTATGCAATCG,-,0.00)	85	-42
chr13	98113193	98113389	chr1	180387394	180387884	chr17	43138391	43138668		chr18	49021013	49021213			NA	NA
chr13	98183226	98183764	chr1	180389410	180389798	chr17	43393204	43393432		chr5	144797218	144797418	19(GACTCTTGAG,+,0.00)	-32(GGCTTGCGTAAT,+,0.00),-30(CTTGCGTAATGC,-,0.00)	19	-32
chr13	98689993	98690295	chr1	180403832	180404355	chr17	43644365	43644663		chr12	5213737	5213937		59(GTTAAGCAATTC,-,0.00)	NA	59
chr13	98695494	98695959	chr1	180407271	180407675	chr17	43675188	43675500		chr6	136303595	136303795	-36(TGCACTCAAG,+,0.00)	-19(CTATTGCAAAAT,+,0.00)	-36	-19
chr13	98819199	98819433	chr1	180422057	180422344	chr17	43710049	43710350		chr18	23781942	23782142			NA	NA
chr13	99482417	99482644	chr1	180422542	180422901	chr17	44256608	44256798		chr15	53258461	53258661		49(TCGTTGCATAAT,+,0.00)	NA	49
chr13	99675926	99676272	chr1	180568773	180569122	chr17	44584920	44585093		chr9	120927298	120927498		4(AGATTTCATAAT,+,0.00)	NA	4
chr13	99701314	99701596	chr1	180626171	180626477	chr17	45552228	45552433		chr1	43444658	43444858	-52(GGTACTTAAC,+,0.00)	-1(GTTGTGAAACAC,-,0.00)	-52	-1
chr13	99989575	99989914	chr1	180709203	180709391	chr17	45798371	45798781		chr8	39304066	39304266	-43(AACACTTGAA,+,0.00)	47(TTGTTGCTCAAT,+,0.00),49(GTTGCTCAATCT,-,0.00)	-43	47
chr13	100682824	100683024	chr1	180720347	180720570	chr17	45958113	45958410		chr7	113047605	113047805		-11(GGATTGAGCAAT,+,0.00),-9(ATTGAGCAATTT,-,0.00)	NA	-11
chr13	101311973	101312315	chr1	180725892	180726142	chr17	46075105	46075421		chr18	65067658	65067858	15(CCCCCTTAAC,+,0.00),47(CTCAAGAGTC,-,0.00)	-1(ATATTGAGCAAG,+,0.00)	15	-1
chr13	101846127	101846337	chr1	180768524	180768770	chr17	46253777	46254053		chr16	14940503	14940703	-10(AGCACTCAAA,+,0.00),35(AGCCCTTCAG,+,0.00)		-10	NA
chr13	101988706	101988985	chr1	180813395	180813860	chr17	46752103	46752451		chr3	82357825	82358025			NA	NA
chr13	101995611	101995824	chr1	180848048	180848366	chr17	46767869	46768135		chr7	128239019	128239219	-62(CATAAGTGGG,-,0.00),-54(GGTACTTAAA,+,0.00)	38(AAGTTGCATCAT,+,0.00)	-62	38
chr13	102698675	102698951	chr1	180850673	180851287	chr17	47543439	47543655		chr2	70337189	70337389		-28(CGATTGGGAAAT,+,0.00)	NA	-28
chr13	102842210	102842589	chr1	180866006	180866330	chr17	47593315	47593614		chr2	166116052	166116252		-28(GGCTTGCGACAT,+,0.00),5(TGGTTTCACAAC,+,0.00),7(GTTTCACAACAG,-,0.00)	NA	-28
chr13	102860265	102860509	chr1	180942432	180942618	chr17	47687910	47688225		chr11	58969793	58969993	9(CTCAAGGGCC,-,0.00)	20(AGGTTGCTTAAT,+,0.00)	9	20
chr13	102860910	102861083	chr1	180945709	180945996	chr17	47754268	47754592		chr18	7484493	7484693		75(ATGTTGCAATGT,-,0.00)	NA	75
chr13	102898802	102899265	chr1	180958712	180959144	chr17	48274936	48275209		chr4	133221628	133221828	-5(CTGAAGTGGT,-,0.00)	11(GGGTTGCTCAAT,+,0.00),13(GTTGCTCAATCT,-,0.00)	-5	11
chr13	103460606	103460837	chr1	180970024	180970301	chr17	48346278	48346639		chr1	53853169	53853369			NA	NA
chr13	103977878	103978375	chr1	181016846	181017019	chr17	49615496	49615696		chr11	75550626	75550826	-38(CTGGAGAGCC,-,0.00)		-38	NA
chr13	104037553	104037851	chr1	181017341	181017645	chr17	52794541	52794872		chr12	85394045	85394245		5(CTTAAGCAATCC,-,0.00)	NA	5
chr13	104286795	104287297	chr1	181144197	181144488	chr17	53570380	53570610		chr8	123048556	123048756	-38(GACACTCAAG,+,0.00)	-27(TCATTACACAAT,+,0.00),-25(ATTACACAATAA,-,0.00)	-38	-27
chr13	104569793	104570064	chr1	181232762	181233030	chr17	53587112	53587396		chr9	25986051	25986251		-28(TTATTGTGAAAT,+,0.00),-26(ATTGTGAAATAG,-,0.00)	NA	-28
chr13	104618904	104619202	chr1	181255480	181255717	chr17	56208012	56208209		chr8	65033681	65033881		-63(GGCTTGCGTCAC,+,0.00),-35(TTGTTACAACAT,+,0.00)	NA	-63
chr13	104638933	104639595	chr1	181256758	181257028	chr17	56559469	56559740		chr12	81971885	81972085	21(GTGAAGTACT,-,0.00),31(GTGAAGAGGG,-,0.00)		21	NA
chr13	104656615	104657076	chr1	181426907	181427181	chr17	56560170	56560432		chr6	30883599	30883799	-6(TCCAAGTGCT,-,0.00)	-39(CTATTTCGCAAT,+,0.00),-37(ATTTCGCAATGA,-,0.00)	-6	-39
chr13	105270794	105270999	chr1	181615999	181616444	chr17	56907497	56907695		chr14	60745287	60745487		-15(AGATTGCGAAAC,+,0.00),-13(ATTGCGAAACAC,-,0.00)	NA	-15
chr13	106811425	106811613	chr1	181841813	181842598	chr17	56930128	56930380		chr11	89837020	89837220	-96(ACCACTCAAG,+,0.00),-58(CACGAGTGCT,-,0.00)		-96	NA
chr13	106902812	106903150	chr1	181853184	181853675	chr17	57228043	57228746		chr8	11225769	11225969			NA	NA
chr13	107556082	107556370	chr1	181888928	181889149	chr17	57230840	57231112		chr13	15544121	15544321		-35(TTATTTTGTAAT,+,0.00),-33(ATTTTGTAATAT,-,0.00)	NA	-35
chr13	107676353	107677089	chr1	182017323	182017502	chr17	62687507	62687936		chr3	10040944	10041144			NA	NA
chr13	107831135	107831576	chr1	182087386	182087646	chr17	63053389	63053654		chr4	19860285	19860485		14(CTGTTGTGTAAT,+,0.00),16(GTTGTGTAATGG,-,0.00)	NA	14
chr13	108043542	108043722	chr1	182091836	182092147	chr17	63146074	63146418		chr11	116701442	116701642		49(ATGATGAAACAC,-,0.00)	NA	49
chr13	108599252	108599481	chr1	182115784	182116009	chr17	63886955	63887300		chr4	49676130	49676330		-10(CTGTTGTGCAAG,+,0.00),-8(GTTGTGCAAGCC,-,0.00)	NA	-10
chr13	108683098	108683382	chr1	182124554	182124836	chr17	64026694	64026865		chr11	54614630	54614830	-33(TTCAAGTGTG,-,0.00),-16(AGCACTTAAC,+,0.00)	6(GTATTGTGAAAT,+,0.00),8(ATTGTGAAATGA,-,0.00)	-33	6
chr13	109242440	109242841	chr1	182125121	182125361	chr17	64753518	64753814		chr4	130101515	130101715	52(CTGGAGAGCC,-,0.00)		52	NA
chr13	109243216	109243414	chr1	182227127	182227771	chr17	64774388	64774602		chr5	43801877	43802077		5(AGATTTCATAAT,+,0.00),7(ATTTCATAATCC,-,0.00),32(AAGTTACACAAT,+,0.00),34(GTTACACAATAC,-,0.00)	NA	5
chr13	109315479	109316054	chr1	182237450	182237703	chr17	65050132	65050360		chr15	91664577	91664777			NA	NA
chr13	109401465	109401768	chr1	182255870	182256411	chr17	66255739	66255928		chr13	14607660	14607860	-98(TTTAAGTACT,-,0.00),-39(ATTAAGTGCC,-,0.00)	-4(GTATTGCTCAAT,+,0.00),-2(ATTGCTCAATGC,-,0.00)	-98	-4
chr13	109481360	109481834	chr1	182267233	182267815	chr17	66327040	66327283		chr9	117297981	117298181	-32(CCCAAGTACT,-,0.00)		-32	NA
chr13	109632541	109632886	chr1	182280488	182280766	chr17	66342407	66342682		chr11	23298332	23298532	-29(GCCTCTTGAC,+,0.00),83(GTTAAGAGCA,-,0.00)		-29	NA
chr13	109822369	109822793	chr1	182282766	182282970	chr17	66353336	66353574		chr1	39313599	39313799		3(TAGTTGCCCAAC,+,0.00)	NA	3
chr13	109914970	109915261	chr1	182293292	182293536	chr17	66757212	66757501		chr1	191023277	191023477	-24(GGCCCTTGTG,+,0.00),54(AACACTTCAC,+,0.00)	-84(CAATTACATAAT,+,0.00),-20(CTTGTGCAATTG,-,0.00)	-24	-84
chr13	110237546	110237800	chr1	182341487	182341784	chr17	67165970	67166258		chr15	59784352	59784552		-51(GGATTGCGACAC,+,0.00)	NA	-51
chr13	110251516	110251848	chr1	182388799	182389164	chr17	67358537	67358881		chr8	110792577	110792777	44(ATTAAGTGTT,-,0.00)		44	NA
chr13	110665520	110665785	chr1	182408800	182409120	chr17	71007358	71007551		chr14	60026871	60027071	-10(CTCAAGTGTC,-,0.00)	-22(GTATTTCACAAC,+,0.00),-20(ATTTCACAACCT,-,0.00)	-10	-22
chr13	111520575	111520886	chr1	182444159	182444421	chr17	71089017	71089562		chr13	34055086	34055286		28(CTCTTGCTAAAT,+,0.00)	NA	28
chr13	111796261	111796865	chr1	182481146	182481513	chr17	71093878	71094203		chr9	78009451	78009651	-84(TCCAAGTGCT,-,0.00)	-23(GAGTTGCGAAAC,+,0.00),-21(GTTGCGAAACGG,-,0.00)	-84	-23
chr13	112932759	112933011	chr1	182489899	182490083	chr17	71159381	71159657		chr4	129272469	129272669			NA	NA
chr13	112938133	112938491	chr1	182496836	182497104	chr17	71300393	71300732		chr3	10018289	10018489	-5(GATAAGTGTT,-,0.00)	-43(ATATTGTGTCAT,+,0.00),-28(ATTTCTCAACTA,-,0.00)	-5	-43
chr13	113000570	113000938	chr1	182509141	182509791	chr17	71638210	71638489		chr4	119158127	119158327	-47(CTTAAGAGTA,-,0.00)		-47	NA
chr13	113227056	113227441	chr1	182562861	182563321	chr17	71684139	71684313		chr17	47664574	47664774	-96(GACACTTAAC,+,0.00),-31(ACCACTCCAC,+,0.00)	-70(GTTTTGCAACTC,-,0.00)	-96	-70
chr13	113227609	113228081	chr1	182592590	182592763	chr17	71917696	71917940		chr3	89458531	89458731	-49(GCCTCTCAAC,+,0.00),21(ACTCCTTAAC,+,0.00)	-10(ATTGGGTAATCT,-,0.00)	-49	-10
chr13	113509396	113509693	chr1	182633823	182633998	chr17	72509132	72509338		chr8	68275756	68275956	-12(CTCAAGGGTT,-,0.00)	5(GTTGTGAAAGCC,-,0.00)	-12	5
chr13	113864179	113864586	chr1	182753676	182753905	chr17	73107846	73108070		chr13	83596679	83596879	39(TCTAAGTGCT,-,0.00)	-91(TTGTTGCATAAG,+,0.00)	39	-91
chr13	113993123	113993713	chr1	182756383	182756563	chr17	73947954	73948547		chr6	114893999	114894199		-1(ACATTGCACAAC,+,0.00),1(ATTGCACAACCC,-,0.00)	NA	-1
chr13	114680596	114680834	chr1	182863351	182863588	chr17	73950120	73950508		chr9	110366956	110367156		-8(ATCTTTCACAAT,+,0.00),-6(CTTTCACAATAC,-,0.00)	NA	-8
chr13	116972303	116972559	chr1	182908468	182908667	chr17	74630854	74631130		chr11	78523636	78523836			NA	NA
chr13	117211225	117211565	chr1	182928728	182928943	chr17	74677997	74678262		chr7	133971225	133971425		-32(GTTGTGAAACTG,-,0.00)	NA	-32
chr13	117233700	117234270	chr1	182953199	182953531	chr17	74710912	74711238		chr10	59916214	59916414			NA	NA
chr13	117235617	117235793	chr1	182959384	182959635	chr17	74845940	74846253		chr18	47216236	47216436	85(TTGAAGTGTT,-,0.00)	9(GTATTGCAACAC,+,0.00),27(GTTTTGCAATTT,-,0.00)	85	9
chr13	118387208	118387500	chr1	183124647	183124930	chr17	75119487	75119712		chr6	59425113	59425313	-93(AACACTTCAG,+,0.00)		-93	NA
chr13	119409163	119409559	chr1	183133401	183133809	chr17	75128462	75128905		chr12	3426519	3426719			NA	NA
chr13	119713086	119713406	chr1	183164634	183164877	chr17	75301002	75301175		chr2	70012995	70013195	-5(AGCACTTCAC,+,0.00),63(GTTAAGGGCA,-,0.00),73(CTGAAGAGGA,-,0.00)	9(ATTGTGAAAGTA,-,0.00)	-5	9
chr14	8082922	8083389	chr1	183344806	183345013	chr17	75310016	75310295		chr6	85333045	85333245	81(CTGAAGTGAC,-,0.00)	-6(CTGTTGCCCAAT,+,0.00),-4(GTTGCCCAATAG,-,0.00)	81	-6
chr14	8536083	8536368	chr1	183345479	183345652	chr17	79231467	79231705		chr16	13807656	13807856	9(GGCCCTTCAA,+,0.00),78(GCCTCTTGTG,+,0.00)	26(ATGACGCAAGGC,-,0.00)	9	26
chr14	8627419	8627893	chr1	183363321	183363710	chr17	79578910	79579081		chr3	79553921	79554121	-49(TCTACTTGAC,+,0.00)	-14(GAATTTCACCAT,+,0.00)	-49	-14
chr14	11741287	11741581	chr1	183388730	183388991	chr17	79650416	79650654		chr2	75777284	75777484			NA	NA
chr14	11775359	11775617	chr1	183672645	183672852	chr17	79729257	79729449		chr13	98183310	98183510	-78(CTCAAGTGTG,-,0.00)		-78	NA
chr14	12046234	12046501	chr1	183930413	183930696	chr17	79920005	79920308		chr1	118395836	118396036	-7(GTTGAGAGCT,-,0.00)	9(ATATTGCTTAAT,+,0.00)	-7	9
chr14	12188769	12189116	chr1	184033945	184034546	chr17	80112940	80113251		chr4	59331874	59332074	1(CTTAAGTATC,-,0.00)	-18(GCCTTACGCAAT,+,0.00),-16(CTTACGCAATTA,-,0.00)	1	-18
chr14	14064795	14065398	chr1	184060922	184061194	chr17	80113610	80113816		chr10	24948477	24948677			NA	NA
chr14	16954805	16955044	chr1	184320790	184321239	chr17	80553229	80553536		chr5	64579615	64579815		7(TCATTGTGAAAT,+,0.00),9(ATTGTGAAATCT,-,0.00)	NA	7
chr14	17046824	17047253	chr1	184844751	184844966	chr17	80560734	80561124		chr11	32600446	32600646	31(GTTAAGAGCC,-,0.00)	8(GTTTTGCAAGAA,-,0.00)	31	8
chr14	17061359	17061541	chr1	184852370	184852582	chr17	80686136	80686459		chrX	13463265	13463465	-30(AACACTTGGC,+,0.00)	-20(ATCTTGAGCAAC,+,0.00),-18(CTTGAGCAACAG,-,0.00)	-30	-20
chr14	17089131	17089509	chr1	184853398	184853681	chr17	80828127	80828331		chr5	92888960	92889160		-2(ATGTCGCAACTG,-,0.00)	NA	-2
chr14	17845832	17846041	chr1	184946942	184947115	chr17	80891639	80891852		chr3	95624832	95625032			NA	NA
chr14	17920095	17920277	chr1	185203856	185204289	chr17	83323793	83324354		chr3	94783444	94783644			NA	NA
chr14	17989189	17989486	chr1	185215662	185215937	chr17	83376864	83377117		chr4	150837580	150837780	46(CTCAAGGGCA,-,0.00)	-3(CGATTGCGCAAC,+,0.00),-1(ATTGCGCAACGT,-,0.00)	46	-3
chr14	20607861	20608146	chr1	185226909	185227251	chr17	83704498	83704799		chr6	72293295	72293495		71(GAATTTCAAAAC,+,0.00)	NA	71
chr14	20610168	20610747	chr1	185227696	185228251	chr17	83861785	83862104		chr4	118273859	118274059	41(ACCCCTTCAC,+,0.00)		41	NA
chr14	20696079	20696414	chr1	185236546	185236862	chr17	83903565	83903791		chr1	151243466	151243666	-67(CTCACTTGAG,+,0.00)	-16(ATATTGCACAAC,+,0.00),-14(ATTGCACAACTA,-,0.00)	-67	-16
chr14	20768614	20769148	chr1	185282989	185283174	chr17	84226781	84227035		chr15	97822969	97823169		30(CAGTTGCATAAC,+,0.00)	NA	30
chr14	20802916	20803317	chr1	185362793	185363147	chr17	84320693	84320918		chr8	45329662	45329862		-8(CGGTTTCATAAC,+,0.00),9(GTTGGGCAACAC,-,0.00)	NA	-8
chr14	20846349	20846667	chr1	185850690	185850881	chr17	85090310	85090689		chr5	105702042	105702242		-6(GTATTGAGCCAT,+,0.00)	NA	-6
chr14	20929009	20929448	chr1	185880488	185880673	chr17	86215754	86216017		chr8	25537271	25537471			NA	NA
chr14	21053135	21053314	chr1	185930525	185930812	chr17	86293241	86293514		chr12	31204120	31204320	-68(CCTAAGAGGC,-,0.00),3(GGCACTTAAA,+,0.00)	-11(AAGTTTCGTAAC,+,0.00),-9(GTTTCGTAACTA,-,0.00)	-68	-11
chr14	21112961	21113246	chr1	185940066	185940295	chr17	86757682	86757955		chr15	58999310	58999510	-68(CCCAAGTGCC,-,0.00),-15(CTCGAGTGTT,-,0.00)	-42(TTCTTTCATAAT,+,0.00)	-68	-42
chr14	21489936	21490504	chr1	185951164	185951528	chr17	86770005	86770209		chrX	57373076	57373276		-90(CTGTTGTGCAAT,+,0.00),-88(GTTGTGCAATGG,-,0.00),-34(CTATTACCCAAC,+,0.00),-32(ATTACCCAACAT,-,0.00)	NA	-90
chr14	21574665	21574968	chr1	185964532	185964712	chr17	86776609	86776916		chr11	44531789	44531989	-58(TCCACTTCAA,+,0.00)		-58	NA
chr14	22019274	22019553	chr1	186015756	186016144	chr17	86986481	86986801		chr14	101483480	101483680	-88(GACACTTCAA,+,0.00),-23(AGCCCTTCAG,+,0.00)		-88	NA
chr14	23477243	23477505	chr1	186117263	186117438	chr17	87309452	87309651		chr5	103778315	103778515	-20(TCCACTTGTG,+,0.00)	1(CTATTTCGTAAG,+,0.00),3(ATTTCGTAAGGC,-,0.00)	-20	1
chr14	23959078	23959539	chr1	186128970	186129265	chr17	87532093	87532318		chr8	114018362	114018562	37(CTGAAGTGCT,-,0.00)		37	NA
chr14	24490405	24490826	chr1	186177088	186177362	chr17	87571583	87571945		chr5	52587208	52587408		48(CTCTTGCAAAAC,+,0.00)	NA	48
chr14	25270492	25271064	chr1	186254613	186254812	chr17	88583525	88583720		chr13	90515939	90516139		-58(TGATTGTGCAAT,+,0.00),-56(ATTGTGCAATTC,-,0.00)	NA	-58
chr14	25313187	25313460	chr1	186307729	186307981	chr18	3398589	3398805		chr1	126622145	126622345	-88(AGCACTTCAG,+,0.00),16(ATCAAGTGCC,-,0.00)		-88	NA
chr14	25500500	25501021	chr1	186669478	186669662	chr18	3839861	3840196		chr14	76663073	76663273		24(TTGTTGGGCAAT,+,0.00),26(GTTGGGCAATTC,-,0.00)	NA	24
chr14	25504290	25504677	chr1	186705025	186705574	chr18	3899457	3899724		chrX	52643489	52643689		-58(CAGTTGAGAAAT,+,0.00),-56(GTTGAGAAATAC,-,0.00)	NA	-58
chr14	25505347	25505609	chr1	186712905	186713092	chr18	3901517	3901859		chr11	78188679	78188879			NA	NA
chr14	28088407	28088719	chr1	187051394	187051576	chr18	4644431	4644987		chr11	46085528	46085728	-79(AGCACTTAAA,+,0.00)	-61(ATGACGAAATCA,-,0.00)	-79	-61
chr14	28164977	28165446	chr1	187053872	187054222	chr18	4920118	4920310		chr5	73652020	73652220	6(GCCACTTCAG,+,0.00),67(TTCAAGAGGA,-,0.00)		6	NA
chr14	30252947	30253277	chr1	187054366	187054730	chr18	4969700	4969968		chr4	43558444	43558644		-30(CTTGGGCAATTG,-,0.00)	NA	-30
chr14	30829043	30829576	chr1	187134263	187134504	chr18	4994401	4994642		chr4	45531215	45531415			NA	NA
chr14	30869326	30869585	chr1	187215137	187215642	chr18	5030554	5030814		chr17	56256506	56256706			NA	NA
chr14	30888266	30888665	chr1	187268456	187268685	chr18	5032052	5032332		chr9	69431927	69432127			NA	NA
chr14	30907792	30908200	chr1	187293641	187293858	chr18	5320170	5320446		chr10	96493806	96494006	-26(TCCACTTGAG,+,0.00)		-26	NA
chr14	30942252	30942531	chr1	187329959	187330184	chr18	6484236	6484445		chr3	121561836	121562036	-15(GATACTTAAG,+,0.00)	-1(GTGTTGCCCAAC,+,0.00)	-15	-1
chr14	30943975	30944379	chr1	187428980	187429171	chr18	7492799	7493097		chr19	34752511	34752711		18(GTGTTGCCTAAG,+,0.00)	NA	18
chr14	31133343	31133622	chr1	187484998	187485231	chr18	9450895	9451070		chr3	136738586	136738786	-3(TTTAAGTGTT,-,0.00),34(GTTAAGTATT,-,0.00)		-3	NA
chr14	31188692	31189141	chr1	187794274	187794591	chr18	10706959	10707179		chr3	28767035	28767235			NA	NA
chr14	31206600	31206823	chr1	187902159	187902552	chr18	10904539	10904735		chr18	75272843	75273043	41(ACCACTCCAG,+,0.00)		41	NA
chr14	31234038	31234277	chr1	187910704	187911100	chr18	11071933	11072122		chr11	23672448	23672648		-40(GAGTTGCTCAAT,+,0.00),-38(GTTGCTCAATGA,-,0.00)	NA	-40
chr14	32085609	32085888	chr1	187997756	187997948	chr18	11919622	11919884		chr10	13304798	13304998	-26(CTCAAGGGCT,-,0.00)		-26	NA
chr14	34349096	34349355	chr1	188461120	188461467	chr18	11948253	11948453		chr14	31206717	31206917		49(GGCTTGCCCAAT,+,0.00)	NA	49
chr14	34548302	34548861	chr1	188675315	188675652	chr18	11956582	11956825		chr14	41198383	41198583		-3(ATCTTGAGAAAT,+,0.00),12(CACTTGCAAAAT,+,0.00)	NA	-3
chr14	36867105	36867591	chr1	189007708	189008082	chr18	12215389	12215893		chr2	31991077	31991277	-44(GATAAGAGCT,-,0.00),-10(ATCACTTGAG,+,0.00),-6(CTTGAGTACC,-,0.00),21(TGCCCTTCAG,+,0.00)		-44	NA
chr14	37135150	37135538	chr1	189023791	189024018	chr18	12231545	12231731		chr7	90136838	90137038	-6(GTTGAGTGTA,-,0.00),13(CATAAGAGCT,-,0.00)	-18(TTATTGCAACAG,+,0.00)	-6	-18
chr14	41104838	41105271	chr1	189341514	189341951	chr18	12361023	12361252		chr1	85809414	85809614	60(AGCACTTGGG,+,0.00)		60	NA
chr14	41168515	41168961	chr1	189370235	189370488	chr18	12854621	12854867		chr4	100258586	100258786	-60(CTTAAGAGGT,-,0.00)	14(CTTGTGCAACAG,-,0.00)	-60	14
chr14	41170496	41170958	chr1	189566605	189566780	chr18	12973397	12973625		chr4	56757293	56757493		61(GTGTTGTGCAAC,+,0.00),63(GTTGTGCAACCC,-,0.00)	NA	61
chr14	41185192	41185741	chr1	189579416	189579620	chr18	13711289	13711519		chr9	86713465	86713665	-15(TTGAAGTGGA,-,0.00),59(GACACTTGAT,+,0.00)	-51(TTCTTGCCCAAC,+,0.00)	-15	-51
chr14	41198337	41198554	chr1	189688084	189688398	chr18	13719960	13720195		chr6	98620856	98621056			NA	NA
chr14	45318986	45319163	chr1	189701041	189701234	chr18	13723219	13723442		chr2	103087339	103087539	-36(GAGAAGTGCC,-,0.00),-8(TGCTCTTAAC,+,0.00),29(GCCTCTCAAC,+,0.00)		-36	NA
chr14	45325458	45325756	chr1	189716417	189716682	chr18	13731147	13731380		chr8	125742347	125742547	-53(AGTACTTAAG,+,0.00),57(GTGGAGTGTT,-,0.00)	-3(GGATTGTGCAAC,+,0.00),-1(ATTGTGCAACTG,-,0.00)	-53	-3
chr14	45387514	45387868	chr1	189727283	189727661	chr18	15107751	15108115		chr1	134182204	134182404	-45(GACCCTTCAG,+,0.00)	-7(GGCTTTCAAAAC,+,0.00),11(GTTTCTCAATCC,-,0.00)	-45	-7
chr14	45388830	45389126	chr1	189761612	189761882	chr18	15120058	15120235		chr5	67802235	67802435		-58(ATGGTGCAATGG,-,0.00)	NA	-58
chr14	45667254	45667452	chr1	189783007	189783274	chr18	15138567	15138796		chr6	32388435	32388635		6(CCATTGCCCAAC,+,0.00)	NA	6
chr14	45837126	45837336	chr1	189799013	189799186	chr18	15461791	15462106		chr1	126830777	126830977			NA	NA
chr14	45983475	45983815	chr1	189860296	189860500	chr18	15492110	15492414		chr1	182229494	182229694	-93(CTGGAGTGTT,-,0.00),67(GTCAAGTGCA,-,0.00)	4(GTTATGAAATAA,-,0.00)	-93	4
chr14	46277001	46277741	chr1	189867684	189867908	chr18	20931454	20931748		chr5	78418906	78419106		-22(GTGGTGCAAGAT,-,0.00)	NA	-22
chr14	46439661	46440157	chr1	189887588	189887884	chr18	21375349	21375632		chr14	54517595	54517795	-36(CTGAAGTATC,-,0.00)	7(GTGGCGCAATGG,-,0.00)	-36	7
chr14	46441689	46442204	chr1	189927749	189927929	chr18	22449956	22450159		chr1	71397962	71398162		-34(TTGTTGCAACAT,+,0.00)	NA	-34
chr14	46540003	46540202	chr1	189973125	189973324	chr18	23986273	23986534		chr17	27883282	27883482	-11(TTGGAGTGGT,-,0.00)	75(GTGATGCAACCG,-,0.00)	-11	75
chr14	46704323	46704689	chr1	190170499	190170700	chr18	23989556	23989887		chr1	162388758	162388958			NA	NA
chr14	46976728	46976955	chr1	190171702	190171911	chr18	24653215	24653623		chr2	113394956	113395156		-9(CTGTTGTGAAAT,+,0.00),-7(GTTGTGAAATAG,-,0.00)	NA	-9
chr14	47503993	47504471	chr1	190403381	190403729	chr18	31877987	31878249		chr18	65593875	65594075	-15(CTCAAGTGTG,-,0.00)	-39(GTTAGGCAACAG,-,0.00)	-15	-39
chr14	50870792	50871167	chr1	190417159	190417403	chr18	32557588	32557898		chr3	83910788	83910988			NA	NA
chr14	50908172	50908486	chr1	190655687	190655877	chr18	32837590	32837761		chr3	21986520	21986720		-8(TGATTTCACAAG,+,0.00),-6(ATTTCACAAGAC,-,0.00)	NA	-8
chr14	50944201	50944582	chr1	190695643	190695877	chr18	33289457	33289794		chr10	23788367	23788567	7(GTTAAGTAGA,-,0.00),18(TTTAAGTAGT,-,0.00)	-27(ATTTTGAAACAT,-,0.00)	7	-27
chr14	51091462	51091706	chr1	190826715	190826935	chr18	33320598	33320824		chr18	84858381	84858581		-70(CTCTTGCTCAAC,+,0.00)	NA	-70
chr14	52014724	52015545	chr1	190833031	190833582	chr18	33337172	33337671		chr11	60537507	60537707			NA	NA
chr14	52022409	52022639	chr1	190885999	190886468	chr18	33378268	33378599		chr19	38028248	38028448		8(ATGTTGCCAAAC,+,0.00)	NA	8
chr14	54455053	54455576	chr1	190899256	190899570	chr18	33403064	33403365		chr4	55096378	55096578		-20(GTATTGTGAAAC,+,0.00),-18(ATTGTGAAACCA,-,0.00)	NA	-20
chr14	54517348	54517829	chr1	190904738	190905460	chr18	33416640	33416907		chr4	140598854	140599054	76(CACTCTTGAG,+,0.00)	35(ACATTGCCCAAT,+,0.00),37(ATTGCCCAATTG,-,0.00)	76	35
chr14	54544701	54545122	chr1	191026046	191026483	chr18	33435932	33436300		chr2	118499357	118499557	-48(GGCCCTTGAG,+,0.00)	6(GTGACGCAATCT,-,0.00)	-48	6
chr14	54646902	54647252	chr1	191030233	191030456	chr18	34220077	34220380		chr4	88289448	88289648		-26(GTGTTGCAATTG,-,0.00),-9(ATTTTGTAACTT,-,0.00)	NA	-26
chr14	55014593	55015035	chr1	191184193	191184458	chr18	34229006	34229218		chr19	8712888	8713088	-96(GGCTCTTCAG,+,0.00)		-96	NA
chr14	55560177	55560974	chr1	191224161	191224466	chr18	34444001	34444337		chr9	37650702	37650902	23(GTTAAGAAGC,-,0.00)	7(ATGTTGCAACAC,+,0.00),7(ATGTTGCAACAC,-,0.00)	23	7
chr14	55713434	55713652	chr1	191281256	191281551	chr18	35022321	35022619		chr12	57275528	57275728	-99(TTCAAGTGGC,-,0.00)		-99	NA
chr14	55728348	55728708	chr1	191302040	191302230	chr18	35362470	35362683		chr9	60837444	60837644		-87(TTGTTGAATAAC,+,0.00),0(GTGTTTCACAAT,+,0.00),2(GTTTCACAATGT,-,0.00)	NA	-87
chr14	55763140	55763600	chr1	191303694	191304145	chr18	35498835	35499024		chr7	28372851	28373051		54(GTGGCGCAATCG,-,0.00)	NA	54
chr14	55768631	55768895	chr1	191312636	191312933	chr18	35557382	35557585		chr11	22155576	22155776			NA	NA
chr14	56377834	56378099	chr1	191325686	191325925	chr18	35627147	35627368		chr2	50877813	50878013		38(GTTGTGAAAGAC,-,0.00)	NA	38
chr14	57041407	57041783	chr1	191391465	191391720	chr18	36490616	36490843		chr8	92972958	92973158		-12(ATTAGGAAATAA,-,0.00)	NA	-12
chr14	57122472	57122730	chr1	191396843	191397405	chr18	36700751	36701033		chr15	37007404	37007604		-11(CTGTTACATAAG,+,0.00)	NA	-11
chr14	57127350	57127817	chr1	191435089	191435798	chr18	37730807	37731106		chr13	44630172	44630372		-2(CTGTTGCAATCA,-,0.00)	NA	-2
chr14	57526030	57526278	chr1	191439424	191439678	chr18	38276489	38276676		chr9	13484631	13484831		2(TGATTTCACAAC,+,0.00),4(ATTTCACAACCA,-,0.00),19(CCATTGCAAAAT,+,0.00),21(ATTGCAAAATAC,-,0.00)	NA	2
chr14	57701997	57702291	chr1	191454740	191454913	chr18	38306389	38306580		chr7	44815828	44816028		26(TTGTTACGCCAC,+,0.00)	NA	26
chr14	58175899	58176795	chr1	191469262	191469435	chr18	38599474	38599645		chr8	34368627	34368827	15(ACCACTTGAA,+,0.00),80(TGCACTTCAA,+,0.00)	-51(TGCTTGCATAAC,+,0.00)	15	-51
chr14	58253418	58254035	chr1	191470614	191470939	chr18	38601183	38601521		chr13	49480125	49480325		-52(ATTTGGAAACAC,-,0.00),2(GGCTTGCATAAC,+,0.00)	NA	-52
chr14	59546208	59546570	chr1	191479916	191480164	chr18	38845670	38845957		chr12	24710217	24710417			NA	NA
chr14	59762249	59762449	chr1	191495025	191495439	chr18	38890220	38890522		chr7	95943436	95943636	-20(GACTCTTAAG,+,0.00)		-20	NA
chr14	60026701	60027045	chr1	191498370	191498582	chr18	38992208	38992470		chr14	55763169	55763369	20(CTTAAGTGTG,-,0.00)	-17(TTCTTGTGAAAT,+,0.00),-15(CTTGTGAAATAC,-,0.00)	20	-17
chr14	60637470	60637670	chr1	191575519	191575807	chr18	39293328	39293562		chr7	112647500	112647700		8(TGCTTGCGAAAT,+,0.00),10(CTTGCGAAATAT,-,0.00)	NA	8
chr14	60745203	60745630	chr1	191575974	191576246	chr18	39710662	39710909		chr17	6867076	6867276	-47(GTGGAGTGCT,-,0.00)	-2(GCATTGCATAAG,+,0.00)	-47	-2
chr14	60802028	60802323	chr1	191590604	191590858	chr18	39828376	39828551		chr14	17920179	17920379		-81(TTATTTCACCAT,+,0.00),40(CAATTACACAAT,+,0.00),42(ATTACACAATTA,-,0.00),48(CAATTACACAAT,+,0.00),50(ATTACACAATTA,-,0.00)	NA	-81
chr14	60993487	60993873	chr1	191629660	191629873	chr18	42214770	42215003		chr2	4648145	4648345		7(ATCTTTCGTAAT,+,0.00),9(CTTTCGTAATAC,-,0.00)	NA	7
chr14	61613472	61613747	chr1	191659903	191660223	chr18	42589388	42589768		chr16	9364195	9364395	-98(GTGAAGAGGT,-,0.00),-65(ATTAAGTGTC,-,0.00),-15(GTCAAGAGCT,-,0.00)	-48(TAATTGTGAAAC,+,0.00),-46(ATTGTGAAACAC,-,0.00)	-98	-48
chr14	61682282	61682622	chr1	191718207	191718451	chr18	42750807	42751152		chr16	20413912	20414112			NA	NA
chr14	63132312	63132718	chr1	191775845	191776090	chr18	46128365	46128853		chr5	4766862	4767062	-16(GGCCCTTCAG,+,0.00)	36(TGATTACCAAAT,+,0.00)	-16	36
chr14	63150106	63150378	chr1	191811792	191812160	chr18	46358273	46358507		chr6	127555805	127556005	-73(ACCACTCGTG,+,0.00)	68(TTGTTACGAAAG,+,0.00)	-73	68
chr14	63437765	63438257	chr1	191817800	191818037	chr18	46412042	46412281		chr19	20723019	20723219		24(TTATTTCCCAAT,+,0.00),26(ATTTCCCAATTG,-,0.00)	NA	24
chr14	64444367	64444613	chr1	191906613	191906830	chr18	47691084	47691389		chr10	68371949	68372149	-22(TTTAAGTAGC,-,0.00),30(GCCACTTCAC,+,0.00)	2(ATGTTGCAACGC,-,0.00)	-22	2
chr14	64865117	64865370	chr1	192087000	192087436	chr18	49968779	49969102		chr10	42273781	42273981	-75(CTGAAGAGCA,-,0.00),43(CCCAAGAGGC,-,0.00)		-75	NA
chr14	65007545	65007798	chr1	192094520	192094772	chr18	50125872	50126110		chr19	6841248	6841448	-93(TCTAAGTGCC,-,0.00)	0(TGATTGCACAAG,+,0.00)	-93	0
chr14	65340190	65340526	chr1	192136533	192136790	chr18	52837724	52838245		chr4	29091881	29092081			NA	NA
chr14	65374565	65375198	chr1	192138645	192138918	chr18	54675731	54675941		chr4	104602837	104603037			NA	NA
chr14	65673239	65673667	chr1	192173545	192173754	chr18	54908001	54908360		chr6	95116935	95117135	-26(TTCAAGGGCT,-,0.00),77(CCCTCTTCAC,+,0.00),88(TTCAAGAAGC,-,0.00)	-9(CTTGTGCAAGAG,-,0.00)	-26	-9
chr14	65724107	65724377	chr1	192179624	192179825	chr18	55133869	55134365		chr16	55741669	55741869	-65(TACTCTTGAC,+,0.00),-36(TTTAAGAGGC,-,0.00)		-65	NA
chr14	65833879	65834231	chr1	192189086	192189320	chr18	56070197	56070496		chr10	17601762	17601962			NA	NA
chr14	66816660	66817186	chr1	192435525	192435803	chr18	56715852	56716083		chr1	156467901	156468101	48(GCTACTTAAG,+,0.00)		48	NA
chr14	66847627	66847820	chr1	192799517	192799698	chr18	56863164	56863375		chr10	6291446	6291646	10(GTGAAGTGTC,-,0.00)		10	NA
chr14	67008493	67009298	chr1	192830487	192830660	chr18	56863948	56864223		chr7	68062289	68062489	-31(AGCTCTTGAC,+,0.00)		-31	NA
chr14	67068764	67069118	chr1	192853793	192854135	chr18	57957668	57957916		chr3	121507713	121507913		-15(CTATTGCGTAAC,+,0.00),-13(ATTGCGTAACAT,-,0.00)	NA	-15
chr14	67602921	67603281	chr1	192854683	192855009	chr18	60666990	60667272		chr11	33603281	33603481	-81(GCCCCTTCAC,+,0.00),-70(GCCTCTCAAC,+,0.00),-28(AACTCTTGAC,+,0.00),84(TCCCCTTCAG,+,0.00)		-81	NA
chr14	67886831	67887120	chr1	192881547	192881747	chr18	61077194	61077478		chr12	108118879	108119079		26(CTATTTCAACAC,+,0.00)	NA	26
chr14	68298678	68298918	chr1	192897180	192897353	chr18	61177048	61177421		chrX	99340354	99340554	-60(AGCACTTAGA,+,0.00)	-24(GAGTTTCGAAAC,+,0.00),-22(GTTTCGAAACAG,-,0.00)	-60	-24
chr14	68432147	68432458	chr1	193036083	193036256	chr18	61332104	61332420		chr6	13381362	13381562	72(GCCAAGTGGA,-,0.00)	-25(ATTGTGTAAGCT,-,0.00),7(CTGTTGTGCAAG,+,0.00),9(GTTGTGCAAGGA,-,0.00)	72	-25
chr14	68460161	68460732	chr1	193130167	193130490	chr18	61556484	61556792		chr15	77336557	77336757			NA	NA
chr14	69812671	69813257	chr1	193152746	193153255	chr18	61571146	61571341		chr5	122743930	122744130	-35(CTCAAGAAGC,-,0.00)	-3(GTGGCGCAATCA,-,0.00)	-35	-3
chr14	70208113	70208482	chr1	193160404	193160658	chr18	61724307	61724588		chr5	17820642	17820842	-21(CACACTTGAA,+,0.00)		-21	NA
chr14	70529733	70531066	chr1	193173353	193173746	chr18	61845240	61845463		chr6	67035473	67035673	-34(GCCCCTTGAC,+,0.00)	34(GTATTTCAAAAC,+,0.00)	-34	34
chr14	70577476	70577955	chr1	193195582	193195804	chr18	62076153	62076347		chr3	101958201	101958401		-18(CTTATGCAATCA,-,0.00)	NA	-18
chr14	70583868	70584671	chr1	193293153	193293392	chr18	62198582	62198781		chrX	162964585	162964785	36(GCTACTTCAA,+,0.00)	-64(TGATTGTGAAAT,+,0.00),-62(ATTGTGAAATTC,-,0.00),46(CAATTGCTTAAT,+,0.00)	36	-64
chr14	73209341	73209560	chr1	193301843	193302127	chr18	64516362	64516692		chr5	110808405	110808605			NA	NA
chr14	73403434	73403613	chr1	193386252	193386522	chr18	64838389	64838769		chr16	93851375	93851575	-94(GGTACTTCAC,+,0.00),-62(GTCAAGTAGT,-,0.00)	-11(CTTATGCAATGA,-,0.00)	-94	-11
chr14	75131008	75131287	chr1	193449288	193449714	chr18	65035014	65035260		chr17	10774637	10774837	-4(TGCCCTTGAA,+,0.00)	26(GTATTGAGAAAG,+,0.00)	-4	26
chr14	75178647	75179130	chr1	193503566	193503871	chr18	65095680	65095990		chr18	3501383	3501583	-41(GTGAAGAGCT,-,0.00),67(GCTAAGTGGT,-,0.00)		-41	NA
chr14	75866820	75867308	chr1	193510055	193510363	chr18	65096551	65096868		chr1	151754920	151755120	-98(CTCAAGGACT,-,0.00)		-98	NA
chr14	76582553	76583050	chr1	193558566	193558861	chr18	66005239	66005435		chr11	113733664	113733864		-16(GTGTTGCTAAAC,+,0.00)	NA	-16
chr14	76623661	76623998	chr1	193927967	193928148	chr18	67967660	67967853		chr2	113839570	113839770			NA	NA
chr14	76663095	76663280	chr1	194090228	194090765	chr18	68109470	68109768		chr17	34597496	34597696		-21(ATGTTGCCTAAC,+,0.00)	NA	-21
chr14	76733263	76733624	chr1	194619781	194619954	chr18	68342868	68343111		chr10	39660014	39660214		-1(CTGTTGCTCAAT,+,0.00),1(GTTGCTCAATCA,-,0.00)	NA	-1
chr14	76780612	76780882	chr1	194741147	194741411	chr18	69944373	69944616		chr3	54813342	54813542		-15(GTTGAGCAAGAT,-,0.00)	NA	-15
chr14	76817137	76817883	chr1	194879665	194880127	chr18	70535974	70536227		chr16	44192095	44192295	-74(AATACTTAAG,+,0.00)	-8(GTATTAAGCAAT,+,0.00),-6(ATTAAGCAATAC,-,0.00)	-74	-8
chr14	76818196	76818829	chr1	194976150	194976482	chr18	74614146	74614337		chr2	140622254	140622454		54(GAATTTCACAAG,+,0.00),56(ATTTCACAAGAG,-,0.00)	NA	54
chr14	76834156	76834419	chr10	3155587	3155806	chr18	74687937	74688214		chr15	7213786	7213986		-46(CAATTGCCTAAC,+,0.00)	NA	-46
chr14	76875026	76875464	chr10	3192006	3192257	chr18	74850326	74850569		chr11	43770254	43770454			NA	NA
chr14	76899171	76899771	chr10	3281628	3281882	chr18	74951269	74951547		chr11	78408547	78408747		-34(TTATTGAGCAAC,+,0.00),-32(ATTGAGCAACTT,-,0.00)	NA	-34
chr14	76951425	76951763	chr10	3332985	3333186	chr18	75357801	75358134		chr5	122503396	122503596	3(TCTTCTTGAG,+,0.00),7(CTTGAGTGTT,-,0.00),41(ATCACTTGAG,+,0.00)	-20(AGATTGCAAAAT,+,0.00),-18(ATTGCAAAATAA,-,0.00)	3	-20
chr14	77448062	77448351	chr10	3366394	3366676	chr18	75448197	75448552		chrX	162102859	162103059		-26(TTCTTGTGCAAT,+,0.00),-24(CTTGTGCAATAT,-,0.00)	NA	-26
chr14	77825186	77825404	chr10	3367465	3367892	chr18	75456086	75456362		chr13	59704609	59704809	-53(TTCAAGTGCC,-,0.00)		-53	NA
chr14	78288443	78288731	chr10	3392313	3392534	chr18	76117082	76117286		chr9	59664915	59665115	2(CACAAGAGCC,-,0.00)		2	NA
chr14	79018480	79018913	chr10	3407993	3408266	chr18	76117559	76117829		chr5	148337217	148337417		13(GCATTGCTCAAT,+,0.00),15(ATTGCTCAATTG,-,0.00)	NA	13
chr14	79136642	79136974	chr10	3430995	3431209	chr18	76254793	76255126		chr12	70617297	70617497	-30(GACACTCCAG,+,0.00)	18(ATATTGAGCAAT,+,0.00),20(ATTGAGCAATTT,-,0.00)	-30	18
chr14	79299849	79300264	chr10	3446821	3447324	chr18	76301564	76301777		chr11	77444972	77445172	-81(GCCACTCGAA,+,0.00)	-52(TGGTTGCATCAT,+,0.00)	-81	-52
chr14	79488626	79488935	chr10	3448614	3449080	chr18	80216600	80216812		chr12	80135340	80135540		-25(CAATTTCACAAC,+,0.00),-23(ATTTCACAACCG,-,0.00)	NA	-25
chr14	79527714	79528127	chr10	3507804	3508068	chr18	80410390	80410662		chr11	46318348	46318548			NA	NA
chr14	79549295	79549630	chr10	3510568	3511002	chr18	80550532	80550753		chr3	79493226	79493426	-88(TTTAAGTGTT,-,0.00)		-88	NA
chr14	81037504	81038370	chr10	3514788	3514970	chr18	80646517	80646703		chr16	11758100	11758300		-12(TGATTGCTCAAC,+,0.00),-10(ATTGCTCAACAT,-,0.00)	NA	-12
chr14	87019715	87019902	chr10	3525485	3525659	chr18	82495094	82495292		chr18	82983530	82983730	58(CCCACTTAGG,+,0.00)	-1(ATTAGGCAAGCC,-,0.00)	58	-1
chr14	87384303	87384673	chr10	3870956	3871259	chr18	82909577	82909838		chr2	69590668	69590868	-49(CTTAAGTGCC,-,0.00)		-49	NA
chr14	99176526	99176842	chr10	3941477	3941709	chr18	83077792	83078036		chr6	137667758	137667958	41(ACCACTTGAG,+,0.00)		41	NA
chr14	99190287	99190674	chr10	4334447	4334686	chr18	83383179	83383611		chr1	155074985	155075185		-30(ATGTTGCAAGAC,-,0.00),22(CAGTTGCCAAAT,+,0.00)	NA	-30
chr14	99244539	99244875	chr10	4386966	4387194	chr18	83423424	83423642		chr11	121741501	121741701		6(TAGTTGCAACAC,+,0.00)	NA	6
chr14	99298149	99298565	chr10	4432159	4432787	chr18	84083988	84084182		chr11	120190033	120190233			NA	NA
chr14	99309647	99309994	chr10	4433422	4433627	chr18	84119195	84119406		chr8	85645378	85645578	46(GTGGAGTGGC,-,0.00)	-4(AAGTTGTGCAAT,+,0.00),-2(GTTGTGCAATGT,-,0.00)	46	-4
chr14	99515487	99515826	chr10	5116758	5117044	chr18	84772008	84772333		chr18	46635270	46635470	-40(CTGAAGTATC,-,0.00)	-3(ACATTGTGTAAT,+,0.00),-1(ATTGTGTAATCC,-,0.00)	-40	-3
chr14	99548560	99548905	chr10	5317703	5317900	chr18	84857813	84858097		chr7	16366492	16366692			NA	NA
chr14	99785194	99785392	chr10	5610261	5610478	chr18	84880788	84881100		chr1	193309948	193310148		-73(CTTGTGCAAGAG,-,0.00)	NA	-73
chr14	99850454	99850772	chr10	5805392	5806069	chr18	84934040	84934243		chr8	22037073	22037273		-7(CAGTTACGAAAC,+,0.00),-5(GTTACGAAACAA,-,0.00)	NA	-7
chr14	99981248	99981565	chr10	5807627	5808006	chr18	85473842	85474339		chr1	127586320	127586520	-4(CCCACTTGTG,+,0.00)		-4	NA
chr14	101483350	101483753	chr10	5823723	5824583	chr18	88893452	88893677		chr5	72904934	72905134	44(CACACTTGAG,+,0.00)	-33(ATGTTGCAATTT,-,0.00)	44	-33
chr14	101549288	101549505	chr10	6277843	6278020	chr18	90522641	90522863		chr3	95666146	95666346			NA	NA
chr14	101794793	101795219	chr10	6996973	6997146	chr19	3326679	3326926		chr9	96728418	96728618	56(CTCAAGGGCT,-,0.00)	77(ATTTAGTAATAA,-,0.00)	56	77
chr14	101852527	101852852	chr10	7205590	7205960	chr19	3562717	3562960		chr8	126778175	126778375	-70(CACACTCAAG,+,0.00),-66(CTCAAGTGAC,-,0.00),60(GCCAAGTGGC,-,0.00)		-70	NA
chr14	101859456	101859983	chr10	7211413	7211713	chr19	3666742	3666982		chr19	53105424	53105624	-75(CTGAAGTGTA,-,0.00),-36(TTCAAGTGGC,-,0.00),14(GACTCTTGAG,+,0.00)	-15(ATATTTAGAAAT,+,0.00),-13(ATTTAGAAATAC,-,0.00)	-75	-15
chr14	105328336	105328797	chr10	7212139	7212483	chr19	3699472	3699782		chr9	65409134	65409334	-44(GGTCCTTGAC,+,0.00),17(GCCCCTTGTG,+,0.00),55(TCCACTTGTC,+,0.00),71(TGCTCTTAAC,+,0.00)	-21(CTTGAGCAATCC,-,0.00)	-44	-21
chr14	105448940	105449137	chr10	7274547	7274766	chr19	3850739	3850995		chr13	107831405	107831605	12(TGCCCTTAAC,+,0.00)	-29(ATTTTGTAATGC,-,0.00),1(AGCTTGCATAAT,+,0.00)	12	-29
chr14	105732143	105732807	chr10	7289934	7290321	chr19	3907213	3907463		chr10	53724480	53724680	-18(GCCACTTGTA,+,0.00)	5(ATGATGCAACAA,-,0.00)	-18	5
chr14	105779400	105779631	chr10	7667349	7667542	chr19	4536684	4536999		chr4	57949407	57949607	-30(GGCACTCCAA,+,0.00)	-4(GTCTTGCTCAAT,+,0.00)	-30	-4
chr14	105800041	105800892	chr10	7681766	7682038	chr19	4720896	4721087		chr13	98695644	98695844	-73(TGCCCTTGAA,+,0.00),-11(GACACTTGAC,+,0.00),54(GTCAAGTGTG,-,0.00)		-73	NA
chr14	105899914	105900172	chr10	7725894	7726087	chr19	5447507	5447713		chr3	9833849	9834049	-76(CTTAAGAAGC,-,0.00)	-5(TGGTTGCTTAAC,+,0.00)	-76	-5
chr14	105941494	105941697	chr10	7737123	7737414	chr19	5457473	5457683		chr18	10509904	10510104	-11(CTGAAGAGCC,-,0.00)	-89(GTTTTGCAAGTC,-,0.00)	-11	-89
chr14	106520917	106521100	chr10	7780814	7781088	chr19	5572362	5572655		chr16	18428100	18428300	-60(CATAAGTGCA,-,0.00),38(GGCCCTTCAA,+,0.00),58(AGCCCTTGTG,+,0.00)		-60	NA
chr14	107448385	107448593	chr10	7940830	7941024	chr19	5798791	5798987		chr3	68966699	68966899			NA	NA
chr14	117756518	117756747	chr10	7956338	7956593	chr19	5843046	5843273		chr3	7496270	7496470		58(AGATTGCAAAAG,+,0.00)	NA	58
chr14	117835159	117835389	chr10	8196355	8196582	chr19	5843893	5844077		chr17	5208008	5208208		-34(ATGTTGCGTCAG,+,0.00)	NA	-34
chr14	118551138	118551362	chr10	8297221	8297561	chr19	5944953	5945215		chr4	129082824	129083024	-98(AGCACTCGTG,+,0.00),80(CTGGAGTGTT,-,0.00)	-11(ATTGGGTAATAG,-,0.00)	-98	-11
chr14	118611858	118612140	chr10	8505821	8506068	chr19	6364472	6364754		chr17	23673472	23673672	-72(TACACTCGAC,+,0.00)		-72	NA
chr14	118848094	118848490	chr10	8742966	8743242	chr19	6860768	6860996		chr17	67315003	67315203	-93(TCCACTTAGC,+,0.00)	-4(AAATTTCACAAC,+,0.00),-2(ATTTCACAACCG,-,0.00)	-93	-4
chr14	118851875	118852048	chr10	8785247	8785420	chr19	6908254	6908467		chr15	59823169	59823369	25(AGCCCTTGAG,+,0.00)	89(CAATTGCAAAAG,+,0.00)	25	89
chr14	119007342	119007784	chr10	8890560	8890901	chr19	7495187	7495553		chr6	49349940	49350140		3(AGGTTGCGTAAT,+,0.00),5(GTTGCGTAATAT,-,0.00),81(CGATTACACAAG,+,0.00)	NA	3
chr14	120137854	120138142	chr10	8928812	8929113	chr19	7521721	7521958		chr11	35274205	35274405			NA	NA
chr14	120318322	120318606	chr10	8973960	8974179	chr19	7614371	7614651		chr14	59546303	59546503	13(CTCAAGAGCC,-,0.00)		13	NA
chr14	120319323	120319808	chr10	8998737	8999223	chr19	7616250	7616557		chr9	108306146	108306346		19(TTCTTGAGCAAT,+,0.00),21(CTTGAGCAATCG,-,0.00)	NA	19
chr14	120379876	120380111	chr10	9012894	9013147	chr19	8819197	8819519		chrX	140979088	140979288			NA	NA
chr14	120387415	120387744	chr10	9053972	9054245	chr19	8844369	8844542		chr10	38295805	38296005	33(CCTAAGTGCC,-,0.00)	18(GTATTTTGCAAC,+,0.00),20(ATTTTGCAACAT,-,0.00)	33	18
chr14	120398154	120398523	chr10	9086648	9086936	chr19	8945289	8945548		chrX	36330037	36330237	-43(GGCCCTCGAG,+,0.00),58(CTGAAGTGGG,-,0.00)	-54(TGGTTGCATAAG,+,0.00),36(GGATTGTGTAAC,+,0.00),38(ATTGTGTAACGC,-,0.00)	-43	-54
chr14	120477382	120478403	chr10	9328036	9328209	chr19	9048183	9048507		chr13	13968911	13969111	-1(CTTGAGAGTT,-,0.00)	4(GAGTTGTGAAAT,+,0.00),6(GTTGTGAAATCC,-,0.00)	-1	4
chr14	121031974	121032168	chr10	9902039	9902253	chr19	9899472	9899774		chr5	98523152	98523352			NA	NA
chr14	121137022	121137624	chr10	11149175	11149587	chr19	10058445	10058708		chr5	117133965	117134165	90(CTCACTTGAG,+,0.00)	-34(GGCTTGAGCAAT,+,0.00),-32(CTTGAGCAATAC,-,0.00)	90	-34
chr14	121451204	121451395	chr10	11280832	11281078	chr19	10290152	10290372		chr1	153040230	153040430			NA	NA
chr14	121719611	121719998	chr10	11281161	11281370	chr19	10803867	10804068		chr5	136468375	136468575	32(AACTCTCAAC,+,0.00),74(TATACTTGAG,+,0.00)	-10(TCATTGCACAAG,+,0.00),-8(ATTGCACAAGAA,-,0.00)	32	-10
chr14	121777414	121777805	chr10	12657906	12658268	chr19	11761177	11761496		chr5	65357034	65357234	11(GGCACTTAGG,+,0.00)		11	NA
chr14	121825829	121826307	chr10	12658355	12658716	chr19	11977512	11977778		chr2	56983309	56983509			NA	NA
chr14	122748077	122748390	chr10	12673358	12673676	chr19	12007616	12007899		chr2	32673588	32673788			NA	NA
chr14	122902958	122903409	chr10	12690653	12690919	chr19	12445090	12445354		chr1	93801951	93802151	-4(CTTAAGGACT,-,0.00),83(CTGAAGGGTT,-,0.00)	-89(GTGACGTAATCT,-,0.00)	-4	-89
chr14	122903957	122904495	chr10	12694803	12695057	chr19	12486910	12487089		chr17	48051840	48052040	-90(GGTCCTTGAG,+,0.00),-30(CTCAAGAGGC,-,0.00),-9(CTCAAGGGGC,-,0.00),60(GCGAAGTGGC,-,0.00)		-90	NA
chr15	3408470	3408759	chr10	12716713	12717197	chr19	12574210	12574480		chr11	97584662	97584862		-31(GTTATGCAATGG,-,0.00)	NA	-31
chr15	3437666	3437868	chr10	12826922	12827116	chr19	14154241	14154452		chr11	117965217	117965417		13(AGGTTGCTTAAC,+,0.00)	NA	13
chr15	3973401	3973732	chr10	12837654	12838116	chr19	14251553	14251811		chr17	17447866	17448066		5(GTATTACGCCAC,+,0.00)	NA	5
chr15	3995703	3996123	chr10	12868137	12868510	chr19	14500645	14500890		chr18	54916402	54916602	22(AGCTCTTAAA,+,0.00)		22	NA
chr15	4726870	4727166	chr10	12888505	12888767	chr19	18731372	18731612		chr14	32085611	32085811	54(GTGAAGGGCT,-,0.00)		54	NA
chr15	5211086	5211321	chr10	12922467	12922770	chr19	20390683	20390926		chr8	119881471	119881671			NA	NA
chr15	6312512	6312783	chr10	12977893	12978155	chr19	20410276	20410473		chr9	118952276	118952476	-27(AGCTCTTCAC,+,0.00)	39(GCCTTGCATAAT,+,0.00)	-27	39
chr15	6874224	6874522	chr10	12996614	12996958	chr19	21037552	21037805		chr9	101160725	101160925		-48(ATGTTGCAATTA,-,0.00)	NA	-48
chr15	6909167	6909452	chr10	13328156	13328927	chr19	23028240	23028592		chr3	135878109	135878309	-27(GCCAAGTGGG,-,0.00)		-27	NA
chr15	6934633	6935046	chr10	13354950	13355131	chr19	24363856	24364086		chr10	17599263	17599463			NA	NA
chr15	7051683	7052484	chr10	13446747	13447194	chr19	24555699	24556012		chr17	80732910	80733110		35(CTATTGCCCAAG,+,0.00),37(ATTGCCCAAGAC,-,0.00)	NA	35
chr15	7118024	7118323	chr10	13500830	13501209	chr19	24999685	24999971		chr16	46508080	46508280	-62(GGCACTCAAC,+,0.00),29(TCCACTTCAG,+,0.00)	17(GTTTTGCAAGCT,-,0.00)	-62	17
chr15	7138533	7138749	chr10	13543529	13543723	chr19	25096421	25096668		chr10	107323854	107324054		-43(ATGTTGCAAGAG,-,0.00)	NA	-43
chr15	7213587	7214090	chr10	13552919	13553376	chr19	25222418	25222617		chr10	25126165	25126365			NA	NA
chr15	7931823	7932018	chr10	13682665	13682880	chr19	26745073	26745267		chr9	66116926	66117126	37(GGCACTTGTG,+,0.00)	1(CAGTTGAGCAAC,+,0.00),3(GTTGAGCAACAG,-,0.00)	37	1
chr15	8037935	8038129	chr10	13789544	13790084	chr19	26748319	26748643		chr4	100196442	100196642			NA	NA
chr15	9072727	9073012	chr10	13856500	13856781	chr19	27178462	27178821		chr11	103258092	103258292	-98(GTCAAGTGTG,-,0.00),-52(GGTACTTGAG,+,0.00)	-1(GTGTTGTGAAAC,+,0.00),1(GTTGTGAAACAA,-,0.00)	-98	-1
chr15	10399777	10400172	chr10	13932878	13933137	chr19	27312688	27312914		chr16	76232285	76232485	-74(AGCTCTTAAC,+,0.00),-30(AACACTTGTC,+,0.00)		-74	NA
chr15	10672042	10672249	chr10	13964561	13965009	chr19	27328715	27328972		chr1	171184388	171184588	79(CTCAAGGGGT,-,0.00)	-3(CTATTGCATAAC,+,0.00)	79	-3
chr15	10690203	10690681	chr10	13965588	13965947	chr19	28608797	28609084		chr1	133093839	133094039		-12(CTGTTGTGAAAC,+,0.00),-10(GTTGTGAAACAA,-,0.00)	NA	-12
chr15	10717113	10718013	chr10	13969102	13969311	chr19	28678172	28678422		chr6	118045920	118046120	14(ACTACTTCAG,+,0.00)		14	NA
chr15	10721259	10721735	chr10	13985949	13986231	chr19	28834501	28834743		chr6	128200693	128200893		50(GTGGTGCAATAA,-,0.00)	NA	50
chr15	10759907	10760200	chr10	14020298	14020478	chr19	29011368	29011657		chr7	135125736	135125936	-52(TGCACTTAAG,+,0.00),4(CTTGAGTGGC,-,0.00),28(TTGGAGTGCT,-,0.00)	-11(ATGGCGTAATAA,-,0.00)	-52	-11
chr15	10818224	10818643	chr10	14169212	14169518	chr19	29049356	29049619		chr5	130228105	130228305	0(GTTAAGTACT,-,0.00),18(CTCGAGAGGT,-,0.00)		0	NA
chr15	10829736	10830010	chr10	14522808	14523034	chr19	29049774	29050017		chr11	4031224	4031424			NA	NA
chr15	11399645	11400004	chr10	14705340	14705742	chr19	29255681	29255923		chr8	106038754	106038954			NA	NA
chr15	11716538	11716713	chr10	17070701	17070987	chr19	29521027	29521278		chr6	143179310	143179510	-21(TGCTCTTGAA,+,0.00),46(AGCTCTTGAG,+,0.00)		-21	NA
chr15	11746121	11746396	chr10	17434158	17434409	chr19	29656689	29656919		chr9	56465537	56465737		-94(GTGTTGTAATAA,-,0.00),53(ATGGTGAAATCT,-,0.00)	NA	-94
chr15	12257762	12258389	chr10	17530918	17531271	chr19	29824384	29824738		chr9	62750506	62750706	-45(TTCAAGAGTT,-,0.00),31(GACCCTTAAA,+,0.00)		-45	NA
chr15	12284825	12285237	chr10	17566952	17567262	chr19	29840786	29841027		chr8	71537468	71537668			NA	NA
chr15	12503912	12504130	chr10	17722199	17722656	chr19	29874332	29874579		chr15	97939567	97939767		19(GTGTTGCAATTC,-,0.00)	NA	19
chr15	12589316	12589732	chr10	17722830	17723317	chr19	29948296	29948585		chr7	43685290	43685490	-74(ACCACTTAGC,+,0.00),-53(TCCACTTGAA,+,0.00),-19(AGCCCTTCAG,+,0.00)	-44(ATATTTCCCAAC,+,0.00)	-74	-44
chr15	13391340	13391662	chr10	17913581	17913825	chr19	30107274	30107741		chr7	129694308	129694508	-41(TTTGAGTGCT,-,0.00),-28(CTTAAGAGGA,-,0.00),23(TACAAGTGCC,-,0.00)	-19(ATTTTGTAAGCT,-,0.00)	-41	-19
chr15	25758445	25759134	chr10	17948103	17948497	chr19	30442431	30442638		chr2	65113281	65113481	-60(GGCTCTTCAG,+,0.00),90(CTCAAGGGCC,-,0.00)	76(GACTTGCGAAAT,+,0.00),78(CTTGCGAAATAA,-,0.00)	-60	76
chr15	25940508	25940787	chr10	18022932	18023335	chr19	31868080	31868494		chr19	31082621	31082821			NA	NA
chr15	27492152	27492560	chr10	18055424	18055669	chr19	32181842	32182399		chr1	64887743	64887943			NA	NA
chr15	27501232	27501457	chr10	18082887	18083110	chr19	32190056	32190325		chr2	20909279	20909479	38(AATACTTAAA,+,0.00)	-68(CAGTTGCAAAAC,+,0.00)	38	-68
chr15	27564170	27564424	chr10	18210972	18211158	chr19	32196275	32196626		chr4	99163639	99163839	-34(CCTAAGTGCG,-,0.00),-23(CTGAAGGGCA,-,0.00)		-34	NA
chr15	27600572	27600804	chr10	18235107	18235401	chr19	32320420	32320591		chr4	43730135	43730335	87(GTCAAGTACA,-,0.00)	13(GTGATGCAATGA,-,0.00)	87	13
chr15	27673272	27673562	chr10	18318534	18318725	chr19	32583158	32583348		chr19	40693353	40693553		-13(AAATTGCCTAAT,+,0.00)	NA	-13
chr15	27796634	27797261	chr10	18319166	18319368	chr19	32755728	32756032		chr3	104441469	104441669	29(AGCTCTCGAA,+,0.00)		29	NA
chr15	28019415	28019619	chr10	18350772	18351129	chr19	32756127	32756345		chr5	114574376	114574576	-56(CTGAAGAGCT,-,0.00),-43(GCCACTTCAA,+,0.00),7(CACACTTCAG,+,0.00),66(GCCTCTTGAG,+,0.00)		-56	NA
chr15	28158994	28159336	chr10	18407462	18407767	chr19	32869405	32869700		chr7	80114191	80114391		22(GTTGGGCAATCT,-,0.00)	NA	22
chr15	30383050	30383726	chr10	18642759	18643130	chr19	34166018	34166281		chr4	154585919	154586119	-50(TTCAAGTGGC,-,0.00)		-50	NA
chr15	30931904	30932243	chr10	18708696	18708955	chr19	34270197	34270493		chr13	91041379	91041579		-79(GTTGTGAAAGCT,-,0.00),51(ATTTTGCAAGAG,-,0.00)	NA	-79
chr15	31126535	31126747	chr10	18728575	18728904	chr19	34382568	34382821		chr11	12421302	12421502	-84(CTCAAGGACT,-,0.00),3(GTCACTTAAC,+,0.00)	33(ACATTTCATAAT,+,0.00)	-84	33
chr15	31472885	31473305	chr10	18844830	18845094	chr19	34442130	34442421		chr5	23672328	23672528		20(ATTGTGCAAGTG,-,0.00)	NA	20
chr15	32587028	32587230	chr10	18845747	18846038	chr19	34505341	34505821		chrX	134359446	134359646	-29(TGCTCTTAAG,+,0.00),-25(CTTAAGTGTT,-,0.00),5(TGCTCTTAAG,+,0.00),9(CTTAAGTGTT,-,0.00)	-20(GTGTTGCGCCAT,+,0.00),14(GTGTTGCGCCAT,+,0.00)	-29	-20
chr15	32593926	32594132	chr10	18876358	18876640	chr19	36733317	36733498		chr14	99850426	99850626	25(GCTAAGTGTT,-,0.00)		25	NA
chr15	33531966	33532197	chr10	18886911	18887227	chr19	36803450	36803705		chr11	33660226	33660426	13(GTGAAGAGCA,-,0.00)		13	NA
chr15	34057199	34057569	chr10	18953707	18953976	chr19	37173510	37173681		chr9	62504277	62504477	-43(TTCAAGTGCC,-,0.00),-36(GCCACTTGAA,+,0.00)		-43	NA
chr15	35059041	35059324	chr10	18995317	18995856	chr19	37550317	37550488		chr11	35970957	35971157	25(AGCACTCAAA,+,0.00)	3(GTATTTCACAAC,+,0.00),5(ATTTCACAACCT,-,0.00)	25	3
chr15	35069097	35069468	chr10	19016788	19016997	chr19	38096892	38097169		chr15	37135899	37136099	-84(GACCCTTGAA,+,0.00),44(CCCTCTTGAA,+,0.00)	15(TTGTTGCGTAAC,+,0.00),17(GTTGCGTAACAG,-,0.00)	-84	15
chr15	35268771	35269043	chr10	19127026	19127279	chr19	38242384	38242784		chr9	121799878	121800078		0(TGGTTTCACAAC,+,0.00),2(GTTTCACAACAT,-,0.00)	NA	0
chr15	35285534	35286221	chr10	19177450	19177791	chr19	40478266	40478462		chr3	101607219	101607419	-15(AGCACTTAGA,+,0.00)		-15	NA
chr15	35914066	35914407	chr10	19185969	19186281	chr19	40658304	40658590		chr10	34096498	34096698	58(GACACTTGAG,+,0.00)	-62(CTCTTTCAAAAC,+,0.00),12(TTATTTCCCAAC,+,0.00),14(ATTTCCCAACAA,-,0.00)	58	-62
chr15	36015864	36016605	chr10	19240117	19240346	chr19	40832423	40832708		chr12	100323791	100323991	-57(CTCAAGTGTT,-,0.00)	61(CTTTTGCAATGT,-,0.00)	-57	61
chr15	36374873	36375655	chr10	19596506	19596706	chr19	41418067	41418373		chr15	13391438	13391638	-45(GTTGAGTGGT,-,0.00),86(TTCAAGAGCC,-,0.00)	4(AGGTTGAGCAAT,+,0.00),6(GTTGAGCAATTG,-,0.00)	-45	4
chr15	36716212	36716700	chr10	19621467	19621755	chr19	41523821	41524115		chr18	14422696	14422896			NA	NA
chr15	36733122	36733415	chr10	19624503	19624980	chr19	41597587	41597855		chr4	87670274	87670474	-47(GCCACTTAAG,+,0.00)		-47	NA
chr15	36874672	36874887	chr10	19907489	19907764	chr19	41836056	41836267		chr2	144168164	144168364		79(CTATTAAGCAAT,+,0.00),81(ATTAAGCAATCG,-,0.00)	NA	79
chr15	37007235	37007651	chr10	19907996	19908412	chr19	42146349	42146596		chr4	94432016	94432216	37(GGTACTTGAA,+,0.00),80(TGCTCTTGAA,+,0.00)		37	NA
chr15	37120464	37120803	chr10	19933808	19934380	chr19	43495988	43496221		chr2	102326019	102326219	-98(TTTAAGTGCG,-,0.00),2(TTCAAGGGCC,-,0.00)	-19(CTATTTCAAAAT,+,0.00),35(AGATTGTGAAAT,+,0.00),37(ATTGTGAAATTC,-,0.00)	-98	-19
chr15	37135580	37136098	chr10	19935120	19935309	chr19	43675961	43676186		chr7	126636857	126637057	-90(GGCACTTAAC,+,0.00)	-72(ATTTTGAAACAG,-,0.00)	-90	-72
chr15	38177197	38177695	chr10	19966446	19966647	chr19	43753393	43753678		chr16	97655967	97656167	76(ACCACTTGTG,+,0.00)	-29(GGATTATGAAAT,+,0.00),-27(ATTATGAAATTC,-,0.00),-9(ATTTTGAAAGCT,-,0.00)	76	-29
chr15	38198812	38199045	chr10	19973435	19973633	chr19	44021577	44021951		chr4	139967578	139967778		-5(TGATTGCCCAAT,+,0.00),-3(ATTGCCCAATAG,-,0.00)	NA	-5
chr15	38531308	38531522	chr10	19991874	19992140	chr19	44180518	44180742		chr7	99132075	99132275	-59(GGCACTTCAC,+,0.00),31(CTTAAGAGTT,-,0.00)		-59	NA
chr15	38536469	38536719	chr10	20045756	20046039	chr19	44295838	44296131		chr10	16997022	16997222	11(AACACTTCAC,+,0.00)		11	NA
chr15	38567109	38567791	chr10	20073305	20073583	chr19	44438044	44438271		chr16	32803489	32803689	80(GCCTCTCAAC,+,0.00)		80	NA
chr15	38569131	38569503	chr10	20186841	20187273	chr19	45747618	45747837		chr16	57569094	57569294	-90(GCCACTTAAC,+,0.00),-36(ATCAAGTGTT,-,0.00)		-90	NA
chr15	38594158	38594583	chr10	20223485	20223658	chr19	46375449	46375747		chr4	85740536	85740736			NA	NA
chr15	38602136	38602475	chr10	20238407	20238598	chr19	46618421	46618610		chr9	75560401	75560601		4(TAATTGAGCAAT,+,0.00),6(ATTGAGCAATCC,-,0.00)	NA	4
chr15	39669981	39670231	chr10	20243421	20243625	chr19	46778299	46778661		chr16	95848722	95848922			NA	NA
chr15	39813841	39814137	chr10	20311875	20312609	chr19	46784568	46784956		chr14	56377862	56378062		-8(CTCTTGCAACAC,+,0.00)	NA	-8
chr15	39873796	39874041	chr10	20431471	20431669	chr19	46792509	46792767		chr6	3343793	3343993	-32(CACAAGTGCT,-,0.00),36(TCCACTTCAA,+,0.00)		-32	NA
chr15	40824323	40824503	chr10	20456578	20456878	chr19	46869495	46869717		chr9	116160998	116161198	-73(GTCAAGGGTG,-,0.00)	-19(TGGTTGCTTAAC,+,0.00)	-73	-19
chr15	41693781	41694048	chr10	20511489	20511699	chr19	47837215	47837439		chr15	4726955	4727155	-85(GACAAGTGGA,-,0.00),-42(CACAAGAGCT,-,0.00)	65(TTATTTCAAAAG,+,0.00)	-85	65
chr15	41906765	41907122	chr10	20512442	20512694	chr19	48430328	48430723		chr9	9037388	9037588	-93(GCTACTTCAG,+,0.00),-6(AGCACTTCAC,+,0.00),9(AGTACTTGAC,+,0.00),50(ACTTCTTAAC,+,0.00)	-14(GTTGTGAAAGCA,-,0.00)	-93	-14
chr15	41948639	41949163	chr10	20513290	20513819	chr19	53047176	53047516		chr14	75131019	75131219	45(CTGAAGTGGT,-,0.00)	-19(TGATTTCGCCAC,+,0.00)	45	-19
chr15	41973352	41973630	chr10	20586845	20587018	chr19	53074884	53075248		chr13	43807410	43807610		-18(AAATTGCCCAAC,+,0.00),-16(ATTGCCCAACAG,-,0.00)	NA	-18
chr15	43479739	43479970	chr10	20600412	20600601	chr19	53185411	53185750		chr6	121148516	121148716	-61(GCCACTTGAC,+,0.00),-54(GACACTTGTC,+,0.00)	-44(GTCTTGCACAAG,+,0.00)	-61	-44
chr15	44427758	44428572	chr10	20668176	20668413	chr19	53194319	53194542		chr8	104518098	104518298			NA	NA
chr15	51941426	51941662	chr10	20669438	20669675	chr19	53364944	53365290		chr7	34464930	34465130	-26(TCCAAGTGGC,-,0.00)	12(TGGTTGCATCAC,+,0.00)	-26	12
chr15	51991646	51992038	chr10	20675318	20675640	chr19	53727385	53727577		chr14	28088560	28088760		23(ATGATGCAATAA,-,0.00)	NA	23
chr15	52005680	52005976	chr10	20695544	20696194	chr19	53780848	53781106		chr4	11848416	11848616	-20(CACCCTTGAG,+,0.00)	10(AGGTTGCCCAAT,+,0.00),12(GTTGCCCAATAG,-,0.00)	-20	10
chr15	52010820	52010997	chr10	20724905	20725309	chr19	53781362	53781620		chr1	125431397	125431597	36(CACAAGTGTT,-,0.00)		36	NA
chr15	53258432	53258665	chr10	20861521	20861750	chr19	53781856	53782227		chr4	56867106	56867306		-54(TAGTTTCACAAT,+,0.00),-52(GTTTCACAATCA,-,0.00)	NA	-54
chr15	53343197	53343455	chr10	20942694	20942986	chr19	53894886	53895170		chr9	88439018	88439218			NA	NA
chr15	53363462	53363689	chr10	21060226	21060645	chr19	56535113	56535358		chr1	58720118	58720318		-44(TTATTTTGCAAT,+,0.00),-42(ATTTTGCAATTT,-,0.00)	NA	-44
chr15	54113911	54114637	chr10	21327863	21328036	chr19	56621890	56622269		chr1	89191394	89191594			NA	NA
chr15	54496536	54497150	chr10	21488515	21488702	chr19	56912084	56912312		chr3	83994217	83994417			NA	NA
chr15	54572278	54572714	chr10	21588481	21588746	chr19	56977624	56977925		chr2	9971964	9972164		28(CTATTGCTCAAC,+,0.00),30(ATTGCTCAACAC,-,0.00)	NA	28
chr15	55139106	55139394	chr10	21691011	21691285	chr19	57174590	57174908		chr14	20696090	20696290	48(TTTGAGTGTT,-,0.00)	24(ATGTTGCCTAAT,+,0.00)	48	24
chr15	55145603	55145988	chr10	21853202	21853470	chr19	57255358	57255574		chr11	51777549	51777749	45(ACCTCTTGAA,+,0.00)	20(ATTATGAAATAC,-,0.00)	45	20
chr15	55280597	55281020	chr10	21994458	21994693	chr19	57356372	57356543		chr9	31025339	31025539	75(ATCAAGTGTC,-,0.00)	-7(GCATTGCACAAC,+,0.00),-5(ATTGCACAACTA,-,0.00)	75	-7
chr15	55618811	55619400	chr10	22141112	22141285	chr19	57762552	57762821		chr11	65323054	65323254		8(GTCTTGCCTAAT,+,0.00)	NA	8
chr15	55871011	55871220	chr10	22148443	22148645	chr19	58017134	58017313		chr11	78536084	78536284	-69(GTCAAGTAGC,-,0.00)		-69	NA
chr15	55906735	55906984	chr10	22159158	22159336	chr19	58609717	58610043		chr2	125792552	125792752		-12(ATGATGCAACAG,-,0.00)	NA	-12
chr15	55908010	55908343	chr10	22708486	22708853	chr19	58850846	58851113		chr1	24187033	24187233	-36(GGCACTTCAA,+,0.00),51(CTGGAGTGGT,-,0.00)	3(TTGTTGTGAAAT,+,0.00),5(GTTGTGAAATGC,-,0.00)	-36	3
chr15	56278713	56279189	chr10	22731362	22731598	chr19	58880066	58880344		chr16	30047267	30047467	-95(GACTCTCAAG,+,0.00),-66(GTTGAGTGTA,-,0.00)	-38(ACATTTCAAAAT,+,0.00)	-95	-38
chr15	57717512	57717887	chr10	22877842	22878022	chr19	58909415	58909721		chr4	137930974	137931174	12(GCCACTTCTG,+,0.00)		12	NA
chr15	57804787	57805057	chr10	23345818	23345992	chr19	59071518	59071772		chr15	66789859	66790059		18(GTGTTGCATAAG,+,0.00)	NA	18
chr15	57818503	57818818	chr10	23787243	23787618	chr19	59903996	59904227		chr9	47675396	47675596		11(GGATTATGAAAT,+,0.00),13(ATTATGAAATAT,-,0.00)	NA	11
chr15	58422346	58422773	chr10	23815275	23815468	chr19	60581511	60581983		chr2	35978667	35978867		-20(CTTGTGCAAGCA,-,0.00)	NA	-20
chr15	58999218	58999688	chr10	23839496	23839687	chr19	60795273	60795673		chr15	78331610	78331810	26(AACACTTCTG,+,0.00)		26	NA
chr15	59083046	59083710	chr10	23853860	23854165	chr19	60972286	60972527		chr12	25283886	25284086	64(AACCCTTCAG,+,0.00)	10(TGATTGCATCAT,+,0.00)	64	10
chr15	59480564	59480953	chr10	23855337	23855637	chr19	61080332	61080733		chr12	86819139	86819339	42(AGCCCTTCAG,+,0.00)	-29(GTATTGCCACAT,+,0.00)	42	-29
chr15	59566810	59567205	chr10	23979401	23979574	chr2	3664138	3664421		chr13	60736667	60736867			NA	NA
chr15	59570301	59570587	chr10	24066951	24067326	chr2	4615367	4615647		chr5	147552216	147552416	29(GGCACTTAGC,+,0.00)	-55(CCATTGTGTAAT,+,0.00),-53(ATTGTGTAATTT,-,0.00)	29	-55
chr15	59648457	59648785	chr10	24132332	24132710	chr2	4733986	4734301		chr12	56281750	56281950	-33(CTCAAGGAGC,-,0.00)	-2(CCATTGCTCAAC,+,0.00),0(ATTGCTCAACAC,-,0.00)	-33	-2
chr15	59652804	59653202	chr10	24134194	24134441	chr2	6075259	6075486		chr9	44921232	44921432		4(ATTTTGTAATTT,-,0.00)	NA	4
chr15	59784388	59784642	chr10	24446288	24446504	chr2	6335190	6335657		chr13	51207963	51208163		37(GTATTGAGAAAT,+,0.00)	NA	37
chr15	59786014	59786240	chr10	24595223	24595498	chr2	9750234	9750664		chr13	11566668	11566868	-45(TTGAAGAGCC,-,0.00)	13(ATTAGGCAATGC,-,0.00)	-45	13
chr15	59822917	59823656	chr10	24869679	24870047	chr2	9759056	9759240		chr8	39313865	39314065	-19(CTTAAGGAGT,-,0.00),63(TTCAAGTGTG,-,0.00)		-19	NA
chr15	60618875	60619097	chr10	24930069	24930293	chr2	11496588	11496816		chr15	7117987	7118187		-32(GTTTTGCAAGAA,-,0.00)	NA	-32
chr15	60779204	60779987	chr10	24958804	24959043	chr2	11515464	11515756		chr7	107700122	107700322		36(GTGTTGCCCAAG,+,0.00)	NA	36
chr15	60793138	60793567	chr10	24972883	24973151	chr2	12440189	12440410		chr18	65069541	65069741	-84(GTTGAGTAGC,-,0.00),60(AACACTCAAC,+,0.00)	-28(GTATTACACCAC,+,0.00)	-84	-28
chr15	60824033	60824402	chr10	25118674	25118860	chr2	14055112	14055393		chr3	58692016	58692216			NA	NA
chr15	61309059	61309232	chr10	25127776	25128155	chr2	16491253	16491594		chr3	53231243	53231443	-31(GTCAAGGGCC,-,0.00),75(TGCTCTTGAA,+,0.00)	-16(AAATTTCACAAC,+,0.00),-14(ATTTCACAACAC,-,0.00)	-31	-16
chr15	61717254	61717472	chr10	25167448	25167777	chr2	18586961	18587190		chr2	150624082	150624282	-32(GCCACTTCAC,+,0.00),67(AACACTCAAG,+,0.00),71(CTCAAGTGTC,-,0.00)	60(CCATTGCAACAC,+,0.00)	-32	60
chr15	62096812	62097077	chr10	25184969	25185200	chr2	18765429	18765676		chr2	166083498	166083698		-18(CTTTTGCAATCA,-,0.00),23(CTATTTCCTAAT,+,0.00)	NA	-18
chr15	62166116	62166312	chr10	25213722	25214061	chr2	18939095	18939277		chr6	96581294	96581494	-8(ACCCCTTAAG,+,0.00)	20(ATGTTGAAATAT,-,0.00),72(AGATTTCACAAC,+,0.00),74(ATTTCACAACCT,-,0.00)	-8	20
chr15	63066071	63066649	chr10	25214215	25214527	chr2	22895121	22895509		chr18	7614357	7614557			NA	NA
chr15	63067147	63067439	chr10	25219180	25219382	chr2	25272338	25272574		chr4	19890328	19890528	-86(AACACTTGTG,+,0.00),-27(GACAAGTGCT,-,0.00)	-13(CAATTGAGCAAT,+,0.00),-11(ATTGAGCAATCT,-,0.00)	-86	-13
chr15	63736600	63736894	chr10	25359562	25359974	chr2	25332478	25332885		chr1	119321960	119322160	83(GGCTCTTGGC,+,0.00)	-32(TCATTGCATAAC,+,0.00)	83	-32
chr15	64039792	64040208	chr10	26258101	26258320	chr2	25575442	25575675		chr4	105640884	105641084	-77(AGCACTTGTG,+,0.00)	1(CTGTTGCAATCC,-,0.00)	-77	1
chr15	64040900	64041496	chr10	26263845	26264243	chr2	26325812	26326116		chr10	66846751	66846951	68(CTGGAGAGCC,-,0.00)	1(CTCTTGCTCAAC,+,0.00),3(CTTGCTCAACAG,-,0.00)	68	1
chr15	64061119	64061478	chr10	26372974	26373276	chr2	26639225	26639400		chr18	34375723	34375923	-16(CTCAAGTGCT,-,0.00)		-16	NA
chr15	64091391	64091809	chr10	26772787	26773353	chr2	26955075	26955349		chr5	5360066	5360266	-66(GTGAAGTGCC,-,0.00),-28(TTCAAGTGGA,-,0.00)	-11(TTCTTGCCAAAC,+,0.00)	-66	-11
[truncated: 27,213 more rows]

## Sheet: Supplementary Figure 6G
Supplementary Figure 6G: differentially expressed genes between wild-type P10 AT2 and wild-type P4 AT2 cells
P values were calculated using two-tailed, non-parametric Wilcoxon rank sum test
gene	p_val	avg_log2FC	pct.1	pct.2	p_val_adj
Dlk1	2.19143e-127	-3.3229	0.174	0.683	4.68089e-123
mt-Nd3	5.05515e-118	1.44312	0.974	0.739	1.07978e-113
Lcn2	2.32482e-111	-3.02121	0.721	0.953	4.96582e-107
Meg3	6.3253e-105	-1.29793	0.794	0.974	1.35109e-100
S100a8	4.6645e-97	-4.58448	0.015	0.366	9.96336e-93
Chil1	9.50565e-96	-1.80217	0.854	0.977	2.03041e-91
mt-Nd2	6.24503e-95	0.867696	1	0.99	1.33394e-90
Cbr2	2.79983e-90	1.11244	0.982	0.868	5.98044e-86
mt-Co3	1.96211e-88	0.673142	1	0.997	4.19106e-84
Cxcl15	9.06969e-88	-0.778698	0.997	1	1.93729e-83
Tpt1	7.08981e-86	0.475462	1	1	1.51438e-81
Sftpa1	1.73836e-85	-0.782267	0.997	1	3.71314e-81
mt-Co2	7.17592e-80	0.664652	1	0.991	1.53278e-75
S100a9	5.67105e-71	-3.90934	0.024	0.307	1.21134e-66
Rps28	1.12792e-69	-0.439278	1	0.997	2.40925e-65
Tmem243	1.98413e-65	-1.03146	0.804	0.944	4.23811e-61
Rps12	9.47505e-65	0.444	1	0.997	2.02387e-60
Igfbp7	8.56259e-64	1.12703	0.876	0.631	1.82897e-59
Egr1	1.14293e-63	2.07009	0.624	0.247	2.44129e-59
mt-Nd4	3.11375e-62	0.590655	1	0.994	6.65096e-58
Btg2	1.35036e-61	1.55077	0.807	0.514	2.88438e-57
H2-Aa	3.86712e-60	0.892881	0.949	0.793	8.26017e-56
mt-Nd1	8.46781e-58	0.57045	1	0.997	1.80872e-53
Scgb1a1	6.73432e-55	1.18338	0.772	0.469	1.43845e-50
H2-Ab1	3.85707e-54	1.12203	0.823	0.524	8.23871e-50
Rpl41	3.88865e-54	-0.434595	0.998	0.999	8.30616e-50
Ier2	6.688e-52	1.46284	0.788	0.561	1.42856e-47
Lyz2	2.7758e-50	-1.07611	0.885	0.947	5.92911e-46
Ager	3.6843e-50	0.77318	0.987	0.96	7.86966e-46
Ubc	1.56561e-48	0.921676	0.89	0.676	3.34415e-44
Jun	1.70394e-47	1.12571	0.813	0.557	3.63961e-43
Sftpb	1.06735e-46	0.397505	1	1	2.27987e-42
Cebpb	8.40362e-46	-1.50592	0.254	0.557	1.79501e-41
mt-Co1	9.15467e-46	0.442132	1	0.996	1.95544e-41
Rpl35	1.73454e-45	-0.467879	0.993	0.989	3.70497e-41
Scp2	1.20822e-41	-0.67644	0.907	0.948	2.58076e-37
Rpl36	2.51282e-41	-0.384042	0.998	0.997	5.36738e-37
Fos	2.5251e-41	1.06409	0.749	0.479	5.39361e-37
Klf9	1.60624e-40	1.79514	0.466	0.172	3.43093e-36
Id2	4.56546e-40	-0.726912	0.897	0.963	9.75182e-36
Tgoln1	1.94918e-39	-0.930678	0.578	0.803	4.16346e-35
Apoe	5.77327e-39	1.32335	0.753	0.505	1.23317e-34
Rpl12	2.18857e-38	0.421992	0.997	0.987	4.67479e-34
Ly6i	1.59253e-35	-3.19224	0.044	0.227	3.40165e-31
Rplp1	4.58605e-35	0.299234	1	0.997	9.79579e-31
H2afj	4.87252e-35	-0.529936	0.929	0.961	1.04077e-30
Fth1	1.49824e-34	-0.606291	0.994	0.999	3.20024e-30
Mgst1	2.08461e-34	-0.580062	0.907	0.95	4.45274e-30
Rps27	2.76336e-34	-0.344881	1	0.997	5.90255e-30
mt-Cytb	3.10876e-33	0.40073	1	0.994	6.64031e-29
Junb	8.55198e-33	1.3179	0.664	0.475	1.8267e-28
Timp3	3.02427e-32	1.72113	0.484	0.237	6.45983e-28
Gm42418	4.06294e-32	1.38712	0.514	0.242	8.67843e-28
Nr4a1	1.152e-31	1.58995	0.486	0.225	2.46067e-27
Wfdc2	3.80616e-31	-0.365281	0.998	0.999	8.12996e-27
Fosb	4.22185e-30	1.72356	0.416	0.168	9.01788e-26
Atf3	7.98748e-30	1.44199	0.427	0.171	1.70613e-25
Rpl39	2.19261e-29	-0.30272	1	0.994	4.68341e-25
Clu	4.1057e-29	-1.82947	0.141	0.35	8.76977e-25
Rps20	5.7097e-29	0.298031	0.999	0.996	1.21959e-24
Mfap4	4.26728e-28	-2.16349	0.055	0.224	9.11491e-24
H2-Eb1	1.45066e-27	0.749573	0.807	0.605	3.09861e-23
Bmp1	1.8471e-27	1.3077	0.558	0.329	3.94541e-23
Rps29	5.02172e-27	-0.234626	1	1	1.07264e-22
Rps24	1.18719e-26	0.265668	0.998	0.996	2.53584e-22
Sec61g	1.83004e-26	-0.575852	0.883	0.94	3.90897e-22
Tppp3	2.8238e-26	1.33281	0.427	0.192	6.03163e-22
Hmgb1	1.61752e-25	-0.462216	0.905	0.948	3.45503e-21
Zfp36	1.70454e-25	1.28716	0.516	0.286	3.6409e-21
Sparc	1.2051e-24	0.602528	0.906	0.813	2.57409e-20
Vnn1	2.03345e-24	-1.73463	0.167	0.357	4.34346e-20
Gnas	4.90154e-24	0.368594	0.989	0.951	1.04697e-19
Rpl37a	6.21156e-24	-0.230124	1	0.999	1.32679e-19
Sftpd	1.56953e-23	-0.438976	0.982	0.996	3.35252e-19
Rpl37	2.48593e-23	-0.266776	0.998	1	5.30995e-19
Saa3	4.94658e-23	-5.53369	0.009	0.108	1.05659e-18
Stfa1	7.32143e-23	-3.39407	0.003	0.088	1.56386e-18
Pfn1	9.57797e-23	-0.480389	0.898	0.938	2.04585e-18
Jund	1.60634e-22	0.591095	0.879	0.768	3.43114e-18
BC100530	3.90454e-22	-2.97114	0.01	0.106	8.34009e-18
Noxo1	4.34226e-22	-2.54804	0.025	0.141	9.27507e-18
Trf	8.41277e-22	-0.621478	0.769	0.871	1.79697e-17
Dusp1	1.03877e-21	1.11522	0.554	0.353	2.21881e-17
Pla2g1b	1.70161e-21	-0.411161	0.934	0.974	3.63464e-17
Chia1	2.80597e-21	2.46317	0.277	0.098	5.99355e-17
Ifi27	1.27162e-20	1.02656	0.506	0.304	2.71617e-16
Nkx2-1	1.29968e-20	-0.495921	0.852	0.911	2.77612e-16
Rplp0	1.52855e-20	-0.326351	0.993	0.994	3.26499e-16
Adi1	1.56602e-20	1.53737	0.296	0.11	3.34502e-16
Rpl23	1.58999e-20	0.224051	0.998	0.999	3.39621e-16
Orm1	4.39925e-20	-6.395	0.001	0.072	9.39681e-16
Gm10076	4.74845e-20	-0.757912	0.465	0.64	1.01427e-15
Cd74	5.28018e-20	0.361125	0.994	0.968	1.12785e-15
Cox6c	6.29519e-20	-0.347131	0.982	0.986	1.34465e-15
Smim6	7.1119e-20	-0.816507	0.456	0.634	1.5191e-15
S100a10	9.48317e-20	0.992199	0.521	0.324	2.02561e-15
Stard3nl	1.08562e-19	-0.749308	0.481	0.648	2.31888e-15
mt-Nd5	3.59664e-19	0.617437	0.813	0.669	7.68242e-15
Aqp3	3.8061e-19	-2.95427	0.015	0.106	8.12983e-15
Pdlim1	4.25004e-19	1.24964	0.366	0.184	9.07809e-15
Bcam	8.306e-19	0.61958	0.76	0.646	1.77416e-14
Cldn10	9.09561e-19	-1.73939	0.057	0.184	1.94282e-14
Bsg	9.74614e-19	0.343639	0.971	0.945	2.08178e-14
Pf4	9.8846e-19	-1.77687	0.046	0.166	2.11135e-14
Ctsh	2.99111e-18	-0.420377	0.933	0.971	6.38901e-14
Rack1	3.12748e-18	0.354053	0.961	0.928	6.6803e-14
Lrg1	4.96671e-18	-2.17091	0.127	0.278	1.06089e-13
Itpr2	5.03699e-18	2.1084	0.158	0.027	1.0759e-13
mt-Atp6	7.41082e-18	0.231754	1	0.996	1.58295e-13
Slc38a2	7.43617e-18	0.746007	0.679	0.505	1.58836e-13
Selenop	9.49083e-18	-0.436854	0.858	0.921	2.02724e-13
Rps10	1.31997e-17	0.220807	0.997	0.997	2.81946e-13
Rpl23a	1.42199e-17	0.189367	1	0.997	3.03737e-13
Rpl6	3.37559e-17	-0.233125	0.995	0.994	7.21026e-13
Atox1	3.51959e-17	-0.443793	0.873	0.904	7.51785e-13
Tra2a	3.54531e-17	0.845903	0.614	0.448	7.57277e-13
Npc2	3.55536e-17	-0.237083	0.997	0.999	7.59426e-13
Tyrobp	5.09993e-17	-2.57176	0.011	0.089	1.08935e-12
Klf4	8.68702e-17	1.64064	0.258	0.1	1.85555e-12
Phlda1	9.16333e-17	0.853053	0.703	0.565	1.95729e-12
Hbegf	1.31545e-16	1.71327	0.229	0.08	2.80981e-12
Rplp2	1.80814e-16	0.202514	0.998	0.993	3.86219e-12
Igfbp6	3.42662e-16	1.51915	0.261	0.108	7.31925e-12
Rpl7a	3.85944e-16	0.255399	0.991	0.971	8.24377e-12
Col4a2	5.62332e-16	0.694868	0.621	0.461	1.20114e-11
Arf5	6.07524e-16	-0.454265	0.718	0.819	1.29767e-11
Chchd10	7.21399e-16	0.312448	0.975	0.945	1.54091e-11
Lyz1	7.43034e-16	-1.76886	0.47	0.597	1.58712e-11
Cd302	9.53525e-16	-1.44841	0.176	0.32	2.03673e-11
Car8	1.196e-15	-0.47093	0.707	0.815	2.55465e-11
Ces1d	2.15503e-15	0.543977	0.719	0.58	4.60314e-11
Fgl1	2.26199e-15	-3.73171	0.002	0.057	4.83162e-11
Gadd45b	2.64458e-15	1.2789	0.317	0.154	5.64881e-11
Atf4	2.66188e-15	0.827122	0.546	0.393	5.68578e-11
Gm5483	4.28653e-15	-2.53277	0.009	0.077	9.15604e-11
Cxcl2	1.03691e-14	-2.14172	0.013	0.086	2.21485e-10
Rps8	1.05378e-14	0.163327	1	1	2.25088e-10
Hsp90aa1	1.11047e-14	0.684898	0.676	0.525	2.37196e-10
Rpl7	1.19346e-14	0.192003	0.998	0.999	2.54922e-10
Gdpd2	1.21594e-14	-2.02908	0.036	0.129	2.59726e-10
Ppp1r10	1.75455e-14	1.55715	0.244	0.105	3.74772e-10
Rpl5	1.78453e-14	0.388828	0.93	0.902	3.81176e-10
Prdx1	2.26815e-14	-0.372136	0.952	0.951	4.84476e-10
Ost4	5.76748e-14	-0.528098	0.634	0.759	1.23193e-09
Itih4	6.2016e-14	-1.9137	0.091	0.207	1.32466e-09
H2afz	6.31893e-14	-0.65584	0.762	0.836	1.34972e-09
Hist1h1c	6.47035e-14	-1.65482	0.094	0.211	1.38207e-09
Gstt1	1.18017e-13	0.713711	0.527	0.359	2.52083e-09
Cox6b1	1.5148e-13	-0.34103	0.878	0.923	3.23562e-09
Ftl1	1.60051e-13	-0.192067	0.999	1	3.4187e-09
Ier5	1.90285e-13	1.4889	0.241	0.106	4.06449e-09
Sfta2	2.01598e-13	-0.237089	0.998	0.997	4.30614e-09
Nupr1	2.1966e-13	-0.57787	0.728	0.801	4.69193e-09
Pgc	2.45883e-13	2.66948	0.104	0.014	5.25207e-09
Btg3	2.65473e-13	-1.0031	0.179	0.324	5.6705e-09
Hsp90ab1	2.68168e-13	0.366532	0.911	0.857	5.72807e-09
Fcer1g	3.97281e-13	-2.09471	0.015	0.083	8.48593e-09
Rbm3	8.448e-13	-0.344842	0.833	0.891	1.80449e-08
Rps27rt	1.51631e-12	-0.552571	0.567	0.676	3.23883e-08
Clic1	1.52337e-12	-0.571039	0.49	0.626	3.25392e-08
Actg1	2.35721e-12	0.445563	0.94	0.93	5.035e-08
Tmem176b	2.91578e-12	-0.559992	0.66	0.775	6.2281e-08
Slc1a3	3.16688e-12	1.74631	0.173	0.062	6.76445e-08
Rps15	3.35272e-12	0.190467	0.997	0.994	7.16142e-08
Rps6	4.38483e-12	-0.261839	0.982	0.984	9.366e-08
Myl6	4.51789e-12	0.258303	0.984	0.978	9.6502e-08
Cd63	4.58517e-12	-0.369362	0.92	0.927	9.79393e-08
Hp	4.59745e-12	-1.64215	0.332	0.456	9.82015e-08
Gm12216	5.51212e-12	1.76081	0.148	0.046	1.17739e-07
Sh3bgrl3	6.22888e-12	-0.542271	0.588	0.694	1.33049e-07
Rpl30	6.74604e-12	0.221879	0.996	0.987	1.44095e-07
Abhd5	6.95254e-12	-0.727174	0.268	0.412	1.48506e-07
Enpep	9.15648e-12	0.825597	0.431	0.286	1.95582e-07
Emp2	1.29914e-11	0.462239	0.811	0.725	2.77495e-07
Orm2	1.87874e-11	-5.29277	0	0.037	4.01299e-07
Rps17	1.98018e-11	0.151913	1	0.999	4.22967e-07
Spry2	2.18692e-11	-1.05279	0.238	0.366	4.67126e-07
Bicc1	2.35132e-11	1.41203	0.201	0.086	5.02242e-07
Cd14	2.61023e-11	-1.41911	0.144	0.261	5.57545e-07
Chp1	2.70963e-11	-0.827079	0.267	0.397	5.78778e-07
AA986860	3.16737e-11	1.08709	0.229	0.108	6.76551e-07
Rpl8	3.92998e-11	-0.220224	0.978	0.981	8.39444e-07
Txn1	4.2988e-11	0.293295	0.952	0.934	9.18223e-07
Wfdc17	4.61088e-11	-2.86031	0	0.036	9.84885e-07
Slpi	4.63626e-11	-1.34191	0.192	0.32	9.90306e-07
Rasl11b	4.66078e-11	1.44104	0.186	0.076	9.95542e-07
Ptprf	4.84766e-11	0.455843	0.812	0.756	1.03546e-06
Emb	5.15227e-11	0.437597	0.728	0.621	1.10052e-06
Gadd45gip1	5.67841e-11	-0.936691	0.174	0.293	1.21291e-06
Zbtb20	6.36294e-11	0.891511	0.391	0.253	1.35912e-06
Lamp1	6.57193e-11	-0.351657	0.79	0.842	1.40376e-06
Aplp2	6.70749e-11	0.387709	0.781	0.683	1.43272e-06
Il1b	6.71415e-11	-2.53974	0.007	0.055	1.43414e-06
Nfkbia	6.76439e-11	0.925175	0.438	0.308	1.44487e-06
Cdh16	7.78326e-11	1.03425	0.219	0.1	1.6625e-06
Camk2n1	8.18819e-11	-0.66733	0.437	0.552	1.749e-06
Lamtor3	8.88431e-11	-1.04293	0.157	0.274	1.89769e-06
Por	9.60121e-11	0.859182	0.34	0.202	2.05082e-06
Rpl38	9.62396e-11	-0.169571	1	0.999	2.05568e-06
Calm1	1.09792e-10	-0.254375	0.961	0.967	2.34515e-06
Rpl28	1.10292e-10	0.180853	0.999	0.997	2.35583e-06
Rpl27a	1.21988e-10	0.15429	1	0.999	2.60566e-06
Mrpl52	1.3005e-10	-0.315183	0.839	0.882	2.77788e-06
Tmem258	1.35544e-10	-0.435522	0.753	0.805	2.89523e-06
Slc3a2	1.4129e-10	0.570754	0.557	0.425	3.01794e-06
Cd36	1.45054e-10	-0.413987	0.684	0.783	3.09836e-06
Tacstd2	1.80445e-10	-1.78808	0.022	0.085	3.85431e-06
Rpl13a	1.9315e-10	-0.290442	0.904	0.92	4.12568e-06
1810010H24Rik	1.97872e-10	-1.28407	0.104	0.205	4.22656e-06
Lpin2	2.03002e-10	0.789909	0.34	0.204	4.33612e-06
H2-DMa	2.04694e-10	0.68712	0.396	0.251	4.37226e-06
Chchd2	2.38116e-10	0.24912	0.973	0.943	5.08615e-06
Cd59a	2.40385e-10	2.29394	0.093	0.019	5.13462e-06
Sftpc	2.47605e-10	0.0972943	1	1	5.28884e-06
Ccdc71l	2.78506e-10	-1.2126	0.075	0.169	5.94888e-06
Bex2	2.89805e-10	-0.265557	0.921	0.928	6.19024e-06
Mtch2	3.06617e-10	-0.617287	0.459	0.577	6.54934e-06
Epdr1	3.23587e-10	-1.71737	0.021	0.082	6.91181e-06
Lgi3	3.3679e-10	0.312867	0.878	0.824	7.19384e-06
Sypl	3.72285e-10	-0.556789	0.497	0.594	7.95202e-06
Rbm39	3.847e-10	0.346161	0.932	0.907	8.21719e-06
Suclg1	3.86501e-10	0.612223	0.528	0.407	8.25566e-06
Rccd1	4.16581e-10	1.92694	0.1	0.023	8.89817e-06
Adamtsl1	4.33824e-10	1.36461	0.131	0.042	9.26649e-06
AI480526	5.63849e-10	-1.68957	0.029	0.096	1.20438e-05
Nav2	6.22578e-10	0.785804	0.384	0.255	1.32983e-05
B430010I23Rik	6.28058e-10	-1.78094	0.039	0.112	1.34153e-05
Arl4d	6.38893e-10	1.58073	0.132	0.044	1.36467e-05
Mirg	6.47938e-10	-1.96528	0.023	0.085	1.384e-05
Ifitm1	6.79383e-10	-2.25027	0.004	0.044	1.45116e-05
Ccl4	6.80994e-10	-2.53301	0	0.032	1.4546e-05
Per1	6.96135e-10	1.19009	0.184	0.079	1.48694e-05
Spcs1	7.01569e-10	-0.442237	0.606	0.716	1.49855e-05
Hexim1	7.34121e-10	0.973876	0.266	0.148	1.56808e-05
Ifitm2	7.8896e-10	-0.600418	0.547	0.641	1.68522e-05
Gde1	8.05963e-10	0.3386	0.816	0.779	1.72154e-05
Dram1	8.31694e-10	-0.263311	0.909	0.948	1.7765e-05
Ndufa3	8.61251e-10	-0.279337	0.849	0.878	1.83963e-05
Nrep	9.19823e-10	0.554267	0.512	0.379	1.96474e-05
Cd52	1.02485e-09	-2.308	0.01	0.057	2.18909e-05
Sec14l3	1.04221e-09	1.05382	0.2	0.092	2.22616e-05
Atp5a1	1.08673e-09	0.356662	0.76	0.683	2.32126e-05
Ints6l	1.13629e-09	-0.943181	0.118	0.222	2.42712e-05
Rps2	1.31347e-09	-0.192467	0.988	0.991	2.80557e-05
Gmpr	1.39429e-09	1.89747	0.106	0.029	2.97821e-05
Ier3	1.44304e-09	0.926855	0.257	0.141	3.08234e-05
Ngp	1.49397e-09	-2.81262	0.002	0.036	3.19112e-05
Efemp1	1.59466e-09	1.36938	0.137	0.049	3.4062e-05
Retnlg	1.6469e-09	-2.42615	0.006	0.047	3.51778e-05
Klf6	1.68361e-09	0.939607	0.427	0.307	3.59618e-05
Sem1	1.86336e-09	-0.30167	0.888	0.911	3.98013e-05
Clic3	1.89247e-09	0.456412	0.682	0.56	4.04232e-05
Ndufa13	1.91085e-09	-0.232476	0.909	0.915	4.08157e-05
Klf5	2.06751e-09	0.67787	0.44	0.308	4.41621e-05
Sumo1	2.16914e-09	-0.498767	0.508	0.614	4.63329e-05
Elovl1	2.24673e-09	-0.388732	0.738	0.805	4.79902e-05
Mme	2.35122e-09	0.707039	0.351	0.22	5.02222e-05
Ndufa7	2.49627e-09	-0.29714	0.889	0.92	5.33203e-05
Hprt	2.5514e-09	-0.67051	0.276	0.395	5.44979e-05
Cpm	2.81489e-09	0.456472	0.63	0.508	6.01261e-05
Tc2n	3.13692e-09	-0.675095	0.308	0.429	6.70046e-05
Alox5ap	3.16253e-09	-1.96532	0.003	0.037	6.75517e-05
Ezr	3.47966e-09	0.508934	0.599	0.501	7.43255e-05
Trib1	3.48627e-09	1.39998	0.172	0.076	7.44668e-05
Romo1	3.49288e-09	-0.374785	0.728	0.802	7.4608e-05
Fig4	3.73493e-09	1.49366	0.117	0.037	7.97781e-05
Gsn	3.76929e-09	0.93592	0.277	0.164	8.0512e-05
Il34	3.95523e-09	-1.19874	0.092	0.182	8.44837e-05
Myh14	4.04603e-09	0.749673	0.398	0.267	8.64233e-05
Ldha	4.11902e-09	0.391752	0.762	0.666	8.79822e-05
Borcs8	4.12576e-09	0.728335	0.307	0.184	8.81263e-05
Sec14l4	4.52259e-09	0.881274	0.295	0.181	9.66025e-05
Acoxl	4.55691e-09	0.796078	0.335	0.212	9.73357e-05
Eif4a2	5.11146e-09	-0.412782	0.681	0.753	0.000109181
Kras	5.12172e-09	0.63357	0.478	0.357	0.0001094
Ppp1r14c	5.43058e-09	0.262359	0.92	0.887	0.000115997
Ogfrl1	5.91452e-09	-1.35552	0.089	0.175	0.000126334
Dmkn	5.98276e-09	0.545888	0.244	0.131	0.000127792
Serpinf1	6.69871e-09	0.668255	0.355	0.231	0.000143084
Akap7	6.726e-09	-0.689481	0.308	0.42	0.000143667
2610001J05Rik	6.83336e-09	-0.667961	0.289	0.409	0.000145961
Eif3j2	6.87152e-09	2.06879	0.069	0.01	0.000146776
Slc43a2	7.28746e-09	0.999573	0.22	0.113	0.00015566
Dstn	8.05236e-09	0.261641	0.908	0.874	0.000171998
H2-DMb1	8.34326e-09	0.512512	0.515	0.396	0.000178212
Tnfsf13os	8.54058e-09	-1.02862	0.102	0.194	0.000182427
Rab3a	8.66886e-09	1.08805	0.22	0.115	0.000185167
Egr2	8.96785e-09	1.85555	0.096	0.026	0.000191553
Lmo7	1.02853e-08	0.712589	0.384	0.263	0.000219695
Fabp5	1.09577e-08	-0.294523	0.927	0.96	0.000234057
Arg2	1.3409e-08	-1.21426	0.044	0.113	0.000286417
Snhg11	1.37698e-08	0.532689	0.599	0.476	0.000294123
Tnfaip1	1.39389e-08	0.622485	0.484	0.379	0.000297736
Tmed2	1.39775e-08	-0.445735	0.604	0.684	0.00029856
Gt(ROSA)26Sor	1.45116e-08	-0.943957	0.1	0.191	0.000309968
Myl12a	1.52058e-08	0.277291	0.915	0.892	0.000324796
Gyg	1.76895e-08	-1.10711	0.095	0.182	0.000377848
Sertad1	1.78907e-08	0.793939	0.337	0.221	0.000382145
Srgn	2.14291e-08	-1.33784	0.012	0.056	0.000457725
Ppp1r14b	2.22992e-08	-0.845441	0.194	0.298	0.000476311
Csf2	2.26097e-08	-1.8166	0.02	0.072	0.000482944
Fam103a1	2.34178e-08	-0.591638	0.32	0.435	0.000500204
Rps26	2.34539e-08	-0.21118	0.977	0.977	0.000500975
Ccl3	2.45265e-08	-2.2887	0.001	0.029	0.000523886
Asah1	2.81644e-08	-0.752043	0.272	0.382	0.000601592
Tmem167	3.2377e-08	-0.543973	0.339	0.453	0.000691572
Rerg	3.49059e-08	-1.02778	0.096	0.182	0.00074559
Plac8	3.52665e-08	-1.87033	0.011	0.053	0.000753292
Acss2	3.69181e-08	1.94336	0.089	0.024	0.00078857
Ociad2	3.70399e-08	0.527163	0.513	0.395	0.000791172
Nedd4	3.94112e-08	-0.408157	0.617	0.714	0.000841823
Dnaja1	4.36262e-08	0.311986	0.641	0.521	0.000931856
Gm26802	4.36278e-08	3.18707	0.042	0	0.000931891
Ptma	4.75345e-08	-0.164896	0.999	0.993	0.00101534
Vapa	4.99381e-08	-0.406345	0.602	0.703	0.00106668
Fam122a	5.19889e-08	0.755474	0.272	0.164	0.00111048
Atp6v1g1	5.95197e-08	-0.267344	0.93	0.941	0.00127134
Gm3336	6.4698e-08	2.60206	0.054	0.006	0.00138195
Ank3	6.52154e-08	0.392462	0.676	0.561	0.001393
C3	7.23731e-08	-1.05567	0.109	0.197	0.00154589
Actb	7.7414e-08	0.0696839	0.982	0.968	0.00165356
Ldhb	8.7678e-08	0.425302	0.64	0.524	0.0018728
Bag1	8.80981e-08	-0.400099	0.576	0.666	0.00188177
Nfkbiz	1.0006e-07	0.763578	0.306	0.195	0.00213727
Eln	1.04439e-07	0.816238	0.215	0.118	0.00223082
Fau	1.09577e-07	-0.150515	0.998	0.996	0.00234056
Rem2	1.09601e-07	1.26511	0.116	0.043	0.00234109
Snhg20	1.11954e-07	-0.845412	0.118	0.208	0.00239134
Rpl13	1.12854e-07	-0.135472	0.999	0.999	0.00241055
Gpx8	1.21293e-07	0.438428	0.538	0.413	0.00259081
Lsm4	1.22936e-07	-0.571529	0.308	0.418	0.00262591
Hspa8	1.31365e-07	0.26224	0.898	0.872	0.00280596
Nfic	1.3159e-07	0.67991	0.256	0.151	0.00281075
Car2	1.43433e-07	0.525178	0.583	0.485	0.00306372
St3gal4	1.44993e-07	-1.42957	0.029	0.083	0.00309705
Lbp	1.46255e-07	0.643957	0.396	0.293	0.003124
Ppp1r9a	1.49351e-07	-0.450091	0.494	0.595	0.00319015
Clk1	1.51847e-07	0.556188	0.452	0.337	0.00324346
Uba52	1.70641e-07	-0.262591	0.835	0.857	0.0036449
C1galt1c1	1.71597e-07	-0.823934	0.168	0.263	0.00366532
Ramp1	1.74001e-07	0.321575	0.775	0.67	0.00371667
Mrpl33	1.77586e-07	-0.381859	0.573	0.663	0.00379323
Cyr61	1.80999e-07	0.887868	0.253	0.154	0.00386614
Aes	1.81377e-07	-0.388946	0.636	0.71	0.00387422
Mmp15	1.93115e-07	0.497433	0.455	0.339	0.00412495
Ptms	1.95436e-07	0.291379	0.87	0.836	0.00417451
Eif2s2	2.06796e-07	0.337525	0.635	0.509	0.00441717
Rgcc	2.08273e-07	0.710479	0.357	0.247	0.00444871
Fn1	2.11004e-07	-1.7648	0.013	0.055	0.00450705
Cldn18	2.25565e-07	0.274078	0.919	0.885	0.00481807
Ostc	2.39987e-07	-0.47435	0.49	0.585	0.00512613
Sec62	2.4292e-07	0.358668	0.724	0.64	0.00518876
Cstb	2.47478e-07	-0.36073	0.718	0.769	0.00528614
Scd2	3.11088e-07	0.348362	0.735	0.646	0.00664485
Serpinb9	3.14634e-07	0.878348	0.265	0.166	0.00672058
Galnt18	3.26511e-07	0.968691	0.17	0.086	0.00697428
Proz	3.48327e-07	-2.07391	0.005	0.036	0.00744026
Ppp1r1b	3.55498e-07	1.11341	0.143	0.066	0.00759343
Yipf4	3.82901e-07	-0.561341	0.325	0.419	0.00817877
Xist	3.96259e-07	0.229815	0.94	0.897	0.0084641
1110008P14Rik	4.28263e-07	-0.476795	0.405	0.508	0.0091477
Capza2	4.49294e-07	-0.586839	0.313	0.413	0.00959691
Tagln2	4.5534e-07	0.333686	0.821	0.789	0.00972607
H3f3b	4.7799e-07	-0.153843	0.993	0.997	0.0102099
Col12a1	4.89152e-07	1.90252	0.085	0.027	0.0104483
Lamb1	6.13366e-07	0.820649	0.188	0.1	0.0131015
Insig2	6.64261e-07	-0.84581	0.158	0.245	0.0141886
Srf	6.90611e-07	1.14655	0.137	0.063	0.0147515
Cadm1	7.29663e-07	0.367198	0.661	0.564	0.0155856
Selenok	8.5478e-07	-0.328079	0.747	0.789	0.0182581
Jup	9.45711e-07	0.603568	0.338	0.231	0.0202004
Arl6ip1	9.84901e-07	-0.28451	0.779	0.835	0.0210375
Tubb5	1.0001e-06	-0.424867	0.469	0.571	0.0213622
Nrp1	1.04135e-06	0.46611	0.558	0.462	0.0222432
Trappc4	1.05664e-06	-0.547624	0.27	0.367	0.0225699
Rap1a	1.0779e-06	-0.488328	0.444	0.539	0.0230239
Matn4	1.0891e-06	0.44069	0.562	0.453	0.0232632
6430573F11Rik	1.09373e-06	2.41034	0.037	0.001	0.0233621
Fam178b	1.12523e-06	0.620305	0.377	0.281	0.024035
Nfix	1.16033e-06	0.552281	0.449	0.35	0.0247846
Tst	1.1699e-06	0.466867	0.513	0.41	0.024989
Dlst	1.21101e-06	0.831752	0.215	0.128	0.0258673
Id1	1.21674e-06	-0.500074	0.437	0.531	0.0259897
Crip1	1.2346e-06	-0.296964	0.634	0.729	0.0263711
Sumo2	1.26909e-06	-0.261628	0.843	0.881	0.0271077
Cirbp	1.34532e-06	-0.370127	0.567	0.653	0.0287361
Rpl10a	1.38058e-06	-0.171048	0.985	0.974	0.0294893
Higd1a	1.45547e-06	0.284975	0.805	0.765	0.0310887
Srsf2	1.48854e-06	-0.394629	0.64	0.707	0.0317952
Tnfrsf9	1.51981e-06	-2.04741	0.012	0.047	0.0324631
Rps18	1.60657e-06	-0.131207	0.998	0.993	0.0343164
Qpct	1.60797e-06	-0.952059	0.07	0.136	0.0343461
Tvp23b	1.6415e-06	-0.674984	0.204	0.294	0.0350625
Rnaset2a	1.65632e-06	-0.367267	0.651	0.709	0.035379
Txnrd3	1.69796e-06	0.752287	0.224	0.135	0.0362685
Tmem176a	1.70251e-06	-0.61312	0.486	0.551	0.0363656
Tcf21	1.88311e-06	-1.59351	0.002	0.024	0.0402233
Sub1	2.02217e-06	-0.239963	0.906	0.927	0.0431936
Ypel3	2.12829e-06	-0.441672	0.494	0.581	0.0454603
Tram1	2.13018e-06	-0.50725	0.361	0.459	0.0455007
Fam187b	2.1593e-06	-1.30432	0.039	0.092	0.0461227
Notum	2.19729e-06	1.08313	0.11	0.046	0.0469342
Atp5f1	2.19887e-06	-0.280196	0.788	0.836	0.0469678
Bcl2l11	2.206e-06	1.12648	0.122	0.056	0.0471201
Sdc1	2.22364e-06	0.210592	0.829	0.76	0.0474969
Steap4	2.24509e-06	-2.10353	0.009	0.042	0.0479552
2024-03-05	2.29471e-06	-0.750542	0.204	0.29	0.0490151
Gm47283	2.38184e-06	-0.679564	0.199	0.29	0.050876
Prdx3	2.39128e-06	-0.604915	0.276	0.362	0.0510777
Ube2d3	2.47e-06	-0.29202	0.714	0.768	0.0527591
Rpl29	2.65206e-06	-0.128274	0.997	0.999	0.0566479
Rpl4	2.80977e-06	-0.160709	0.967	0.976	0.0600167
Mrc2	2.84627e-06	1.38389	0.091	0.034	0.0607964
Cdkn1a	2.92626e-06	0.848127	0.22	0.136	0.0625049
Ccl27a	2.9455e-06	-0.998477	0.078	0.143	0.0629159
Gm19990	2.97624e-06	-0.776729	0.198	0.287	0.0635725
2410015M20Rik	2.99225e-06	-0.296193	0.63	0.716	0.0639144
Mest	3.17659e-06	-1.73291	0.004	0.03	0.067852
Golga7	3.30237e-06	-0.73928	0.171	0.251	0.0705386
Bnip3l	3.32608e-06	-0.377371	0.547	0.641	0.071045
Ly6a	3.52615e-06	-1.24855	0.035	0.085	0.0753186
Gm26522	3.59532e-06	0.691753	0.225	0.139	0.0767961
Fads1	3.74967e-06	0.800168	0.212	0.128	0.0800929
Bri3	3.78163e-06	-0.204558	0.951	0.961	0.0807756
Nenf	3.80585e-06	0.268854	0.785	0.727	0.081293
Adssl1	4.12804e-06	-0.649477	0.179	0.265	0.0881749
Rpp21	4.30362e-06	-0.442806	0.439	0.529	0.0919254
Top1	4.35121e-06	0.355067	0.676	0.574	0.0929418
Lamp3	4.37417e-06	-0.219459	0.901	0.943	0.0934322
Tmod1	4.41922e-06	1.02324	0.125	0.059	0.0943946
Plbd1	4.43011e-06	1.44568	0.068	0.02	0.0946271
Hmgn1	4.64254e-06	0.255245	0.829	0.782	0.0991646
Casz1	4.64724e-06	1.19	0.096	0.039	0.099265
Apoc1	4.85023e-06	0.472303	0.669	0.575	0.103601
Scx	4.85765e-06	1.07428	0.116	0.053	0.103759
Psmc3ip	4.9557e-06	1.20184	0.092	0.036	0.105854
Eif3j1	5.02984e-06	-0.674394	0.157	0.238	0.107437
Fam71a	5.11373e-06	2.43487	0.033	0.001	0.109229
Bambi	5.21912e-06	0.618427	0.373	0.283	0.11148
Apc	5.29197e-06	-0.503278	0.217	0.308	0.113036
Syt7	5.41896e-06	1.07373	0.091	0.034	0.115749
Osm	5.49475e-06	-1.89684	0	0.017	0.117368
Pglyrp1	5.52727e-06	-1.1489	0.059	0.116	0.118063
Alcam	5.60425e-06	-0.286	0.76	0.808	0.119707
Atp13a3	5.90815e-06	-0.498475	0.284	0.385	0.126198
Errfi1	6.02512e-06	0.383963	0.708	0.654	0.128697
Sh3bgrl	6.51902e-06	-0.597895	0.231	0.32	0.139246
Snx4	6.55351e-06	-0.505002	0.35	0.443	0.139983
Krt8	6.55833e-06	0.589469	0.443	0.359	0.140086
Glrx	6.64161e-06	-0.464719	0.453	0.532	0.141865
Mthfd2l	6.8526e-06	-0.730839	0.179	0.261	0.146372
Prcd	6.94692e-06	0.918185	0.149	0.079	0.148386
Ncl	7.02707e-06	0.390531	0.608	0.521	0.150098
Camp	7.29259e-06	-1.81277	0.003	0.024	0.15577
Fam117a	7.5581e-06	0.685084	0.179	0.102	0.161441
Ift20	8.15312e-06	-0.305313	0.725	0.762	0.174151
Dnase2a	8.54302e-06	0.458032	0.351	0.255	0.182479
Gabarap	8.55083e-06	-0.183701	0.898	0.931	0.182646
Tns1	8.84748e-06	0.444134	0.382	0.283	0.188982
Gm26698	9.29992e-06	-1.48315	0.008	0.037	0.198646
Chmp5	9.34944e-06	-0.462729	0.389	0.479	0.199704
Tspan9	9.40772e-06	0.823423	0.182	0.108	0.200949
Aebp1	9.6785e-06	-0.875254	0.117	0.187	0.206733
Npm1	9.73495e-06	-0.245682	0.835	0.852	0.207938
Rpl3	9.83837e-06	-0.182362	0.953	0.97	0.210147
Pim1	9.84413e-06	-1.3163	0.11	0.178	0.210271
Polr2a	9.9191e-06	0.645494	0.278	0.192	0.211872
Ucp2	1.03562e-05	0.418608	0.542	0.458	0.221208
Selenof	1.04101e-05	-0.234186	0.806	0.846	0.222361
Cdc42ep3	1.05756e-05	0.515348	0.425	0.329	0.225895
Rhob	1.09489e-05	0.591134	0.338	0.245	0.233869
Lgals1	1.10566e-05	-0.786027	0.104	0.175	0.23617
Rpl36al	1.11838e-05	-0.191263	0.955	0.966	0.238886
Rab18	1.12581e-05	-0.459731	0.325	0.413	0.240473
Sys1	1.14589e-05	-0.505174	0.284	0.37	0.244761
Baiap2	1.1618e-05	0.466492	0.354	0.26	0.24816
Rps5	1.17299e-05	-0.163631	0.993	0.978	0.25055
Eef1e1	1.17753e-05	-0.92036	0.085	0.148	0.251521
Rpl21	1.19964e-05	-0.105528	0.999	1	0.256244
Csrp1	1.2053e-05	0.330669	0.566	0.481	0.257453
Meaf6	1.27676e-05	-0.739357	0.091	0.159	0.272715
Ramp2	1.28191e-05	-1.37118	0.023	0.063	0.273815
Abcd3	1.29667e-05	0.302356	0.69	0.605	0.276969
BC018473	1.30437e-05	2.37354	0.027	0	0.278614
Pgm5	1.30437e-05	2.43291	0.027	0	0.278614
Eif3b	1.32918e-05	0.431872	0.391	0.284	0.283913
Acot7	1.38744e-05	-0.453876	0.392	0.482	0.296357
Cdip1	1.39532e-05	0.547664	0.26	0.172	0.29804
Ablim1	1.40925e-05	0.919365	0.151	0.083	0.301016
Gja1	1.42094e-05	-0.489318	0.352	0.439	0.303512
Rac2	1.4326e-05	-1.58772	0.007	0.033	0.306004
Gm11808	1.43307e-05	-0.342688	0.513	0.587	0.306104
Akr1b3	1.50866e-05	0.428847	0.449	0.35	0.32225
Cyba	1.52244e-05	-0.446227	0.665	0.729	0.325194
Dag1	1.5256e-05	0.498717	0.498	0.422	0.325869
Hnrnpa2b1	1.57387e-05	0.218381	0.842	0.779	0.336179
Klhl24	1.5763e-05	-0.469415	0.309	0.399	0.336698
Egfl7	1.60995e-05	-0.97015	0.07	0.129	0.343885
Ttc30b	1.62737e-05	-1.49152	0.004	0.027	0.347606
Fgfbp1	1.67561e-05	0.926293	0.142	0.076	0.357911
Stom	1.68373e-05	1.44068	0.066	0.022	0.359645
Ltbp3	1.83313e-05	0.479149	0.453	0.357	0.391556
Anpep	1.8353e-05	0.667258	0.256	0.172	0.392021
Ptgs1	1.84794e-05	0.419558	0.487	0.395	0.39472
Antxr1	1.86086e-05	0.701889	0.162	0.09	0.39748
Rpl22	1.86132e-05	0.140408	0.992	0.977	0.397578
Slc16a2	1.90053e-05	0.530337	0.256	0.171	0.405953
Ddit4	1.90079e-05	0.63386	0.22	0.138	0.406008
Atp1b1	1.90969e-05	-0.217932	0.85	0.907	0.40791
Cyb561	1.91081e-05	-0.875303	0.089	0.151	0.40815
Spink5	1.93314e-05	-0.459277	0.256	0.349	0.412919
Tsix	1.95375e-05	1.03857	0.11	0.052	0.417321
Aldh2	1.95518e-05	0.274002	0.752	0.707	0.417628
Ppp1r15a	1.99495e-05	0.611973	0.263	0.179	0.426122
Senp2	2.06672e-05	0.762637	0.179	0.105	0.441451
Rpl31	2.13625e-05	0.114069	0.999	0.999	0.456303
Nadk	2.18651e-05	-0.640306	0.209	0.29	0.467038
Vim	2.21382e-05	-0.953632	0.054	0.108	0.472872
Scand1	2.29027e-05	0.339497	0.66	0.582	0.489202
Inpp4a	2.34275e-05	-0.739689	0.083	0.146	0.500412
Golt1b	2.366e-05	-0.825926	0.08	0.141	0.505378
Gem	2.39588e-05	1.37821	0.106	0.05	0.51176
Cebpd	2.42395e-05	0.462662	0.626	0.56	0.517756
Krtcap2	2.43485e-05	-0.248781	0.82	0.842	0.520085
Cyb5a	2.47148e-05	-0.219968	0.863	0.89	0.527908
Add3	2.52133e-05	0.593683	0.246	0.165	0.538556
Myh7	2.54387e-05	-0.67224	0.159	0.234	0.543371
Scoc	2.54397e-05	-0.734535	0.119	0.187	0.543392
Cog5	2.55214e-05	-1.06708	0.08	0.138	0.545137
2010005H15Rik	2.57064e-05	-1.28051	0.006	0.03	0.549089
Oxr1	2.59021e-05	-0.683003	0.132	0.202	0.553268
Plekhf2	2.63215e-05	-0.583058	0.179	0.257	0.562227
Pqbp1	2.67362e-05	0.615934	0.22	0.141	0.571085
Abhd17c	2.69048e-05	-0.856015	0.096	0.159	0.574687
Tcf25	2.73743e-05	0.326924	0.438	0.333	0.584715
2610028H24Rik	2.82594e-05	1.01693	0.058	0.017	0.603622
Tkt	2.88364e-05	0.395922	0.469	0.386	0.615946
Pdgfb	2.91638e-05	1.4781	0.055	0.016	0.622938
Eif3e	3.00336e-05	-0.329577	0.655	0.7	0.641518
Tmem178	3.05512e-05	0.781484	0.185	0.115	0.652574
Crip2	3.15769e-05	0.210099	0.852	0.799	0.674484
Esam	3.16445e-05	0.452868	0.372	0.275	0.675928
Cd276	3.16678e-05	1.01822	0.098	0.044	0.676425
Pigr	3.2336e-05	-2.06848	0.001	0.017	0.690697
Igfbp2	3.26654e-05	1.96586	0.064	0.022	0.697732
Irx1	3.33194e-05	0.278297	0.691	0.613	0.711702
Vamp8	3.34248e-05	-0.195118	0.944	0.951	0.713953
Vwa1	3.36471e-05	1.18165	0.085	0.036	0.718702
Clec12a	3.37304e-05	-1.72974	0	0.014	0.720481
Dad1	3.39011e-05	-0.251426	0.795	0.836	0.724127
Paqr4	3.39322e-05	0.889525	0.08	0.032	0.724792
Rps15a	3.40374e-05	-0.112919	0.997	0.996	0.727039
Fus	3.46072e-05	0.315783	0.616	0.522	0.73921
Cpq	3.52113e-05	0.736622	0.231	0.154	0.752113
Edf1	3.53638e-05	-0.240066	0.76	0.803	0.75537
Ccl6	3.57119e-05	-1.52473	0.004	0.026	0.762805
Ssr3	3.57273e-05	-0.564835	0.316	0.395	0.763136
Cmpk1	3.63127e-05	-0.447331	0.332	0.418	0.775639
Lsm10	3.69939e-05	-0.639385	0.16	0.234	0.79019
Zfand6	3.72621e-05	-0.391968	0.391	0.488	0.795918
Txnip	3.72798e-05	-0.399539	0.546	0.603	0.796298
Spaar	3.75166e-05	0.509268	0.219	0.139	0.801356
Gng5	3.80959e-05	-0.18087	0.963	0.951	0.813729
Polr2l	3.82815e-05	-0.570561	0.262	0.343	0.817693
Mt1	3.95376e-05	-0.254549	0.824	0.838	0.844524
Pla2g16	3.97043e-05	0.594509	0.287	0.207	0.848084
Psma3	3.99989e-05	-0.321625	0.582	0.654	0.854377
Klf2	4.02015e-05	0.938886	0.194	0.123	0.858704
Tomm7	4.1237e-05	-0.177517	0.826	0.848	0.880821
Sema4c	4.44975e-05	1.02132	0.08	0.033	0.950468
Vcpkmt	4.49277e-05	-0.630523	0.124	0.192	0.959655
Trem2	4.50486e-05	-1.3401	0.005	0.027	0.962238
Atp6v1g3	4.57649e-05	1.06454	0.082	0.034	0.977539
Isg20	4.87089e-05	0.733205	0.179	0.109	1
Dcxr	4.94153e-05	-0.262446	0.816	0.829	1
Bcl2a1b	4.96037e-05	-0.625284	0.206	0.284	1
Sesn2	4.99456e-05	1.29781	0.071	0.027	1
Mal	5.01839e-05	0.484067	0.369	0.281	1
Brd2	5.08764e-05	0.342568	0.424	0.336	1
Usp46	5.31703e-05	0.741713	0.153	0.089	1
B830012L14Rik	5.35864e-05	-1.30931	0.017	0.049	1
Sox9	5.42614e-05	0.757266	0.15	0.086	1
Rad23a	5.58812e-05	-0.780411	0.122	0.187	1
Ctdspl	5.61515e-05	0.81348	0.194	0.123	1
H2-K1	5.61972e-05	0.116615	0.725	0.636	1
Igfbp4	5.69925e-05	-1.25668	0.013	0.043	1
Mettl7a1	5.71433e-05	0.292532	0.666	0.594	1
Coro1a	5.91984e-05	-1.34893	0.006	0.029	1
Ogdh	6.02452e-05	0.484407	0.312	0.224	1
Tmsb10	6.34185e-05	-0.200493	0.905	0.915	1
Ehf	6.64394e-05	-0.784036	0.07	0.123	1
Sod2	6.65284e-05	-0.82342	0.531	0.58	1
Gm11361	6.87542e-05	-0.914853	0.038	0.08	1
Heatr1	6.9207e-05	0.890814	0.062	0.022	1
Rpl17	6.92724e-05	0.0883832	1	0.997	1
Gnb1	7.13113e-05	-0.324125	0.495	0.572	1
Smpd1	7.13563e-05	0.541163	0.214	0.138	1
Anxa6	7.18362e-05	0.394392	0.471	0.393	1
Ctnnb1	7.21775e-05	0.255032	0.766	0.719	1
Fstl1	7.3748e-05	-1.09552	0.031	0.07	1
Nfe2l2	7.38781e-05	0.36414	0.492	0.4	1
Rab2a	7.41332e-05	-0.314964	0.492	0.565	1
Malat1	7.4871e-05	0.17879	0.998	0.999	1
Arl6ip6	7.57794e-05	-0.733359	0.163	0.23	1
Tmem256	7.597e-05	-0.240393	0.702	0.755	1
Cav2	7.68596e-05	-0.831084	0.077	0.132	1
Gadd45a	7.70057e-05	0.689322	0.22	0.148	1
Gm15401	7.71366e-05	-1.68679	0.004	0.024	1
Zscan26	7.75842e-05	-0.990141	0.09	0.146	1
Rnf145	7.78053e-05	-0.583944	0.162	0.234	1
Tmem30a	7.91096e-05	-0.377295	0.571	0.627	1
Il18bp	7.95213e-05	-1.37846	0.001	0.016	1
Slco2a1	7.97499e-05	0.288852	0.349	0.253	1
Ncf4	7.99439e-05	-1.40571	0.001	0.016	1
Cp	8.39535e-05	-1.72513	0	0.013	1
Elob	8.63076e-05	-0.216848	0.899	0.907	1
Mprip	8.81226e-05	0.497689	0.313	0.224	1
Zfp322a	8.84479e-05	-0.822291	0.074	0.128	1
Wtap	9.16616e-05	-0.65111	0.212	0.283	1
Mau2	9.32265e-05	0.64852	0.163	0.099	1
Snhg12	9.45482e-05	0.549582	0.234	0.156	1
Fmc1	9.49654e-05	-0.36387	0.332	0.419	1
Ccnd2	9.60327e-05	0.669843	0.204	0.132	1
Bet1	9.9176e-05	-0.490989	0.237	0.314	1
Ccnd1	0.000100442	-0.610627	0.206	0.281	1
Tpi1	0.000102429	0.37343	0.472	0.385	1
Psme1	0.000104278	0.155725	0.799	0.713	1
Pbld2	0.000108473	-0.685804	0.117	0.181	1
Hspb1	0.000109359	0.256681	0.308	0.225	1
Hsp90b1	0.000109782	-0.390016	0.703	0.737	1
Areg	0.00011009	0.87352	0.182	0.118	1
Specc1	0.000110637	0.861947	0.14	0.08	1
Nufip2	0.000111584	0.746822	0.148	0.088	1
Slc25a4	0.000115429	0.281642	0.625	0.551	1
Igsf3	0.000116385	0.61154	0.221	0.149	1
Nr4a3	0.000116432	1.97976	0.028	0.003	1
Pqlc1	0.000116715	0.584484	0.263	0.187	1
Yaf2	0.000117427	-0.816567	0.111	0.171	1
Dynlt3	0.000119731	-0.459145	0.36	0.435	1
Mcts1	0.000120134	-0.470548	0.187	0.261	1
Pkm	0.000121489	0.298472	0.516	0.422	1
Stat3	0.000123224	0.417754	0.325	0.241	1
Cbx3	0.000125889	-0.535089	0.253	0.327	1
Rbpjl	0.000126068	-0.256619	0.654	0.714	1
Cyfip2	0.000126379	-1.12385	0.024	0.059	1
Trp53inp2	0.00012813	0.623063	0.235	0.164	1
Ehd4	0.000129691	0.839537	0.135	0.077	1
Snw1	0.000133067	0.49721	0.284	0.204	1
Aqp5	0.000134046	0.298363	0.504	0.409	1
Diaph1	0.000137787	0.4882	0.291	0.208	1
Ly6e	0.000138987	-0.451696	0.515	0.574	1
Actn4	0.000139674	0.331958	0.427	0.344	1
Ywhaz	0.000143796	0.37352	0.412	0.321	1
2010107E04Rik	0.000146892	-0.14912	0.801	0.845	1
Bzw1	0.000146998	-0.502469	0.264	0.34	1
Tob2	0.000147922	0.619078	0.221	0.149	1
Megf6	0.00014945	0.567462	0.179	0.112	1
Rab9	0.000152219	-0.332728	0.644	0.689	1
Trmt1l	0.000153075	0.705807	0.153	0.092	1
Bpifb5	0.000154853	0.35931	0.334	0.247	1
Rasd2	0.000156916	-1.29478	0.026	0.06	1
Prdx6	0.000157704	0.294499	0.72	0.69	1
Kctd12	0.000158565	2.08206	0.027	0.003	1
Cfl2	0.000159181	-0.438106	0.263	0.346	1
Cxcl3	0.0001608	-1.8852	0.008	0.032	1
Mios	0.000161783	-1.47486	0.017	0.046	1
Arpc1b	0.000162759	-0.333228	0.51	0.585	1
Slc34a2	0.000162973	-0.120381	0.992	0.993	1
Fcgrt	0.000164416	0.65592	0.173	0.109	1
Grin2b	0.000165057	2.19795	0.02	0	1
Ecscr	0.000167106	-1.5187	0.009	0.033	1
Smim27	0.000167877	-0.43995	0.236	0.316	1
Rab11a	0.000171865	-0.370014	0.4	0.469	1
Arpc1a	0.000175554	-0.362149	0.495	0.572	1
Prps2	0.00017665	-0.403115	0.237	0.317	1
Gkn3	0.000177823	1.62939	0.065	0.026	1
Zfp787	0.00017914	-0.537398	0.173	0.244	1
Fgf1	0.000181603	0.607699	0.268	0.198	1
Pak6	0.000189593	1.60327	0.029	0.004	1
Serf2	0.000190024	-0.13139	0.972	0.981	1
Lama3	0.000190655	1.04011	0.081	0.037	1
Ube2i	0.000193672	0.237154	0.734	0.666	1
Lrrc42	0.000195119	0.61739	0.223	0.155	1
Lyve1	0.000195298	-1.49801	0.001	0.014	1
Psenen	0.000195859	-0.264813	0.645	0.693	1
Mthfs	0.000198612	-0.514745	0.214	0.291	1
Hnrnpf	0.000199489	-0.348278	0.533	0.595	1
Hnrnph1	0.000201185	0.290885	0.574	0.498	1
Gmppa	0.000203179	-0.668042	0.111	0.169	1
Ppp1r1a	0.00020463	0.971348	0.096	0.049	1
C1galt1	0.000208339	-0.683196	0.094	0.149	1
Traf3ip3	0.000209831	-1.31119	0	0.011	1
Il1rn	0.000209831	-1.81484	0	0.011	1
Gm10600	0.000209831	-1.78553	0	0.011	1
Stfa2	0.000209831	-1.62757	0	0.011	1
Grpel1	0.000213513	-0.466743	0.25	0.323	1
Ifngr2	0.000216002	-0.734913	0.1	0.156	1
Clstn1	0.000217231	0.470982	0.346	0.267	1
Ube4a	0.000217821	0.958783	0.091	0.044	1
Cftr	0.000218178	0.677134	0.24	0.172	1
Ccl21a	0.000218485	-1.81322	0.003	0.019	1
Siva1	0.000219954	-0.332416	0.506	0.577	1
Gnpnat1	0.000221755	-0.757372	0.125	0.184	1
Ssr1	0.000227892	-0.430189	0.391	0.461	1
Gm14305	0.000228323	-1.20645	0.022	0.053	1
Col4a4	0.000229063	0.664906	0.119	0.066	1
Ocel1	0.000230328	0.784172	0.102	0.053	1
Wdr6	0.000230901	0.551876	0.241	0.166	1
Tacc2	0.000232959	0.802044	0.12	0.067	1
Nceh1	0.000233914	0.781514	0.149	0.09	1
Tmed3	0.00023439	-0.418725	0.338	0.409	1
Dbi	0.000237023	-0.193071	0.916	0.933	1
Exoc6b	0.000237802	1.17971	0.095	0.049	1
Scn7a	0.000238562	-1.64164	0.006	0.026	1
Slc25a51	0.000241949	0.523628	0.414	0.34	1
Psmb4	0.000243071	0.364451	0.501	0.429	1
Hacd3	0.000246682	0.41437	0.441	0.359	1
2010109A12Rik	0.000246891	1.53078	0.028	0.004	1
H1fx	0.00024726	-0.756985	0.023	0.056	1
Pitpnm3	0.000247499	1.01884	0.08	0.037	1
Sfxn2	0.000247619	0.861409	0.146	0.09	1
Gpx1	0.000249867	-0.239453	0.728	0.776	1
Mien1	0.00025096	-0.297177	0.434	0.512	1
Rpl32	0.000252906	-0.095671	0.999	0.996	1
Rps6kb1	0.000253277	0.602132	0.208	0.143	1
Pnp	0.000254729	0.723937	0.224	0.158	1
Slc2a1	0.000258621	1.08439	0.049	0.016	1
Iah1	0.000259394	0.253723	0.713	0.659	1
2900060B14Rik	0.000261966	1.37285	0.083	0.04	1
Eef1g	0.000263918	-0.211606	0.813	0.852	1
Lst1	0.000263936	-1.6936	0.007	0.027	1
Fam49b	0.00026426	-0.436045	0.192	0.265	1
Plxna4os1	0.000269062	-0.959951	0.038	0.076	1
Pip4k2c	0.000270765	0.70768	0.196	0.133	1
Erh	0.000277212	-0.378625	0.232	0.31	1
Gadd45g	0.000279996	0.43923	0.414	0.34	1
Trap1	0.000285261	0.727134	0.15	0.092	1
Stox2	0.00028622	1.2222	0.063	0.026	1
Plekhb1	0.00028967	0.565484	0.21	0.142	1
Gm16486	0.000290031	2.00911	0.025	0.003	1
Socs1	0.000290678	1.62411	0.036	0.009	1
Lbh	0.000300269	-1.58314	0.003	0.02	1
Dcun1d5	0.000304253	-0.518907	0.282	0.349	1
Nasp	0.000305204	0.514995	0.183	0.118	1
Ropn1l	0.000306959	-1.4457	0.003	0.02	1
Gm14296	0.000307005	-1.05288	0.032	0.067	1
Slc6a6	0.0003145	0.546483	0.218	0.151	1
Vasn	0.000314591	1.35016	0.08	0.039	1
Elfn1	0.000319994	0.517543	0.161	0.1	1
Fyttd1	0.000322079	-0.644679	0.134	0.195	1
Fabp12	0.000328373	-0.91312	0.07	0.118	1
AI464131	0.000336667	0.953596	0.075	0.034	1
Il11ra1	0.000341074	-0.689054	0.111	0.165	1
Gimap6	0.00034482	-1.55754	0.002	0.016	1
Stfa2l1	0.000346433	-1.52697	0.002	0.016	1
Irf2bpl	0.000347025	-0.41602	0.225	0.297	1
Map2k1	0.000352821	-0.597671	0.146	0.207	1
Bex1	0.000354979	0.48878	0.337	0.264	1
Usp25	0.000356419	0.849423	0.085	0.042	1
Cript	0.00035697	-0.479995	0.324	0.395	1
2024-03-02	0.000357416	0.312638	0.416	0.331	1
Tomm22	0.0003639	-0.337424	0.482	0.548	1
Camta1	0.000364171	-0.59181	0.153	0.215	1
Akr1c19	0.00036509	-0.527519	0.135	0.197	1
Med8	0.000369187	-0.41208	0.266	0.341	1
Tspan3	0.000372602	-0.590655	0.155	0.218	1
Tcn2	0.000375706	0.410074	0.289	0.217	1
Lrpap1	0.000377547	0.473925	0.363	0.291	1
Acp1	0.00037762	-0.573194	0.21	0.275	1
Rufy1	0.000381596	0.981904	0.079	0.037	1
Paip1	0.000383467	-0.560464	0.162	0.228	1
Selenow	0.000386186	-0.206778	0.668	0.736	1
Mafg	0.000386315	0.500755	0.251	0.181	1
Fam110a	0.000388825	0.633501	0.144	0.088	1
Kcnq1ot1	0.000391132	0.499152	0.295	0.224	1
2610037D02Rik	0.000393939	0.932995	0.093	0.049	1
Ldlr	0.000396369	0.475482	0.319	0.242	1
Smoc2	0.000396955	1.19121	0.038	0.01	1
Smurf2	0.000405712	0.608531	0.097	0.05	1
Soat1	0.000415036	-0.334927	0.644	0.68	1
Polr3a	0.000416697	1.22037	0.047	0.016	1
Trim35	0.000418959	0.623344	0.186	0.122	1
Rassf2	0.000424769	0.81073	0.092	0.047	1
Parva	0.000432119	0.497402	0.235	0.164	1
Serp1	0.000433849	-0.365529	0.464	0.519	1
Jak2	0.000433939	0.806882	0.1	0.053	1
Pias1	0.000441869	0.502667	0.267	0.198	1
BC022687	0.000442403	1.09883	0.068	0.03	1
Ckap4	0.000443178	0.530745	0.199	0.135	1
Pik3r2	0.000444643	1.0005	0.085	0.043	1
Inip	0.000451216	1.34593	0.044	0.014	1
Snx7	0.000454442	-0.352772	0.422	0.484	1
Erg28	0.000458441	-0.395396	0.288	0.363	1
Rheb	0.000463419	-0.334003	0.374	0.449	1
Atxn7l3b	0.000465162	0.290344	0.599	0.511	1
Flrt3	0.000472419	0.861711	0.076	0.036	1
Nxf1	0.000476953	0.239704	0.497	0.407	1
2610035D17Rik	0.000481817	-1.01264	0.005	0.023	1
Prdx2	0.00048568	0.266708	0.716	0.66	1
Dera	0.000486839	0.85813	0.142	0.09	1
Bckdha	0.000488564	0.363197	0.215	0.146	1
Ets2	0.000488946	0.579363	0.269	0.204	1
Ppp6c	0.000493749	-0.589124	0.133	0.192	1
Htra1	0.000497154	1.09537	0.055	0.022	1
Cnn2	0.000499226	0.295215	0.63	0.567	1
Pla2g12a	0.000501574	-0.658199	0.106	0.159	1
Tfe3	0.00050171	0.731705	0.093	0.049	1
Nectin2	0.000501844	0.395991	0.406	0.334	1
Stx12	0.000504289	-0.409064	0.341	0.419	1
Sdf2l1	0.000505009	-1.2085	0.074	0.119	1
Irx2	0.000510184	0.282215	0.584	0.509	1
Comt	0.000517272	0.378193	0.375	0.294	1
Ctss	0.000519131	-1.49241	0.003	0.017	1
Pdgfc	0.000520104	-1.25299	0.006	0.024	1
Raly	0.000522173	0.350779	0.525	0.443	1
Sema3c	0.000524874	-0.842889	0.045	0.085	1
Ythdf2	0.000526362	-0.578617	0.225	0.287	1
St3gal6	0.000549863	-0.590184	0.199	0.257	1
Tor1a	0.000551243	-0.578518	0.1	0.154	1
Ccdc88c	0.000552981	0.511087	0.174	0.115	1
Lnx2	0.000566589	-0.777793	0.032	0.066	1
Samhd1	0.000573917	0.858864	0.1	0.055	1
Muc4	0.000574718	-0.903737	0.063	0.106	1
Frem2	0.000584768	0.857007	0.081	0.04	1
Pon3	0.000597707	0.422154	0.448	0.385	1
Nptxr	0.000616665	1.78001	0.026	0.004	1
Fntb	0.000625492	1.03309	0.044	0.014	1
Erp44	0.000632998	-0.531624	0.222	0.286	1
1810062G17Rik	0.000640001	-1.23511	0.022	0.05	1
Tmem263	0.000643827	-0.87878	0.059	0.1	1
Pgd	0.000651116	0.369167	0.358	0.281	1
Tpmt	0.000652164	1.6521	0.028	0.006	1
Polr2k	0.000658712	-0.341228	0.471	0.534	1
Gm17056	0.000663636	1.60346	0.036	0.01	1
Arf4	0.000665017	-0.327733	0.546	0.597	1
Amotl1	0.00066631	0.720032	0.156	0.102	1
L3hypdh	0.000673085	-1.33848	0.012	0.034	1
Emp3	0.000685849	-1.0947	0.013	0.037	1
Ece1	0.00068926	0.36568	0.288	0.215	1
Arl4c	0.000689743	0.538761	0.131	0.079	1
Camk2b	0.000700532	1.6263	0.034	0.009	1
Nudcd2	0.000707874	-0.492481	0.116	0.172	1
Fkbp1a	0.000709765	-0.233548	0.654	0.71	1
Hk2	0.000710661	0.505337	0.14	0.086	1
Scamp1	0.000720473	-0.605204	0.166	0.228	1
Usmg5	0.00073844	-0.18486	0.801	0.838	1
Diaph2	0.000741884	0.971491	0.066	0.03	1
Ccnt2	0.000746927	-0.367766	0.313	0.383	1
Idh2	0.000747875	0.231127	0.542	0.455	1
Gm26870	0.000750057	1.65573	0.064	0.029	1
Pxn	0.000750291	0.478084	0.2	0.138	1
Zc2hc1a	0.000751412	-0.769957	0.093	0.142	1
Rpsa	0.000766538	0.154832	0.946	0.945	1
Tox3	0.000785356	-0.994359	0.039	0.075	1
Trappc6b	0.000807434	-0.332912	0.413	0.478	1
Gm43672	0.0008084	0.669204	0.102	0.057	1
Srsf4	0.000811341	0.475959	0.24	0.172	1
Ttc28	0.00081364	0.747399	0.101	0.056	1
Fam26f	0.000815856	-1.52433	0.002	0.014	1
Aco2	0.000817251	0.344731	0.325	0.251	1
Mlana	0.000818941	2.079	0.019	0.001	1
Msln	0.000821608	-1.59158	0.004	0.02	1
Chd6	0.000829808	0.30047	0.286	0.212	1
Eif4ebp1	0.00083265	-0.628424	0.132	0.185	1
Emd	0.000833545	0.447023	0.269	0.202	1
Npw	0.000835271	0.325175	0.436	0.367	1
Hccs	0.000836018	-0.943551	0.044	0.082	1
Adh1	0.000841296	-1.29152	0.004	0.02	1
4930523C07Rik	0.000843454	0.54779	0.294	0.228	1
Spcs2	0.000848027	-0.266025	0.65	0.702	1
Chd4	0.000861617	0.353911	0.358	0.288	1
Fibp	0.00086921	-0.415783	0.262	0.33	1
Sdcbp	0.000873422	-0.356249	0.449	0.504	1
Stag2	0.000874011	-0.604798	0.189	0.245	1
Pde7a	0.000878775	0.587224	0.239	0.175	1
Sorl1	0.000880634	0.341297	0.253	0.184	1
Mdfi	0.000886671	-0.864422	0.043	0.079	1
Gdi2	0.000888099	-0.294701	0.481	0.539	1
Tnfrsf1a	0.000891657	0.345668	0.32	0.247	1
Bcan	0.000895369	1.13443	0.025	0.004	1
Kcnj15	0.000912866	0.384815	0.282	0.212	1
Cndp2	0.000922657	0.313212	0.369	0.298	1
Krt7	0.000922867	0.394712	0.36	0.29	1
Stk25	0.000923121	-0.479609	0.214	0.275	1
Rtn4rl1	0.000926481	1.46913	0.033	0.009	1
Urah	0.000926592	0.513204	0.25	0.185	1
Pbx3	0.000928669	0.729843	0.138	0.088	1
Prkd1	0.000931974	1.38061	0.033	0.009	1
Rad51b	0.000932977	1.12986	0.038	0.011	1
Serpina10	0.000934988	-1.44836	0.005	0.022	1
Noxa1	0.000936599	-0.744857	0.049	0.088	1
Ddx3x	0.000937562	0.368756	0.471	0.402	1
Adamts1	0.000946384	-0.400597	0.233	0.301	1
Ssr4	0.000955768	-0.193491	0.687	0.765	1
Fam129b	0.00095753	0.306862	0.417	0.349	1
Uqcr10	0.000958938	-0.209552	0.825	0.842	1
Ppp1cb	0.000960526	-0.447117	0.305	0.367	1
Cdo1	0.000960588	-1.04423	0.018	0.043	1
Hexa	0.000961128	-0.417459	0.238	0.304	1
Cox7b	0.000974289	-0.223997	0.849	0.861	1
Hipk1	0.000980689	-0.53091	0.167	0.225	1
Grcc10	0.000993218	-0.321535	0.26	0.333	1
Piwil4	0.00101211	-0.895068	0.034	0.067	1
Atp5h	0.00101613	0.13217	0.954	0.948	1
Icam1	0.00102844	0.382302	0.555	0.505	1
Fbxl5	0.00103076	-0.421698	0.205	0.27	1
Dhrs3	0.00103382	0.347484	0.437	0.369	1
Eid1	0.00104251	-0.607232	0.132	0.185	1
Tm9sf2	0.00104616	-0.426301	0.272	0.334	1
Oxct1	0.00104758	0.495676	0.217	0.154	1
Dnajb1	0.00104947	0.601091	0.256	0.197	1
Cux1	0.00105596	0.36627	0.384	0.306	1
Bicral	0.00106511	1.15347	0.05	0.02	1
Gramd2	0.00106736	0.637769	0.139	0.089	1
Dhrs7b	0.00111147	0.600011	0.102	0.059	1
Chpt1	0.00111373	-0.39201	0.301	0.37	1
Kdelr2	0.00111612	-0.406388	0.365	0.433	1
Arglu1	0.00112324	-0.329761	0.396	0.465	1
Cdh4	0.00112488	1.88755	0.015	0	1
Milr1	0.00112662	1.83672	0.018	0.001	1
Cdk2ap2	0.0011342	-0.314703	0.539	0.582	1
Camk2g	0.00113957	0.504318	0.194	0.135	1
Rsrc2	0.00114876	0.351396	0.422	0.344	1
Snrpg	0.00115122	-0.233092	0.742	0.779	1
Lonp2	0.00115275	0.584247	0.093	0.05	1
Zmiz1	0.00115433	0.515835	0.176	0.119	1
Ndfip2	0.00115697	-0.571572	0.205	0.261	1
Lsmem1	0.00116181	1.51465	0.018	0.001	1
Gm16124	0.00116858	-0.809344	0.051	0.089	1
Cracr2a	0.00117141	-0.613763	0.124	0.178	1
Acvrl1	0.0011741	-1.44656	0.003	0.016	1
Plb1	0.00117534	1.64152	0.027	0.006	1
Cdh11	0.00117653	-1.73234	0.003	0.016	1
Apmap	0.00117658	0.616106	0.143	0.092	1
Stfa3	0.00118109	-1.76108	0.001	0.011	1
Gm15889	0.00118387	-1.59843	0.008	0.027	1
Actr3	0.00118815	-0.38749	0.374	0.438	1
Nol7	0.00119239	0.264446	0.516	0.453	1
Slfn2	0.00119637	-1.67891	0.001	0.011	1
Emcn	0.00120253	-1.1333	0.001	0.011	1
Slc39a1	0.00120916	-0.647235	0.147	0.202	1
Bgn	0.00120965	-0.915765	0.033	0.065	1
Magi3	0.00121564	0.706789	0.122	0.076	1
1110008F13Rik	0.00122156	-0.372858	0.417	0.485	1
Frmd6	0.00122261	0.790315	0.117	0.072	1
Pmvk	0.00123094	0.58395	0.216	0.158	1
Gm8186	0.0012331	-0.875595	0.073	0.115	1
Nop10	0.00124127	-0.220798	0.671	0.714	1
Fam53b	0.00125155	0.330385	0.25	0.182	1
Hist1h4c	0.00125391	-1.31688	0.008	0.027	1
Sdhaf4	0.00125414	-0.425068	0.215	0.277	1
Ccnl1	0.00125625	0.367236	0.35	0.273	1
Gm10260	0.00126112	-1.27736	0.008	0.027	1
Rpl10	0.0012613	-0.0880596	0.998	0.991	1
Zc3h7b	0.00126465	0.592519	0.139	0.089	1
Foxf1	0.00126841	-1.27947	0.009	0.029	1
Ttc13	0.00129327	0.673031	0.107	0.063	1
Sirt1	0.00129774	0.747443	0.09	0.049	1
Phactr1	0.00130323	0.898274	0.052	0.022	1
Psmd8	0.00130676	-0.298011	0.497	0.538	1
Krt18	0.00131132	0.277161	0.548	0.495	1
Zhx3	0.00131136	0.996376	0.052	0.022	1
Nsun4	0.00133185	0.6911	0.133	0.086	1
Gm17586	0.00133535	-1.01179	0.008	0.027	1
Dctn1	0.00136708	0.53664	0.142	0.092	1
Sptan1	0.00137031	0.47802	0.178	0.121	1
Pnrc1	0.00137326	0.325461	0.677	0.626	1
Chic2	0.00137435	-0.376455	0.254	0.316	1
Tbc1d30	0.0013805	0.955941	0.101	0.059	1
Bcas2	0.00138806	-0.325123	0.359	0.419	1
Tmigd3	0.00139741	-0.919492	0.02	0.046	1
Dhcr7	0.00140136	0.846813	0.07	0.034	1
Lacc1	0.00140537	-0.912501	0.026	0.055	1
Nanos1	0.00141311	1.85974	0.036	0.011	1
2510017J16Rik	0.00142605	1.51095	0.021	0.003	1
Adam19	0.0014733	0.395781	0.229	0.166	1
Chpf	0.00150299	0.689466	0.106	0.063	1
Ptpn1	0.00151202	0.548132	0.22	0.162	1
Slc25a39	0.00151203	0.415466	0.266	0.199	1
Snrpf	0.00151686	-0.192256	0.744	0.758	1
Pof1b	0.00154028	-0.92485	0.048	0.083	1
Tnfrsf23	0.00154207	1.58997	0.023	0.004	1
Pex13	0.00154869	-0.460945	0.117	0.169	1
Slc6a14	0.00155434	0.64238	0.122	0.076	1
Smim14	0.00155874	-0.279204	0.571	0.63	1
Rbmxl1	0.00157818	0.743218	0.131	0.083	1
Klk14	0.00158205	-0.560784	0.051	0.089	1
Zfp282	0.00158477	1.0041	0.067	0.033	1
Cd24a	0.00159187	-0.863955	0.049	0.085	1
Atpif1	0.00159245	0.145439	0.892	0.838	1
Susd2	0.00159376	1.46012	0.018	0.001	1
Leo1	0.00161846	0.889031	0.073	0.037	1
Rsbn1l	0.00162965	0.403211	0.257	0.195	1
Cdc42	0.00163769	-0.2229	0.604	0.667	1
Rcc1	0.00164481	1.35581	0.028	0.007	1
Suco	0.00164561	-0.605138	0.054	0.092	1
Aifm1	0.00164818	0.787263	0.079	0.042	1
Sun2	0.00165697	0.923898	0.047	0.019	1
Gm16174	0.00167264	-0.946029	0.041	0.075	1
Myl12b	0.00167452	0.290318	0.694	0.656	1
Snrpb2	0.00169822	0.383837	0.364	0.296	1
Eprs	0.00171013	0.51827	0.178	0.125	1
Ik	0.00171437	0.382174	0.231	0.169	1
Lmo4	0.0017147	0.327735	0.55	0.496	1
Dap	0.00172064	-0.334727	0.461	0.518	1
Galk1	0.00172408	0.354542	0.354	0.284	1
Dram2	0.0017263	-0.268014	0.403	0.472	1
Rps21	0.00172909	0.135381	0.971	0.954	1
D930048N14Rik	0.00175088	-1.48563	0.004	0.019	1
Igbp1	0.0017518	0.428755	0.296	0.232	1
Kcnj13	0.00175246	0.652436	0.241	0.182	1
Gfer	0.00176	-0.575647	0.175	0.227	1
Nampt	0.00176461	-0.579878	0.075	0.118	1
Gclc	0.00176878	-0.278942	0.421	0.478	1
Rasd1	0.00178343	0.825508	0.044	0.017	1
Lima1	0.00178953	0.669121	0.179	0.128	1
Mgp	0.00180332	-0.667102	0.074	0.116	1
Exd2	0.00181068	1.03228	0.038	0.013	1
Zfhx3	0.00181719	0.408793	0.319	0.255	1
Atp5k	0.00182805	-0.199596	0.744	0.769	1
Calm2	0.00185006	-0.170195	0.848	0.858	1
Rock2	0.0018512	-0.424343	0.196	0.257	1
Dusp18	0.00185425	0.772551	0.096	0.056	1
Irf1	0.00185501	0.779301	0.14	0.093	1
Ooep	0.0018678	0.640033	0.127	0.08	1
S100a11	0.0018686	-0.156022	0.959	0.974	1
AW549877	0.00187739	-0.682176	0.084	0.128	1
Fundc1	0.00190228	-0.498225	0.176	0.235	1
Gpx3	0.00192378	-1.72905	0.002	0.013	1
Phyh	0.00194323	0.510804	0.16	0.108	1
Tinag	0.00194454	0.305591	0.386	0.319	1
Ssh2	0.00195223	0.627332	0.194	0.139	1
Gm14418	0.00195853	-1.30107	0.002	0.013	1
Gimap4	0.00196291	-1.35908	0.002	0.013	1
Nol3	0.00197471	1.25783	0.033	0.01	1
Tpd52	0.00197778	-0.377326	0.342	0.403	1
Mrps6	0.00197816	0.729364	0.111	0.067	1
Atp8a1	0.00202541	-0.251505	0.659	0.719	1
Cdc42se1	0.00203169	-0.414649	0.24	0.303	1
Nfe2l1	0.00204409	0.397699	0.226	0.165	1
Pigx	0.00204683	-0.693404	0.121	0.168	1
Pfdn6	0.00204793	0.278197	0.436	0.367	1
B2m	0.00205238	-0.110711	0.762	0.706	1
Txnl1	0.00205442	-0.318698	0.276	0.337	1
Mbl1	0.00205451	0.968449	0.035	0.011	1
Pdia4	0.00206081	-0.445869	0.227	0.288	1
A530020G20Rik	0.00206296	-0.605642	0.051	0.088	1
Dapk1	0.0020675	0.318564	0.437	0.367	1
Ccdc141	0.00207301	0.310145	0.287	0.224	1
Arc	0.00207753	1.90107	0.023	0.004	1
Rap1gapos	0.00208153	-0.766557	0.05	0.086	1
Mob4	0.00208193	-0.433026	0.24	0.298	1
Nos1ap	0.00212407	0.897416	0.074	0.039	1
Slc31a1	0.00212589	-0.384138	0.303	0.363	1
Klf16	0.00212911	-0.94603	0.021	0.046	1
Xdh	0.00212928	-0.683632	0.051	0.088	1
Map3k7	0.00213498	0.771949	0.081	0.044	1
Dek	0.00213776	0.256317	0.475	0.406	1
Blvrb	0.00214581	0.312365	0.431	0.36	1
Os9	0.00218756	0.337723	0.274	0.208	1
Rgs10	0.00218773	0.539013	0.291	0.225	1
Gm30928	0.00220429	1.30088	0.025	0.006	1
Zfp560	0.00220984	-0.543781	0.125	0.175	1
Spr	0.00221582	0.298263	0.374	0.31	1
Atp5c1	0.00221697	0.210836	0.63	0.584	1
P4ha1	0.00226346	0.512379	0.321	0.255	1
Tap2	0.00226843	0.850523	0.058	0.027	1
Tubb4b	0.00227213	0.272404	0.546	0.499	1
Rbm15	0.00227732	-0.877042	0.026	0.053	1
Rpl36a-ps1	0.00228648	-0.482499	0.163	0.218	1
Gm42670	0.00228958	1.046	0.025	0.006	1
Ppm1h	0.00230137	-0.494943	0.065	0.105	1
Kansl3	0.00230657	0.744106	0.106	0.065	1
Plekhd1	0.0023072	0.765404	0.086	0.049	1
Cenpx	0.00232095	-0.262405	0.365	0.438	1
Sod1	0.00233787	0.167994	0.665	0.634	1
Txlng	0.00234396	0.576931	0.208	0.154	1
Tspan11	0.00236922	-0.463921	0.319	0.37	1
Tcea3	0.00238422	-0.359759	0.381	0.442	1
Zmat2	0.00239239	0.331366	0.317	0.25	1
Per3	0.00240428	0.280597	0.401	0.33	1
Tprgl	0.00241924	-0.358201	0.253	0.316	1
Lmna	0.00242075	0.532341	0.163	0.112	1
Sptssa	0.00242182	-0.442016	0.264	0.321	1
Dusp5	0.00242674	1.12116	0.037	0.013	1
1110019D14Rik	0.00242776	-1.0206	0.011	0.03	1
Lcorl	0.00243484	0.783567	0.077	0.042	1
Hnrnpdl	0.00244091	0.239067	0.425	0.353	1
Slc26a2	0.0024627	0.735377	0.121	0.077	1
Mark4	0.00246546	0.867144	0.071	0.037	1
Igf2bp1	0.0024745	-1.03873	0.008	0.026	1
Anp32a	0.00249386	0.224676	0.652	0.605	1
Dync1i2	0.00251282	0.366664	0.361	0.296	1
Tmem165	0.00251597	-0.37759	0.298	0.353	1
Rnf115	0.0025243	-0.473871	0.168	0.222	1
Tmsb4x	0.0025372	0.0866191	1	1	1
Atp2a2	0.00254234	-0.265189	0.395	0.468	1
Zfp644	0.00256467	0.401352	0.288	0.227	1
Gnaz	0.00256485	1.4889	0.019	0.003	1
Cd99l2	0.00257599	0.676773	0.106	0.065	1
Epha4	0.00258505	0.740983	0.153	0.106	1
Ebag9	0.00260115	-0.502224	0.112	0.159	1
Mipol1	0.00260496	1.03437	0.045	0.019	1
Nme2	0.00261371	-0.593138	0.15	0.199	1
Mgll	0.0026231	1.0054	0.034	0.011	1
Fhl1	0.00263637	-0.799049	0.04	0.072	1
Slc16a10	0.00264821	1.22203	0.019	0.003	1
Arl1	0.00266206	-0.263128	0.495	0.552	1
Slc33a1	0.0027039	-0.731797	0.06	0.096	1
Ppp3r1	0.00273636	-0.586113	0.132	0.179	1
Nup62	0.00273713	0.591903	0.07	0.036	1
Crnkl1	0.00274207	0.926409	0.063	0.032	1
Spsb2	0.00274323	0.430719	0.171	0.118	1
Naglu	0.0027548	0.930662	0.061	0.03	1
Dst	0.00275582	0.678877	0.163	0.116	1
Mllt3	0.00275681	0.652197	0.146	0.099	1
Pkdcc	0.00276494	1.08937	0.032	0.01	1
Ctla2a	0.00277104	-0.485522	0.034	0.063	1
Rap1b	0.0027749	-0.316023	0.459	0.514	1
Xrn1	0.00277936	0.702806	0.113	0.072	1
Fkbp2	0.00281998	-0.219255	0.669	0.722	1
Cebpzos	0.00286504	-0.428172	0.168	0.221	1
H2-Q4	0.00286902	0.431437	0.155	0.106	1
Actn1	0.00287645	0.694516	0.2	0.151	1
Dpep2	0.00287673	0.425858	0.07	0.036	1
Mxra7	0.00288189	1.32593	0.036	0.013	1
1110059G10Rik	0.00288913	-0.459463	0.18	0.237	1
Gstp1	0.00288956	-0.816823	0.069	0.106	1
Smarca1	0.00290733	-1.12343	0.017	0.039	1
Alkbh5	0.00291698	-0.611576	0.184	0.237	1
Arrdc2	0.00293172	0.908362	0.029	0.009	1
Ick	0.00293192	-0.643924	0.104	0.148	1
Rnf181	0.00293548	-0.341506	0.404	0.448	1
Thbs3	0.00294473	0.453301	0.221	0.165	1
Clec4n	0.00294794	-1.03008	0.001	0.01	1
Faf2	0.00294983	0.341442	0.183	0.129	1
Ibtk	0.00295618	-0.853723	0.057	0.093	1
Trib2	0.0029629	-1.25573	0.001	0.01	1
Slco3a1	0.0029629	0.713628	0.082	0.046	1
Aasdhppt	0.00296427	-0.535493	0.092	0.136	1
Gsta3	0.0029655	1.22568	0.049	0.022	1
Dpf1	0.00296776	1.48609	0.013	0	1
Eif4h	0.00296996	0.251668	0.69	0.64	1
Itga8	0.00297792	-1.21296	0.001	0.01	1
Arrdc4	0.00298135	-0.80816	0.033	0.062	1
C1d	0.00298624	-0.435836	0.228	0.284	1
Mthfd1	0.00298858	0.357315	0.324	0.258	1
Rab5c	0.00298928	0.344481	0.311	0.25	1
Usp20	0.00299467	0.836818	0.076	0.042	1
Coq10b	0.003008	0.641733	0.136	0.09	1
Psmc1	0.00301001	0.481545	0.202	0.149	1
Zfand5	0.00301123	0.369892	0.334	0.273	1
AU021092	0.00302488	0.245756	0.438	0.362	1
Tmem94	0.00303279	0.690003	0.117	0.075	1
Elavl1	0.00304164	-0.384805	0.22	0.275	1
Tceal8	0.00305826	-0.22359	0.63	0.677	1
Dbp	0.00306702	0.425432	0.283	0.221	1
Selenon	0.00307495	0.722847	0.133	0.089	1
Psma7	0.00308249	0.253621	0.651	0.605	1
Vcp	0.00308753	0.297127	0.461	0.396	1
Eva1a	0.00310494	0.684634	0.127	0.083	1
Psmd1	0.00312593	0.457834	0.184	0.131	1
Bscl2	0.00313294	0.36826	0.273	0.214	1
Tmem37	0.00313759	0.380069	0.288	0.232	1
Paqr6	0.00314929	0.825365	0.043	0.017	1
Lor	0.00316141	0.945227	0.053	0.024	1
Tspan4	0.00317722	-0.662079	0.109	0.154	1
Atp5l	0.0031782	-0.093384	0.952	0.957	1
Ppp2r1a	0.00319885	0.386535	0.314	0.257	1
Toe1	0.00321291	0.923575	0.054	0.026	1
Sdhd	0.00321474	-0.394953	0.288	0.346	1
Cflar	0.00321767	-0.420562	0.145	0.195	1
Mef2d	0.00322516	0.519214	0.133	0.088	1
Adgrg6	0.00323048	-1.40374	0.003	0.016	1
Arhgap45	0.00326047	0.42779	0.138	0.092	1
Fam46a	0.00327221	0.526686	0.252	0.197	1
Prr14	0.00327237	0.657303	0.098	0.059	1
Tmem164	0.00328396	-0.370877	0.309	0.369	1
Ak1	0.00334652	-0.43856	0.175	0.228	1
C2cd4b	0.00335781	0.294257	0.293	0.227	1
Ralbp1	0.00337384	0.216587	0.575	0.502	1
Tuba1c	0.00339783	0.426395	0.279	0.218	1
Rab1a	0.0034013	-0.271189	0.406	0.462	1
Acsl4	0.00341956	-0.334752	0.47	0.527	1
Vmp1	0.0034211	-0.471856	0.317	0.374	1
Cenpu	0.00342435	0.500654	0.17	0.119	1
Anxa11	0.00343107	0.49419	0.175	0.126	1
Pknox1	0.00344193	0.731248	0.049	0.022	1
Id4	0.00348368	1.31867	0.042	0.017	1
Sf3b4	0.00349067	0.517707	0.154	0.108	1
Rps12-ps3	0.00349282	-0.579117	0.109	0.154	1
Rad9b	0.00349786	-0.909663	0.015	0.036	1
Mvp	0.00355335	0.596101	0.111	0.07	1
Cenpb	0.00355872	0.365022	0.298	0.24	1
Akr1b10	0.00358156	0.906587	0.08	0.046	1
Scnn1a	0.00358732	0.662763	0.088	0.052	1
Rec8	0.00359476	1.03167	0.064	0.033	1
Srsf6	0.00359828	-0.275304	0.433	0.486	1
Cks1b	0.00365055	-0.612259	0.097	0.141	1
AL590144.2	0.00367597	-0.439174	0.117	0.164	1
Ddx50	0.00368506	0.357335	0.345	0.283	1
Tceal9	0.00369465	-0.0916046	0.987	0.993	1
Ehd2	0.00370181	0.564874	0.092	0.055	1
Man2b1	0.00370841	0.608108	0.129	0.086	1
Abhd2	0.00371214	-0.647199	0.298	0.347	1
Rsbn1	0.00372655	0.409665	0.151	0.102	1
Rbm8a	0.00377549	0.248177	0.559	0.498	1
Cavin1	0.00377621	0.338647	0.195	0.142	1
Lpar4	0.00378287	0.922465	0.042	0.017	1
Dpm3	0.00378963	-0.276491	0.411	0.465	1
Rpl27-ps3	0.00379714	-0.494397	0.124	0.171	1
Tmem205	0.00381089	0.243312	0.501	0.439	1
Patj	0.00381367	0.730926	0.117	0.076	1
B930036N10Rik	0.00382034	2.01768	0.026	0.007	1
Traf3ip2	0.00382594	1.21203	0.049	0.023	1
2024-03-09	0.00382595	-0.97088	0.02	0.043	1
Ppp1cc	0.0038372	-0.287186	0.356	0.426	1
Spg21	0.00386251	-0.374473	0.35	0.403	1
Snapc1	0.0038667	-0.933799	0.02	0.043	1
Nbeal1	0.00386739	-0.388106	0.25	0.307	1
Tspan1	0.00387945	-0.718315	0.18	0.227	1
Dda1	0.0038818	-0.588408	0.118	0.164	1
Mrpl11	0.00389764	-0.440148	0.119	0.166	1
Nr2f6	0.00390034	-0.4063	0.222	0.277	1
Fam212b	0.00390216	1.28358	0.021	0.004	1
Hnrnpa0	0.0039056	0.306075	0.356	0.298	1
Gm14295	0.00391905	-0.969655	0.013	0.033	1
Fxyd1	0.00393403	1.282	0.026	0.007	1
Derl2	0.00393573	-0.499314	0.241	0.293	1
Ctsb	0.00394329	-0.222174	0.684	0.713	1
H2-DMb2	0.00396473	1.2063	0.021	0.004	1
Laptm5	0.00397111	-0.761834	0.004	0.017	1
Dnajb4	0.00400016	0.386297	0.208	0.152	1
Fzd8	0.00401795	0.81834	0.073	0.04	1
Tfdp1	0.00403024	-0.589208	0.05	0.083	1
Nup210	0.00403479	1.29754	0.023	0.006	1
Ankrd12	0.00404188	0.418787	0.258	0.202	1
Lsp1	0.00406081	-1.07951	0.012	0.03	1
Anxa5	0.00408303	-0.339408	0.365	0.425	1
BC016548	0.00411078	1.52292	0.012	0	1
Egfl8	0.00411078	1.53157	0.012	0	1
Snrnp70	0.00411379	0.204235	0.567	0.514	1
Trim2	0.00412252	-0.37711	0.189	0.244	1
Nop56	0.00417256	0.552476	0.142	0.096	1
Urb2	0.00417529	-1.31134	0.005	0.019	1
Tank	0.00420342	-0.536919	0.075	0.113	1
Pex12	0.00421056	-1.01355	0.023	0.047	1
Rpl9-ps6	0.00421633	-0.69549	0.047	0.079	1
Usp8	0.00422068	-0.309389	0.355	0.416	1
Epha2	0.00423479	0.686835	0.107	0.067	1
Dclre1b	0.00423497	-1.3148	0.01	0.027	1
Cpn1	0.00423816	-0.336106	0.175	0.23	1
Cxadr	0.00423909	-0.38824	0.277	0.331	1
1500011K16Rik	0.00423987	-0.270948	0.463	0.512	1
Dok4	0.00424636	0.918652	0.07	0.039	1
Hdc	0.00425489	0.413641	0.288	0.228	1
1810044D09Rik	0.00426431	-0.764943	0.067	0.103	1
Coq7	0.00427376	0.390695	0.288	0.23	1
Aspn	0.00430214	1.13027	0.033	0.011	1
Dynlt1f	0.00431601	-0.492916	0.139	0.188	1
Rdh10	0.0043476	-0.532165	0.075	0.113	1
Hsd17b4	0.00435069	0.49387	0.209	0.159	1
Jkamp	0.00435652	0.497414	0.187	0.136	1
Psmg1	0.00436331	-0.6638	0.075	0.113	1
Shisa4	0.00439172	0.645642	0.064	0.033	1
Gaa	0.00441679	0.443056	0.227	0.172	1
Cast	0.0044181	-0.501667	0.149	0.197	1
Ube2v2	0.00442444	-0.359364	0.266	0.323	1
Ndufa10	0.00442932	0.236097	0.474	0.409	1
Ube2j1	0.00444281	0.77466	0.119	0.079	1
Gstm1	0.00448357	0.435993	0.168	0.119	1
Kansl1	0.00449331	0.486972	0.132	0.088	1
Gpr155	0.0045114	0.758394	0.069	0.037	1
Phf11d	0.00453116	0.845773	0.055	0.027	1
Pecam1	0.00453589	-0.858064	0.01	0.027	1
Zfp697	0.00453599	-1.22748	0.008	0.024	1
Mmab	0.00454776	0.73398	0.044	0.019	1
Nostrin	0.00456552	-1.44145	0.002	0.011	1
Cd53	0.00457547	-1.30062	0.002	0.011	1
Mfsd1	0.004581	0.557215	0.122	0.079	1
Wwc2	0.00459162	0.353734	0.26	0.204	1
Hist1h3e	0.00460544	-1.16842	0.002	0.011	1
Sco2	0.00461451	-0.78436	0.033	0.06	1
Olfm4	0.00461546	-1.2216	0.002	0.011	1
Ripply3	0.00461546	-1.04597	0.002	0.011	1
Anxa1	0.00461631	-0.558742	0.253	0.306	1
Fabp4	0.00462551	-1.03535	0.002	0.011	1
1700030K09Rik	0.00465114	1.199	0.03	0.01	1
Larp7	0.00469351	0.546978	0.103	0.065	1
Ap3s1	0.00470623	-0.498557	0.183	0.232	1
Setd1b	0.00470766	0.517965	0.145	0.099	1
Gprc5a	0.00471841	0.355263	0.425	0.372	1
Tnks2	0.00472758	-0.389539	0.215	0.268	1
Hipk2	0.00473744	0.537513	0.123	0.082	1
Hebp1	0.00474692	0.302597	0.221	0.164	1
Gm9493	0.00477897	-0.726814	0.043	0.073	1
Rala	0.0048038	0.209436	0.482	0.412	1
Dot1l	0.00484237	0.694204	0.116	0.076	1
Pdcd10	0.00484736	-0.335566	0.255	0.311	1
Agmo	0.00485516	1.18835	0.028	0.009	1
Bclaf1	0.00485873	0.407132	0.347	0.293	1
Ptgs2	0.00486573	1.19627	0.047	0.022	1
Tmem63b	0.0048773	0.361036	0.282	0.225	1
Eif3c	0.00487772	0.30501	0.397	0.344	1
Reep6	0.00488112	-0.748452	0.054	0.088	1
Podn	0.00488122	1.24321	0.018	0.003	1
Rps14	0.00489008	0.0935421	1	0.997	1
Iqcc	0.00489172	-0.717962	0.045	0.076	1
Timm22	0.00489384	0.243809	0.191	0.136	1
2900089D17Rik	0.00492033	-0.651786	0.097	0.138	1
Srek1ip1	0.00492843	0.327788	0.267	0.208	1
Cldn5	0.00493841	-1.0464	0.027	0.052	1
Snx17	0.00495368	0.405416	0.22	0.166	1
Rabl2	0.00498926	0.843883	0.041	0.017	1
Nars	0.00500372	0.598556	0.166	0.119	1
Pon2	0.00501245	0.248456	0.469	0.41	1
Lrrc8d	0.00501562	0.63545	0.091	0.056	1
St6galnac2	0.00503509	0.321663	0.422	0.364	1
Inpp5k	0.00504487	0.549633	0.096	0.059	1
Rasgef1b	0.00506609	0.51317	0.067	0.036	1
Notch2	0.00507011	-0.875113	0.085	0.122	1
Hnrnpm	0.00508915	0.261158	0.324	0.26	1
Zfhx2	0.00513006	1.14935	0.028	0.009	1
Nipa1	0.00513278	1.31938	0.025	0.007	1
Mxd4	0.00513558	0.283543	0.433	0.37	1
Endod1	0.00513742	0.933749	0.047	0.022	1
Uckl1	0.00516768	-0.633807	0.061	0.096	1
Prdm15	0.00517202	0.842459	0.034	0.013	1
Zfr	0.00519527	-0.627061	0.189	0.24	1
Wdr41	0.00525894	0.600181	0.057	0.029	1
Slc52a3	0.00529594	0.575648	0.11	0.07	1
Ascl2	0.00530057	-0.778472	0.017	0.037	1
2410080I02Rik	0.00533213	1.18524	0.023	0.006	1
Kcne2	0.00535678	0.383977	0.282	0.222	1
Dpysl2	0.0053755	-0.377805	0.158	0.208	1
Emc10	0.00540151	0.343107	0.345	0.29	1
Fmnl2	0.00540442	0.792356	0.023	0.006	1
Mtmr4	0.00540581	-0.830899	0.041	0.07	1
Tmem123	0.00541972	-0.321915	0.273	0.326	1
Gm10138	0.00542006	1.07699	0.056	0.029	1
Prrc2c	0.00543095	0.312704	0.373	0.307	1
Apopt1	0.0054332	-0.618207	0.101	0.142	1
Mdk	0.00545949	-0.852992	0.034	0.062	1
Lsm12	0.00546794	0.423617	0.18	0.129	1
Trim56	0.00551283	0.466177	0.12	0.079	1
Topors	0.00555286	0.41254	0.162	0.115	1
Mical2	0.0055732	0.60797	0.185	0.139	1
Pitpna	0.00559772	-0.506534	0.161	0.208	1
Gm26671	0.00559814	1.55658	0.014	0.001	1
Col6a1	0.0056005	-0.244612	0.426	0.491	1
Tigd2	0.00562577	0.302191	0.305	0.245	1
Creld1	0.00563306	-0.541416	0.093	0.133	1
Ube2h	0.00563444	0.336482	0.199	0.145	1
Myo6	0.0056562	0.592731	0.107	0.069	1
5033430I15Rik	0.00566552	1.08908	0.044	0.02	1
Mfsd2a	0.00569711	1.41684	0.014	0.001	1
Azin2	0.00570143	0.309812	0.313	0.248	1
Slc13a3	0.00570282	1.2847	0.011	0	1
Gng13	0.00570282	1.75687	0.011	0	1
Glra1	0.00574262	1.03877	0.014	0.001	1
Cd9	0.00583507	0.171274	0.843	0.802	1
Cir1	0.00583811	0.264948	0.41	0.349	1
Tdg	0.00584525	0.601635	0.119	0.079	1
Psip1	0.00590784	-0.662516	0.085	0.122	1
Frmd4a	0.00595098	0.805374	0.06	0.032	1
Tcim	0.00600316	-1.26929	0.003	0.013	1
A2ml1	0.00601118	-0.840898	0.015	0.034	1
Arid5a	0.00601431	0.953675	0.029	0.01	1
Gm527	0.00601479	-1.24372	0.003	0.013	1
Aldh3a2	0.00602726	0.452955	0.177	0.128	1
Eefsec	0.00606483	0.889725	0.056	0.029	1
Gan	0.00606806	0.583869	0.066	0.036	1
Pam	0.00608692	-0.760298	0.021	0.043	1
Gm5148	0.00609771	-0.807416	0.033	0.059	1
Magoh	0.00612536	0.284825	0.402	0.34	1
2024-09-08	0.00613201	1.04402	0.065	0.036	1
Cenpn	0.00613226	-0.927633	0.003	0.013	1
Msra	0.00613916	0.511359	0.192	0.142	1
Iglc1	0.00614412	-1.05827	0.003	0.013	1
Trim27	0.00616833	0.393663	0.2	0.148	1
Tars	0.0062066	0.616048	0.077	0.044	1
Desi2	0.00621637	-0.49023	0.132	0.178	1
Rpl18a	0.00621827	-0.0910314	0.998	0.996	1
Gm10638	0.00626004	-0.896079	0.033	0.059	1
Uba1	0.006312	0.406663	0.227	0.175	1
Atp5j2	0.00636961	-0.104695	0.95	0.943	1
Tmem230	0.00640113	-0.451556	0.194	0.241	1
mt-Atp8	0.00641079	0.516385	0.161	0.116	1
Zc3h14	0.00642198	-0.361812	0.153	0.201	1
Mtus2	0.00642272	0.692233	0.085	0.052	1
Slc25a25	0.00643458	0.577412	0.082	0.049	1
Chmp6	0.00644544	-0.419695	0.14	0.185	1
Grn	0.00645174	0.293828	0.374	0.323	1
1810064F22Rik	0.0064548	-1.03805	0.013	0.032	1
Plec	0.00646112	0.512272	0.131	0.09	1
Kdm5a	0.00652609	0.439722	0.174	0.128	1
Ascc3	0.00653841	-0.590516	0.075	0.112	1
Tm4sf1	0.0065449	-1.62746	0.012	0.029	1
Rsrc1	0.00655576	0.533821	0.109	0.07	1
Csnk2a2	0.00656801	0.60067	0.108	0.07	1
Kctd13	0.00661962	0.709707	0.042	0.019	1
Platr22	0.00663251	1.08136	0.027	0.009	1
Bmp4	0.00666214	0.504982	0.166	0.119	1
Azi2	0.00667599	-0.436574	0.136	0.182	1
Rnf216	0.00668838	0.381932	0.097	0.06	1
Bub1b	0.00669765	1.22156	0.017	0.003	1
Trmt2b	0.00670703	0.82952	0.052	0.026	1
Mrps28	0.00680651	-0.324341	0.298	0.354	1
Uap1	0.00685579	-0.409409	0.167	0.215	1
Dync1h1	0.00686469	0.34485	0.195	0.146	1
Blcap	0.00686733	-0.51217	0.174	0.218	1
Kdsr	0.00686786	-0.455536	0.165	0.212	1
Gsk3a	0.00687215	0.677912	0.117	0.079	1
Ugp2	0.00688746	-0.42058	0.228	0.278	1
Mlxipl	0.00702102	1.2164	0.019	0.004	1
Clec14a	0.00704229	-1.53308	0.003	0.014	1
Ncoa7	0.00705056	-0.492707	0.158	0.204	1
Adhfe1	0.00705473	-1.13483	0.003	0.014	1
Lemd1	0.00709217	-1.29764	0.003	0.014	1
Tm9sf1	0.00709391	0.803056	0.024	0.007	1
Spint2	0.0071126	0.0959933	0.975	0.963	1
Rnaseh2c	0.00712122	-0.320628	0.252	0.308	1
Cbfb	0.00715432	-0.472835	0.075	0.112	1
Tmem110	0.00719403	0.262978	0.396	0.331	1
Slc12a4	0.00719995	0.570279	0.075	0.043	1
Srm	0.00721993	-0.645984	0.072	0.108	1
Rph3al	0.00723057	0.468938	0.117	0.077	1
Lrmda	0.00724047	-0.494482	0.062	0.096	1
Hist1h1d	0.00724373	-1.45072	0.003	0.014	1
Adgrg1	0.00724914	0.231171	0.402	0.333	1
Rab28	0.00725599	-0.487917	0.109	0.151	1
Mif	0.00728609	0.208768	0.678	0.633	1
Eef1a1	0.00728851	0.10844	1	0.999	1
Higd1b	0.00729489	-0.827732	0.003	0.014	1
Coq5	0.00733953	0.439387	0.073	0.042	1
Bspry	0.00734753	0.347394	0.241	0.189	1
Nfat5	0.00734811	-0.357874	0.187	0.241	1
Inpp5b	0.00738996	0.341636	0.158	0.112	1
Yif1a	0.00740546	-0.406791	0.183	0.232	1
Ugdh	0.00743443	0.907452	0.049	0.024	1
Atp5o.1	0.00743953	0.144256	0.821	0.793	1
Actr8	0.00745303	0.786113	0.088	0.055	1
Pfdn2	0.00745613	-0.234766	0.578	0.626	1
Exoc5	0.00746506	-0.458063	0.101	0.141	1
Myo1e	0.00749287	0.418684	0.232	0.182	1
Rusc1	0.00749944	-0.692278	0.048	0.077	1
H2-Ke6	0.00750673	-0.330688	0.36	0.406	1
Ndufb4	0.00750882	0.162889	0.748	0.694	1
Rassf7	0.00754065	-0.499668	0.197	0.242	1
D10Wsu102e	0.00754324	-0.935626	0.023	0.044	1
Ehmt2	0.00760142	-0.45412	0.13	0.172	1
Nacc2	0.00761387	0.364412	0.085	0.052	1
Srp19	0.00771708	-0.297031	0.341	0.397	1
Eif3i	0.00771881	-0.213407	0.526	0.568	1
Spats2	0.00772904	-0.700257	0.035	0.062	1
Lrrc8a	0.00773729	-0.567731	0.055	0.088	1
Mzt2	0.00776665	0.53045	0.163	0.118	1
Grik5	0.00778917	-0.850485	0.031	0.056	1
Cebpg	0.00782067	0.33478	0.259	0.202	1
Fcer2a	0.00782618	-1.48432	0.004	0.016	1
Ralgps2	0.00782679	-1.32265	0.01	0.026	1
Maml3	0.00785429	0.431838	0.142	0.099	1
Stard7	0.00786715	0.614111	0.102	0.066	1
Klhdc9	0.00786798	1.27245	0.013	0.001	1
Clmn	0.00788987	0.565267	0.136	0.096	1
Cxcl5	0.00790326	-1.89652	0.004	0.016	1
Fpgt	0.00791827	-0.991838	0.011	0.027	1
Lgals3bp	0.00792437	0.815601	0.028	0.01	1
Pou3f1	0.00792572	1.43164	0.01	0	1
Gm38811	0.00792572	1.44597	0.01	0	1
Pnp2	0.00792572	1.24133	0.01	0	1
Kcnn2	0.00792572	1.53527	0.01	0	1
Angel2	0.00794416	0.451986	0.207	0.158	1
mt-Nd4l	0.00794781	-0.336091	0.268	0.321	1
C920021L13Rik	0.00795003	-1.24213	0.036	0.062	1
Ahnak	0.00795352	0.248423	0.238	0.185	1
Zfp503	0.00795453	0.32928	0.21	0.159	1
Pm20d1	0.0079734	1.36869	0.033	0.013	1
Sco1	0.0079858	-1.30603	0.017	0.036	1
Sipa1l1	0.0079914	0.821625	0.059	0.032	1
N6amt1	0.00800681	0.493137	0.085	0.052	1
Gm26890	0.00803485	1.09041	0.028	0.01	1
Syce2	0.00803588	-0.542156	0.039	0.066	1
Met	0.00815396	-0.334552	0.24	0.293	1
Gm15895	0.00816847	-1.54247	0.005	0.017	1
Tmem33	0.00817005	-0.311367	0.227	0.28	1
Col18a1	0.0082214	-0.589148	0.059	0.09	1
Dcun1d2	0.00824487	0.811122	0.057	0.03	1
Dpm2	0.00830904	-0.297645	0.226	0.283	1
Synm	0.00834194	0.809327	0.059	0.032	1
Gm47101	0.00834567	-1.30116	0.005	0.017	1
Tmbim6	0.00834817	0.101378	0.92	0.898	1
Zfp462	0.00835771	0.471581	0.1	0.063	1
AI463170	0.00840277	-1.14918	0.008	0.023	1
Agap3	0.0084133	0.171277	0.226	0.172	1
Rps27a	0.0084264	-0.0618145	0.998	0.993	1
Txlna	0.00844061	0.497076	0.12	0.08	1
Acin1	0.00845985	0.300725	0.354	0.296	1
Yif1b	0.00846811	0.289759	0.199	0.148	1
Tet2	0.00848046	-0.375349	0.101	0.143	1
Tmcc3	0.00848718	0.499366	0.055	0.029	1
Flcn	0.00849498	-0.471608	0.134	0.178	1
Derl3	0.00851329	-1.19259	0.005	0.017	1
Zfp507	0.00852617	0.790804	0.062	0.034	1
Cxcl1	0.00854852	0.68457	0.053	0.027	1
Pink1	0.00855156	0.407453	0.265	0.214	1
Man2a1	0.00861349	-0.68961	0.091	0.128	1
4732496C06Rik	0.00864006	-0.485527	0.028	0.052	1
Shroom2	0.00865372	0.596617	0.045	0.022	1
Zfp687	0.00867782	0.653692	0.111	0.075	1
Kank2	0.00870974	0.422697	0.215	0.164	1
Slc25a36	0.00874698	-0.433658	0.165	0.209	1
BC028528	0.00874732	-1.35149	0.006	0.019	1
Ss18l1	0.0087761	-1.03077	0.008	0.022	1
Mark2	0.00880561	0.154086	0.22	0.166	1
Uevld	0.00882185	-1.16535	0.007	0.02	1
Spry1	0.00883191	0.243968	0.446	0.389	1
Acap3	0.00883425	-1.08004	0.008	0.022	1
Srsf5	0.00883785	-0.160412	0.78	0.806	1
Scnn1b	0.00885903	1.02735	0.043	0.02	1
Dpt	0.0089319	-0.983939	0.007	0.02	1
Fam96a	0.00894906	-0.198026	0.32	0.379	1
Vnn3	0.00895756	-0.680472	0.069	0.102	1
Timm8b	0.00901365	-0.253859	0.579	0.62	1
Slc38a1	0.00904317	-0.978968	0.007	0.02	1
Ogfod3	0.00908744	0.515464	0.121	0.082	1
Eif1a	0.00909453	-0.341301	0.168	0.22	1
Daam2	0.00913183	0.573791	0.053	0.027	1
Alkal1	0.0091785	-0.947182	0.016	0.034	1
1600012H06Rik	0.00918841	-0.639173	0.079	0.113	1
Tceal3	0.00921382	0.732022	0.016	0.003	1
Mfap1b	0.009244	-0.631585	0.106	0.143	1
Zfp451	0.00926667	0.579186	0.082	0.05	1
Ubald2	0.00929378	-0.319274	0.351	0.399	1
Kbtbd11	0.00932173	0.624409	0.062	0.034	1
Rnf215	0.00932839	0.295472	0.174	0.126	1
Tmem38b	0.00934138	-0.560437	0.123	0.165	1
Aif1l	0.00936243	-0.567272	0.074	0.109	1
Cdc25a	0.00941573	1.19781	0.034	0.014	1
Rnf7	0.0094489	-0.278971	0.439	0.484	1
Dusp22	0.00945975	-0.652868	0.051	0.08	1
Gstt3	0.00946775	0.307403	0.379	0.324	1
Smad3	0.00949961	0.528789	0.106	0.07	1
Csnk1g1	0.00950477	0.720251	0.078	0.047	1
Gm20522	0.00950993	-0.731997	0.016	0.034	1
Plxna4	0.00957274	0.679328	0.109	0.073	1
Ndufa2	0.00958822	-0.0890259	0.943	0.937	1
Nup205	0.00959225	-1.01996	0.015	0.033	1
Cxcl16	0.00966335	0.367542	0.181	0.133	1
Col6a2	0.00972154	-0.287512	0.123	0.168	1
Rab14	0.00975766	0.177881	0.609	0.532	1
Ywhaq	0.00979528	-0.23296	0.535	0.587	1
Ccdc126	0.00983304	-1.02714	0.04	0.066	1
Tmed7	0.00984244	-0.35835	0.261	0.314	1
Gdnf	0.00986076	1.2478	0.028	0.01	1
Smbd1	0.00987235	-0.749229	0.06	0.09	1
Ppp6r1	0.00987594	0.727865	0.049	0.024	1
Adgra3	0.0098789	0.514904	0.059	0.032	1
Slc7a6os	0.00992788	0.611673	0.105	0.069	1
Wnk4	0.00993686	-0.606994	0.101	0.139	1
Rxra	0.00996976	0.820957	0.058	0.032	1
Tecpr1	0.0100068	0.371043	0.201	0.154	1
Zfand1	0.0100085	-0.529484	0.096	0.133	1
Gata6	0.0100149	0.245332	0.279	0.222	1
Rps9	0.0100456	0.0602528	0.997	0.991	1
Npr2	0.0100997	0.299823	0.106	0.069	1
Napsa	0.0101118	-0.161274	0.994	0.997	1
Afdn	0.0101607	0.333826	0.282	0.228	1
Wars	0.0101966	0.602985	0.08	0.049	1
Usp37	0.010249	-0.634043	0.033	0.057	1
Ppp1r3b	0.0102684	1.12263	0.028	0.01	1
Rps19bp1	0.0102904	-0.395062	0.22	0.268	1
Mpv17l2	0.0102978	0.451875	0.241	0.195	1
Swi5	0.0103123	0.145042	0.798	0.735	1
Utp23	0.0103402	0.506329	0.056	0.03	1
Taf15	0.0103435	0.456502	0.122	0.083	1
Hrct1	0.0103506	0.604111	0.111	0.075	1
Reep3	0.0104034	-0.297564	0.226	0.275	1
Selenbp1	0.0104335	0.172486	0.59	0.542	1
Akr1b8	0.0104336	-0.599127	0.055	0.086	1
Thra	0.0104344	0.317096	0.272	0.221	1
Lpcat3	0.0104386	0.294328	0.218	0.166	1
Gpd2	0.0104533	0.584307	0.062	0.034	1
Brpf1	0.0104592	0.604643	0.065	0.037	1
Zfp87	0.0104795	-0.709786	0.036	0.062	1
Frg1	0.0105713	-0.426162	0.163	0.209	1
Rpl13a-ps1	0.0106288	-0.839864	0.014	0.032	1
Bag6	0.0106308	0.35382	0.193	0.143	1
Usp50	0.0106308	-0.546455	0.075	0.109	1
Csrnp1	0.0106598	0.910121	0.063	0.036	1
Tmem54	0.010672	-1.08636	0.002	0.01	1
Gm26526	0.010672	-0.872298	0.002	0.01	1
Rrp1	0.0106781	0.270558	0.361	0.304	1
Wipf3	0.0107117	0.789992	0.052	0.027	1
Rnd3	0.0107125	0.571068	0.028	0.01	1
Picalm	0.0107304	-0.306411	0.194	0.244	1
Sphk1	0.0107396	-1.18319	0.002	0.01	1
Mgst2	0.0107531	-0.587753	0.039	0.066	1
Usp9x	0.0107577	-0.37912	0.207	0.254	1
Myef2	0.0107672	-0.508878	0.139	0.181	1
Gm13074	0.0107848	-1.03157	0.002	0.01	1
Ccl9	0.0107848	-1.27534	0.002	0.01	1
Creb3l2	0.0108066	0.501116	0.157	0.116	1
Ptpdc1	0.0108075	-1.23046	0.002	0.01	1
Tgif1	0.0108195	-0.372552	0.131	0.172	1
Bok	0.0108302	-0.886661	0.002	0.01	1
Tox2	0.0108302	-1.00036	0.002	0.01	1
Ppbp	0.0108302	-0.342326	0.002	0.01	1
Il4i1	0.0108302	-2.55824	0.002	0.01	1
Rab11fip2	0.0108353	0.475242	0.143	0.103	1
Cxcl12	0.010853	-1.16393	0.002	0.01	1
Tspan15	0.0108642	0.336484	0.296	0.244	1
Epb42	0.0108758	-0.980918	0.002	0.01	1
Gfra1	0.010877	1.03311	0.013	0.001	1
Dgka	0.0108823	0.80231	0.074	0.044	1
Rpl26	0.0108926	0.0607537	0.999	0.997	1
Myzap	0.0108986	-1.06151	0.002	0.01	1
Fam19a1	0.0109286	0.859273	0.013	0.001	1
Cybb	0.0109445	-0.733647	0.002	0.01	1
Adamts18	0.0109445	-0.767763	0.002	0.01	1
Alg11	0.0109525	-0.64757	0.032	0.056	1
Mfsd9	0.0109674	-0.632083	0.002	0.01	1
Plek	0.0109674	-0.862186	0.002	0.01	1
Nedd8	0.0109769	-0.126245	0.783	0.811	1
R3hcc1	0.0109871	0.769413	0.054	0.029	1
Pptc7	0.0110167	0.444043	0.108	0.072	1
Ube2e1	0.01105	-0.348013	0.303	0.353	1
Smtnl2	0.0110548	-0.669969	0.036	0.062	1
Lsm8	0.0110799	-0.278693	0.291	0.344	1
Cntfr	0.0111008	0.690442	0.04	0.019	1
Sec11c	0.0111287	-0.318672	0.391	0.436	1
Hykk	0.0111414	-0.552909	0.043	0.07	1
Sap30	0.0111842	-0.855365	0.04	0.066	1
Zbtb4	0.0112139	0.358474	0.18	0.135	1
Lxn	0.0112453	0.467542	0.176	0.132	1
Pgls	0.0113454	-0.20976	0.513	0.557	1
Tmem55a	0.0113577	-0.453793	0.095	0.133	1
Pdpn	0.0113799	0.282588	0.115	0.077	1
Mrps22	0.0114096	0.702853	0.054	0.029	1
Grhpr	0.011411	0.350187	0.195	0.148	1
Rps27l	0.0114272	-0.154312	0.866	0.884	1
Cd81	0.0114338	0.149934	0.801	0.791	1
Rad54l2	0.0114435	0.776576	0.046	0.023	1
Gng11	0.0114797	-0.268935	0.023	0.044	1
Sat1	0.0114912	-0.249436	0.599	0.633	1
Ccdc149	0.0114948	0.995232	0.038	0.017	1
Lmbrd2	0.0115606	-0.739134	0.059	0.089	1
2024-09-04	0.0116029	-1.12254	0.013	0.029	1
Serbp1	0.0116236	0.151886	0.671	0.623	1
Cuta	0.0116616	-0.174859	0.562	0.601	1
Ndst1	0.0117318	0.618378	0.111	0.076	1
Amfr	0.0117426	-0.33858	0.211	0.258	1
Eif4e	0.0117467	-0.332696	0.274	0.32	1
Zdhhc9	0.0117509	0.715734	0.055	0.03	1
Mettl23	0.0117578	-0.335958	0.193	0.238	1
Ppfibp1	0.011759	0.530932	0.099	0.065	1
Foxp4	0.0117675	0.352461	0.221	0.172	1
Eef2	0.0118008	0.100644	0.927	0.911	1
Hmgn2	0.0118195	-0.259628	0.365	0.419	1
Terf2	0.0118386	0.680143	0.072	0.043	1
Polr1a	0.0118492	1.099	0.034	0.014	1
Smpd2	0.0118644	0.409341	0.176	0.132	1
AC165953.2	0.0118855	0.775773	0.057	0.032	1
Sema3b	0.0119486	0.428963	0.122	0.083	1
Orc4	0.0119596	-0.567311	0.071	0.103	1
St8sia6	0.0119659	-1.00576	0.013	0.029	1
Phactr2	0.0119736	-0.443773	0.085	0.121	1
Glg1	0.012025	0.251877	0.158	0.113	1
Tmem100	0.0120379	-0.934758	0.018	0.037	1
Kmt2a	0.0120457	0.61882	0.127	0.089	1
Rassf1	0.0120616	0.51503	0.143	0.103	1
Shkbp1	0.0120909	0.611054	0.09	0.057	1
Psmb2	0.0121336	-0.297018	0.501	0.532	1
Nebl	0.0121513	0.407527	0.114	0.077	1
Zfp651	0.0122372	0.471484	0.091	0.057	1
Pde4d	0.0122575	0.365269	0.222	0.176	1
2310040G07Rik	0.0122712	0.989413	0.023	0.007	1
Ube3b	0.0122977	0.59545	0.101	0.067	1
Gngt2	0.0123259	-0.785148	0.013	0.029	1
Tcf7l1	0.0123769	0.372481	0.155	0.112	1
Med24	0.0123783	0.497911	0.07	0.042	1
Mtr	0.0123938	0.806018	0.023	0.007	1
Plin2	0.0124559	-0.271194	0.225	0.274	1
Naa50	0.0124928	-0.517173	0.107	0.145	1
AI413582	0.0124934	-0.505191	0.122	0.161	1
Ssb	0.0125067	0.16278	0.39	0.324	1
Rbms3	0.0125421	-0.332949	0.283	0.339	1
Adipor1	0.012545	-0.259628	0.452	0.504	1
Bnip3	0.0126405	-0.29922	0.271	0.323	1
Rab5b	0.0126668	0.354761	0.202	0.154	1
Vma21	0.0126794	-0.373359	0.203	0.25	1
Fbln5	0.0127141	0.404316	0.149	0.108	1
Nutf2	0.0127504	-0.675632	0.037	0.062	1
Plekha7	0.0127556	0.770664	0.034	0.014	1
9030622O22Rik	0.0127895	1.20427	0.018	0.004	1
Cers2	0.0127962	-0.208797	0.562	0.618	1
Hyou1	0.0128592	-0.482309	0.038	0.063	1
Cblc	0.0128712	-0.717653	0.109	0.143	1
Map3k8	0.0129447	-0.800545	0.018	0.036	1
Epcam	0.0130189	0.0955203	0.744	0.692	1
AI837181	0.0130526	0.406487	0.106	0.072	1
Lrp5	0.0131106	-0.590208	0.097	0.133	1
S100g	0.0131191	-0.122381	0.989	0.993	1
Fat2	0.0131617	0.853682	0.039	0.019	1
Tada1	0.0131852	-0.475673	0.061	0.092	1
Egfr	0.0131927	1.0894	0.035	0.016	1
Bach1	0.0131936	0.546782	0.11	0.075	1
Rfxank	0.013204	0.774409	0.045	0.023	1
1810010D01Rik	0.0132187	-1.29644	0.003	0.011	1
Slc8b1	0.0132369	-1.18166	0.011	0.026	1
Rcl1	0.0132417	0.630272	0.059	0.033	1
Rnps1	0.0132537	0.518774	0.19	0.149	1
Tom1l1	0.0132551	0.436168	0.111	0.076	1
Sf3b1	0.0132638	0.249712	0.396	0.343	1
Serinc3	0.0132646	-0.366953	0.253	0.301	1
Det1	0.0132895	1.01305	0.027	0.01	1
Rab6b	0.0133255	-1.14381	0.011	0.026	1
Rps3a1	0.0133475	0.0784089	0.991	0.987	1
Pced1b	0.0133615	-0.744262	0.012	0.027	1
1700029J07Rik	0.0133668	-1.17992	0.003	0.011	1
Tgfbr2	0.0134164	0.436178	0.192	0.148	1
Pla2g7	0.0134663	-0.894248	0.003	0.011	1
Pdk1	0.0134741	0.526459	0.131	0.093	1
Npepl1	0.0134752	-0.418906	0.149	0.191	1
Adora3	0.0134913	-1.07966	0.003	0.011	1
Tpm4	0.0134979	-0.286389	0.472	0.519	1
1810049I09Rik	0.0135164	-0.989669	0.003	0.011	1
Sema4d	0.0135382	-0.592805	0.04	0.066	1
Gpt	0.0135382	0.485011	0.188	0.146	1
Elof1	0.0135525	-0.352169	0.308	0.353	1
Dusp8	0.0135597	0.908957	0.039	0.019	1
Ltb4r2	0.0135665	-0.911661	0.003	0.011	1
Zc3h4	0.013579	0.335829	0.086	0.055	1
Crlf3	0.0136104	0.687059	0.118	0.083	1
Capn2	0.0136181	0.370189	0.142	0.102	1
Drap1	0.0136501	-0.184912	0.617	0.654	1
Pigk	0.0137247	-0.629676	0.057	0.086	1
Fktn	0.0137678	0.517403	0.065	0.037	1
Renbp	0.0137684	0.306394	0.29	0.242	1
Arf6	0.0138406	-0.28711	0.336	0.387	1
Mvb12a	0.013846	-0.292369	0.339	0.383	1
Ankzf1	0.0138927	-0.942005	0.025	0.046	1
Msrb2	0.0138988	0.363495	0.153	0.11	1
Pigs	0.0139157	0.670126	0.118	0.083	1
Cpne3	0.0139177	-0.248199	0.262	0.314	1
Trappc9	0.0139328	0.66474	0.051	0.027	1
9230117E06Rik	0.0139473	0.333005	0.203	0.158	1
Asl	0.0141339	0.412546	0.148	0.108	1
Gabpb1	0.0141357	-0.567476	0.066	0.098	1
Itgav	0.0141418	-0.681554	0.085	0.118	1
Gns	0.0141423	0.317965	0.234	0.182	1
Pla2g4a	0.0141603	-0.920863	0.021	0.04	1
Dand5	0.0141603	-0.805713	0.021	0.04	1
Sgms1	0.0141696	-0.312624	0.319	0.362	1
Nxt1	0.0141898	-0.351729	0.143	0.187	1
Celf4	0.014194	-0.496065	0.011	0.026	1
Slc35f6	0.0142218	0.771886	0.041	0.02	1
Cryl1	0.0142317	0.449497	0.117	0.08	1
Adora1	0.0142411	-0.761986	0.011	0.026	1
Trmt112	0.0142654	-0.273227	0.459	0.495	1
Trim8	0.0142812	-0.333381	0.26	0.307	1
Clint1	0.0143198	-0.452672	0.172	0.212	1
Rpl15	0.0143295	-0.0699948	0.992	0.989	1
Tpp1	0.014375	0.306635	0.3	0.248	1
Mtch1	0.0143918	-0.12411	0.8	0.805	1
Zhx2	0.0144526	1.12298	0.024	0.009	1
Gm42067	0.0145315	-0.858638	0.01	0.024	1
Pcsk6	0.0145424	-0.531787	0.011	0.026	1
Tbc1d24	0.0145682	-0.531531	0.06	0.09	1
Dctn3	0.0146043	-0.264864	0.345	0.396	1
Pfdn5	0.0146099	-0.117553	0.97	0.961	1
Ubl5	0.0146135	-0.107088	0.859	0.869	1
Dcaf15	0.0146734	0.7359	0.035	0.016	1
Mtfp1	0.0147037	0.705823	0.054	0.03	1
Raet1e	0.0147569	0.795732	0.049	0.026	1
Blmh	0.0147702	0.473841	0.151	0.112	1
Fam193b	0.0148049	0.542457	0.161	0.123	1
Idh3a	0.01481	0.33085	0.17	0.126	1
Prpf8	0.014813	0.568222	0.158	0.121	1
Sfpq	0.0148233	-0.233646	0.44	0.489	1
Poldip3	0.014858	0.338196	0.157	0.115	1
Gdpd1	0.0148783	-0.501629	0.117	0.155	1
4632411P08Rik	0.0149131	1.20417	0.012	0.001	1
Atad1	0.0150086	-0.44421	0.132	0.172	1
Hmgn5	0.0150163	0.427645	0.142	0.103	1
Rab25	0.0150974	-0.248617	0.415	0.463	1
Mat2a	0.0150977	0.338998	0.454	0.406	1
Pip5k1b	0.0151228	-0.367205	0.199	0.241	1
Cfi	0.0151249	-1.11552	0.003	0.013	1
Etfb	0.015145	0.127021	0.816	0.796	1
Kdr	0.0151504	-1.22925	0.003	0.013	1
Gm28557	0.0151504	-1.01501	0.003	0.013	1
Fads3	0.0151515	0.233192	0.28	0.222	1
Kalrn	0.0152203	-0.568158	0.111	0.149	1
Fam89a	0.0152697	0.513425	0.092	0.06	1
Fermt2	0.0152991	0.239249	0.376	0.32	1
Sfn	0.0153477	0.33958	0.151	0.11	1
Pih1d2	0.015392	-0.896772	0.009	0.023	1
Umps	0.0154003	0.68781	0.047	0.024	1
Ndufs8	0.0154389	0.199159	0.528	0.468	1
Brip1os	0.0154436	0.777071	0.075	0.047	1
Pkp2	0.0155146	0.434797	0.128	0.092	1
Cry2	0.0155541	0.45218	0.132	0.095	1
Srebf2	0.0155868	0.339599	0.332	0.283	1
Slc19a1	0.0155935	-1.13805	0.008	0.022	1
Ranbp1	0.0156472	-0.200237	0.383	0.432	1
Mtpn	0.0157775	-0.346816	0.272	0.313	1
Psmc6	0.0157792	-0.26235	0.248	0.298	1
Osbpl3	0.0158062	-0.879282	0.015	0.032	1
Tle4	0.0159193	0.455683	0.14	0.102	1
Snx2	0.0159787	-0.376279	0.314	0.362	1
Tmem87a	0.0160333	0.69127	0.043	0.022	1
Gsdme	0.0160356	-0.663697	0.015	0.032	1
Crebrf	0.0160407	-0.464239	0.09	0.123	1
Epb41l4aos	0.0161041	0.202799	0.376	0.319	1
Amhr2	0.0161401	0.654455	0.058	0.033	1
Cask	0.0161967	-0.527139	0.093	0.128	1
Dld	0.0162781	0.276787	0.182	0.138	1
Gk	0.0163138	-0.391881	0.102	0.139	1
Cox10	0.0164149	0.759359	0.052	0.029	1
Polr3d	0.0164216	-0.349782	0.043	0.069	1
1810021B22Rik	0.0164413	-1.4489	0.006	0.017	1
Tm9sf3	0.0164453	-0.35625	0.304	0.353	1
Gm11266	0.0165096	1.34453	0.014	0.003	1
Cwf19l2	0.0165226	-0.47671	0.108	0.145	1
Uqcr11	0.0165382	-0.124826	0.921	0.91	1
Rnf128	0.0165571	-0.7881	0.004	0.014	1
Ifitm6	0.0165571	-0.813081	0.004	0.014	1
Tnfrsf11b	0.016568	-1.04607	0.007	0.019	1
Aar2	0.0165703	0.566846	0.07	0.043	1
Aga	0.0166018	-0.455768	0.119	0.156	1
Atp5j	0.0166122	0.125415	0.919	0.898	1
Epn3	0.0166151	0.332481	0.252	0.199	1
Pno1	0.0166736	-0.451359	0.06	0.09	1
Itga6	0.016717	-0.456119	0.133	0.171	1
Qsox1	0.0167553	0.690711	0.079	0.05	1
Letm1	0.0167947	0.446454	0.135	0.098	1
Atp13a4	0.016795	0.709352	0.039	0.019	1
Tmem41b	0.0168083	0.286379	0.251	0.204	1
Vps45	0.0168409	0.776564	0.066	0.04	1
Zfp13	0.0168544	1.04067	0.014	0.003	1
Palld	0.0168708	-1.12981	0.005	0.016	1
Dnajb5	0.0168939	-0.746155	0.004	0.014	1
Parp3	0.0169324	0.757704	0.052	0.029	1
Ube2m	0.016991	-0.459713	0.137	0.176	1
Mcfd2	0.0169992	-0.332043	0.314	0.36	1
Ttll10	0.017052	1.28618	0.017	0.004	1
Bptf	0.0170596	0.367092	0.284	0.232	1
Ap4s1	0.0170608	-0.570956	0.127	0.164	1
Isyna1	0.0170677	0.357209	0.184	0.141	1
Pmpca	0.0170689	0.432783	0.091	0.059	1
G2e3	0.0170855	-0.683991	0.019	0.037	1
2700046G09Rik	0.0171256	-0.619138	0.023	0.043	1
Ppard	0.0171347	0.899658	0.034	0.016	1
Stbd1	0.0171469	-0.281391	0.287	0.333	1
Ankrd29	0.0171586	0.942437	0.026	0.01	1
Lipa	0.0171801	-0.778885	0.023	0.043	1
2024-09-01	0.0172371	-0.49614	0.044	0.07	1
Neat1	0.0172532	-0.0390236	0.78	0.829	1
Thap4	0.017267	0.345858	0.08	0.05	1
Zc3h12c	0.0173003	-0.890068	0.006	0.017	1
Helz	0.0173012	0.3864	0.164	0.123	1
Ivns1abp	0.0173712	-0.38219	0.122	0.161	1
Gli3	0.0174013	0.502241	0.039	0.019	1
Smim10l1	0.0174037	-0.312565	0.276	0.324	1
Kdm2a	0.0175088	0.381986	0.138	0.099	1
Cited4	0.0175414	0.385603	0.058	0.033	1
Ppil1	0.0175452	0.384744	0.162	0.122	1
Xrcc4	0.0175684	-0.546962	0.034	0.057	1
Fbxl18	0.017588	0.71023	0.054	0.03	1
Ciita	0.0176006	0.760699	0.086	0.057	1
Pccb	0.0176098	0.516891	0.139	0.102	1
Ginm1	0.0176101	-0.410852	0.226	0.267	1
Csnk1a1	0.017672	0.209906	0.485	0.44	1
Pacs1	0.0176848	0.897483	0.03	0.013	1
Kif13b	0.0176992	0.862355	0.055	0.032	1
Iars2	0.0177066	0.464648	0.095	0.063	1
Id3	0.0177828	0.210143	0.52	0.478	1
Ttc1	0.017794	-0.337013	0.139	0.181	1
Spag7	0.0178896	0.229589	0.267	0.218	1
Ctnnd2	0.0179051	0.625433	0.109	0.076	1
Csnk2b	0.0179211	0.188642	0.414	0.363	1
Ifrd2	0.0179438	-0.546882	0.08	0.112	1
Atf5	0.0179863	0.136801	0.1	0.067	1
Tmem106c	0.0180316	-0.40735	0.126	0.164	1
Dgcr6	0.0180788	0.296684	0.277	0.228	1
Hmgcs1	0.018081	-0.347276	0.289	0.34	1
Myh10	0.0181183	-0.971492	0.023	0.042	1
Slc38a7	0.0181993	-0.524459	0.019	0.037	1
Atp6ap2	0.0182293	-0.387524	0.256	0.298	1
Trim13	0.0182643	-0.799692	0.034	0.056	1
Tmem267	0.018278	-0.620318	0.014	0.03	1
Sec1	0.018302	0.915995	0.049	0.027	1
9530036O11Rik	0.0183664	0.515776	0.091	0.06	1
Maged1	0.0183681	0.12432	0.406	0.344	1
Dnajc9	0.0183726	0.612771	0.12	0.086	1
Irf2bp2	0.0183832	-0.282188	0.381	0.438	1
Hypk	0.0183876	-0.265481	0.417	0.452	1
Dhrs7	0.0183972	-0.326178	0.256	0.3	1
Serpinb6a	0.0184135	0.45897	0.178	0.138	1
1190007I07Rik	0.0184189	-0.478895	0.117	0.152	1
Pabpc1	0.0184329	0.174553	0.642	0.594	1
Pygb	0.0184897	0.412878	0.117	0.083	1
Scarb2	0.0185338	-0.258625	0.393	0.433	1
Zranb2	0.0185691	-0.313103	0.184	0.23	1
Gale	0.0185886	-0.583929	0.034	0.057	1
Impdh2	0.0185958	0.333695	0.203	0.159	1
Rbm7	0.0186643	-0.321159	0.251	0.297	1
Ormdl1	0.018689	-0.487769	0.096	0.131	1
2810004N23Rik	0.0186907	-0.366351	0.115	0.152	1
Kri1	0.018757	0.88612	0.049	0.027	1
Rp9	0.0187726	0.244458	0.497	0.453	1
Lrrk2	0.0187988	-0.354166	0.208	0.257	1
Diexf	0.0188816	1.0916	0.023	0.009	1
2810474O19Rik	0.0189077	0.305434	0.242	0.197	1
Chchd5	0.0189621	-0.451034	0.154	0.195	1
Dvl3	0.0190345	0.446873	0.114	0.08	1
Prkab1	0.0190482	-0.435965	0.12	0.156	1
Bcas3os2	0.0191078	-0.94023	0.018	0.036	1
Smarcad1	0.0191165	-0.542919	0.068	0.098	1
Rasgrp2	0.0191244	-0.629522	0.018	0.036	1
Dync1li1	0.0191602	0.427017	0.101	0.069	1
Atxn7l1	0.0191827	0.577612	0.073	0.046	1
Lag3	0.0192697	0.942928	0.023	0.009	1
Csnk1g2	0.0193222	0.463218	0.158	0.119	1
Fam13a	0.0193347	-0.104729	0.094	0.129	1
Ripor1	0.0193528	0.759016	0.049	0.027	1
Pex5	0.0193694	-0.5694	0.052	0.079	1
Ski	0.019381	0.266039	0.24	0.192	1
Agfg1	0.0194039	-0.537865	0.069	0.099	1
Arih1	0.0194812	-0.485802	0.141	0.178	1
BC003331	0.0195102	-0.455995	0.079	0.11	1
Sgpp1	0.0195138	0.644302	0.068	0.042	1
Tuft1	0.0195268	0.485084	0.085	0.056	1
Acad11	0.019529	0.577393	0.048	0.026	1
Trim32	0.0195409	0.542327	0.032	0.014	1
Lsm5	0.0195486	-0.232638	0.312	0.37	1
Acaca	0.01958	0.342748	0.179	0.139	1
Bax	0.0195804	-0.378414	0.334	0.37	1
Ndufa12	0.0196752	0.16829	0.624	0.572	1
Tmem50b	0.019678	0.153432	0.514	0.455	1
Atxn2	0.0197402	0.457815	0.176	0.136	1
Mrpl23	0.0198176	-0.212815	0.604	0.636	1
Poldip2	0.0198581	-0.23098	0.301	0.352	1
Ndufa9	0.0199366	0.341736	0.258	0.214	1
Nf2	0.0199837	0.66144	0.057	0.033	1
Banf1	0.0199878	0.186377	0.415	0.35	1
Hspa4	0.020028	0.356444	0.194	0.151	1
Adgrl1	0.0200484	0.517433	0.114	0.08	1
Arhgdib	0.0201155	-1.20784	0.018	0.034	1
Gpn1	0.0202121	-0.530731	0.062	0.09	1
Adrb2	0.0202593	0.488994	0.085	0.056	1
Wwox	0.0202829	0.509989	0.084	0.055	1
Gstm2	0.0202999	0.449657	0.112	0.079	1
Ank	0.0203425	-0.804945	0.013	0.027	1
Zfp397	0.0203486	-0.606482	0.067	0.096	1
Tmem109	0.0203597	0.368814	0.231	0.188	1
Ostf1	0.0203719	0.273481	0.483	0.449	1
Lamtor4	0.0204036	-0.180592	0.492	0.547	1
Slc39a3	0.0204081	0.609843	0.06	0.036	1
Sh3tc1	0.0204446	0.850641	0.028	0.011	1
Pbrm1	0.0204613	0.153709	0.358	0.306	1
Tbc1d15	0.0204751	-0.589069	0.075	0.106	1
Hmg20a	0.0205119	0.373124	0.136	0.099	1
Vti1a	0.0205207	0.331511	0.101	0.069	1
Papss2	0.0205402	1.14286	0.011	0.001	1
Gm26511	0.0205723	1.2178	0.011	0.001	1
Cct2	0.0205808	0.1619	0.359	0.3	1
Fam102a	0.0205818	0.723279	0.067	0.042	1
Ssbp4	0.0205972	-0.349092	0.189	0.23	1
Tex15	0.0206006	0.345005	0.151	0.112	1
Tgm1	0.0206239	-1.07019	0.017	0.033	1
Hspg2	0.0206253	0.40549	0.113	0.079	1
Mrps21	0.0206368	-0.171916	0.614	0.657	1
Bach2	0.0206667	-0.615438	0.056	0.083	1
Rab20	0.0206738	-0.614897	0.098	0.131	1
Cpne4	0.0207335	1.11325	0.011	0.001	1
Wif1	0.0207659	1.07959	0.011	0.001	1
Tspyl4	0.0208097	-0.329862	0.05	0.077	1
Edn3	0.0208441	0.7004	0.044	0.023	1
Ssu72	0.0208856	-0.306216	0.39	0.428	1
Rinl	0.0208958	0.675205	0.011	0.001	1
Klkb1	0.0208995	1.10494	0.021	0.007	1
Peg3	0.0209178	-0.756047	0.022	0.04	1
Zfp398	0.0209731	0.606415	0.106	0.075	1
Tgfbr1	0.0210266	0.401739	0.152	0.113	1
Cd27	0.021041	0.679439	0.038	0.019	1
Epb41l1	0.021045	0.482422	0.117	0.083	1
Fn3krp	0.0210565	0.94846	0.021	0.007	1
Trib3	0.0210609	0.562983	0.053	0.03	1
Gm26782	0.0210627	0.453188	0.111	0.079	1
Ccdc137	0.0210872	-0.900871	0.021	0.039	1
Scaf8	0.0211096	0.504034	0.08	0.052	1
Larp1b	0.0211831	0.285431	0.105	0.072	1
Arhgap22	0.0212044	0.458376	0.038	0.019	1
Pcdhgc4	0.0212372	0.53889	0.038	0.019	1
Slc22a19	0.021313	0.291861	0.087	0.057	1
[truncated: 8,812 more rows]
