# Supplementary material for: CEBPA restricts alveolar type 2 cell plasticity during development and injury-repair
Source: Nat Commun. 2024 May 16;15:4148. doi: 10.1038/s41467-024-48632-3 (PMC11099190; doi:10.1038/s41467-024-48632-3)
Supplement: Supplementary file 4 — Source Data [file 41467_2024_48632_MOESM4_ESM.zip › Source Data/Tables/Source data for Fig 5 Supplementary Figure 6.xlsx]

## Sheet: Fig. 5A
Fig. 5A: Quantification of CEBPA deletion efficiency in Figure 5A
	GFP+	GFP+/CEBPA+	GFP+/CEBPA-
mutant mouse 1
image1	221	26	195
image2	243	28	215
image3	238	21	217
mutant mouse 2
image1	190	10	180
image2	172	17	155
image3	207	12	195
mutant mouse 3
image1	234	12	222
image2	186	11	175
image3	228	12	216
Control mouse 1
image1	305	290
image2	340	335
image3	219	201
Control mouse 2
image1	93	91
image2	156	152
image3	222	218
Control mouse 3
image1	177	174
image2	108	104
image3	207	202

## Sheet: Fig. 5E
Fig 5E: Differentially expressed genes between between mutant vs control AT2 cells for volcano plot (Fig. 5E)
P values were calculated using two-tailed, non-parametric Wilcoxon rank sum test
gene	p_val	avg_log2FC	pct.1	pct.2	p_val_adj
Kcnb2	0	4.8229	0.349	0.019	0
Aox3	0	-3.79307	0.075	0.56	0
Nckap5	0	0.76902	1	1	0
Tmem163	0	-3.26966	0.23	0.899	0
Chil1	0	-3.78149	0.273	0.953	0
Soat1	0	-1.25173	0.652	0.874	0
Lcn2	0	-1.96747	0.293	0.716	0
Secisbp2l	0	-1.2097	0.621	0.841	0
Acoxl	0	-2.80024	0.43	0.901	0
Fabp5	0	-3.33427	0.187	0.786	0
Mme	0	-2.01691	0.326	0.762	0
5330417C22Rik	0	-2.8071	0.119	0.515	0
Arhgef38	0	-1.31224	0.721	0.936	0
Bach2	0	-1.90272	0.397	0.806	0
Cdk14	0	1.00603	0.936	0.775	0
Sema3a	0	3.01546	0.409	0.077	0
Cxcl15	0	-0.916059	0.994	1	0
Itpr2	0	-1.43123	0.483	0.786	0
Cebpg	0	1.4354	0.729	0.418	0
Cebpa	0	-4.63712	0.018	0.38	0
Kcnc3	0	0.91716	0.956	0.855	0
Nupr1	0	-3.2575	0.089	0.515	0
Rpl18a	0	-0.935673	0.828	0.943	0
Inpp4b	0	1.36968	0.969	0.843	0
Eef1a1	0	-1.01318	0.956	0.994	0
Ctsh	0	0.878616	0.976	0.899	0
Rbms3	0	-1.34758	0.802	0.962	0
Itga9	0	-2.65698	0.464	0.947	0
Uhrf1bp1l	0	-1.07604	0.705	0.885	0
Lyz2	0	-5.38242	0.327	0.999	0
Adam19	0	-1.76394	0.441	0.81	0
Fstl4	0	2.81292	0.741	0.389	0
Cbr2	0	0.751818	0.999	0.999	0
Npc2	0	-0.658646	0.977	0.995	0
Lpcat1	0	-0.863892	0.94	0.993	0
Hexb	0	0.690248	0.992	0.976	0
Pde4d	0	-0.697728	0.995	0.999	0
Emb	0	-1.50361	0.448	0.753	0
Sftpd	0	-0.655752	0.99	0.998	0
Rnase4	0	-1.69449	0.495	0.849	0
Tpt1	0	-0.642293	0.971	0.99	0
C6	0	-4.82497	0.027	0.41	0
Ctnnd2	0	2.01907	0.962	0.668	0
Lrrk2	0	-1.02609	0.849	0.956	0
Cmss1	0	0.867295	0.996	0.99	0
Abca3	0	-0.783912	0.922	0.98	0
Gm42418	0	0.369728	1	1	0
AY036118	0	0.561161	1	1	0
Il33	0	-2.5175	0.205	0.637	0
Gpam	0	-1.47148	0.478	0.769	0
Bex2	0	-3.74484	0.045	0.407	0
S100g	0	-2.59923	0.276	0.808	0
Prnp	9.89074e-303	-1.36164	0.416	0.72	3.19332e-298
Prkag2	3.23008e-302	1.30481	0.821	0.584	1.04286e-297
Trf	2.57144e-299	-3.9307	0.026	0.289	8.30214e-295
Fau	1.02252e-285	-0.751509	0.868	0.962	3.30131e-281
Tbc1d4	1.55674e-282	-1.80612	0.215	0.545	5.02609e-278
Nebl	1.71374e-282	-1.32299	0.36	0.694	5.53299e-278
Rps14	4.24527e-282	-0.624718	0.95	0.986	1.37063e-277
Sorbs2	1.47437e-270	3.51813	0.321	0.044	4.76015e-266
Lyz1	2.00728e-270	-5.78795	0.008	0.229	6.48072e-266
Rpl5	1.70338e-269	-0.987475	0.659	0.854	5.49954e-265
Neat1	2.36683e-269	0.656958	0.996	0.987	7.64154e-265
Alcam	4.57965e-266	-0.575024	0.998	1	1.47858e-261
Eef2	7.69297e-262	-0.758347	0.832	0.939	2.48375e-257
Rps21	1.65654e-260	-0.672539	0.894	0.969	5.3483e-256
Scgb1a1	8.26557e-258	-0.577513	0.998	0.999	2.66862e-253
9530026P05Rik	4.28513e-253	-0.903317	0.702	0.901	1.3835e-248
Lars2	4.80062e-250	0.599623	0.998	0.99	1.54993e-245
Rpl7	2.00251e-244	-0.762925	0.81	0.926	6.46529e-240
Socs2	4.36537e-244	-1.2049	0.442	0.722	1.4094e-239
Gm20629	1.59418e-242	0.898773	0.927	0.823	5.14698e-238
Pard3	1.35142e-241	-0.628366	0.933	0.977	4.36318e-237
Rps23	2.0684e-239	-0.782721	0.802	0.922	6.67805e-235
Hdc	1.77944e-237	-3.12006	0.05	0.29	5.74509e-233
Lama3	5.6182e-237	1.35896	0.661	0.363	1.81389e-232
Epas1	3.16846e-235	-1.0176	0.57	0.801	1.02297e-230
Adamts9	4.75448e-234	1.4452	0.659	0.361	1.53503e-229
Itih4	9.19786e-234	-1.78277	0.164	0.455	2.96962e-229
Rpl21	6.64132e-233	-0.690151	0.874	0.953	2.14422e-228
Rpl13a	5.03447e-232	-0.614998	0.904	0.963	1.62543e-227
Acaca	3.48464e-231	-0.842406	0.777	0.912	1.12505e-226
Ctsc	3.54636e-227	-0.979529	0.866	0.953	1.14498e-222
Rps15	8.10966e-227	-0.588918	0.925	0.974	2.61829e-222
Pde7b	7.45808e-226	-0.982702	0.661	0.86	2.40792e-221
Rpl23	1.29886e-225	-0.698215	0.844	0.94	4.19351e-221
Slit2	6.96874e-224	1.81172	0.506	0.203	2.24993e-219
Plin2	1.84965e-223	-2.23194	0.12	0.389	5.97178e-219
Rps5	2.12929e-223	-0.836627	0.707	0.871	6.87462e-219
Rps27a	2.83486e-221	-0.695309	0.846	0.946	9.15264e-217
Tinag	1.31805e-220	-1.64407	0.337	0.608	4.25547e-216
Plxna4	1.42958e-217	0.806899	0.947	0.86	4.61555e-213
Lpin2	1.36978e-215	-0.771317	0.825	0.946	4.42249e-211
Scd1	1.3716e-215	-0.708008	0.999	1	4.42833e-211
Xdh	1.54178e-214	-1.57996	0.221	0.503	4.97779e-210
Selenop	2.01976e-214	-0.807836	0.747	0.895	6.52098e-210
Cd200	2.23684e-214	-1.47411	0.274	0.556	7.22185e-210
Tspan5	2.81319e-213	1.42342	0.571	0.274	9.08266e-209
Rps19	2.5359e-211	-0.509179	0.976	0.99	8.18741e-207
Camk1d	1.57952e-209	0.466008	0.998	0.995	5.09964e-205
Rpsa	9.31734e-206	-0.658425	0.841	0.939	3.0082e-201
Rps8	1.04604e-204	-0.562336	0.932	0.971	3.37724e-200
Fchsd2	6.73736e-204	0.798816	0.925	0.836	2.17522e-199
Rps12	9.51395e-202	-0.55761	0.936	0.977	3.07167e-197
Grb14	9.57544e-201	-0.822272	0.818	0.922	3.09153e-196
Wfdc2	1.51146e-200	-0.511063	0.962	0.987	4.87991e-196
St6galnac3	1.47272e-199	-2.64536	0.081	0.314	4.75484e-195
Cat	3.43551e-198	-0.886391	0.629	0.816	1.10919e-193
Rps3a1	3.86508e-198	-0.649712	0.846	0.938	1.24788e-193
Myo18a	7.04243e-196	0.891435	0.827	0.647	2.27372e-191
Acot1	4.03079e-195	-1.47774	0.257	0.523	1.30138e-190
Cox6a2	5.52398e-195	-3.26322	0.027	0.218	1.78347e-190
Fgfr2	1.18436e-194	-0.689	0.913	0.966	3.82383e-190
Hp	1.16745e-192	-1.35332	0.302	0.565	3.76922e-188
Eya2	1.44176e-191	1.03484	0.726	0.48	4.65485e-187
Rps3	5.37434e-191	-0.806228	0.685	0.844	1.73516e-186
Rpl11	1.62472e-189	-0.74837	0.723	0.867	5.24558e-185
Hdac9	3.78957e-189	-2.22094	0.103	0.339	1.2235e-184
Smim6	1.23569e-186	-4.84996	0.007	0.166	3.98956e-182
Txlng	6.60182e-186	-1.32654	0.353	0.603	2.13146e-181
Phldb2	1.03917e-185	-0.5731	0.926	0.972	3.35507e-181
Pik3c2g	1.12609e-185	0.877145	0.824	0.635	3.63571e-181
Greb1	1.81055e-184	6.89991	0.17	0.001	5.84554e-180
Rpl17	2.46027e-182	-0.59133	0.865	0.943	7.94323e-178
Rplp0	1.56138e-181	-0.631101	0.825	0.923	5.04108e-177
2023-03-03	2.08367e-181	1.00501	0.805	0.612	6.72732e-177
Rpl10	1.96465e-180	-0.826213	0.646	0.818	6.34307e-176
Vgll4	5.17241e-178	0.974202	0.797	0.62	1.66996e-173
Atp8a1	6.64506e-178	0.43967	1	1	2.14543e-173
Tgfbi	5.04212e-177	1.93775	0.368	0.122	1.6279e-172
Rpl9	3.38191e-176	-0.799115	0.623	0.813	1.09188e-171
Npnt	1.05685e-175	1.06337	0.789	0.583	3.41214e-171
Sord	3.22969e-175	-1.67895	0.159	0.4	1.04274e-170
Nsun7	4.75521e-175	1.02317	0.689	0.443	1.53527e-170
Stmn1	1.5327e-173	-1.8255	0.111	0.338	4.94846e-169
Rpl3	2.56987e-173	-0.797936	0.653	0.814	8.29708e-169
Rpl4	2.72865e-173	-0.887821	0.563	0.748	8.80972e-169
Fabp12	9.36222e-172	-2.69764	0.053	0.246	3.02269e-167
Rps24	2.47987e-171	-0.521817	0.926	0.967	8.00651e-167
Scp2	1.54798e-169	-1.07267	0.39	0.623	4.99782e-165
Abhd5	1.95136e-168	-1.90984	0.165	0.397	6.30016e-164
Tspan8	5.0243e-168	1.0866	0.672	0.429	1.62214e-163
Ptgs1	1.42488e-167	0.889134	0.79	0.608	4.60038e-163
Galnt13	5.26185e-165	-1.68768	0.199	0.439	1.69884e-160
Tmprss4	5.64163e-165	-3.15952	0.021	0.184	1.82146e-160
Rpl19	9.88694e-165	-0.587882	0.856	0.934	3.1921e-160
Dclk1	1.27627e-164	-2.16042	0.078	0.283	4.12055e-160
Ccnd1	2.18145e-163	-1.65241	0.174	0.403	7.04304e-159
Rps20	7.20555e-163	-0.609084	0.828	0.918	2.32638e-158
Fmnl2	1.20931e-162	2.44633	0.268	0.062	3.90437e-158
Rpl30	1.33612e-161	-0.647152	0.778	0.893	4.31379e-157
Rpl13	2.14561e-161	-0.587128	0.834	0.923	6.92732e-157
Aldh1a7	7.06144e-161	-1.78821	0.119	0.34	2.27986e-156
Dapk1	8.48497e-161	-0.707525	0.761	0.885	2.73946e-156
Tmsb4x	3.24278e-160	0.362825	0.999	0.998	1.04696e-155
Lamp3	1.23289e-159	-0.361241	0.991	0.998	3.98052e-155
Rps4x	2.87726e-159	-0.662351	0.756	0.877	9.28951e-155
Rplp2	6.0395e-159	-0.560423	0.859	0.941	1.94991e-154
Tacc1	1.49937e-158	-1.18149	0.422	0.638	4.84087e-154
Adamtsl1	1.75891e-157	0.774066	0.857	0.686	5.67882e-153
H2afj	5.29166e-157	-1.06447	0.401	0.623	1.70847e-152
Rps16	4.06901e-156	-0.56242	0.861	0.934	1.31372e-151
Rps25	1.77176e-154	-0.631408	0.78	0.889	5.72029e-150
Rpl27a	1.95754e-154	-0.566753	0.845	0.928	6.32012e-150
Lpp	7.55627e-152	0.481751	0.975	0.948	2.43962e-147
Rpl18	8.73052e-152	-0.649794	0.764	0.877	2.81874e-147
Tmtc2	2.15941e-151	0.624202	0.932	0.84	6.97187e-147
Slc26a4	5.2937e-150	1.30279	0.558	0.312	1.70912e-145
Ggt5	3.93441e-149	1.37747	0.452	0.211	1.27026e-144
Rps6	8.69684e-149	-0.681696	0.729	0.85	2.80786e-144
Rpl6	4.30799e-148	-0.587901	0.808	0.906	1.39088e-143
Rpl8	7.68559e-148	-0.527914	0.871	0.943	2.48137e-143
Slc34a2	5.84783e-147	-0.342335	0.999	1	1.88803e-142
Ager	7.08373e-146	0.552284	0.951	0.898	2.28705e-141
Rapgef5	1.20748e-145	-0.645045	0.846	0.924	3.89846e-141
Unc5d	4.69269e-144	1.51803	0.423	0.19	1.51508e-139
Rpl35a	9.66833e-144	-0.469337	0.92	0.967	3.12152e-139
Dtna	1.20782e-143	1.24347	0.476	0.232	3.89958e-139
Rps10	9.23099e-143	-0.540839	0.845	0.926	2.98032e-138
Cyp4v3	1.42305e-140	-2.03118	0.071	0.252	4.59446e-136
Rps9	1.74973e-140	-0.501014	0.89	0.949	5.64919e-136
Jarid2	1.27457e-139	0.584817	0.937	0.859	4.11508e-135
St6gal1	3.86592e-138	-3.39521	0.017	0.153	1.24815e-133
Ppp1r14c	2.0013e-137	-0.511228	0.945	0.977	6.4614e-133
Egfl6	2.62541e-137	0.642832	0.896	0.809	8.47639e-133
Exoc6b	1.02726e-135	0.810639	0.836	0.707	3.31661e-131
Hacd3	1.13941e-135	-0.976556	0.471	0.658	3.6787e-131
Rpl34	2.30513e-135	-0.531378	0.84	0.922	7.44236e-131
Sfta3-ps	2.67195e-135	0.372603	0.998	0.997	8.62666e-131
Rpl41	6.77871e-135	-0.403975	0.95	0.981	2.18857e-130
Atp7b	1.57881e-134	-1.39859	0.193	0.407	5.09735e-130
Lbp	3.13411e-134	-1.61001	0.127	0.326	1.01188e-129
Bcam	8.87637e-134	0.64616	0.858	0.743	2.86583e-129
Met	1.00865e-133	-0.786363	0.58	0.748	3.25654e-129
Slc35f3	1.12916e-133	2.1164	0.234	0.056	3.64561e-129
Ptprf	2.67333e-133	-0.566953	0.855	0.924	8.63111e-129
Trpm6	1.88389e-132	-0.736819	0.665	0.811	6.08234e-128
Malt1	3.72056e-132	1.10119	0.68	0.474	1.20122e-127
Rpl23a	6.97618e-132	-0.561571	0.809	0.9	2.25233e-127
Pacrg	1.27343e-130	-1.22695	0.266	0.483	4.1114e-126
Mylk	4.97522e-130	0.934066	0.678	0.484	1.6063e-125
St3gal1	7.13793e-130	-0.871387	0.434	0.645	2.30455e-125
Slc31a1	2.79831e-129	-1.26069	0.256	0.467	9.03462e-125
Mgst1	4.6246e-129	-0.990194	0.365	0.567	1.4931e-124
Fgd6	7.51025e-128	-0.984981	0.375	0.581	2.42476e-123
Rps28	1.70562e-127	-0.455173	0.904	0.957	5.50677e-123
Rps7	2.02164e-127	-0.628078	0.741	0.85	6.52707e-123
Rack1	1.85283e-126	-0.619379	0.72	0.849	5.98206e-122
Chia1	8.86807e-126	-1.7539	0.122	0.31	2.86315e-121
Spink5	1.93088e-125	-3.52858	0.014	0.138	6.23403e-121
Srcin1	1.34717e-124	1.07654	0.529	0.31	4.34946e-120
Col6a1	2.03733e-124	-3.38107	0.016	0.14	6.57773e-120
Cd36	2.41383e-124	-0.510993	0.893	0.963	7.79328e-120
Hc	3.7319e-124	-0.499152	0.944	0.978	1.20488e-119
Baiap2l1	3.77162e-124	-0.618569	0.826	0.909	1.21771e-119
Gm15564	1.11431e-123	0.765414	0.77	0.592	3.59766e-119
Akap7	5.12971e-123	-1.54862	0.152	0.345	1.65618e-118
Rps11	5.89109e-123	-0.630647	0.714	0.838	1.902e-118
Pigu	1.10484e-122	0.840375	0.71	0.52	3.56708e-118
C3	1.11179e-122	-2.01109	0.062	0.223	3.58954e-118
Tmem117	3.25284e-121	2.3584	0.201	0.044	1.05021e-116
Myo1e	5.66375e-121	0.500591	0.969	0.921	1.8286e-116
Tdrd5	1.81014e-120	1.95839	0.279	0.095	5.84423e-116
Gas6	8.82039e-120	0.672368	0.84	0.72	2.84775e-115
Zdhhc3	1.66623e-119	-0.663036	0.661	0.8	5.37958e-115
Slc26a9	4.10655e-119	0.608506	0.873	0.763	1.32584e-114
Fbxl7	1.71148e-118	1.36842	0.411	0.2	5.52569e-114
Rbpjl	4.41915e-118	0.613012	0.864	0.75	1.42677e-113
Nexmif	9.74485e-118	0.883773	0.75	0.577	3.14622e-113
Bsg	4.41422e-116	0.525333	0.891	0.81	1.42518e-111
Abca17	8.82678e-115	-2.43553	0.05	0.194	2.84982e-110
Btg3	4.59054e-114	-1.0172	0.446	0.627	1.4821e-109
Akap13	4.94249e-114	0.423646	0.988	0.975	1.59573e-109
Rpl7a	8.54681e-114	-0.670057	0.635	0.768	2.75942e-109
Gm26917	8.80485e-114	0.659501	0.847	0.713	2.84273e-109
Atp13a4	1.23624e-113	1.19525	0.42	0.21	3.99133e-109
Slc39a8	7.38141e-113	0.654227	0.855	0.772	2.38316e-108
Pabpc1	1.49829e-112	-0.613417	0.69	0.815	4.83739e-108
Scamp1	1.75156e-112	-1.01561	0.47	0.636	5.6551e-108
Pmvk	1.24878e-111	-1.51481	0.2	0.388	4.0318e-107
Fign	1.80302e-111	1.30426	0.372	0.171	5.82123e-107
Tmem50b	3.87834e-111	-1.07887	0.268	0.465	1.25216e-106
Cldn18	3.31116e-110	-0.559801	0.701	0.826	1.06904e-105
Napsa	4.77106e-110	0.392618	0.989	0.984	1.54038e-105
Osbpl10	2.28241e-109	0.738204	0.738	0.572	7.369e-105
Susd4	6.04314e-109	-1.71948	0.096	0.262	1.95109e-104
Rpl36	2.19325e-108	-0.509306	0.815	0.894	7.08111e-104
Rpl37a	1.22712e-107	-0.380211	0.944	0.979	3.96186e-103
Rpl37	1.49328e-107	-0.480841	0.836	0.909	4.82122e-103
Pld1	2.77066e-107	0.79188	0.738	0.57	8.94534e-103
Acsl5	1.78394e-106	-0.795111	0.475	0.649	5.75964e-102
Rpl22	2.67006e-106	-0.65359	0.62	0.762	8.62057e-102
Arhgap6	4.03561e-106	0.94297	0.561	0.356	1.30294e-101
Gm45332	4.06703e-106	-2.95859	0.02	0.135	1.31308e-101
Taok3	1.27935e-105	0.386588	0.979	0.964	4.1305e-101
Kif13a	3.28784e-105	-0.740562	0.582	0.725	1.06151e-100
Trim24	6.67916e-105	1.04409	0.482	0.279	2.15643e-100
Uvrag	8.15623e-105	-0.616151	0.705	0.821	2.63332e-100
Exosc7	1.00092e-104	-0.735626	0.545	0.708	3.23157e-100
Matn4	7.69991e-104	0.718099	0.746	0.597	2.48599e-99
Plch1	1.68944e-103	1.59138	0.273	0.101	5.45453e-99
Tmem30a	1.85804e-103	-0.593069	0.703	0.815	5.99886e-99
Irs1	2.54068e-103	-1.51438	0.146	0.321	8.20284e-99
Nudt4	3.37889e-103	-1.40216	0.179	0.358	1.09091e-98
Adcy7	4.67181e-103	-0.800195	0.437	0.616	1.50834e-98
Nfat5	2.27156e-102	0.532535	0.891	0.788	7.33395e-98
Hykk	3.78276e-102	-2.46566	0.035	0.159	1.2213e-97
Car2	1.50087e-101	0.731748	0.637	0.432	4.84571e-97
Arhgef10l	1.96682e-101	1.08822	0.454	0.259	6.35008e-97
Mecom	4.19174e-101	0.288327	1	0.999	1.35335e-96
Stk39	2.20716e-100	0.700238	0.728	0.555	7.12605e-96
Rps18	2.29792e-100	-0.609781	0.673	0.801	7.41907e-96
Gm47283	1.12245e-99	0.814626	0.642	0.456	3.62394e-95
Tspan9	1.62676e-99	0.637618	0.771	0.631	5.25216e-95
Pcca	1.25971e-98	-0.888716	0.421	0.59	4.06711e-94
Naca	2.49072e-98	-0.597995	0.662	0.782	8.04154e-94
Tcea3	3.17361e-98	-1.84376	0.065	0.205	1.02463e-93
Slc1a3	3.82643e-98	-1.1135	0.246	0.432	1.2354e-93
Slit3	4.06476e-98	-3.65663	0.014	0.114	1.31235e-93
Slc25a51	7.20859e-98	-0.83601	0.436	0.609	2.32736e-93
Ang	9.10405e-98	-1.68616	0.089	0.239	2.93933e-93
Slc16a7	2.0919e-97	-0.981759	0.28	0.466	6.75391e-93
Rpl28	2.13052e-97	-0.525637	0.777	0.866	6.87861e-93
Rpl14	6.84877e-97	-0.557563	0.722	0.831	2.21119e-92
Pygo1	4.18169e-96	-2.21123	0.038	0.159	1.3501e-91
Lrp4	2.76314e-95	1.31569	0.341	0.16	8.92107e-91
Dock4	2.90478e-95	-0.642474	0.687	0.809	9.37839e-91
Usp8	3.68065e-95	-0.67086	0.607	0.739	1.18834e-90
Ddhd1	5.3972e-95	-0.88842	0.465	0.623	1.74254e-90
Daam2	9.55731e-95	1.09069	0.441	0.246	3.08567e-90
Rnf128	2.93508e-94	2.19349	0.179	0.045	9.47621e-90
Epha4	3.45083e-94	0.945113	0.428	0.233	1.11414e-89
A530020G20Rik	5.58011e-94	-2.07682	0.049	0.176	1.8016e-89
H6pd	6.51427e-94	-1.54282	0.118	0.273	2.1032e-89
Rpl24	1.22661e-93	-0.478947	0.793	0.869	3.96023e-89
Rap1gap	8.87086e-93	0.86908	0.54	0.349	2.86405e-88
Rph3al	1.23508e-92	0.760835	0.634	0.45	3.98759e-88
Nop53	1.48769e-92	-1.05787	0.257	0.432	4.80316e-88
Antxr1	4.45737e-92	0.709775	0.809	0.685	1.43911e-87
Sptlc2	5.42622e-92	-0.594569	0.66	0.79	1.75191e-87
Rpl10a	5.99569e-92	-0.565085	0.701	0.815	1.93577e-87
Serpinb9	9.16239e-92	1.00859	0.458	0.267	2.95817e-87
Arpc2	1.11844e-91	0.803285	0.738	0.588	3.61098e-87
Cfap47	1.39327e-91	1.70631	0.302	0.138	4.49831e-87
Mid1ip1	2.93519e-90	-0.684708	0.592	0.725	9.47655e-86
Rps2	3.42207e-90	-0.665903	0.548	0.685	1.10485e-85
Lpl	3.16741e-89	-1.90028	0.048	0.171	1.02263e-84
Galnt2	1.04736e-88	-1.22362	0.188	0.352	3.3815e-84
Ptprg	7.49712e-88	-0.508268	0.799	0.881	2.42052e-83
Uri1	1.4892e-87	0.556671	0.828	0.718	4.80802e-83
Rad51b	8.44979e-87	-1.79503	0.142	0.294	2.7281e-82
Jun	1.2974e-86	-0.509906	0.899	0.931	4.18877e-82
Mocs1	2.39395e-86	-1.45778	0.102	0.249	7.72912e-82
Crlf1	2.69833e-86	1.26052	0.319	0.153	8.71182e-82
Inpp4a	3.16205e-86	-1.10996	0.201	0.369	1.0209e-81
Lpar3	8.48052e-86	-2.48442	0.025	0.128	2.73802e-81
Rpl32	1.10221e-85	-0.391123	0.894	0.94	3.5586e-81
Col4a1	2.47581e-85	0.744342	0.813	0.71	7.99341e-81
Lamb3	5.20926e-85	-1.46189	0.103	0.247	1.68186e-80
Kcnj2	5.46991e-85	-1.18559	0.193	0.361	1.76601e-80
Shank2	8.31751e-85	0.729748	0.691	0.551	2.68539e-80
Rpl26	9.24924e-85	-0.402435	0.89	0.946	2.98621e-80
Col4a2	1.02122e-84	0.541491	0.85	0.757	3.29711e-80
Fat1	1.37091e-84	0.678441	0.696	0.534	4.42613e-80
Carmil1	1.93339e-84	0.610835	0.759	0.616	6.24213e-80
Ncor1	3.20599e-84	0.343268	0.971	0.955	1.03509e-79
Ahdc1	3.27162e-84	1.33066	0.276	0.118	1.05628e-79
Daam1	3.50133e-84	-0.749678	0.559	0.703	1.13044e-79
Itga6	5.33288e-84	1.01047	0.467	0.282	1.72177e-79
Me1	7.85691e-84	-0.709662	0.52	0.666	2.53668e-79
Arg2	1.29835e-83	0.981502	0.481	0.302	4.19184e-79
AC149090.1	3.00662e-83	-0.557041	0.686	0.797	9.70719e-79
Eif3f	6.34249e-83	-0.837655	0.37	0.528	2.04774e-78
Sh3rf1	1.41368e-82	-0.544885	0.752	0.843	4.56422e-78
Zfas1	3.35737e-82	-1.11266	0.193	0.353	1.08396e-77
Ccdc15	8.28682e-82	0.982265	0.477	0.299	2.67548e-77
Fam129a	8.95701e-82	-1.06595	0.217	0.388	2.89186e-77
Rpl36al	9.50777e-82	-0.580607	0.62	0.746	3.06968e-77
Fbxo4	1.45447e-81	-1.27453	0.161	0.317	4.69591e-77
Use1	1.96795e-81	-1.00524	0.243	0.406	6.35371e-77
Gstp3	3.06509e-81	-2.73695	0.015	0.103	9.89595e-77
Pfdn5	3.26048e-81	-0.568519	0.608	0.733	1.05268e-76
Rpl36a	4.66571e-81	-0.65638	0.528	0.674	1.50637e-76
Ccser1	5.9561e-81	0.454244	0.892	0.806	1.92299e-76
Camk2n1	8.10022e-81	-0.972817	0.268	0.43	2.61524e-76
Dmkn	1.05102e-80	-2.19401	0.036	0.142	3.39333e-76
Dusp16	1.11741e-80	-0.771444	0.576	0.7	3.60767e-76
Igf1r	1.21507e-80	1.09997	0.348	0.18	3.92298e-76
Tmem132c	1.6983e-80	1.17695	0.384	0.215	5.48312e-76
Fam126b	6.61618e-80	-1.00206	0.293	0.453	2.1361e-75
Ppm1l	1.5333e-79	0.711995	0.6	0.418	4.95042e-75
Spats2l	2.53699e-79	2.03302	0.153	0.039	8.19092e-75
Lemd1	2.13714e-78	3.57211	0.092	0.007	6.89998e-74
Slc24a4	2.66321e-78	0.532535	0.818	0.706	8.59843e-74
Rpl12	8.46689e-78	-0.596773	0.612	0.725	2.73362e-73
Zdhhc18	1.15758e-77	0.849007	0.482	0.306	3.73737e-73
Lasp1	2.04255e-77	0.849094	0.468	0.29	6.59456e-73
App	2.41621e-77	-0.314617	0.971	0.987	7.80096e-73
Tns3	2.60905e-77	0.887249	0.489	0.316	8.42358e-73
Abcd3	3.51719e-77	-0.467401	0.845	0.896	1.13556e-72
Cth	6.55141e-77	-1.94837	0.046	0.156	2.11519e-72
Cdk8	9.86351e-77	0.365437	0.963	0.933	3.18453e-72
Tmem154	1.28591e-76	-1.83258	0.054	0.169	4.15168e-72
Atp11a	1.48053e-76	0.328528	0.982	0.978	4.78005e-72
Bmp3	2.13498e-76	-2.32342	0.031	0.13	6.893e-72
Rab27a	3.03447e-76	-0.719428	0.451	0.605	9.7971e-72
Tnfrsf21	3.43206e-76	3.26135	0.098	0.011	1.10807e-71
Mmp15	5.51495e-76	0.549695	0.799	0.692	1.78056e-71
Panct2	7.04217e-76	1.07315	0.359	0.194	2.27364e-71
Noxo1	2.37128e-75	1.26564	0.271	0.123	7.6559e-71
Ggcx	3.0988e-75	-1.14428	0.179	0.328	1.00048e-70
Fig4	3.44112e-75	-1.2751	0.147	0.291	1.111e-70
Sdc4	7.55545e-75	0.338047	0.947	0.904	2.43935e-70
Slc23a2	9.88574e-75	-0.87604	0.375	0.526	3.19171e-70
Pdlim1	1.39864e-74	0.633017	0.718	0.571	4.51565e-70
Eif1	2.1172e-74	-0.505805	0.708	0.802	6.83559e-70
Cacna1c	3.06842e-74	0.507329	0.904	0.851	9.90671e-70
Gramd2	6.09402e-74	0.687039	0.656	0.494	1.96752e-69
Sema6a	1.16566e-73	2.01817	0.141	0.035	3.76343e-69
Slc16a10	1.75934e-73	1.43075	0.193	0.067	5.68019e-69
Cox7a2l	2.01257e-73	-0.759084	0.397	0.547	6.49778e-69
Trpv6	2.84414e-73	-2.33337	0.033	0.13	9.18259e-69
Ablim1	6.10535e-73	0.472791	0.849	0.761	1.97117e-68
Auts2	6.2831e-73	-0.844477	0.315	0.483	2.02856e-68
Rims2	1.47087e-72	0.852542	0.44	0.268	4.74885e-68
Igfbp6	1.75365e-72	-1.82205	0.045	0.15	5.66184e-68
Ell2	4.61259e-72	0.666818	0.764	0.626	1.48922e-67
Syt2	7.46886e-72	3.13246	0.095	0.012	2.4114e-67
Apbb2	1.01208e-71	0.423552	0.897	0.844	3.26762e-67
Sowahc	1.81406e-71	-1.16304	0.147	0.288	5.85689e-67
Maob	2.54872e-71	-1.17913	0.291	0.443	8.22878e-67
Tanc2	2.91922e-71	0.287016	0.98	0.965	9.42498e-67
Apobec3	1.16347e-70	0.631355	0.651	0.496	3.75637e-66
Thsd4	1.95864e-70	0.299766	0.99	0.988	6.32368e-66
Steap2	2.0814e-70	-1.47806	0.087	0.209	6.72e-66
Tns1	2.31768e-70	0.507673	0.778	0.662	7.48288e-66
1810010H24Rik	2.50932e-70	-1.56505	0.084	0.204	8.10158e-66
Gprc5b	2.61283e-70	-2.01116	0.036	0.134	8.4358e-66
Tln2	2.78299e-70	0.990595	0.351	0.193	8.98516e-66
Zfp704	3.28742e-70	-0.557279	0.64	0.749	1.06138e-65
Calm2	5.17212e-70	-0.582512	0.675	0.777	1.66987e-65
Meg3	9.46698e-70	1.78707	0.228	0.097	3.05651e-65
Rps29	1.26157e-69	-0.315819	0.935	0.963	4.07309e-65
Rpl27	1.62524e-69	-0.523492	0.628	0.738	5.24724e-65
Apoc1	5.33422e-69	0.767903	0.519	0.352	1.72221e-64
Atp6v1b2	9.27486e-69	-0.57824	0.506	0.655	2.99448e-64
Srgap3	1.98382e-68	1.84692	0.149	0.043	6.40497e-64
Stard5	3.19445e-68	-1.98633	0.036	0.131	1.03136e-63
Npc1	3.57776e-68	-0.62135	0.524	0.66	1.15511e-63
Taco1	3.80061e-68	0.736743	0.525	0.359	1.22707e-63
Degs1	5.36308e-68	-0.881788	0.285	0.434	1.73152e-63
Ros1	7.63925e-68	-2.05541	0.047	0.147	2.46641e-63
Sorcs2	9.32983e-68	0.651838	0.673	0.541	3.01223e-63
Fnbp1l	1.07473e-67	0.487844	0.823	0.714	3.46988e-63
Slc10a6	2.47426e-67	-1.24362	0.108	0.237	7.98841e-63
Eef1b2	3.73945e-67	-0.694798	0.429	0.567	1.20732e-62
Rpl29	6.60123e-67	-0.656996	0.391	0.547	2.13127e-62
A330093E20Rik	6.86866e-67	-1.67052	0.054	0.16	2.21761e-62
D230025D16Rik	9.08318e-67	-0.561597	0.592	0.71	2.9326e-62
Zfp710	3.0283e-66	0.788307	0.497	0.335	9.77717e-62
Megf6	4.44202e-66	-0.4816	0.592	0.727	1.43415e-61
Retnla	6.07655e-66	1.51796	0.217	0.091	1.96188e-61
Arhgap26	9.99759e-66	0.848698	0.392	0.232	3.22782e-61
Prkn	1.31148e-65	-0.500843	0.728	0.816	4.23425e-61
Rps13	4.46909e-65	-0.443436	0.751	0.831	1.44289e-60
Kif23	5.51478e-65	2.16816	0.123	0.03	1.7805e-60
Rps15a	7.32851e-65	-0.352156	0.87	0.922	2.36608e-60
Rps27	1.1238e-64	-0.370661	0.863	0.915	3.6283e-60
Atp2a3	1.13421e-64	0.793072	0.461	0.301	3.66192e-60
Rpl38	1.25699e-64	-0.303955	0.93	0.962	4.05833e-60
Npm1	1.39476e-64	-0.708948	0.37	0.516	4.50312e-60
Rpl15	1.45166e-64	-0.554724	0.572	0.688	4.68682e-60
Stxbp6	2.87615e-64	1.81616	0.137	0.039	9.28592e-60
Sptbn1	5.82419e-64	0.350228	0.947	0.91	1.8804e-59
Platr22	7.10536e-64	-1.68028	0.058	0.162	2.29404e-59
Cldn3	9.57668e-64	-0.654393	0.463	0.599	3.09193e-59
Zdhhc1	1.01918e-63	0.819624	0.457	0.299	3.29053e-59
Foxp2	1.70832e-63	0.353059	0.965	0.939	5.51549e-59
Ret	1.94532e-63	-2.58656	0.016	0.089	6.28067e-59
Rab15	6.01386e-63	0.830078	0.436	0.281	1.94164e-58
Pi4k2b	1.18278e-62	-0.36221	0.913	0.948	3.81872e-58
Ramp1	1.29412e-62	-0.944806	0.206	0.348	4.17819e-58
Ccp110	1.35206e-62	-1.19696	0.143	0.271	4.36526e-58
Pla2g4f	1.86869e-62	0.927248	0.375	0.223	6.03326e-58
Rpl31	2.18403e-62	-0.409854	0.787	0.852	7.05134e-58
Ncoa1	2.51426e-62	0.429713	0.886	0.827	8.11753e-58
Pgc	3.10348e-62	2.43893	0.104	0.021	1.00199e-57
Eif5	1.26211e-61	-0.581021	0.573	0.689	4.07484e-57
Pafah2	1.29993e-61	-1.08083	0.136	0.264	4.19695e-57
Pbld2	1.5712e-61	1.28552	0.259	0.129	5.07279e-57
Exoc4	1.63638e-61	0.407658	0.877	0.782	5.2832e-57
Vav2	2.36359e-61	0.654416	0.573	0.421	7.63108e-57
Naaladl2	4.433e-61	0.503841	0.742	0.608	1.43124e-56
Ica1	7.633e-61	-0.647367	0.462	0.598	2.46439e-56
Tgfb3	1.19155e-60	1.14162	0.274	0.139	3.84704e-56
4732465J04Rik	1.50297e-60	-3.03309	0.01	0.075	4.85248e-56
Frk	1.66701e-60	0.719081	0.482	0.321	5.3821e-56
Icam1	1.72697e-60	0.503119	0.851	0.752	5.57569e-56
Pitpnm2	4.39983e-60	0.69814	0.518	0.365	1.42053e-55
Cox4i1	4.5756e-60	-0.442206	0.693	0.784	1.47728e-55
Ccnd3	6.77208e-60	0.478175	0.753	0.629	2.18643e-55
Enox1	7.05698e-60	2.28478	0.105	0.023	2.27842e-55
Pof1b	7.61918e-60	-1.22676	0.244	0.378	2.45993e-55
Map1lc3a	8.0561e-60	-0.793154	0.276	0.418	2.60099e-55
Pla2g1b	1.3282e-59	0.599549	0.612	0.463	4.28823e-55
Mctp1	1.434e-59	2.9223	0.089	0.015	4.62981e-55
Hs3st1	1.44774e-59	1.9924	0.122	0.032	4.67416e-55
Pdzrn3	1.57094e-59	-2.68983	0.024	0.102	5.07194e-55
Nsa2	2.04096e-59	-0.845538	0.26	0.399	6.58943e-55
Rmdn2	2.19853e-59	-0.556051	0.51	0.643	7.09819e-55
Macf1	3.84094e-59	-0.450742	0.849	0.889	1.24008e-54
Arid5b	6.76531e-59	-0.444974	0.81	0.876	2.18425e-54
Pfn1	7.07661e-59	0.566422	0.629	0.484	2.28476e-54
Fdps	8.23077e-59	-1.18443	0.157	0.282	2.65739e-54
Dzip1l	9.24619e-59	1.4454	0.197	0.083	2.98523e-54
Pcx	1.10143e-58	0.691057	0.537	0.382	3.55607e-54
Synm	1.18098e-58	1.58044	0.147	0.048	3.81291e-54
Utrn	1.27195e-58	0.33387	0.929	0.883	4.10662e-54
Sftpc	1.43809e-58	-0.150675	1	1	4.64303e-54
Phactr2	1.5686e-58	0.599721	0.597	0.454	5.06437e-54
Atp8b1	2.61294e-58	-1.17919	0.155	0.282	8.43613e-54
Rassf2	3.86706e-58	-0.996288	0.165	0.295	1.24852e-53
Smarca1	6.64067e-58	2.58006	0.097	0.02	2.14401e-53
Kitl	9.58576e-58	1.64187	0.157	0.057	3.09486e-53
Pik3c2b	1.20756e-57	0.782348	0.438	0.289	3.89873e-53
Klhl24	1.88411e-57	-0.585464	0.482	0.608	6.08305e-53
Atp6v1g1	2.51323e-57	-0.693214	0.391	0.52	8.11422e-53
Hepacam	2.57559e-57	1.57573	0.157	0.057	8.31554e-53
Cndp2	3.38198e-57	-1.04466	0.163	0.289	1.0919e-52
Uty	4.05478e-57	0.655041	0.475	0.316	1.30913e-52
Igfbp7	4.68441e-57	0.611422	0.634	0.495	1.51241e-52
Suco	5.86226e-57	-0.837433	0.423	0.539	1.89269e-52
Actb	7.60029e-57	0.256085	0.99	0.981	2.45383e-52
Cd81	7.75699e-57	0.59137	0.631	0.498	2.50442e-52
Vps13a	8.16414e-57	0.502142	0.762	0.656	2.63587e-52
Muc4	8.70991e-57	1.00092	0.326	0.188	2.81208e-52
Tnfrsf11a	9.21209e-57	0.923614	0.359	0.219	2.97422e-52
Gse1	2.11569e-56	0.545925	0.635	0.496	6.83073e-52
Tspan1	2.32919e-56	0.926555	0.318	0.178	7.52001e-52
Epb41l4b	3.02282e-56	1.0868	0.266	0.138	9.75948e-52
Klhdc8b	3.8298e-56	1.0318	0.279	0.148	1.23649e-51
Tspan13	3.87882e-56	2.20066	0.101	0.023	1.25232e-51
Garnl3	4.30474e-56	-1.23664	0.101	0.214	1.38983e-51
Oxct1	5.23481e-56	-0.687935	0.424	0.553	1.69011e-51
Ttc38	8.76138e-56	-1.17854	0.124	0.241	2.8287e-51
Tmem42	1.01969e-55	-1.18927	0.114	0.228	3.29218e-51
Cd74	1.11975e-55	0.244624	0.995	0.99	3.61524e-51
Chka	1.17256e-55	0.513506	0.956	0.921	3.78572e-51
Azin1	1.36672e-55	0.547931	0.87	0.808	4.4126e-51
Garem1	2.29004e-55	0.621127	0.604	0.464	7.39362e-51
Pkhd1	2.52232e-55	1.30022	0.188	0.079	8.14357e-51
Pim1	2.64903e-55	0.758479	0.509	0.367	8.55265e-51
Aqp5	3.69085e-55	-0.630065	0.447	0.571	1.19163e-50
Nceh1	4.87261e-55	-1.03895	0.17	0.295	1.57317e-50
Atp6v1c2	6.32884e-55	-0.367628	0.834	0.89	2.04333e-50
Hspa1a	7.15254e-55	-0.805115	0.58	0.662	2.30927e-50
Rere	9.12629e-55	-0.293753	0.96	0.977	2.94651e-50
Tmem44	1.01606e-54	1.50525	0.138	0.045	3.28044e-50
Wipf1	1.93375e-54	-1.16686	0.121	0.236	6.24329e-50
Cst8	2.20659e-54	-4.9009	0.002	0.049	7.12419e-50
Ctsz	2.64901e-54	-0.981466	0.188	0.312	8.55258e-50
Rora	4.86543e-54	-0.487129	0.697	0.788	1.57085e-49
Gm26797	5.29882e-54	-1.74819	0.04	0.123	1.71078e-49
Gm17092	8.39202e-54	2.01069	0.113	0.031	2.70945e-49
Osbpl6	9.94686e-54	0.572528	0.636	0.495	3.21144e-49
Cog5	1.4133e-53	0.432165	0.784	0.682	4.56299e-49
Col12a1	1.47234e-53	-1.3763	0.094	0.201	4.75358e-49
Gm31356	1.76435e-53	-1.70894	0.04	0.124	5.69637e-49
Anpep	1.83238e-53	-0.858587	0.263	0.392	5.91604e-49
Gas5	2.03849e-53	-0.702269	0.344	0.473	6.58145e-49
Slc24a3	2.25352e-53	0.793599	0.351	0.211	7.27571e-49
Sytl2	4.24998e-53	-0.992934	0.198	0.323	1.37215e-48
Hspa1b	8.91812e-53	-0.735189	0.67	0.735	2.8793e-48
Dlk1	1.03433e-52	5.29434	0.051	0.001	3.33942e-48
Pmp22	1.11946e-52	1.13102	0.24	0.121	3.61428e-48
Adk	1.26489e-52	0.219799	0.997	0.995	4.08381e-48
Apoe	1.36365e-52	0.718617	0.613	0.487	4.40268e-48
Mat2a	1.38763e-52	0.493509	0.763	0.649	4.48011e-48
Phf21a	1.68578e-52	0.386252	0.849	0.761	5.44271e-48
Nr3c1	1.90044e-52	0.56766	0.679	0.566	6.13575e-48
Gprc5a	2.50276e-52	0.568387	0.725	0.613	8.08042e-48
Gm6213	5.88882e-52	-0.97206	0.184	0.31	1.90126e-47
Ptgfrn	6.70551e-52	0.557916	0.629	0.501	2.16494e-47
Cpm	8.06275e-52	-0.373572	0.897	0.952	2.60314e-47
2410006H16Rik	9.75906e-52	-1.18115	0.103	0.209	3.15081e-47
Stx17	1.00057e-51	-0.836562	0.248	0.374	3.23044e-47
Sik1	1.30735e-51	0.686822	0.587	0.458	4.22092e-47
Dpp4	2.31714e-51	0.368481	0.86	0.789	7.48112e-47
Ftl1	3.29869e-51	-0.392352	0.73	0.81	1.06501e-46
Spry1	4.13874e-51	-0.592995	0.464	0.592	1.33623e-46
Sorbs2os	6.76062e-51	3.06954	0.068	0.009	2.18273e-46
Sun1GFP	1.07119e-50	-0.286075	0.974	0.985	3.45844e-46
Plekha6	1.0871e-50	1.09247	0.245	0.128	3.50981e-46
Pon3	1.39289e-50	-0.59189	0.514	0.615	4.49709e-46
Itpr1	1.89294e-50	0.407305	0.826	0.734	6.11154e-46
Pik3r3	3.22871e-50	0.674434	0.474	0.327	1.04242e-45
Cracr2a	5.52444e-50	-0.567093	0.441	0.565	1.78362e-45
Ubc	6.6569e-50	-0.421288	0.82	0.868	2.14925e-45
Fgf1	7.66488e-50	0.559862	0.621	0.492	2.47468e-45
Vps33b	8.0585e-50	0.919646	0.294	0.168	2.60177e-45
Kcne2	1.00226e-49	-0.909858	0.176	0.298	3.2359e-45
Zbtb16	1.05743e-49	0.590188	0.618	0.472	3.41401e-45
Sypl	1.09876e-49	-0.548138	0.494	0.604	3.54747e-45
Frmd4b	1.19092e-49	0.68959	0.49	0.35	3.84501e-45
Zfp608	1.95885e-49	-0.379309	0.767	0.84	6.32433e-45
Ehbp1	1.97934e-49	0.499861	0.615	0.471	6.39049e-45
Sdc1	2.12449e-49	-0.473963	0.602	0.694	6.85914e-45
Snx24	2.1569e-49	0.369262	0.853	0.781	6.96378e-45
Tmem132d	2.29289e-49	0.302296	0.969	0.957	7.40282e-45
Adamts1	2.57975e-49	-1.08271	0.138	0.252	8.32898e-45
Rpl39	2.74515e-49	-0.354217	0.784	0.85	8.86298e-45
Gm49890	3.1832e-49	-1.18721	0.138	0.249	1.02773e-44
Ttn	3.5294e-49	-1.43294	0.073	0.167	1.1395e-44
Cd44	3.74071e-49	0.54143	0.745	0.648	1.20773e-44
Vnn3	4.48463e-49	-2.70886	0.013	0.071	1.44791e-44
Dtnbp1	6.44382e-49	-0.945711	0.163	0.281	2.08045e-44
Sema5a	6.59275e-49	-1.30196	0.073	0.168	2.12854e-44
Gm16083	1.06178e-48	-1.6357	0.062	0.15	3.42805e-44
Pla2g4a	1.88187e-48	1.19038	0.193	0.089	6.07579e-44
Ccdc141	2.07945e-48	-0.35062	0.888	0.924	6.7137e-44
Mcu	2.27122e-48	0.545567	0.551	0.408	7.33287e-44
Trib1	5.31949e-48	-0.905577	0.184	0.303	1.71745e-43
Golm1	5.89353e-48	0.9708	0.276	0.155	1.90278e-43
Rps17	6.77442e-48	-0.365207	0.766	0.837	2.18719e-43
Etv5	7.14855e-48	0.269796	0.982	0.975	2.30798e-43
Gjb6	7.25041e-48	-4.22217	0.002	0.046	2.34087e-43
Myef2	1.01335e-47	-0.850745	0.2	0.32	3.2717e-43
Txlna	1.04407e-47	0.867372	0.322	0.195	3.37087e-43
Ank3	1.1711e-47	0.165239	1	1	3.78102e-43
Rai1	1.17819e-47	0.542381	0.601	0.471	3.8039e-43
Maml3	1.23986e-47	0.22866	0.987	0.976	4.00301e-43
Ak9	1.60206e-47	-2.73203	0.011	0.066	5.17242e-43
Stard8	2.31019e-47	0.794516	0.361	0.231	7.45869e-43
9030622O22Rik	2.36891e-47	0.61921	0.526	0.387	7.64825e-43
Unc13b	2.40506e-47	0.44517	0.732	0.628	7.76497e-43
Ppp1r1b	2.49878e-47	1.09281	0.219	0.111	8.06757e-43
Prrg3	2.89425e-47	-0.782579	0.226	0.347	9.34438e-43
Msi2	3.56006e-47	0.281104	0.922	0.887	1.1494e-42
Gstt2	3.88784e-47	0.887002	0.292	0.169	1.25523e-42
Gpx1	4.11281e-47	-0.595875	0.43	0.546	1.32786e-42
Afdn	4.65039e-47	0.342485	0.85	0.787	1.50142e-42
Epb41l4aos	5.6067e-47	-1.35275	0.068	0.157	1.81018e-42
Ppl	5.846e-47	-0.834487	0.197	0.316	1.88744e-42
Kctd8	6.84496e-47	0.559387	0.634	0.508	2.20996e-42
Il4ra	7.54461e-47	1.20218	0.191	0.09	2.43585e-42
Jund	1.00494e-46	-0.332979	0.904	0.937	3.24456e-42
Rbfox2	1.37164e-46	0.337547	0.882	0.808	4.42846e-42
Hsd3b2	1.76895e-46	6.0983	0.044	0	5.71123e-42
Abhd2	1.98918e-46	0.42851	0.892	0.854	6.42226e-42
Scara5	2.12778e-46	1.41747	0.127	0.045	6.86975e-42
Gja1	2.69685e-46	-0.531752	0.453	0.57	8.70704e-42
Magi1	4.05684e-46	0.24314	0.978	0.965	1.30979e-41
Ptgr1	4.32719e-46	1.03713	0.228	0.118	1.39708e-41
Afap1l1	4.48156e-46	0.589866	0.56	0.431	1.44692e-41
Snhg11	4.80889e-46	-0.387132	0.674	0.768	1.5526e-41
Pkp4	5.55918e-46	0.380341	0.836	0.753	1.79484e-41
2023-09-11	6.5195e-46	-0.897526	0.17	0.283	2.10489e-41
Phf24	6.65238e-46	-1.30342	0.075	0.166	2.14779e-41
Sorl1	8.73262e-46	0.413274	0.744	0.645	2.81941e-41
Mmd	1.30239e-45	-1.7836	0.029	0.097	4.20491e-41
Plxnd1	1.52267e-45	1.30567	0.152	0.062	4.91608e-41
C430049B03Rik	1.75207e-45	1.36418	0.155	0.065	5.65673e-41
Fgfr3	1.88164e-45	1.09977	0.196	0.094	6.07506e-41
Shroom3	2.99632e-45	0.443975	0.885	0.826	9.67392e-41
Tspan11	3.76525e-45	-0.447821	0.574	0.679	1.21565e-40
Foxo3	3.81108e-45	0.449913	0.85	0.777	1.23045e-40
Tjp3	3.97624e-45	0.847933	0.305	0.184	1.28377e-40
Epb41	7.40636e-45	0.415546	0.778	0.687	2.39122e-40
Ddx3x	1.00889e-44	-0.324463	0.73	0.809	3.25729e-40
Tmem159	1.03501e-44	-1.07477	0.102	0.199	3.34164e-40
Galc	1.05187e-44	0.670321	0.482	0.353	3.39607e-40
Xist	1.10278e-44	-0.388911	0.444	0.603	3.56043e-40
Nfil3	1.37418e-44	-1.12558	0.101	0.199	4.43667e-40
Pde1b	2.55323e-44	1.49724	0.117	0.04	8.24337e-40
Mlph	3.65626e-44	0.783438	0.376	0.25	1.18046e-39
Gstt1	4.65984e-44	0.574757	0.523	0.393	1.50448e-39
Acsl4	6.73012e-44	-0.282352	0.94	0.97	2.17289e-39
Fubp1	8.49339e-44	0.428293	0.689	0.573	2.74218e-39
Notch2	8.95833e-44	-0.606286	0.42	0.532	2.89229e-39
Mlc1	1.10325e-43	-0.571426	0.367	0.479	3.56194e-39
Arhgap42	1.17009e-43	2.05912	0.081	0.019	3.77774e-39
Flvcr2	1.25734e-43	0.946706	0.264	0.152	4.05945e-39
Ckmt1	1.31722e-43	1.23877	0.176	0.081	4.25277e-39
Sema4f	1.77208e-43	0.828104	0.342	0.219	5.72133e-39
Snx21	1.92945e-43	-1.1413	0.084	0.176	6.22943e-39
Dlg1	1.97367e-43	0.300756	0.895	0.836	6.37219e-39
Mrtfa	2.03733e-43	0.424735	0.697	0.578	6.57773e-39
Tmem63b	2.57326e-43	-0.678246	0.329	0.44	8.30804e-39
Depp1	3.71279e-43	-0.819784	0.246	0.363	1.19871e-38
Calr	5.75617e-43	0.604278	0.521	0.391	1.85844e-38
Epsti1	7.09593e-43	1.22243	0.156	0.067	2.29099e-38
Prc1	7.81417e-43	1.47565	0.13	0.05	2.52288e-38
Bex4	9.16368e-43	-0.624361	0.358	0.47	2.95859e-38
Mob1b	9.35829e-43	-0.537201	0.478	0.588	3.02142e-38
Trim62	1.06303e-42	0.90306	0.264	0.152	3.43208e-38
Zfp827	1.59174e-42	0.596413	0.465	0.333	5.1391e-38
Irf2bp2	1.85833e-42	0.356274	0.817	0.751	5.99982e-38
Mical2	2.25312e-42	-0.449346	0.561	0.659	7.27444e-38
Lratd2	2.45908e-42	-0.733195	0.265	0.38	7.93938e-38
Reck	3.32081e-42	-1.5624	0.048	0.122	1.07216e-37
Plpp1	3.54791e-42	1.76064	0.091	0.025	1.14548e-37
Cyb5a	4.5031e-42	-0.652366	0.321	0.439	1.45387e-37
Stim1	5.04574e-42	0.508629	0.546	0.408	1.62907e-37
Slc38a2	5.07502e-42	-0.391916	0.712	0.788	1.63852e-37
Vamp8	5.08578e-42	-0.341519	0.72	0.794	1.642e-37
Nsmaf	7.12453e-42	0.547784	0.55	0.424	2.30023e-37
Adam12	1.03428e-41	3.96306	0.047	0.003	3.33927e-37
Arl3	1.15168e-41	-0.722873	0.234	0.349	3.71832e-37
Ctnnb1	1.26659e-41	-0.310395	0.844	0.886	4.08931e-37
Magi2	1.3013e-41	-1.05732	0.175	0.279	4.20138e-37
Tfrc	1.54995e-41	-0.538417	0.427	0.535	5.00417e-37
Bri3	1.98628e-41	-0.422449	0.646	0.724	6.41291e-37
Vti1a	2.12221e-41	0.345474	0.819	0.739	6.85176e-37
Frem2	2.32279e-41	1.05787	0.182	0.088	7.49938e-37
Anxa3	2.56143e-41	-0.382585	0.646	0.736	8.26985e-37
Pkig	2.65654e-41	0.859094	0.252	0.143	8.57691e-37
Bcl2l1	2.70488e-41	-0.621133	0.332	0.448	8.73296e-37
Rgcc	2.85825e-41	0.579632	0.713	0.614	9.22816e-37
Usp13	6.28376e-41	-2.1639	0.017	0.071	2.02878e-36
Kcnj13	1.13548e-40	-1.23055	0.082	0.168	3.66601e-36
Agmo	1.31418e-40	-0.632001	0.364	0.482	4.24296e-36
Ugp2	1.32532e-40	-0.811541	0.265	0.377	4.27892e-36
Ror1	1.54181e-40	0.386671	0.885	0.831	4.97788e-36
Tecrl	1.9304e-40	1.43945	0.109	0.038	6.23249e-36
Hnmt	2.02666e-40	-0.962282	0.158	0.26	6.54329e-36
Shroom4	2.04021e-40	0.418244	0.729	0.614	6.58702e-36
Mybpc2	2.40557e-40	3.20729	0.053	0.006	7.76663e-36
Bcl11b	2.75409e-40	1.37595	0.14	0.059	8.89186e-36
Arhgap24	3.36488e-40	-2.08339	0.027	0.087	1.08638e-35
Tspo	4.05406e-40	-0.654076	0.315	0.425	1.30889e-35
Insig1	4.45022e-40	-0.548415	0.39	0.506	1.4368e-35
Gm48099	4.53143e-40	0.710236	0.335	0.217	1.46302e-35
Tbc1d24	4.8441e-40	-1.33191	0.066	0.145	1.56397e-35
Slc8a1	5.84716e-40	1.34579	0.141	0.06	1.88781e-35
Usp50	5.87754e-40	-0.922842	0.172	0.276	1.89762e-35
Sec14l4	7.50654e-40	-0.510118	0.36	0.478	2.42356e-35
Gsk3b	8.62537e-40	-0.346775	0.829	0.859	2.78479e-35
Rab3c	1.31467e-39	0.994726	0.222	0.121	4.24453e-35
Creg1	1.32238e-39	-0.718115	0.248	0.356	4.26942e-35
Large1	1.419e-39	0.44482	0.765	0.667	4.58139e-35
Gm42047	1.43556e-39	-2.45869	0.011	0.058	4.63484e-35
Zfp462	1.50161e-39	0.555538	0.555	0.431	4.84811e-35
Apmap	1.69609e-39	0.795277	0.281	0.168	5.47599e-35
Ttll5	1.8216e-39	0.633573	0.417	0.289	5.88123e-35
Pmepa1	2.29099e-39	-0.948354	0.14	0.24	7.39669e-35
E130308A19Rik	2.35044e-39	0.636283	0.36	0.236	7.58862e-35
Eif2s3y	2.45409e-39	0.693018	0.287	0.172	7.92326e-35
Bcan	3.11271e-39	1.18069	0.14	0.059	1.00497e-34
Hsd11b2	5.98162e-39	2.39108	0.065	0.013	1.93123e-34
Bcap29	6.51457e-39	0.670329	0.39	0.266	2.10329e-34
Nhsl1	6.76563e-39	0.741791	0.272	0.161	2.18435e-34
Pbx1	8.87332e-39	-0.272607	0.957	0.971	2.86484e-34
Snhg8	1.00302e-38	-0.747356	0.232	0.34	3.23834e-34
Plekha7	1.16777e-38	0.556385	0.421	0.291	3.77026e-34
Ralgapb	1.19589e-38	0.444104	0.695	0.594	3.86106e-34
Kalrn	1.3738e-38	0.512284	0.559	0.435	4.43545e-34
Nos1ap	1.49576e-38	0.42143	0.691	0.587	4.8292e-34
Ahnak	2.49938e-38	0.393121	0.725	0.613	8.0695e-34
Flnb	2.61489e-38	0.553894	0.474	0.346	8.44243e-34
Ctps	2.82779e-38	-1.15038	0.145	0.242	9.12981e-34
Tusc3	3.45533e-38	0.464283	0.589	0.468	1.11559e-33
Grk5	4.18749e-38	-0.964516	0.123	0.218	1.35197e-33
Dock8	5.09749e-38	0.664189	0.35	0.229	1.64578e-33
Ciita	5.39711e-38	0.753607	0.344	0.23	1.74251e-33
Glul	6.20927e-38	-0.347415	0.294	0.422	2.00472e-33
Fam49b	6.60876e-38	-0.402909	0.667	0.74	2.1337e-33
Slc22a19	7.26512e-38	3.21219	0.046	0.004	2.34562e-33
Rhbdl2	8.86562e-38	4.7689	0.038	0.001	2.86236e-33
Dbi	9.46524e-38	-0.469667	0.524	0.618	3.05595e-33
Cthrc1	1.04916e-37	0.941341	0.224	0.126	3.38733e-33
Camk2d	1.09841e-37	0.347233	0.837	0.772	3.54632e-33
Phactr1	1.12771e-37	-0.75651	0.211	0.319	3.64094e-33
Ttc7	1.27787e-37	0.492413	0.563	0.451	4.12573e-33
Ly6c1	1.33359e-37	0.648154	0.386	0.267	4.30562e-33
Fitm2	1.43015e-37	-1.39496	0.051	0.122	4.61738e-33
Ldhb	2.53308e-37	-0.67538	0.311	0.421	8.17829e-33
Alms1	2.59217e-37	0.561743	0.472	0.347	8.36907e-33
Tle4	3.40201e-37	-0.480509	0.479	0.585	1.09837e-32
Ppic	3.46057e-37	0.465017	0.556	0.44	1.11728e-32
Shisa6	3.77466e-37	-3.16677	0.006	0.045	1.21869e-32
Rabac1	4.28707e-37	-0.536456	0.402	0.506	1.38412e-32
Dgkz	4.94675e-37	0.746728	0.302	0.19	1.59711e-32
Igha	5.47099e-37	-4.84632	0.001	0.033	1.76636e-32
Lncppara	7.18941e-37	0.616394	0.464	0.346	2.32117e-32
Gzf1	7.84933e-37	-0.968762	0.124	0.216	2.53424e-32
Snhg18	9.35984e-37	-1.30325	0.056	0.127	3.02192e-32
Pabpn1	9.53839e-37	0.376759	0.714	0.622	3.07957e-32
Tlr4	1.00301e-36	-0.898359	0.139	0.235	3.23832e-32
Nsd1	1.00347e-36	0.287791	0.868	0.798	3.23979e-32
Cep85	1.23627e-36	-0.929693	0.123	0.215	3.99142e-32
AU021092	1.51265e-36	0.705337	0.301	0.19	4.88373e-32
Rpp21	1.87111e-36	0.849029	0.229	0.13	6.04106e-32
Prkci	2.16337e-36	-0.649896	0.475	0.568	6.98465e-32
Slc19a3	2.46918e-36	-2.22102	0.014	0.06	7.97198e-32
Gm4258	2.82184e-36	0.651368	0.392	0.276	9.1106e-32
St3gal4	2.98634e-36	0.691009	0.33	0.215	9.64169e-32
Jcad	3.28513e-36	-1.86084	0.02	0.073	1.06064e-31
Il6ra	3.40749e-36	-2.10024	0.014	0.061	1.10014e-31
Ankrd44	3.55514e-36	-0.77776	0.249	0.353	1.14781e-31
Agtpbp1	4.11265e-36	0.59734	0.43	0.312	1.32781e-31
Psd3	4.1221e-36	-0.469919	0.474	0.579	1.33086e-31
Setbp1	5.22236e-36	0.38486	0.697	0.584	1.68609e-31
Fhdc1	5.66029e-36	-0.801328	0.2	0.301	1.82748e-31
Rerg	6.60331e-36	0.722573	0.309	0.199	2.13195e-31
Rnf125	8.61861e-36	-1.54198	0.031	0.089	2.7826e-31
Lonp2	1.15732e-35	-0.538851	0.443	0.539	3.73651e-31
Picalm	1.2479e-35	-0.304848	0.752	0.816	4.02899e-31
Glis3	1.2662e-35	-0.687135	0.235	0.344	4.08807e-31
Mrfap1	1.38789e-35	-0.643509	0.295	0.4	4.48093e-31
Lyst	1.42697e-35	0.46898	0.713	0.621	4.60712e-31
Hnrnpd	1.79499e-35	0.401872	0.665	0.556	5.79531e-31
Zbtb20	2.00788e-35	-0.180203	0.994	0.996	6.48264e-31
Cavin1	2.00842e-35	0.658119	0.371	0.256	6.48439e-31
Cux2	2.10301e-35	-1.15446	0.087	0.168	6.78979e-31
Hpcal1	2.39099e-35	0.551445	0.501	0.389	7.71954e-31
Plxnb2	3.95203e-35	0.561584	0.482	0.367	1.27595e-30
Epn3	4.25235e-35	-0.650576	0.26	0.365	1.37291e-30
Itgb1	4.25283e-35	0.373061	0.782	0.697	1.37307e-30
Tent5a	4.70874e-35	-0.621388	0.27	0.378	1.52026e-30
Numb	7.76936e-35	0.39102	0.623	0.506	2.50842e-30
Mast4	8.579e-35	-0.427729	0.521	0.613	2.76981e-30
Pitpnm3	8.87035e-35	0.629445	0.426	0.312	2.86388e-30
Camkk2	1.16849e-34	0.877446	0.231	0.135	3.7726e-30
Paip2b	1.2481e-34	0.689953	0.343	0.23	4.02961e-30
Mtus1	1.31822e-34	-0.609609	0.248	0.356	4.25602e-30
Cdh3	1.5209e-34	2.19204	0.055	0.01	4.91037e-30
Thbs3	1.5408e-34	0.579123	0.395	0.276	4.97464e-30
Zmat4	1.54945e-34	0.724468	0.378	0.267	5.00256e-30
Socs3	1.81152e-34	-1.05055	0.114	0.2	5.84866e-30
Myo5c	1.93053e-34	0.280323	0.896	0.853	6.23292e-30
Ddi2	2.44999e-34	-0.593913	0.332	0.434	7.91003e-30
Krt18	2.60787e-34	0.514663	0.64	0.524	8.41978e-30
Prkcz	2.76013e-34	0.509514	0.499	0.379	8.91137e-30
Vnn1	2.92312e-34	-1.53208	0.031	0.087	9.43758e-30
Eml6	3.04804e-34	0.556712	0.48	0.366	9.84091e-30
Gm9856	3.12886e-34	-0.926328	0.133	0.222	1.01018e-29
Elk3	3.43027e-34	-1.09295	0.074	0.15	1.1075e-29
Ctnnal1	3.51361e-34	-0.973498	0.133	0.222	1.1344e-29
Cdh16	3.70327e-34	0.792305	0.239	0.141	1.19564e-29
Mgat4a	3.89566e-34	1.15094	0.133	0.059	1.25775e-29
Zadh2	4.62241e-34	-0.841392	0.17	0.265	1.49239e-29
Mettl7a1	5.95396e-34	-0.412535	0.534	0.629	1.92229e-29
Cdc14a	6.36485e-34	0.472209	0.612	0.508	2.05496e-29
Mdfic	6.78544e-34	-0.468118	0.648	0.723	2.19075e-29
Mgat5	1.03272e-33	-0.66992	0.285	0.385	3.33425e-29
Cd55	1.14104e-33	-0.961606	0.225	0.323	3.68396e-29
Mapkapk2	1.25689e-33	-0.326445	0.701	0.778	4.05799e-29
1700025G04Rik	1.47986e-33	-0.897086	0.144	0.235	4.77788e-29
H3f3b	1.48476e-33	-0.248003	0.868	0.913	4.7937e-29
Cntfr	1.74391e-33	0.983536	0.161	0.079	5.63037e-29
Kirrel	1.80165e-33	2.13307	0.06	0.013	5.81679e-29
Dynlrb1	1.84902e-33	0.681047	0.323	0.214	5.96974e-29
Sh3rf3	1.86471e-33	0.589328	0.438	0.323	6.02041e-29
Kdm7a	1.92674e-33	0.399148	0.652	0.552	6.22069e-29
Trim14	2.3011e-33	0.940149	0.185	0.099	7.42933e-29
Marveld1	2.82092e-33	0.685885	0.482	0.372	9.10761e-29
2023-09-09	5.47878e-33	1.20363	0.136	0.063	1.76888e-28
Pign	5.56197e-33	-0.44427	0.524	0.612	1.79574e-28
Rock2	5.75669e-33	0.288265	0.85	0.782	1.8586e-28
Rreb1	7.06838e-33	0.391383	0.71	0.619	2.2821e-28
Klhl32	7.47583e-33	1.30585	0.102	0.039	2.41365e-28
Slc16a1	8.24487e-33	-0.918409	0.139	0.226	2.66194e-28
Oxr1	1.04518e-32	-0.564716	0.423	0.516	3.37447e-28
Rapgef3	1.0639e-32	1.31159	0.114	0.048	3.43491e-28
Ncoa2	1.65664e-32	0.30465	0.833	0.763	5.34862e-28
Bcar3	1.66469e-32	1.29268	0.134	0.062	5.37462e-28
Atp1b1	1.96779e-32	-0.211754	0.934	0.959	6.35322e-28
Itpk1	2.16826e-32	0.690791	0.315	0.21	7.00045e-28
Gm20275	2.34979e-32	0.418885	0.668	0.578	7.58652e-28
Mapre2	2.36713e-32	-0.531295	0.344	0.452	7.64251e-28
Adora2b	2.67261e-32	-0.764258	0.203	0.297	8.62878e-28
Strbp	3.18809e-32	0.397058	0.666	0.571	1.02931e-27
Acss1	3.68128e-32	0.418865	0.674	0.584	1.18854e-27
Phc2	3.99725e-32	0.508518	0.511	0.396	1.29055e-27
9930014A18Rik	4.17573e-32	-1.29902	0.046	0.108	1.34818e-27
2510009E07Rik	4.60378e-32	0.675808	0.323	0.219	1.48638e-27
Krt23	4.76262e-32	-0.611508	0.343	0.439	1.53766e-27
Scarf2	4.85683e-32	0.517235	0.459	0.341	1.56807e-27
Rab27b	5.25287e-32	0.288425	0.859	0.791	1.69594e-27
Gdnf	5.45392e-32	0.62379	0.429	0.316	1.76085e-27
Casz1	5.55514e-32	0.470082	0.579	0.474	1.79353e-27
Eps8l1	6.48964e-32	0.619243	0.353	0.245	2.09524e-27
Serpinf1	6.61334e-32	-2.57866	0.008	0.045	2.13518e-27
Akr1b3	8.09639e-32	-0.697123	0.212	0.306	2.614e-27
Cobll1	8.78684e-32	0.316697	0.833	0.773	2.83692e-27
Btg1	9.00691e-32	-0.383331	0.795	0.829	2.90797e-27
Echs1	9.12504e-32	-0.800676	0.182	0.273	2.94611e-27
Flvcr1	9.25973e-32	-0.68207	0.236	0.337	2.9896e-27
Mal2	1.19599e-31	-0.385886	0.546	0.636	3.86138e-27
Cab39l	1.20534e-31	0.481904	0.558	0.455	3.89156e-27
Plekhg1	1.56393e-31	2.06016	0.062	0.016	5.04929e-27
Pygb	1.64351e-31	0.640063	0.366	0.26	5.30625e-27
Tjp1	1.69443e-31	0.358509	0.742	0.655	5.47063e-27
Bub1	1.74909e-31	-2.43241	0.013	0.055	5.6471e-27
Arl4d	2.18035e-31	1.13911	0.158	0.081	7.03948e-27
P3h2	2.22842e-31	0.530973	0.361	0.25	7.19466e-27
Uqcrh	3.13355e-31	-0.370498	0.555	0.641	1.0117e-26
Clic6	3.65085e-31	0.978555	0.145	0.071	1.17871e-26
Sik2	4.06739e-31	-0.783373	0.201	0.296	1.3132e-26
Abl2	4.61978e-31	0.376488	0.555	0.431	1.49154e-26
Pias1	4.82247e-31	0.281631	0.873	0.825	1.55698e-26
Tmem150b	5.4469e-31	-2.93701	0.006	0.039	1.75858e-26
Kcnj15	5.45565e-31	-0.358763	0.592	0.675	1.76141e-26
Glg1	7.20029e-31	0.412748	0.629	0.53	2.32469e-26
Xpo1	7.83381e-31	0.444438	0.557	0.446	2.52922e-26
Lama5	8.53941e-31	0.485319	0.503	0.391	2.75703e-26
Lrmda	1.00783e-30	-0.25163	0.925	0.955	3.25388e-26
Ssh2	1.02335e-30	0.348022	0.748	0.666	3.304e-26
Ttc14	1.02852e-30	0.389185	0.636	0.528	3.32068e-26
Plch2	1.07866e-30	1.15058	0.125	0.057	3.48255e-26
Prpf18	1.31252e-30	-0.510855	0.401	0.491	4.2376e-26
Fut2	1.36792e-30	2.27456	0.051	0.01	4.41648e-26
Samhd1	1.64191e-30	0.689762	0.322	0.218	5.30106e-26
Epha2	1.8343e-30	0.626245	0.372	0.265	5.92221e-26
Stx8	1.9875e-30	-0.410755	0.593	0.665	6.41684e-26
Usp54	2.00326e-30	-0.579384	0.424	0.508	6.46772e-26
Rab9	2.0593e-30	0.508358	0.463	0.354	6.64866e-26
Klkb1	2.48681e-30	-2.06592	0.017	0.06	8.0289e-26
Gm20732	2.55007e-30	0.366074	0.795	0.731	8.23317e-26
Cnksr2	2.92513e-30	2.17035	0.057	0.014	9.44409e-26
Eif4h	3.25486e-30	-0.278485	0.685	0.769	1.05086e-25
Ralgapa2	3.55477e-30	0.213879	0.973	0.964	1.14769e-25
Heatr1	3.6729e-30	-1.07353	0.109	0.187	1.18583e-25
Scgb3a1	4.01581e-30	-0.859506	0.148	0.233	1.29654e-25
Nrep	4.3149e-30	-0.865804	0.127	0.208	1.39311e-25
Gm44751	4.50984e-30	-1.17558	0.068	0.135	1.45605e-25
Slc9a1	4.53019e-30	0.652362	0.298	0.198	1.46262e-25
C77080	4.73872e-30	0.43149	0.54	0.43	1.52994e-25
C130074G19Rik	4.76791e-30	-2.04214	0.015	0.056	1.53937e-25
Grk3	4.96836e-30	-0.30272	0.697	0.766	1.60408e-25
mt-Nd1	4.99642e-30	-0.146268	0.998	0.998	1.61315e-25
Pigr	5.76444e-30	1.45704	0.148	0.075	1.86111e-25
St5	6.28667e-30	0.404392	0.545	0.434	2.02971e-25
Usp34	6.55822e-30	0.218824	0.959	0.938	2.11739e-25
Nrn1	6.9581e-30	-1.33856	0.069	0.136	2.24649e-25
Stx12	7.1713e-30	-0.60561	0.326	0.42	2.31533e-25
Atrx	8.14279e-30	0.217705	0.946	0.918	2.62898e-25
Dcbld2	9.02077e-30	0.665957	0.282	0.183	2.91245e-25
Pik3ca	1.29586e-29	-0.33386	0.68	0.745	4.18381e-25
Fkbp15	1.91047e-29	-0.561908	0.321	0.414	6.16815e-25
Rps26	2.09025e-29	-0.256644	0.824	0.872	6.74858e-25
Adamts10	2.14102e-29	-0.875474	0.122	0.201	6.91248e-25
Ccpg1	2.15979e-29	-0.565083	0.273	0.37	6.97309e-25
Mrc2	2.45773e-29	0.838131	0.221	0.134	7.93503e-25
Srgap1	2.98689e-29	1.12238	0.121	0.056	9.64349e-25
Dram1	3.1582e-29	-0.170363	0.982	0.991	1.01966e-24
Homer2	3.36072e-29	1.34202	0.093	0.036	1.08504e-24
Srgap2	4.07087e-29	0.416875	0.581	0.475	1.31432e-24
Fkbp5	4.10009e-29	1.10804	0.13	0.062	1.32376e-24
Tacc2	4.75994e-29	0.358966	0.671	0.562	1.53679e-24
Stx6	4.95488e-29	0.54799	0.415	0.31	1.59973e-24
Pparg	6.12871e-29	-2.92969	0.005	0.036	1.97871e-24
Car8	7.97653e-29	-0.26169	0.87	0.912	2.5753e-24
Ace2	8.24039e-29	-2.11738	0.011	0.048	2.66049e-24
Pink1	9.75908e-29	-0.770516	0.149	0.233	3.15082e-24
Nr6a1	9.78831e-29	0.301131	0.722	0.615	3.16025e-24
Fsd1l	9.86516e-29	-0.868152	0.131	0.212	3.18507e-24
Fxyd4	1.6898e-28	3.00571	0.037	0.004	5.4557e-24
Radil	1.99086e-28	0.528521	0.372	0.268	6.42769e-24
A630089N07Rik	2.09777e-28	0.779323	0.178	0.099	6.77287e-24
Klhl22	2.34113e-28	0.770006	0.234	0.147	7.55857e-24
Ubash3b	2.84372e-28	1.8345	0.063	0.018	9.18124e-24
Ces1d	3.42153e-28	-0.28966	0.641	0.72	1.10467e-23
Aldh2	3.94099e-28	-0.341323	0.601	0.672	1.27239e-23
Gtf3c1	4.24301e-28	0.464324	0.489	0.379	1.3699e-23
Tspan15	4.33842e-28	0.528923	0.38	0.276	1.4007e-23
Esrp1	4.71655e-28	0.445759	0.552	0.454	1.52279e-23
Arl8b	4.94971e-28	-0.520377	0.391	0.478	1.59806e-23
Kdm5d	5.17071e-28	0.808048	0.195	0.113	1.66942e-23
Arhgef26	5.57947e-28	-0.762538	0.19	0.275	1.80139e-23
Oma1	5.9183e-28	-0.610145	0.328	0.416	1.91078e-23
Prps2	6.27856e-28	-0.600678	0.28	0.371	2.0271e-23
Atf5	6.65191e-28	-1.52464	0.039	0.092	2.14764e-23
Map2k1	6.87664e-28	-0.54027	0.412	0.498	2.22019e-23
Cyth3	7.17271e-28	0.577009	0.401	0.297	2.31578e-23
Muc1	8.20978e-28	0.2335	0.934	0.924	2.65061e-23
Cd9	9.04739e-28	0.343596	0.709	0.625	2.92104e-23
Higd1a	9.34889e-28	-0.575358	0.242	0.334	3.01838e-23
Bmp5	1.06921e-27	-0.594122	0.315	0.406	3.45206e-23
H2-Ab1	1.12788e-27	0.243378	0.85	0.791	3.64149e-23
Ldlrad4	1.58991e-27	0.439526	0.54	0.435	5.13318e-23
Scap	1.76623e-27	-0.843896	0.131	0.21	5.70244e-23
Mfsd2a	1.85953e-27	-1.08111	0.077	0.143	6.00368e-23
Rogdi	2.59507e-27	0.63836	0.266	0.173	8.37844e-23
Gm17167	2.75022e-27	0.647221	0.211	0.126	8.87935e-23
Sftpb	2.97811e-27	-0.0974882	1	1	9.61513e-23
Ptges	3.03871e-27	0.760009	0.201	0.119	9.81078e-23
Gnai1	3.23693e-27	0.535833	0.284	0.187	1.04507e-22
Igsf5	3.24808e-27	0.321874	0.729	0.647	1.04867e-22
Shh	3.35474e-27	0.828342	0.179	0.102	1.08311e-22
Aplp2	3.4242e-27	-0.233705	0.831	0.874	1.10554e-22
Ppm1b	3.73623e-27	-0.332946	0.681	0.743	1.20628e-22
Mysm1	3.93819e-27	-0.533413	0.372	0.456	1.27148e-22
Smurf1	5.23369e-27	0.40857	0.558	0.459	1.68975e-22
Kazn	5.39583e-27	1.24419	0.085	0.033	1.7421e-22
Ptgs2	5.74208e-27	0.684353	0.381	0.281	1.85389e-22
Kcnn2	6.39824e-27	-1.78157	0.023	0.067	2.06574e-22
Vdr	6.50182e-27	-1.21738	0.046	0.102	2.09918e-22
Ttc36	6.77699e-27	-1.62514	0.021	0.063	2.18802e-22
Gpatch4	6.93403e-27	-0.910041	0.109	0.183	2.23872e-22
Zfp804b	7.0632e-27	1.52732	0.113	0.054	2.28043e-22
Hbb-bs	7.75326e-27	-2.48644	0.029	0.077	2.50322e-22
Dixdc1	9.46941e-27	-0.71461	0.198	0.283	3.05729e-22
Gdpd1	1.0178e-26	0.635757	0.326	0.231	3.28608e-22
Gm47969	1.15517e-26	-4.1336	0.003	0.028	3.7296e-22
Gabre	1.16555e-26	-1.13075	0.053	0.112	3.7631e-22
Ankrd40	1.17135e-26	-0.635152	0.227	0.313	3.78181e-22
Eef1g	1.2799e-26	-0.483864	0.41	0.491	4.1323e-22
Ssbp3	1.4363e-26	0.53498	0.362	0.263	4.63725e-22
Chchd3	1.64238e-26	0.365929	0.639	0.543	5.30257e-22
Ppp1r9a	1.67854e-26	-0.214178	0.963	0.972	5.41934e-22
Dpy19l4	1.68564e-26	0.570286	0.359	0.259	5.44227e-22
Tbl1x	2.32076e-26	0.301646	0.68	0.583	7.49282e-22
Liph	2.41144e-26	-0.693522	0.194	0.278	7.78558e-22
Stbd1	2.45897e-26	-1.02377	0.073	0.137	7.93905e-22
Peli1	2.65364e-26	0.424682	0.735	0.659	8.56754e-22
Herpud1	2.77141e-26	-0.36875	0.487	0.58	8.94777e-22
Tecpr1	2.79042e-26	0.536071	0.34	0.24	9.00914e-22
Slc7a2	3.08375e-26	-1.8009	0.017	0.056	9.95618e-22
Brd7	5.13764e-26	-0.276083	0.747	0.797	1.65874e-21
Slc25a3	5.70822e-26	-0.273779	0.644	0.72	1.84296e-21
Kcnq1	5.75093e-26	0.433769	0.469	0.367	1.85675e-21
Vapa	6.27208e-26	0.33902	0.796	0.732	2.025e-21
Snhg3	6.43294e-26	-1.266	0.046	0.099	2.07694e-21
Ero1l	6.70484e-26	-0.849994	0.124	0.199	2.16473e-21
Stx19	7.35762e-26	-0.972659	0.096	0.164	2.37548e-21
Hs2st1	7.78591e-26	-0.42961	0.572	0.639	2.51376e-21
Fbxl5	7.97962e-26	-0.465021	0.46	0.535	2.5763e-21
Ndufa6	8.40181e-26	-0.49244	0.385	0.466	2.71261e-21
Csgalnact1	8.41318e-26	1.75431	0.061	0.019	2.71628e-21
Epn2	8.57054e-26	0.459649	0.457	0.356	2.76709e-21
Lgi2	8.59365e-26	-2.67248	0.006	0.036	2.77455e-21
Bpifa1	8.87803e-26	-2.47898	0.006	0.036	2.86636e-21
Mrps9	8.91277e-26	-0.636229	0.281	0.364	2.87758e-21
Junos	9.36869e-26	-0.29705	0.693	0.761	3.02478e-21
Rhou	9.70225e-26	-1.24423	0.05	0.105	3.13247e-21
2210408F21Rik	9.80874e-26	0.545296	0.325	0.23	3.16685e-21
Ltbp2	1.24638e-25	2.50874	0.038	0.006	4.02405e-21
Fbxw4	1.42161e-25	0.455082	0.461	0.361	4.58981e-21
Ihh	1.5501e-25	3.90163	0.029	0.002	5.00464e-21
Tdrd3	1.63083e-25	0.374006	0.593	0.498	5.2653e-21
Pgap2	1.69668e-25	0.517267	0.332	0.234	5.47789e-21
Fryl	1.77546e-25	0.380699	0.699	0.619	5.73225e-21
Lrrn3	2.3014e-25	1.71961	0.051	0.013	7.43029e-21
Gnmt	2.30772e-25	-1.65926	0.023	0.066	7.45071e-21
Mtfr1l	2.61746e-25	-0.521925	0.322	0.408	8.45072e-21
Arhgap17	2.65251e-25	-0.415295	0.513	0.584	8.56388e-21
Wls	2.84728e-25	0.240979	0.884	0.834	9.19272e-21
Id1	2.85777e-25	-1.59563	0.024	0.067	9.22659e-21
Eef1d	2.93349e-25	-0.52508	0.309	0.394	9.47108e-21
Tsix	3.06854e-25	-0.437112	0.412	0.502	9.90709e-21
Elfn1	3.36739e-25	0.528394	0.398	0.301	1.0872e-20
H2-DMb2	3.70678e-25	1.30634	0.079	0.031	1.19677e-20
Aldh6a1	3.81793e-25	-0.692004	0.157	0.236	1.23266e-20
Fbxl17	4.01001e-25	0.210972	0.901	0.852	1.29467e-20
Smad3	4.21017e-25	-0.44821	0.371	0.464	1.35929e-20
Rbmx	4.65042e-25	-0.669452	0.235	0.319	1.50143e-20
Myo1d	5.09567e-25	-0.227609	0.877	0.912	1.64519e-20
Nkd1	5.18414e-25	-0.306973	0.523	0.618	1.67375e-20
Nfkb1	5.30744e-25	0.231695	0.768	0.689	1.71356e-20
Ivd	5.80803e-25	-0.709567	0.17	0.249	1.87518e-20
Ptpn3	6.48432e-25	0.339677	0.641	0.552	2.09353e-20
Eif4e3	6.62445e-25	-1.30224	0.037	0.086	2.13877e-20
Lacc1	6.97116e-25	0.781712	0.172	0.099	2.25071e-20
Serinc2	7.10554e-25	-1.43388	0.029	0.073	2.2941e-20
Abl1	8.10052e-25	0.454777	0.479	0.382	2.61533e-20
Wnk4	8.9478e-25	0.919503	0.129	0.066	2.88889e-20
Fam169b	9.74843e-25	-4.31124	0.001	0.022	3.14738e-20
Tasor	9.81408e-25	0.298437	0.76	0.688	3.16857e-20
Unc119	1.0203e-24	-1.16313	0.057	0.114	3.29413e-20
Edrf1	1.1041e-24	0.587665	0.327	0.236	3.5647e-20
Nin	1.12106e-24	-1.18062	0.063	0.121	3.61947e-20
Ntm	1.15555e-24	1.3498	0.138	0.075	3.7308e-20
Agk	1.19172e-24	0.55447	0.285	0.194	3.84758e-20
Gm12216	1.21558e-24	0.504425	0.372	0.273	3.92461e-20
Idi1	1.22276e-24	-0.575751	0.259	0.345	3.9478e-20
Hs6st1	1.24479e-24	0.631151	0.283	0.195	4.01892e-20
Plekha1	1.36561e-24	0.502665	0.408	0.314	4.40901e-20
Gm16685	1.47395e-24	0.523905	0.36	0.265	4.75878e-20
Gm13449	1.62028e-24	-0.990597	0.099	0.165	5.23123e-20
Pik3cb	1.64551e-24	-0.54629	0.256	0.343	5.31271e-20
Paqr7	1.91857e-24	-1.17117	0.038	0.087	6.1943e-20
Ptprk	2.07976e-24	-0.262826	0.853	0.889	6.71473e-20
Rad23b	2.08078e-24	-0.446642	0.379	0.464	6.718e-20
Car1	2.15941e-24	3.78281	0.024	0.001	6.97187e-20
Tent5c	2.31551e-24	0.919624	0.11	0.053	7.47585e-20
Snap23	2.42059e-24	0.482017	0.48	0.385	7.81512e-20
Dnal1	2.42168e-24	0.701345	0.213	0.134	7.81864e-20
Sfn	2.44686e-24	-1.20465	0.061	0.117	7.89994e-20
Mppe1	2.63468e-24	0.869996	0.191	0.117	8.50632e-20
Rian	2.95881e-24	1.58222	0.081	0.033	9.5528e-20
Mthfd1	3.70735e-24	-0.355957	0.496	0.577	1.19696e-19
Actr3	3.94988e-24	0.310214	0.76	0.687	1.27526e-19
Tmbim6	4.57169e-24	-0.213362	0.866	0.892	1.47602e-19
Pkib	4.6702e-24	2.0298	0.047	0.012	1.50782e-19
Ppp1r3c	5.67865e-24	-1.23836	0.054	0.107	1.83341e-19
Bmp2	6.69057e-24	-0.471533	0.125	0.201	2.16012e-19
Tmc4	7.33926e-24	0.503585	0.378	0.281	2.36955e-19
Traf3	7.46722e-24	0.463912	0.325	0.232	2.41087e-19
Tnfsf9	7.47321e-24	-1.85447	0.014	0.048	2.4128e-19
Col4a5	7.66118e-24	0.3863	0.569	0.474	2.47349e-19
Dock9	7.80329e-24	-0.210902	0.941	0.958	2.51937e-19
Srsf10	7.80418e-24	0.378527	0.519	0.419	2.51966e-19
Atg13	7.87076e-24	-0.581973	0.24	0.322	2.54115e-19
Gpsm2	8.13401e-24	1.38306	0.068	0.024	2.62615e-19
Cdkn1a	8.70018e-24	-0.80293	0.137	0.211	2.80894e-19
Tbc1d15	9.1342e-24	-0.585141	0.263	0.344	2.94907e-19
H2-D1	9.42928e-24	-0.275562	0.711	0.762	3.04434e-19
Tmx4	1.05733e-23	-1.09606	0.085	0.148	3.41369e-19
Camsap3	1.11311e-23	-0.678666	0.141	0.215	3.59379e-19
Apc	1.15344e-23	0.218647	0.907	0.871	3.72401e-19
Fbxo42	1.2173e-23	0.490157	0.361	0.265	3.93017e-19
1810064F22Rik	1.29641e-23	0.789041	0.245	0.163	4.18559e-19
D130009I18Rik	1.46464e-23	0.930145	0.133	0.071	4.72874e-19
Ncor2	1.48343e-23	0.472235	0.402	0.306	4.7894e-19
Msra	1.60521e-23	-0.531425	0.239	0.324	5.18259e-19
Cox16	2.04281e-23	0.292319	0.766	0.694	6.5954e-19
Snx6	2.11508e-23	0.417174	0.46	0.361	6.82875e-19
Exoc3l	2.28553e-23	1.33398	0.077	0.031	7.37906e-19
Tbc1d30	2.43541e-23	-0.405186	0.462	0.538	7.86296e-19
Egr1	2.46162e-23	-0.345124	0.649	0.716	7.94759e-19
Stox2	2.53239e-23	0.370817	0.554	0.453	8.17608e-19
Tcf12	2.63246e-23	0.189662	0.929	0.898	8.49915e-19
Fut8	2.65848e-23	-0.244438	0.825	0.865	8.58316e-19
Rflnb	2.81855e-23	-0.895643	0.103	0.167	9.09997e-19
Efemp2	2.84393e-23	0.65393	0.178	0.106	9.1819e-19
Zfp57	2.99609e-23	0.827416	0.141	0.077	9.67317e-19
D16Ertd472e	3.03813e-23	-1.17667	0.055	0.108	9.80892e-19
Dmd	3.07552e-23	0.544777	0.284	0.197	9.92964e-19
Hnrnpr	3.08673e-23	0.390403	0.509	0.413	9.9658e-19
Tardbp	3.14723e-23	0.331851	0.619	0.531	1.01611e-18
Myo1b	3.57727e-23	-0.431868	0.502	0.573	1.15496e-18
Grhl2	3.74015e-23	0.382707	0.6	0.513	1.20754e-18
Fcer2a	4.38009e-23	1.47236	0.065	0.023	1.41415e-18
Ankfn1	4.47696e-23	1.1414	0.109	0.054	1.44543e-18
Dennd5b	4.58782e-23	1.04989	0.096	0.045	1.48122e-18
Cybrd1	5.17422e-23	0.786985	0.149	0.083	1.67055e-18
Tmem37	5.35329e-23	0.727904	0.199	0.124	1.72836e-18
Gnai3	5.52785e-23	-0.605439	0.299	0.375	1.78472e-18
Mmp28	5.94819e-23	1.54764	0.059	0.02	1.92043e-18
Emsy	6.00347e-23	0.355105	0.539	0.436	1.93828e-18
Myom1	6.12244e-23	-0.88622	0.098	0.162	1.97669e-18
Trerf1	6.38679e-23	2.09668	0.043	0.01	2.06204e-18
Tmem109	6.84424e-23	-0.827155	0.108	0.173	2.20973e-18
Cys1	7.27171e-23	1.49555	0.06	0.021	2.34774e-18
Ro60	7.45716e-23	0.461748	0.403	0.312	2.40762e-18
Snx2	7.84678e-23	0.345411	0.561	0.462	2.53341e-18
Dhcr24	7.96473e-23	-0.727526	0.155	0.227	2.57149e-18
Ypel2	8.64847e-23	0.453805	0.465	0.37	2.79224e-18
Fam184a	9.04329e-23	-0.481151	0.332	0.417	2.91972e-18
Tacstd2	9.1234e-23	-1.51763	0.024	0.064	2.94558e-18
Acadsb	9.16828e-23	-0.553457	0.234	0.316	2.96007e-18
Adgrg1	9.18431e-23	0.324634	0.633	0.54	2.96525e-18
Pcsk6	9.3247e-23	0.625273	0.247	0.168	3.01057e-18
Tmem243	9.46021e-23	-0.190846	0.926	0.945	3.05432e-18
Rdx	9.66782e-23	-0.325055	0.55	0.623	3.12135e-18
Tox3	9.67794e-23	-0.765679	0.136	0.208	3.12462e-18
Gde1	9.94141e-23	-0.268635	0.644	0.715	3.20968e-18
Atp6v0a4	1.09168e-22	0.770945	0.198	0.125	3.52459e-18
S100a11	1.11368e-22	0.36686	0.621	0.539	3.59564e-18
Gsn	1.3365e-22	0.339651	0.53	0.426	4.31503e-18
Ranbp9	1.36922e-22	-0.376954	0.587	0.648	4.42066e-18
Hint1	1.42251e-22	-0.455308	0.327	0.41	4.5927e-18
Snx29	1.56798e-22	-0.313581	0.604	0.67	5.06238e-18
Pitpnc1	1.61301e-22	-1.16047	0.055	0.107	5.20775e-18
Acox1	1.62748e-22	-0.365749	0.489	0.565	5.25449e-18
Pls1	1.71749e-22	0.690091	0.205	0.13	5.54509e-18
Adipor1	1.73148e-22	-0.452872	0.324	0.406	5.59026e-18
Inpp5b	1.97904e-22	-0.499032	0.312	0.394	6.38954e-18
Rarb	2.05765e-22	1.02185	0.188	0.119	6.64334e-18
Selenon	2.33084e-22	-0.912698	0.083	0.142	7.52534e-18
Slc37a1	2.69647e-22	0.414826	0.479	0.384	8.70582e-18
Grasp	2.92565e-22	0.709701	0.354	0.267	9.44576e-18
Hhex	3.1381e-22	1.76221	0.047	0.013	1.01317e-17
Lrch1	3.15707e-22	0.338772	0.671	0.584	1.01929e-17
Mettl11b	3.73769e-22	2.68314	0.032	0.005	1.20675e-17
Dusp4	3.79038e-22	-0.924004	0.067	0.123	1.22376e-17
Osbpl9	4.0254e-22	-0.311031	0.703	0.751	1.29964e-17
Slc4a7	4.06372e-22	0.587476	0.244	0.164	1.31201e-17
Scd2	4.11981e-22	-0.276849	0.793	0.833	1.33012e-17
Slc15a1	4.32481e-22	0.862602	0.146	0.083	1.39631e-17
Tmem178	4.85439e-22	-0.916959	0.072	0.129	1.56729e-17
Idh1	4.86031e-22	-0.690643	0.192	0.267	1.5692e-17
Snx7	4.95355e-22	0.254009	0.763	0.698	1.5993e-17
Sulf2	5.04293e-22	-2.34854	0.006	0.033	1.62816e-17
Trps1	5.64217e-22	-0.777514	0.113	0.18	1.82163e-17
Ssh1	5.70336e-22	0.525792	0.367	0.277	1.84139e-17
Wwp1	5.80687e-22	-0.318222	0.637	0.691	1.87481e-17
Vldlr	5.84105e-22	-0.581972	0.199	0.277	1.88584e-17
Ppp1r1a	5.89648e-22	1.25356	0.074	0.03	1.90374e-17
Ptpn2	5.92097e-22	0.4212	0.564	0.465	1.91165e-17
Oga	5.92816e-22	0.307798	0.731	0.671	1.91396e-17
Tkt	7.63705e-22	-0.328226	0.522	0.597	2.4657e-17
Gm20528	8.66606e-22	-2.30735	0.006	0.032	2.79792e-17
Catspere2	9.03779e-22	-0.480933	0.418	0.497	2.91794e-17
Ttpa	9.36444e-22	-3.25083	0.002	0.022	3.0234e-17
Dock5	9.50609e-22	0.368125	0.542	0.454	3.06913e-17
Siah1a	9.65383e-22	-0.515714	0.293	0.372	3.11683e-17
Nrp2	1.07351e-21	-1.23016	0.036	0.081	3.46594e-17
Gpc3	1.15448e-21	-1.09532	0.078	0.135	3.72736e-17
Eif3h	1.24708e-21	-0.375124	0.472	0.547	4.02633e-17
Reep5	1.32058e-21	-0.453279	0.332	0.41	4.26362e-17
Cdca7	1.43528e-21	0.946237	0.111	0.056	4.63396e-17
Gabarap	1.50786e-21	-0.318055	0.568	0.634	4.86828e-17
Dhrs7	1.81187e-21	-0.835617	0.101	0.163	5.84979e-17
Lrp6	1.90607e-21	-0.385618	0.492	0.559	6.15395e-17
Igkc	1.91885e-21	-2.38823	0.012	0.043	6.19521e-17
Kbtbd3	1.956e-21	0.863464	0.156	0.092	6.31515e-17
Rin2	1.97648e-21	-0.400148	0.456	0.53	6.38125e-17
Gm12474	2.17173e-21	1.74198	0.049	0.015	7.01166e-17
Ldha	2.5578e-21	0.34023	0.624	0.545	8.2581e-17
Gab2	2.80733e-21	0.40666	0.524	0.428	9.06374e-17
Fam118b	3.03154e-21	0.615074	0.223	0.148	9.78764e-17
Mapk1	3.22879e-21	0.307623	0.756	0.693	1.04245e-16
Cdc42se2	3.23878e-21	0.45664	0.391	0.3	1.04567e-16
Sfta2	3.28646e-21	0.195857	0.92	0.902	1.06107e-16
Dtnb	3.45996e-21	0.296343	0.702	0.624	1.11708e-16
Rhobtb1	3.91013e-21	-1.13044	0.049	0.097	1.26242e-16
Dyrk2	4.09803e-21	-0.566963	0.256	0.332	1.32309e-16
Pon1	4.14758e-21	-2.15812	0.007	0.033	1.33909e-16
Aldh1l1	4.63757e-21	-0.834098	0.105	0.167	1.49728e-16
Gan	5.30854e-21	0.544477	0.294	0.209	1.71392e-16
Pgd	5.32009e-21	-0.535509	0.267	0.343	1.71764e-16
4930503L19Rik	5.43086e-21	1.52842	0.056	0.019	1.75341e-16
Nbeal1	5.54462e-21	0.215812	0.858	0.813	1.79014e-16
Tle2	5.65573e-21	0.415749	0.437	0.342	1.82601e-16
Cnot1	6.03542e-21	0.269023	0.684	0.605	1.9486e-16
1700001K19Rik	6.07195e-21	-1.58613	0.024	0.062	1.96039e-16
Nmrk1	6.11507e-21	1.19973	0.093	0.045	1.97431e-16
Agpat4	6.22503e-21	1.5375	0.063	0.024	2.00981e-16
Slc22a15	6.34566e-21	-0.642683	0.182	0.254	2.04876e-16
Ly6c2	6.61349e-21	-0.996182	0.051	0.101	2.13523e-16
Eml4	6.72144e-21	0.270998	0.717	0.64	2.17008e-16
Spr	6.78235e-21	-0.765176	0.119	0.183	2.18975e-16
Ttll8	6.94896e-21	-1.4706	0.019	0.054	2.24354e-16
Zfp946	7.0547e-21	0.670985	0.167	0.101	2.27768e-16
Dnm3	8.14045e-21	0.680007	0.209	0.137	2.62822e-16
Tef	8.14777e-21	0.610026	0.231	0.154	2.63059e-16
Tbc1d14	8.26114e-21	0.467325	0.367	0.279	2.66719e-16
6030443J06Rik	9.03697e-21	0.601823	0.194	0.124	2.91768e-16
Tom1l2	9.43732e-21	0.348287	0.554	0.461	3.04693e-16
Sema3e	9.50643e-21	0.809297	0.151	0.089	3.06925e-16
Rab33b	9.9352e-21	-0.937792	0.068	0.121	3.20768e-16
Airn	9.9359e-21	0.309048	0.755	0.688	3.2079e-16
Rhoq	1.0834e-20	-0.710244	0.126	0.191	3.49787e-16
Rabgap1l	1.12797e-20	-0.236279	0.791	0.839	3.64175e-16
E230016M11Rik	1.23282e-20	0.918939	0.117	0.062	3.98028e-16
Cd302	1.26586e-20	-0.834155	0.105	0.166	4.08694e-16
Psme1	1.3486e-20	-0.471938	0.285	0.362	4.3541e-16
Ppp2r5e	1.39458e-20	-0.327259	0.639	0.692	4.50253e-16
Ttc23	1.46083e-20	0.483136	0.325	0.238	4.71642e-16
Ntf3	1.47117e-20	-2.41455	0.006	0.031	4.7498e-16
Ptgs2os2	1.58264e-20	-1.41133	0.028	0.067	5.10971e-16
Rtkn2	1.6072e-20	0.78445	0.124	0.068	5.18901e-16
Mesp1	1.64555e-20	-0.99142	0.058	0.109	5.31283e-16
Myl6	1.76649e-20	0.22165	0.886	0.853	5.70328e-16
Slpi	1.91855e-20	-1.08013	0.087	0.144	6.19422e-16
Hbp1	1.93411e-20	-0.439266	0.324	0.4	6.24447e-16
Pon2	2.11541e-20	-0.41366	0.361	0.439	6.8298e-16
Capsl	2.12399e-20	1.223	0.096	0.047	6.85751e-16
Lurap1l	2.14667e-20	0.390186	0.717	0.657	6.93073e-16
Sat1	2.16151e-20	0.23068	0.775	0.693	6.97866e-16
Gcnt2	2.48101e-20	0.657698	0.206	0.136	8.0102e-16
Susd1	2.65489e-20	1.23915	0.077	0.034	8.57157e-16
Foxn3	2.65892e-20	0.284878	0.751	0.682	8.58459e-16
Adamts6	2.77278e-20	-1.19801	0.058	0.108	8.95221e-16
Sh3pxd2a	2.78032e-20	0.29421	0.662	0.583	8.97653e-16
Nav2	2.88528e-20	0.2342	0.934	0.922	9.31542e-16
Vav3	2.89332e-20	-1.64642	0.017	0.05	9.34137e-16
H2afz	3.1711e-20	0.429457	0.503	0.413	1.02382e-15
Snrpf	3.20451e-20	-0.615382	0.166	0.236	1.03461e-15
Phip	3.40047e-20	0.25142	0.786	0.718	1.09788e-15
Klk13	3.42092e-20	-1.77548	0.012	0.041	1.10448e-15
Pdlim3	3.67512e-20	2.41509	0.041	0.011	1.18655e-15
Skil	3.68315e-20	-0.428076	0.423	0.493	1.18914e-15
Chp1	4.35582e-20	-0.346228	0.504	0.576	1.40632e-15
mt-Nd3	4.52197e-20	0.160844	0.995	0.995	1.45996e-15
Atp5g2	4.77793e-20	-0.343037	0.496	0.558	1.5426e-15
Adcy6	5.42181e-20	0.682116	0.183	0.116	1.75049e-15
Pank3	6.12562e-20	-0.572577	0.231	0.305	1.97772e-15
Arg1	6.29513e-20	-3.07972	0.002	0.021	2.03245e-15
Arhgap8	6.30971e-20	0.610366	0.22	0.147	2.03715e-15
Relb	6.51647e-20	0.534266	0.271	0.193	2.10391e-15
Diaph2	7.13658e-20	-0.264973	0.775	0.802	2.30412e-15
Togaram2	7.37483e-20	0.586725	0.268	0.189	2.38104e-15
Pla2g5	7.38682e-20	3.56115	0.022	0.002	2.38491e-15
Slc9a6	7.94186e-20	0.558778	0.333	0.251	2.56411e-15
Gm37494	8.40773e-20	0.41226	0.386	0.296	2.71452e-15
Efnb2	8.74527e-20	0.516769	0.215	0.143	2.8235e-15
Fem1c	8.92494e-20	-0.394811	0.34	0.418	2.88151e-15
Lamp1	1.00544e-19	-0.266928	0.64	0.694	3.24615e-15
Fam53b	1.03954e-19	0.571078	0.243	0.168	3.35625e-15
Adgrg6	1.04634e-19	1.60129	0.053	0.019	3.3782e-15
Pcbp2	1.1018e-19	-0.273444	0.676	0.728	3.55726e-15
Rpl35	1.19576e-19	-0.305317	0.542	0.612	3.86063e-15
Gm43728	1.25432e-19	1.21759	0.073	0.031	4.04971e-15
Lmtk2	1.63413e-19	-0.381275	0.454	0.523	5.27594e-15
Hmox1	1.78207e-19	-0.603358	0.093	0.152	5.75359e-15
Creb3l1	1.79627e-19	0.58645	0.25	0.175	5.79944e-15
Alad	1.87151e-19	-0.523349	0.219	0.292	6.04235e-15
Anxa4	1.89005e-19	0.319791	0.613	0.524	6.1022e-15
Sdcbp	1.954e-19	0.280298	0.679	0.61	6.30867e-15
Slc25a37	1.96079e-19	1.83127	0.039	0.01	6.33062e-15
2900026A02Rik	2.00352e-19	0.916446	0.117	0.064	6.46857e-15
Selenoh	2.13714e-19	-0.740307	0.107	0.168	6.89996e-15
Pqlc1	2.16193e-19	0.453804	0.426	0.341	6.98e-15
Hspg2	2.31766e-19	0.562783	0.216	0.144	7.48279e-15
Srebf2	2.42624e-19	-0.361739	0.513	0.577	7.83337e-15
Slc6a6	2.80568e-19	-0.404561	0.347	0.425	9.05841e-15
Clic1	3.03102e-19	-0.585991	0.192	0.261	9.78597e-15
Zfp950	3.04355e-19	0.347985	0.475	0.385	9.8264e-15
Atl3	3.04837e-19	-0.357585	0.452	0.523	9.84197e-15
Ano10	3.34321e-19	-0.600569	0.165	0.233	1.07939e-14
2010300C02Rik	3.42116e-19	0.513782	0.283	0.204	1.10456e-14
Gstcd	3.48945e-19	0.958011	0.099	0.05	1.1266e-14
Spag9	3.49864e-19	-0.264254	0.769	0.805	1.12957e-14
Nedd4l	3.62374e-19	-0.144273	0.946	0.962	1.16996e-14
Tpm1	3.68389e-19	0.274558	0.914	0.886	1.18938e-14
Sftpa1	3.80113e-19	-0.102432	1	1	1.22723e-14
Tec	3.92023e-19	-0.808004	0.115	0.176	1.26569e-14
Gm49980	4.25745e-19	0.739045	0.187	0.122	1.37456e-14
Rasl11a	4.26279e-19	-0.458652	0.179	0.253	1.37628e-14
Pdia4	4.62216e-19	0.571894	0.235	0.161	1.49231e-14
Tet1	4.65423e-19	-1.31648	0.028	0.065	1.50267e-14
Camk2b	4.70229e-19	0.742343	0.13	0.074	1.51818e-14
Eif3k	4.74991e-19	-0.465963	0.282	0.355	1.53356e-14
Itm2a	4.90725e-19	-2.14591	0.008	0.034	1.58436e-14
Ust	5.01293e-19	2.09988	0.033	0.007	1.61847e-14
Adam10	5.54692e-19	0.339175	0.515	0.426	1.79088e-14
Ndel1	5.76938e-19	-0.391321	0.386	0.462	1.8627e-14
Ppfibp1	5.91838e-19	-0.417504	0.404	0.471	1.91081e-14
Ldah	5.93894e-19	0.440061	0.373	0.287	1.91745e-14
Edn3	6.02933e-19	1.47266	0.058	0.022	1.94663e-14
Crebl2	6.53077e-19	-0.839934	0.076	0.129	2.10852e-14
Cln6	6.62621e-19	-0.832756	0.098	0.155	2.13934e-14
Pde8b	6.70421e-19	-0.394782	0.49	0.557	2.16452e-14
Tcerg1l	6.79998e-19	4.1539	0.02	0.001	2.19544e-14
Arid2	7.05919e-19	0.255785	0.768	0.704	2.27913e-14
Zfp654	7.30819e-19	0.332085	0.567	0.48	2.35952e-14
mt-Nd6	8.25103e-19	0.337452	0.634	0.566	2.66393e-14
Fam102b	8.5751e-19	-0.48909	0.205	0.279	2.76856e-14
Lncpint	9.02938e-19	-0.201021	0.883	0.906	2.91523e-14
Cachd1	9.04824e-19	-0.218615	0.729	0.781	2.92132e-14
9530082P21Rik	9.81301e-19	1.39809	0.055	0.021	3.16823e-14
Ctsd	1.0386e-18	-0.465828	0.285	0.354	3.35321e-14
Gapdh	1.09855e-18	-0.614293	0.186	0.255	3.54677e-14
Hsbp1l1	1.14422e-18	1.31784	0.055	0.021	3.69423e-14
Ccdc152	1.23679e-18	-1.18454	0.038	0.078	3.9931e-14
Ap1s3	1.26025e-18	0.668136	0.155	0.096	4.06884e-14
Ehmt1	1.27404e-18	0.254546	0.701	0.631	4.11336e-14
Ctnnd1	1.42466e-18	0.325358	0.876	0.831	4.59965e-14
Slc38a4	1.48652e-18	-1.08407	0.047	0.091	4.79936e-14
Itih1	1.51422e-18	-1.449	0.019	0.05	4.88882e-14
Plcd3	1.52248e-18	0.610935	0.211	0.143	4.91548e-14
Mertk	1.54283e-18	0.71048	0.145	0.087	4.98118e-14
Hid1	1.57042e-18	1.02186	0.085	0.041	5.07024e-14
Mlxipl	1.59077e-18	-1.12711	0.044	0.087	5.13597e-14
Erbb2	1.64025e-18	0.636463	0.2	0.133	5.29573e-14
Il17re	1.67867e-18	0.710961	0.157	0.097	5.41976e-14
Krt8	1.73415e-18	0.378374	0.616	0.533	5.59888e-14
Sqor	1.74376e-18	-0.874249	0.062	0.111	5.62989e-14
Rnf135	1.87047e-18	-1.09653	0.049	0.093	6.039e-14
mt-Co1	1.88689e-18	0.165626	1	1	6.092e-14
Kifap3	2.07663e-18	0.480644	0.257	0.181	6.70462e-14
Grcc10	2.13207e-18	-0.334364	0.456	0.527	6.8836e-14
Hbegf	2.15645e-18	0.586874	0.43	0.349	6.96232e-14
Trim2	2.25102e-18	0.301768	0.62	0.542	7.26765e-14
Map7d1	2.51774e-18	0.733577	0.163	0.103	8.12879e-14
Slx4ip	2.599e-18	0.435188	0.262	0.187	8.39114e-14
Napepld	2.61577e-18	1.19122	0.082	0.039	8.44528e-14
Reep4	2.81671e-18	0.651534	0.179	0.116	9.09404e-14
D130040H23Rik	2.9232e-18	0.643831	0.163	0.102	9.43785e-14
Lrrfip2	2.94044e-18	0.289402	0.736	0.675	9.49351e-14
Atpif1	3.04521e-18	0.372534	0.421	0.333	9.83178e-14
Ier2	3.21139e-18	-0.367439	0.55	0.617	1.03683e-13
Ucp2	3.40664e-18	0.381571	0.41	0.323	1.09987e-13
Fam71a	3.45428e-18	-1.36379	0.031	0.069	1.11525e-13
Tom1	3.55898e-18	-0.717576	0.227	0.296	1.14905e-13
Prickle2	3.77397e-18	1.12212	0.09	0.046	1.21847e-13
Camta1	3.82143e-18	0.365927	0.396	0.307	1.23379e-13
Igsf9b	3.84609e-18	-1.16924	0.042	0.084	1.24175e-13
Man2a1	3.98999e-18	-0.434636	0.539	0.587	1.28821e-13
Rab3ip	4.33304e-18	-0.568611	0.201	0.27	1.39897e-13
Dop1b	4.38423e-18	0.304967	0.593	0.518	1.41549e-13
Hdac8	4.43389e-18	0.26377	0.642	0.556	1.43152e-13
Eif3m	4.63327e-18	-0.510173	0.252	0.321	1.4959e-13
Fuca1	5.45499e-18	-0.567542	0.247	0.318	1.7612e-13
Dipk1b	5.54541e-18	0.767724	0.118	0.066	1.79039e-13
Paics	5.69569e-18	-0.409394	0.278	0.35	1.83891e-13
Pdia3	5.75646e-18	0.373974	0.631	0.556	1.85853e-13
Fh1	6.08317e-18	-0.642557	0.141	0.204	1.96401e-13
Arhgap28	6.13037e-18	-0.677282	0.143	0.206	1.97925e-13
Tspan7	6.42044e-18	0.994836	0.091	0.047	2.0729e-13
Sox6	6.44834e-18	1.03732	0.084	0.041	2.08191e-13
Thbs1	6.74709e-18	-0.355707	0.297	0.379	2.17837e-13
Scarb2	6.75506e-18	-0.254662	0.708	0.749	2.18094e-13
Slc18b1	7.20754e-18	0.497913	0.268	0.193	2.32703e-13
Etv6	7.55624e-18	0.288939	0.532	0.442	2.43961e-13
Gm20186	7.77317e-18	0.783542	0.144	0.088	2.50965e-13
Fam193b	8.11066e-18	0.375427	0.457	0.373	2.61861e-13
Zfp395	8.42826e-18	0.424063	0.341	0.258	2.72115e-13
Srcap	8.84241e-18	0.287983	0.649	0.568	2.85486e-13
Mitf	9.16521e-18	0.424504	0.714	0.667	2.95908e-13
Selenos	9.95849e-18	-0.426059	0.345	0.414	3.2152e-13
Prkd1	1.00602e-17	0.343512	0.509	0.423	3.24803e-13
Acss2	1.01216e-17	-1.19335	0.044	0.085	3.26785e-13
Map3k13	1.06912e-17	-0.503238	0.23	0.303	3.45178e-13
Mark2	1.12315e-17	0.25924	0.667	0.588	3.62621e-13
Tmlhe	1.1407e-17	0.67759	0.153	0.095	3.68287e-13
Kif21b	1.15037e-17	-1.48113	0.016	0.045	3.71408e-13
Dph6	1.20837e-17	0.399209	0.399	0.316	3.90135e-13
Eif3i	1.21763e-17	-0.604734	0.174	0.239	3.93124e-13
Eif2ak4	1.2399e-17	0.302693	0.595	0.516	4.00315e-13
Heatr5a	1.28111e-17	0.434679	0.274	0.198	4.13618e-13
Areg	1.33349e-17	0.611414	0.402	0.326	4.3053e-13
Limk1	1.39881e-17	-0.903251	0.06	0.107	4.5162e-13
Khk	1.42074e-17	-1.14578	0.035	0.074	4.58701e-13
Bclaf3	1.43409e-17	0.422429	0.283	0.207	4.63012e-13
Cnbp	1.45181e-17	-0.267862	0.549	0.606	4.68732e-13
Mgst2	1.52599e-17	-1.73176	0.011	0.036	4.9268e-13
Plin3	1.54378e-17	-0.471118	0.241	0.311	4.98424e-13
Tpm3	1.61441e-17	0.285124	0.658	0.592	5.21228e-13
Gli3	1.65622e-17	0.532111	0.291	0.216	5.34727e-13
Adgrf5	1.78819e-17	-0.199976	0.815	0.847	5.77334e-13
Epha7	1.87076e-17	0.232595	0.774	0.71	6.03993e-13
Phyh	1.90797e-17	0.564483	0.221	0.152	6.16007e-13
Mycbp2	2.08494e-17	0.248061	0.742	0.68	6.73144e-13
2310002F09Rik	2.10155e-17	-1.49797	0.015	0.044	6.78506e-13
Heg1	2.47557e-17	-0.99467	0.038	0.077	7.99263e-13
Mia	2.5505e-17	1.05508	0.072	0.033	8.23453e-13
Eepd1	2.58401e-17	0.609157	0.183	0.121	8.34274e-13
Actl6a	2.66466e-17	-0.613276	0.173	0.236	8.60311e-13
Tia1	2.70768e-17	0.355725	0.442	0.358	8.74202e-13
Cebpb	2.75331e-17	0.461439	0.399	0.32	8.88934e-13
Huwe1	2.87597e-17	0.168783	0.896	0.856	9.28536e-13
Tead4	2.89523e-17	-0.822443	0.08	0.131	9.34753e-13
Angptl8	3.08361e-17	-3.34785	0.002	0.018	9.95574e-13
Abhd6	3.1233e-17	0.704971	0.117	0.066	1.00839e-12
Gpx8	3.15394e-17	-0.831672	0.08	0.131	1.01828e-12
Flna	3.40124e-17	0.490306	0.335	0.256	1.09812e-12
Prkch	3.61137e-17	0.875509	0.09	0.047	1.16597e-12
Fyn	3.72466e-17	-0.912373	0.059	0.105	1.20254e-12
Smc4	3.73766e-17	0.40787	0.414	0.331	1.20674e-12
Prkca	3.79536e-17	-0.396762	0.332	0.406	1.22537e-12
Srl	3.84567e-17	1.05273	0.069	0.031	1.24161e-12
Mindy1	4.05403e-17	-0.459977	0.291	0.359	1.30888e-12
Hsp90b1	4.08758e-17	0.423481	0.759	0.715	1.31972e-12
5730420D15Rik	4.16882e-17	-1.55581	0.018	0.047	1.34595e-12
Dnm2	4.65607e-17	0.308772	0.536	0.457	1.50326e-12
Atf4	4.77666e-17	-0.355697	0.459	0.522	1.54219e-12
Nipal1	4.78886e-17	-0.452748	0.219	0.288	1.54613e-12
Slc7a5	4.84575e-17	-0.979869	0.056	0.1	1.5645e-12
Sema3f	4.86841e-17	1.49589	0.042	0.014	1.57181e-12
Spaca6	5.07548e-17	0.56523	0.216	0.15	1.63867e-12
Tspan14	5.17127e-17	0.401236	0.357	0.276	1.6696e-12
Rnf19a	5.36924e-17	0.31875	0.634	0.56	1.73351e-12
Ifrd1	5.43073e-17	-0.0586408	0.659	0.748	1.75337e-12
Elovl7	5.44607e-17	0.486941	0.218	0.151	1.75832e-12
Rprm	5.51135e-17	-0.930109	0.056	0.1	1.77939e-12
Wipf3	5.78607e-17	0.540865	0.216	0.15	1.86809e-12
Lima1	5.91412e-17	0.322926	0.504	0.417	1.90943e-12
Sod2	5.99557e-17	-0.503942	0.307	0.372	1.93573e-12
Nipa1	6.14112e-17	0.517725	0.238	0.17	1.98272e-12
Epop	6.91787e-17	-1.41018	0.024	0.056	2.2335e-12
P4ha1	7.36471e-17	-0.240415	0.643	0.701	2.37777e-12
Tfcp2l1	8.04643e-17	-0.151924	0.598	0.668	2.59787e-12
Btbd7	8.30728e-17	0.270354	0.681	0.616	2.68209e-12
2023-03-06	8.42739e-17	-0.292926	0.573	0.628	2.72087e-12
Fmo2	8.43033e-17	-1.21482	0.048	0.089	2.72182e-12
Tspan2	9.02214e-17	-0.469071	0.31	0.375	2.91289e-12
Gjb1	9.35483e-17	0.967585	0.082	0.041	3.0203e-12
Slc12a7	1.01148e-16	0.679879	0.135	0.081	3.26567e-12
Krt19	1.11837e-16	0.77111	0.167	0.109	3.61076e-12
Nol4l	1.17359e-16	0.748197	0.075	0.036	3.78904e-12
Dcaf10	1.17686e-16	-0.506272	0.342	0.409	3.79961e-12
Ncoa7	1.1837e-16	-0.320615	0.581	0.634	3.82171e-12
Atp5d	1.24284e-16	-0.380456	0.39	0.456	4.01262e-12
Ocrl	1.28088e-16	0.351171	0.452	0.368	4.13544e-12
Cldn4	1.29273e-16	1.38834	0.044	0.015	4.1737e-12
Snapc3	1.32808e-16	0.365117	0.35	0.27	4.28783e-12
Ldlr	1.38503e-16	-0.308759	0.504	0.571	4.47172e-12
Nek6	1.46378e-16	0.373441	0.441	0.362	4.72597e-12
Pnpla2	1.52239e-16	-0.52173	0.222	0.288	4.91519e-12
Prdx6	1.53966e-16	-0.231597	0.576	0.638	4.97096e-12
Gcc2	1.54372e-16	0.358073	0.375	0.294	4.98405e-12
Rfk	1.62865e-16	0.42152	0.351	0.272	5.25826e-12
Bambi	1.63645e-16	-0.606382	0.123	0.181	5.28343e-12
Thrb	1.84057e-16	0.287017	0.613	0.53	5.94246e-12
Anxa11	1.9273e-16	0.408705	0.425	0.347	6.22247e-12
Eif3e	1.99578e-16	-0.357829	0.392	0.456	6.44358e-12
Dot1l	2.22717e-16	0.513243	0.331	0.258	7.19065e-12
Cdk13	2.25131e-16	0.208442	0.785	0.718	7.26859e-12
P2rx2	2.38108e-16	1.88813	0.029	0.007	7.68757e-12
Sub1	2.38521e-16	-0.343957	0.391	0.459	7.70088e-12
Tnrc6a	2.42976e-16	0.188251	0.86	0.828	7.84473e-12
Gpcpd1	2.57798e-16	0.407284	0.38	0.301	8.32326e-12
Cyp39a1	2.64433e-16	-0.578311	0.177	0.239	8.53749e-12
Zfp934	2.87763e-16	0.580502	0.166	0.108	9.29071e-12
Epb41l5	3.05371e-16	-0.278431	0.649	0.7	9.85921e-12
Lrrc1	3.15036e-16	0.445602	0.284	0.209	1.01712e-11
Ttc3	3.17444e-16	0.291635	0.581	0.505	1.0249e-11
Slc52a3	3.18538e-16	-1.1985	0.023	0.054	1.02843e-11
Ptprs	3.22443e-16	0.599228	0.182	0.122	1.04104e-11
Sars	3.3197e-16	-0.575082	0.191	0.253	1.0718e-11
Gm27003	3.47794e-16	-0.687489	0.14	0.197	1.12289e-11
Amfr	3.69761e-16	-0.389902	0.313	0.38	1.19381e-11
Gprc5c	3.79781e-16	1.47706	0.039	0.012	1.22616e-11
Med12l	4.13803e-16	1.40277	0.04	0.013	1.336e-11
Cdc42ep4	4.28128e-16	-0.708688	0.1	0.152	1.38225e-11
Acvr1	4.44714e-16	-0.405113	0.338	0.404	1.4358e-11
Pigl	4.53848e-16	0.519234	0.214	0.148	1.46529e-11
Mgll	4.94252e-16	-0.708471	0.102	0.156	1.59574e-11
Abcc3	5.03377e-16	-0.654829	0.142	0.2	1.6252e-11
Ankrd13a	5.15273e-16	-0.50153	0.192	0.255	1.66361e-11
Tfdp2	5.17631e-16	0.301302	0.481	0.399	1.67122e-11
Gm19951	5.5987e-16	0.614341	0.173	0.115	1.8076e-11
Flrt2	6.10421e-16	2.43034	0.028	0.007	1.9708e-11
Cblb	6.297e-16	-0.409686	0.488	0.546	2.03305e-11
3930402G23Rik	6.3899e-16	-1.48552	0.02	0.05	2.06304e-11
Lrrk1	6.44132e-16	0.252876	0.673	0.599	2.07964e-11
Cgnl1	6.47952e-16	0.242578	0.694	0.625	2.09198e-11
Ttc39c	6.61976e-16	1.22358	0.058	0.025	2.13726e-11
Dip2c	6.64377e-16	0.197543	0.849	0.802	2.14501e-11
Lamp2	7.08131e-16	-0.21415	0.766	0.798	2.28627e-11
Atp6v0e2	7.11983e-16	3.16404	0.018	0.002	2.29871e-11
Mocos	7.21353e-16	-1.50431	0.014	0.039	2.32896e-11
Kif13b	7.24727e-16	-0.349842	0.435	0.496	2.33985e-11
Gm29695	7.33719e-16	2.71294	0.02	0.002	2.36889e-11
Tet3	7.53175e-16	0.290373	0.552	0.466	2.4317e-11
Adipor2	7.6485e-16	-0.434766	0.322	0.388	2.46939e-11
Pex3	8.74234e-16	-0.571219	0.212	0.275	2.82255e-11
Dusp6	8.99511e-16	0.452183	0.343	0.269	2.90416e-11
Gem	9.14607e-16	-0.258792	0.286	0.364	2.9529e-11
Rapgef6	9.51312e-16	0.223818	0.775	0.724	3.0714e-11
Ptprj	9.51476e-16	0.306904	0.584	0.508	3.07193e-11
Enox2	9.70503e-16	0.288955	0.458	0.374	3.13337e-11
Serinc5	9.89623e-16	0.510717	0.279	0.209	3.1951e-11
Srsf1	1.0105e-15	0.300065	0.534	0.452	3.26248e-11
Abi1	1.01137e-15	0.344511	0.708	0.646	3.26532e-11
Tnrc6b	1.01392e-15	-0.201698	0.81	0.842	3.27353e-11
Pgs1	1.03614e-15	-0.295863	0.482	0.541	3.34528e-11
Yipf6	1.09524e-15	0.423026	0.4	0.326	3.53608e-11
Rasd2	1.09969e-15	-1.53247	0.019	0.047	3.55047e-11
Mir99ahg	1.15243e-15	0.191672	0.871	0.827	3.72072e-11
Kctd10	1.1754e-15	-0.440081	0.262	0.326	3.7949e-11
Cradd	1.22945e-15	-0.385438	0.458	0.516	3.96942e-11
Xiap	1.25158e-15	0.259313	0.68	0.608	4.04084e-11
4933406C10Rik	1.28814e-15	-1.14495	0.029	0.062	4.15889e-11
Vps13c	1.3071e-15	-0.520295	0.256	0.318	4.2201e-11
Birc6	1.50087e-15	-0.355634	0.794	0.815	4.84571e-11
Tra2b	1.52503e-15	-0.238952	0.688	0.733	4.92372e-11
Ctdspl	1.52514e-15	0.26081	0.654	0.572	4.92408e-11
Tesc	1.59787e-15	1.5392	0.039	0.013	5.1589e-11
Notch1	1.64253e-15	0.483523	0.238	0.171	5.30307e-11
Arl1	1.69386e-15	-0.544144	0.19	0.25	5.4688e-11
Synpo	1.69919e-15	0.740451	0.144	0.092	5.48601e-11
Ofd1	1.70963e-15	0.491236	0.314	0.243	5.51971e-11
Ccni	1.72633e-15	-0.375327	0.337	0.401	5.57362e-11
BC052040	1.75066e-15	0.643402	0.145	0.092	5.6522e-11
Plec	1.79287e-15	0.423073	0.298	0.225	5.78847e-11
Dnajb9	2.10131e-15	-0.461459	0.273	0.337	6.7843e-11
Errfi1	2.19432e-15	-0.174386	0.93	0.952	7.08458e-11
Cpq	2.26219e-15	0.265798	0.666	0.592	7.30372e-11
Slc25a5	2.264e-15	-0.362341	0.374	0.435	7.30955e-11
Slc7a6	2.303e-15	0.801708	0.105	0.06	7.43548e-11
Gramd4	2.30302e-15	0.534338	0.208	0.145	7.43554e-11
Il1rapl1	2.30523e-15	0.939944	0.07	0.034	7.44267e-11
BC018473	2.33126e-15	1.38085	0.063	0.029	7.52671e-11
Capn11	2.45036e-15	-1.76912	0.012	0.036	7.91123e-11
Anxa6	2.48505e-15	-0.314492	0.502	0.556	8.02322e-11
Slc4a8	2.61352e-15	2.13381	0.03	0.008	8.438e-11
Aig1	3.0255e-15	-0.28934	0.601	0.651	9.76814e-11
Fat2	3.06813e-15	0.776444	0.108	0.063	9.90576e-11
Renbp	3.29038e-15	-0.405105	0.283	0.35	1.06233e-10
Tpd52l1	3.29544e-15	0.974909	0.059	0.026	1.06397e-10
Rev1	3.30337e-15	0.342314	0.374	0.298	1.06652e-10
Arhgef1	3.45279e-15	0.363368	0.386	0.31	1.11477e-10
Arl5a	3.50115e-15	-0.340989	0.272	0.338	1.13038e-10
Irs2	3.51642e-15	-0.228754	0.577	0.646	1.13531e-10
Zfp40	3.63476e-15	0.705104	0.126	0.078	1.17352e-10
Atp5f1	3.79882e-15	-0.324087	0.428	0.489	1.22649e-10
Bcl6	3.84641e-15	-0.358622	0.42	0.487	1.24185e-10
Ncl	4.16198e-15	-0.285163	0.524	0.577	1.34374e-10
Cep85l	4.18502e-15	-0.75091	0.09	0.139	1.35117e-10
Wwox	4.32135e-15	0.173506	0.913	0.876	1.39519e-10
Samd12	4.36377e-15	-0.53824	0.187	0.249	1.40889e-10
Kctd9	4.44112e-15	0.512285	0.204	0.142	1.43386e-10
2610301B20Rik	4.4568e-15	0.434962	0.295	0.225	1.43892e-10
Pde8a	4.58076e-15	-0.619276	0.106	0.158	1.47894e-10
Acly	4.67393e-15	-0.262576	0.654	0.701	1.50902e-10
Lmo7	4.72953e-15	0.244355	0.903	0.87	1.52698e-10
Mpzl1	4.73351e-15	0.511886	0.219	0.156	1.52826e-10
Aebp1	4.78408e-15	-1.78484	0.007	0.028	1.54459e-10
5830428M24Rik	4.83055e-15	-0.451081	0.305	0.365	1.55959e-10
Diaph3	5.03356e-15	0.378734	0.29	0.218	1.62514e-10
Ptpn14	5.33604e-15	0.612294	0.17	0.114	1.7228e-10
Csrp1	5.3569e-15	0.39347	0.8	0.759	1.72953e-10
Nsd2	5.62443e-15	0.269902	0.534	0.454	1.8159e-10
BC028777	5.79743e-15	-3.54352	0.002	0.016	1.87176e-10
Pde1c	5.84855e-15	0.808889	0.203	0.145	1.88826e-10
Ppp1r3b	5.96204e-15	-2.27984	0.005	0.022	1.9249e-10
Tmem97	6.26246e-15	-0.77249	0.094	0.142	2.0219e-10
Xpot	6.44444e-15	-0.490706	0.246	0.306	2.08065e-10
Klf15	6.67367e-15	-1.19197	0.032	0.065	2.15466e-10
Bspry	6.96784e-15	0.441188	0.291	0.22	2.24964e-10
Ptpn13	7.04269e-15	0.223274	0.733	0.666	2.2738e-10
Pmm1	7.1689e-15	-1.01957	0.036	0.07	2.31455e-10
Gm32200	7.31887e-15	0.783205	0.114	0.069	2.36297e-10
Rabgef1	7.50691e-15	-0.321419	0.458	0.516	2.42368e-10
Med13l	7.65632e-15	0.217055	0.718	0.646	2.47192e-10
Ube2s	7.75303e-15	-0.460137	0.228	0.289	2.50314e-10
Gas2l1	7.8078e-15	-0.710276	0.098	0.146	2.52083e-10
Ank	9.03296e-15	-1.95021	0.007	0.026	2.91638e-10
Fntb	9.43207e-15	0.489561	0.177	0.119	3.04524e-10
Brwd1	1.00878e-14	0.191834	0.787	0.736	3.25693e-10
Atp11b	1.05258e-14	0.217943	0.586	0.501	3.39836e-10
Sltm	1.08293e-14	0.218325	0.675	0.598	3.49635e-10
Ski	1.08928e-14	0.283906	0.586	0.509	3.51683e-10
Cstf3	1.09466e-14	0.265185	0.616	0.538	3.53422e-10
Neo1	1.1378e-14	-0.455982	0.288	0.352	3.67351e-10
Insr	1.20586e-14	-0.295445	0.519	0.575	3.89326e-10
Comt	1.21241e-14	-0.432414	0.277	0.337	3.9144e-10
Prrc2a	1.3632e-14	0.32363	0.438	0.359	4.40124e-10
Gfod2	1.36913e-14	0.445609	0.326	0.258	4.42037e-10
Evpl	1.4367e-14	1.35209	0.048	0.02	4.63853e-10
Lcorl	1.44708e-14	0.216397	0.59	0.506	4.67205e-10
Dnmt3a	1.4893e-14	0.333756	0.438	0.363	4.80836e-10
Arhgef2	1.5337e-14	0.294844	0.539	0.468	4.95171e-10
Tmco4	1.65611e-14	0.477444	0.221	0.158	5.34693e-10
Rictor	1.70209e-14	-0.249018	0.656	0.694	5.49535e-10
Cubn	1.72589e-14	2.85191	0.02	0.003	5.5722e-10
Slc15a2	1.73861e-14	0.265393	0.642	0.578	5.61329e-10
Map3k15	1.74991e-14	1.33475	0.043	0.017	5.64977e-10
Rbp4	1.75626e-14	-2.38951	0.003	0.018	5.67027e-10
Usp10	1.79495e-14	-0.456593	0.264	0.324	5.79517e-10
AU040320	2.02637e-14	0.344015	0.354	0.277	6.54233e-10
Cttn	2.06053e-14	0.446445	0.268	0.201	6.65262e-10
E2f2	2.07678e-14	-0.739545	0.101	0.149	6.70508e-10
Mybph	2.24828e-14	-2.66605	0.003	0.019	7.25881e-10
Borcs5	2.30715e-14	-0.543977	0.126	0.18	7.44888e-10
Pdpn	2.32436e-14	0.812108	0.11	0.066	7.50442e-10
Zfp292	2.33804e-14	0.208048	0.715	0.651	7.5486e-10
Ints8	2.35735e-14	0.330588	0.412	0.334	7.61094e-10
P4ha2	2.40809e-14	-0.600587	0.15	0.205	7.77476e-10
Agrn	2.42864e-14	0.422125	0.306	0.236	7.8411e-10
4930404N11Rik	2.54566e-14	1.58056	0.037	0.013	8.21893e-10
Gm15396	2.5956e-14	0.569357	0.149	0.097	8.38016e-10
Spats2	2.6181e-14	0.458157	0.228	0.165	8.45281e-10
Glcci1	2.64816e-14	-0.376897	0.412	0.472	8.54984e-10
1110019D14Rik	2.7087e-14	0.524135	0.192	0.135	8.74531e-10
Arid1a	2.72208e-14	0.244565	0.662	0.595	8.7885e-10
Pcolce	2.7748e-14	1.0802	0.06	0.028	8.95872e-10
Gm29724	2.83227e-14	-0.488564	0.272	0.332	9.14426e-10
Lmo4	2.84129e-14	-0.275412	0.507	0.564	9.17339e-10
5330413P13Rik	3.11082e-14	-2.08726	0.006	0.024	1.00436e-09
Amotl2	3.11703e-14	-0.281455	0.303	0.372	1.00636e-09
Ntn5	3.15377e-14	0.89465	0.071	0.036	1.01823e-09
Pcyt1a	3.23763e-14	-0.338627	0.361	0.429	1.0453e-09
Ppp2r3a	3.28578e-14	0.274675	0.53	0.454	1.06085e-09
Stx7	3.37603e-14	0.34991	0.319	0.245	1.08999e-09
Anxa1	3.38602e-14	0.702971	0.434	0.374	1.09321e-09
Cav1	3.78722e-14	0.986488	0.087	0.048	1.22274e-09
Khdrbs1	3.79058e-14	0.32182	0.44	0.367	1.22383e-09
Ddr1	3.99505e-14	0.745395	0.118	0.073	1.28984e-09
Cnnm2	4.02221e-14	-0.512473	0.222	0.282	1.29861e-09
Gm48530	4.14387e-14	0.424623	0.294	0.227	1.33789e-09
Hspb1	4.20105e-14	-0.479843	0.332	0.398	1.35635e-09
Mall	4.31171e-14	0.965784	0.079	0.043	1.39208e-09
Robo2	4.46134e-14	-0.697428	0.142	0.196	1.44039e-09
Klf3	4.51719e-14	0.410595	0.395	0.326	1.45842e-09
Hyou1	4.71281e-14	0.567451	0.173	0.119	1.52158e-09
Tpk1	4.79559e-14	0.307247	0.451	0.372	1.5483e-09
Clcn5	4.95569e-14	-0.373627	0.353	0.416	1.59999e-09
Epcam	4.96294e-14	-0.304272	0.402	0.465	1.60233e-09
Lamc2	4.98987e-14	0.309252	0.449	0.374	1.61103e-09
Tafa1	5.13935e-14	-2.47884	0.006	0.025	1.65929e-09
Prkdc	5.26347e-14	0.315244	0.373	0.299	1.69936e-09
Rnf144a	5.27348e-14	-0.468554	0.242	0.301	1.70259e-09
Ddx3y	5.2844e-14	0.303311	0.323	0.246	1.70612e-09
Paip1	5.54399e-14	0.2973	0.536	0.462	1.78993e-09
Chd6	5.73423e-14	0.210498	0.751	0.703	1.85135e-09
Zdhhc21	5.75685e-14	0.337381	0.367	0.294	1.85866e-09
Tnxb	6.03376e-14	1.66652	0.029	0.008	1.94806e-09
Slc35g1	6.1884e-14	-1.1581	0.015	0.04	1.99799e-09
Slc22a5	6.30078e-14	-0.416982	0.203	0.261	2.03427e-09
Celf2	6.53791e-14	0.199365	0.784	0.727	2.11083e-09
Rnf41	6.68038e-14	0.464548	0.234	0.172	2.15683e-09
Arid1b	6.91989e-14	0.154837	0.92	0.894	2.23416e-09
Tsc22d3	6.96587e-14	0.44235	0.449	0.376	2.249e-09
Hsp90ab1	7.62736e-14	-0.152873	0.844	0.88	2.46257e-09
Kank1	7.95205e-14	0.670736	0.148	0.098	2.5674e-09
Plce1	8.20853e-14	0.657591	0.105	0.062	2.65021e-09
Psmd14	8.25698e-14	0.351752	0.353	0.281	2.66585e-09
Kras	8.44622e-14	0.257534	0.692	0.639	2.72695e-09
Gramd1a	8.56055e-14	0.659634	0.118	0.073	2.76386e-09
Neurl3	8.9243e-14	1.47306	0.054	0.025	2.8813e-09
Bmp4	9.42098e-14	-0.453225	0.182	0.242	3.04166e-09
Phyhd1	9.73077e-14	1.4921	0.034	0.011	3.14167e-09
Acer3	9.89877e-14	0.223619	0.794	0.754	3.19592e-09
Ly6e	1.00761e-13	0.17068	0.853	0.82	3.25316e-09
Nme7	1.01171e-13	-0.322057	0.381	0.444	3.2664e-09
Ly6a	1.03488e-13	0.746685	0.093	0.053	3.34123e-09
Pard3b	1.12858e-13	0.213082	0.756	0.688	3.64375e-09
Sbf2	1.14401e-13	0.299959	0.431	0.354	3.69356e-09
Fras1	1.23998e-13	2.23523	0.025	0.006	4.00341e-09
Actg1	1.25662e-13	0.16076	0.953	0.934	4.05714e-09
Gm31793	1.25879e-13	1.07877	0.055	0.025	4.06414e-09
Rgs16	1.3322e-13	-1.10803	0.025	0.054	4.30114e-09
Cfdp1	1.36168e-13	0.31432	0.357	0.282	4.39632e-09
Anapc4	1.37153e-13	0.314067	0.416	0.338	4.42812e-09
Trmt112	1.37776e-13	-0.647105	0.116	0.165	4.44824e-09
Stk10	1.45262e-13	-1.48912	0.015	0.038	4.68994e-09
Atg14	1.45339e-13	-0.765168	0.088	0.132	4.69242e-09
Wdr78	1.49566e-13	0.578977	0.133	0.085	4.82889e-09
Pcdh9	1.60583e-13	1.09442	0.075	0.04	5.18459e-09
Trib3	1.62136e-13	-1.27171	0.02	0.047	5.23472e-09
Tle3	1.71359e-13	0.465079	0.23	0.169	5.53248e-09
Map4k4	1.71631e-13	-0.334338	0.411	0.461	5.54129e-09
Casp2	1.73724e-13	0.497853	0.17	0.116	5.60884e-09
Gm47578	1.75447e-13	1.66857	0.028	0.008	5.66449e-09
Ccdc69	1.76842e-13	1.1399	0.043	0.017	5.70953e-09
Ash1l	1.79465e-13	0.162817	0.886	0.844	5.79421e-09
Itga3	1.81802e-13	0.430972	0.279	0.213	5.86966e-09
Ddx5	1.82575e-13	-0.122906	0.975	0.979	5.8946e-09
Scrib	1.83381e-13	0.602888	0.133	0.085	5.92063e-09
Btbd10	1.96578e-13	0.527995	0.177	0.123	6.34673e-09
Gm26671	1.99885e-13	0.444392	0.246	0.184	6.45348e-09
Bmf	2.05913e-13	-0.555417	0.116	0.167	6.64812e-09
Prkcd	2.27199e-13	0.381078	0.377	0.307	7.33533e-09
Bcr	2.30975e-13	0.251819	0.661	0.596	7.45727e-09
Hba-a1	2.31186e-13	-2.51122	0.019	0.044	7.46406e-09
Rcor1	2.43356e-13	0.279931	0.451	0.372	7.857e-09
Col4a3bp	2.52353e-13	0.229665	0.699	0.635	8.14748e-09
Egfl7	2.55991e-13	0.952777	0.064	0.032	8.26493e-09
Slc25a10	2.59988e-13	-0.561939	0.154	0.206	8.39396e-09
Adamtsl5	2.6232e-13	1.90234	0.023	0.005	8.46926e-09
Tmem38b	2.66992e-13	-0.602829	0.136	0.188	8.6201e-09
Sntb1	2.71125e-13	-0.25026	0.736	0.768	8.75355e-09
Rdh11	2.71579e-13	-0.967233	0.038	0.071	8.7682e-09
B930018H19Rik	2.72109e-13	-1.30738	0.022	0.048	8.78531e-09
Dek	2.87524e-13	-0.300638	0.4	0.462	9.28298e-09
Por	2.90301e-13	-0.20021	0.641	0.686	9.37266e-09
Lgals9	3.00584e-13	-0.505215	0.17	0.225	9.70464e-09
0610040J01Rik	3.02594e-13	0.254394	0.549	0.476	9.76954e-09
Lsmem1	3.07946e-13	-1.11997	0.048	0.084	9.94235e-09
Farp1	3.19735e-13	0.164274	0.871	0.832	1.0323e-08
Igsf10	3.25008e-13	1.75393	0.025	0.006	1.04932e-08
Syap1	3.28273e-13	0.419444	0.291	0.227	1.05986e-08
Klk14	3.75475e-13	-3.42553	0.001	0.012	1.21226e-08
Gm45441	3.91566e-13	2.93737	0.014	0.001	1.26421e-08
Bcap31	3.94109e-13	0.342763	0.386	0.312	1.27242e-08
Fhl1	4.02326e-13	0.738057	0.112	0.069	1.29895e-08
4930422I22Rik	4.07602e-13	0.972839	0.068	0.035	1.31598e-08
Slc7a7	4.09876e-13	0.75994	0.082	0.045	1.32332e-08
5031425E22Rik	4.12809e-13	0.381549	0.388	0.322	1.33279e-08
Tmem245	4.2472e-13	-0.176955	0.858	0.886	1.37125e-08
Fam222a	4.25122e-13	-0.814208	0.069	0.11	1.37255e-08
Cdh4	4.25966e-13	0.855355	0.099	0.059	1.37527e-08
2023-09-08	4.50413e-13	-0.689927	0.084	0.129	1.4542e-08
Adam15	4.57528e-13	0.70551	0.109	0.067	1.47718e-08
Rab4b	4.99428e-13	0.523962	0.164	0.112	1.61245e-08
Slc13a3	4.99504e-13	-2.83933	0.001	0.013	1.6127e-08
Arl6ip6	5.05736e-13	0.386617	0.276	0.211	1.63282e-08
Capn15	5.15943e-13	0.45161	0.236	0.176	1.66577e-08
Chd1	5.26086e-13	-0.382062	0.54	0.574	1.69852e-08
Parp4	5.35278e-13	-0.361752	0.355	0.413	1.7282e-08
Scn3a	5.38959e-13	2.54697	0.016	0.002	1.74008e-08
Tcp1	5.79082e-13	-0.423417	0.305	0.359	1.86962e-08
Dip2b	6.75782e-13	0.214863	0.659	0.593	2.18183e-08
Zfp622	6.77414e-13	-0.696535	0.107	0.153	2.1871e-08
Lss	6.87443e-13	-0.802851	0.09	0.133	2.21948e-08
Xylt1	6.9046e-13	0.767786	0.07	0.037	2.22922e-08
Vars2	6.91604e-13	0.453559	0.198	0.141	2.23291e-08
4930556M19Rik	6.97447e-13	-0.338689	0.414	0.47	2.25178e-08
Zfp930	7.21897e-13	-0.656257	0.092	0.136	2.33072e-08
Ptms	7.84081e-13	0.201293	0.824	0.788	2.53148e-08
Rnf180	7.98837e-13	-1.39624	0.019	0.044	2.57913e-08
Vps36	8.16163e-13	-0.424931	0.249	0.304	2.63506e-08
Cav2	8.47165e-13	0.471249	0.208	0.15	2.73516e-08
Son	8.76872e-13	-0.132372	0.914	0.929	2.83107e-08
Hmgcs1	9.19487e-13	-0.254839	0.363	0.424	2.96866e-08
Mapk13	9.63754e-13	0.415348	0.23	0.17	3.11158e-08
Piwil4	9.76056e-13	-0.865972	0.055	0.092	3.1513e-08
Zmynd8	1.00696e-12	0.354371	0.407	0.339	3.25107e-08
Cfi	1.0167e-12	1.54514	0.03	0.01	3.28251e-08
Gabbr1	1.02852e-12	0.427989	0.206	0.148	3.32068e-08
Snhg5	1.06232e-12	-0.964938	0.035	0.066	3.42982e-08
Gstz1	1.06512e-12	-0.403848	0.254	0.311	3.43886e-08
Fam162a	1.12588e-12	0.451274	0.241	0.181	3.63503e-08
Rep15	1.16226e-12	-1.73023	0.008	0.026	3.75247e-08
Zc3h7a	1.24834e-12	0.231052	0.643	0.579	4.03038e-08
AI480526	1.26624e-12	0.563542	0.138	0.092	4.08817e-08
Parva	1.30133e-12	0.242872	0.595	0.526	4.20148e-08
Gm43111	1.30929e-12	0.88908	0.068	0.035	4.22718e-08
Plxnc1	1.34034e-12	1.79625	0.029	0.009	4.32743e-08
Gfm2	1.3487e-12	0.389417	0.24	0.18	4.35442e-08
Gm1976	1.35958e-12	0.468823	0.184	0.131	4.38954e-08
Mfge8	1.37341e-12	-0.973997	0.04	0.072	4.43419e-08
Sqle	1.38199e-12	-0.642664	0.137	0.186	4.4619e-08
Ntn3	1.41226e-12	-1.72083	0.005	0.021	4.55963e-08
Cavin2	1.43584e-12	0.888741	0.092	0.055	4.63575e-08
Flcn	1.44576e-12	-0.524985	0.203	0.254	4.66777e-08
Tmem173	1.47091e-12	0.889786	0.077	0.042	4.74899e-08
Gdpd2	1.49586e-12	-3.16468	0	0.01	4.82954e-08
Spint2	1.54271e-12	0.169322	0.852	0.816	4.9808e-08
Srp9	1.54673e-12	-0.547175	0.181	0.233	4.99377e-08
Syt17	1.61888e-12	2.24051	0.018	0.003	5.22672e-08
Traf7	1.63852e-12	0.459461	0.194	0.14	5.29013e-08
Arf4	1.642e-12	-0.271063	0.523	0.573	5.30138e-08
Gng12	1.72586e-12	-0.257591	0.527	0.577	5.5721e-08
Limch1	1.7475e-12	0.130986	0.922	0.89	5.64198e-08
Arhgdia	1.79566e-12	-0.30318	0.424	0.475	5.79748e-08
Hdac1	1.92785e-12	-0.532424	0.179	0.231	6.22425e-08
Hnrnph3	2.03411e-12	0.222578	0.616	0.553	6.56732e-08
Epb41l1	2.03551e-12	0.310287	0.489	0.419	6.57186e-08
Arf6	2.06934e-12	-0.407296	0.266	0.321	6.68107e-08
Kyat1	2.11221e-12	0.54888	0.161	0.111	6.8195e-08
Dennd1b	2.14165e-12	0.197792	0.63	0.559	6.91452e-08
Zfp266	2.14168e-12	0.274683	0.532	0.462	6.91464e-08
Fam172a	2.2041e-12	0.223738	0.651	0.579	7.11615e-08
Il18rap	2.26784e-12	-1.36827	0.02	0.044	7.32195e-08
Tiparp	2.27241e-12	-0.338517	0.368	0.423	7.3367e-08
Tmc7	2.30697e-12	0.87357	0.067	0.035	7.44829e-08
Mamld1	2.34218e-12	1.12326	0.047	0.021	7.56195e-08
Mbd5	2.36991e-12	0.17611	0.778	0.716	7.65148e-08
Zfp760	2.39462e-12	0.691221	0.086	0.05	7.73127e-08
Asxl1	2.43257e-12	0.218092	0.64	0.577	7.85379e-08
Edar	2.48412e-12	-0.720696	0.051	0.087	8.02023e-08
Ipmk	2.49148e-12	-0.701273	0.106	0.152	8.04398e-08
Raph1	2.51621e-12	-0.307174	0.659	0.691	8.12385e-08
Lipg	2.52275e-12	-1.6776	0.011	0.031	8.14496e-08
Gnas	2.54046e-12	-0.154897	0.864	0.893	8.20212e-08
Tmem131l	2.57012e-12	-0.427677	0.268	0.323	8.2979e-08
Ly75	2.62569e-12	0.66291	0.12	0.077	8.4773e-08
Hipk1	2.64529e-12	-0.329399	0.382	0.437	8.54059e-08
Wnt7b	2.73783e-12	0.964955	0.058	0.029	8.83935e-08
Cgn	2.91146e-12	0.351219	0.373	0.304	9.39992e-08
Mtch2	2.99835e-12	-0.453004	0.24	0.292	9.68049e-08
Mid2	3.25413e-12	0.354324	0.263	0.202	1.05063e-07
Ccnj	3.26479e-12	0.384298	0.306	0.243	1.05407e-07
Lmna	3.26554e-12	0.467756	0.447	0.384	1.05431e-07
Sesn3	3.29074e-12	0.325297	0.451	0.38	1.06245e-07
Abi2	3.46824e-12	0.536245	0.167	0.117	1.11976e-07
Ccdc191	3.50391e-12	0.48312	0.184	0.131	1.13127e-07
Tmem41b	3.58497e-12	-0.383926	0.315	0.367	1.15744e-07
Fosb	3.65317e-12	-0.291414	0.552	0.608	1.17946e-07
Pam	3.68592e-12	0.273496	0.424	0.354	1.19004e-07
Mki67	3.70494e-12	1.57744	0.037	0.015	1.19618e-07
9530068E07Rik	3.72468e-12	-0.396626	0.247	0.302	1.20255e-07
Plekhb1	3.73541e-12	-0.383198	0.246	0.301	1.20602e-07
Rrbp1	3.75541e-12	-0.237387	0.574	0.617	1.21247e-07
Txn1	3.837e-12	-0.230774	0.52	0.57	1.23881e-07
Cst3	3.86207e-12	-0.286908	0.443	0.493	1.24691e-07
Ing1	3.88758e-12	-0.676543	0.093	0.136	1.25514e-07
Sema4g	3.9252e-12	1.48659	0.03	0.01	1.26729e-07
Arfgef3	4.02259e-12	0.196224	0.725	0.667	1.29873e-07
Nptx1	4.06224e-12	3.03802	0.012	0	1.31154e-07
Ereg	4.0628e-12	1.9242	0.023	0.006	1.31172e-07
Prxl2a	4.40466e-12	0.474776	0.175	0.123	1.42209e-07
Sox13	4.51982e-12	0.543651	0.152	0.105	1.45927e-07
Itga7	4.56594e-12	0.420793	0.243	0.184	1.47416e-07
Lamb2	4.61259e-12	0.47255	0.219	0.163	1.48922e-07
Pgrmc1	4.71484e-12	0.535133	0.149	0.101	1.52223e-07
Acot2	4.7804e-12	-0.404926	0.216	0.271	1.5434e-07
Ppp2r2b	4.85244e-12	1.80903	0.038	0.016	1.56666e-07
Etnk1	4.95329e-12	-0.235722	0.658	0.697	1.59922e-07
2200002D01Rik	5.00206e-12	0.801553	0.087	0.052	1.61496e-07
Cfap20	5.07398e-12	0.286889	0.527	0.457	1.63818e-07
Slc30a7	5.07418e-12	-0.390057	0.341	0.393	1.63825e-07
Rplp1	5.79338e-12	-0.0897237	0.976	0.988	1.87045e-07
Foxo1	5.94931e-12	-0.268334	0.38	0.44	1.92079e-07
Cnksr3	5.95523e-12	0.314374	0.394	0.327	1.92271e-07
Trim36	6.13865e-12	-1.38406	0.015	0.037	1.98192e-07
Adnp	6.14568e-12	0.223327	0.596	0.521	1.9842e-07
Crip2	6.29335e-12	0.253884	0.54	0.466	2.03187e-07
Dapp1	6.39299e-12	0.455942	0.131	0.087	2.06404e-07
Fry	6.47516e-12	-0.404707	0.369	0.429	2.09057e-07
Mpzl2	6.4977e-12	-1.04041	0.029	0.056	2.09785e-07
Gm48302	6.7769e-12	0.877302	0.076	0.043	2.18799e-07
Mesp2	6.88855e-12	-1.54718	0.011	0.029	2.22404e-07
Phf14	6.93125e-12	0.223182	0.562	0.488	2.23782e-07
Mpp5	7.02461e-12	0.270129	0.589	0.531	2.26796e-07
Dpf3	7.27594e-12	1.04346	0.054	0.026	2.34911e-07
Tmem53	7.36937e-12	-1.12471	0.029	0.056	2.37927e-07
Gadd45a	7.40396e-12	-0.57532	0.15	0.199	2.39044e-07
Fdft1	7.61336e-12	-0.321625	0.286	0.34	2.45805e-07
Cnppd1	7.62321e-12	-0.607292	0.092	0.134	2.46123e-07
Bahcc1	7.71281e-12	0.535404	0.191	0.138	2.49016e-07
Tsn	7.74792e-12	-0.478576	0.213	0.265	2.50149e-07
Hdac7	7.95514e-12	0.215789	0.697	0.641	2.5684e-07
Rsrp1	8.02696e-12	-0.154682	0.812	0.844	2.59159e-07
Senp7	8.29641e-12	0.263378	0.477	0.406	2.67858e-07
Desi2	8.30699e-12	-0.335382	0.412	0.465	2.682e-07
Jak2	8.49693e-12	0.326787	0.511	0.445	2.74332e-07
Parp1	8.83478e-12	0.611724	0.106	0.067	2.8524e-07
Stat5b	8.98914e-12	0.312867	0.297	0.233	2.90223e-07
Tmem150c	9.20658e-12	-1.53852	0.01	0.029	2.97244e-07
Rpia	9.2981e-12	-0.743013	0.073	0.112	3.00198e-07
Ndufaf6	9.39174e-12	0.661556	0.084	0.049	3.03222e-07
Polk	9.74112e-12	0.422562	0.185	0.133	3.14502e-07
Ece1	9.91228e-12	0.254503	0.536	0.467	3.20028e-07
Akt2	1.03557e-11	0.28167	0.476	0.404	3.34344e-07
Gcat	1.10026e-11	-0.885945	0.044	0.076	3.5523e-07
Rai14	1.15111e-11	-0.147028	0.949	0.958	3.71649e-07
Plbd1	1.1653e-11	-0.803612	0.062	0.098	3.7623e-07
Smg7	1.16753e-11	0.270497	0.456	0.384	3.7695e-07
Fbxw8	1.17096e-11	0.291013	0.463	0.396	3.78056e-07
Nup93	1.19746e-11	0.411279	0.169	0.119	3.86611e-07
Bag3	1.19785e-11	-0.336231	0.277	0.335	3.86737e-07
Prxl2c	1.20831e-11	-0.516014	0.161	0.209	3.90115e-07
Zfp518a	1.21258e-11	0.46077	0.168	0.118	3.91492e-07
Rbbp4	1.22755e-11	0.272783	0.439	0.373	3.96326e-07
Anxa2	1.25791e-11	0.241802	0.657	0.597	4.0613e-07
Slc38a6	1.26773e-11	-0.722994	0.067	0.104	4.093e-07
Pogz	1.30852e-11	0.312542	0.323	0.259	4.22468e-07
Nenf	1.32316e-11	-0.393402	0.231	0.284	4.27195e-07
Lrrc75a	1.35071e-11	0.86824	0.069	0.038	4.36091e-07
Glrx	1.36641e-11	0.397315	0.351	0.286	4.41159e-07
H2afy	1.40631e-11	0.252387	0.527	0.453	4.54042e-07
Col4a4	1.42723e-11	0.223615	0.586	0.523	4.60796e-07
Tbc1d19	1.43654e-11	0.385545	0.255	0.197	4.638e-07
Foxa1	1.44966e-11	-0.439693	0.193	0.246	4.68039e-07
Nr1h3	1.4551e-11	-1.04399	0.02	0.044	4.69793e-07
Slc40a1	1.51328e-11	2.69802	0.016	0.002	4.88578e-07
Peak1	1.51804e-11	0.199855	0.433	0.362	4.90114e-07
Il13ra1	1.58313e-11	0.365314	0.253	0.193	5.11128e-07
Zfp808	1.65217e-11	0.815336	0.067	0.037	5.33419e-07
Fhod1	1.67441e-11	0.39815	0.268	0.207	5.40601e-07
Itpr3	1.67817e-11	0.350352	0.271	0.21	5.41814e-07
Bmpr1a	1.72384e-11	0.210311	0.682	0.625	5.5656e-07
Bub1b	1.7256e-11	-1.51178	0.011	0.03	5.57126e-07
Sytl1	1.74065e-11	0.982829	0.051	0.025	5.61986e-07
Tnfaip8l3	1.74361e-11	-1.06356	0.036	0.065	5.62941e-07
Dnajb14	1.75551e-11	0.40319	0.226	0.17	5.66784e-07
Fyb	1.79758e-11	-1.14359	0.022	0.046	5.80368e-07
Eif2s2	1.83963e-11	-0.326835	0.373	0.427	5.93942e-07
1110038B12Rik	1.88069e-11	-0.911457	0.05	0.083	6.072e-07
1810026B05Rik	1.93423e-11	0.244984	0.56	0.496	6.24484e-07
Col6a2	1.95529e-11	-1.58854	0.008	0.024	6.31285e-07
Chd9	1.99795e-11	0.240691	0.479	0.406	6.45058e-07
Adam9	2.05247e-11	0.330934	0.282	0.22	6.6266e-07
D930048N14Rik	2.08796e-11	1.0333	0.048	0.023	6.74118e-07
Zfp53	2.09824e-11	0.49168	0.17	0.122	6.77438e-07
Lcor	2.1415e-11	0.18733	0.696	0.639	6.91405e-07
Ttc39a	2.15173e-11	0.695974	0.092	0.056	6.94707e-07
Firre	2.16417e-11	0.258342	0.582	0.525	6.98723e-07
Tafa5	2.22214e-11	1.52721	0.031	0.011	7.17441e-07
Hist1h2bc	2.24678e-11	0.747081	0.206	0.157	7.25395e-07
Grik4	2.25422e-11	1.26511	0.039	0.017	7.27799e-07
Zfp563	2.29007e-11	0.49475	0.132	0.088	7.39371e-07
Gm17189	2.29154e-11	0.862225	0.053	0.026	7.39846e-07
Slc18a1	2.34751e-11	-1.13789	0.032	0.059	7.57916e-07
Tmem248	2.40889e-11	-0.394296	0.274	0.325	7.77735e-07
Cdc27	2.4152e-11	0.280119	0.359	0.292	7.7977e-07
Ubtd2	2.45993e-11	-0.42819	0.165	0.217	7.94214e-07
Stard3nl	2.46361e-11	-0.355552	0.292	0.345	7.95403e-07
Rfx3	2.47183e-11	0.223168	0.575	0.509	7.98056e-07
Gpr107	2.58892e-11	0.297414	0.362	0.298	8.35858e-07
Tmem205	2.68209e-11	-0.447843	0.213	0.261	8.65939e-07
Frmd4a	2.71781e-11	0.345138	0.289	0.226	8.77472e-07
Smim3	2.74877e-11	0.440219	0.222	0.168	8.87467e-07
Aox1	2.75485e-11	0.371558	0.355	0.29	8.89431e-07
Cox8a	2.83633e-11	-0.205397	0.586	0.635	9.15736e-07
Slc41a2	2.84994e-11	0.661423	0.093	0.057	9.20133e-07
Ampd3	2.92839e-11	0.764392	0.07	0.039	9.4546e-07
Eif4enif1	3.00095e-11	0.41142	0.338	0.275	9.68886e-07
Uba52	3.0395e-11	-0.404817	0.211	0.263	9.81334e-07
Rgs12	3.07647e-11	0.815394	0.076	0.044	9.93268e-07
Scgb3a2	3.10534e-11	-0.4248	0.199	0.251	1.00259e-06
Srrt	3.13336e-11	0.405853	0.239	0.183	1.01164e-06
E430024I08Rik	3.29856e-11	0.597493	0.109	0.07	1.06497e-06
Sgcb	3.42905e-11	-0.807196	0.034	0.062	1.1071e-06
Zrsr1	3.43282e-11	-0.783688	0.063	0.098	1.10832e-06
Cabcoco1	3.49264e-11	0.663227	0.109	0.07	1.12763e-06
Klf2	3.60028e-11	0.34861	0.479	0.423	1.16238e-06
Oaz2	3.67812e-11	-0.21594	0.541	0.588	1.18752e-06
Ccdc190	3.88827e-11	1.70506	0.021	0.005	1.25537e-06
Adgrl2	3.90455e-11	0.479841	0.262	0.207	1.26062e-06
Eif4a1	3.98812e-11	-0.276691	0.438	0.488	1.2876e-06
Atp5md	3.9988e-11	0.33723	0.317	0.253	1.29105e-06
Ephb4	4.00024e-11	0.543005	0.14	0.096	1.29152e-06
Pkm	4.00038e-11	-0.29075	0.286	0.341	1.29156e-06
Nphs2	4.02108e-11	1.5614	0.022	0.006	1.29825e-06
A530072M11Rik	4.10134e-11	0.835873	0.071	0.04	1.32416e-06
Rgmb	4.16177e-11	-0.590104	0.132	0.178	1.34367e-06
Lrba	4.23481e-11	0.141103	0.86	0.826	1.36725e-06
Dnaja4	4.23688e-11	0.535556	0.247	0.193	1.36792e-06
Hba-a2	4.28255e-11	-2.26946	0.018	0.04	1.38266e-06
Yeats2	4.30284e-11	0.280083	0.278	0.217	1.38922e-06
Plekhd1	4.35642e-11	0.260811	0.527	0.456	1.40651e-06
Tnik	4.40883e-11	-1.36936	0.015	0.036	1.42343e-06
Slc6a9	4.42116e-11	0.337518	0.33	0.269	1.42742e-06
Asap1	4.45469e-11	0.546942	0.13	0.088	1.43824e-06
Zfp638	4.53481e-11	0.22098	0.726	0.68	1.46411e-06
Cirbp	4.55075e-11	-0.381664	0.278	0.331	1.46926e-06
Npr2	4.59497e-11	-0.353635	0.218	0.273	1.48353e-06
Iqcc	4.62504e-11	0.733316	0.068	0.038	1.49324e-06
Gipc2	4.63086e-11	0.566973	0.145	0.101	1.49512e-06
Zmym3	4.64612e-11	0.497331	0.142	0.097	1.50005e-06
A730085K08Rik	4.69422e-11	-2.62873	0.002	0.013	1.51558e-06
Ndufs2	4.80727e-11	-0.398615	0.216	0.266	1.55208e-06
Ino80e	5.00121e-11	0.628244	0.124	0.083	1.61469e-06
Per2	5.04195e-11	0.456795	0.245	0.191	1.62784e-06
Lpcat3	5.16653e-11	0.390724	0.444	0.383	1.66807e-06
Rgs11	5.2357e-11	0.758635	0.086	0.052	1.6904e-06
Tbc1d16	5.2401e-11	0.449723	0.176	0.126	1.69182e-06
Tcf7l1	5.31524e-11	0.17205	0.853	0.824	1.71608e-06
Pnn	5.38024e-11	0.289866	0.385	0.32	1.73706e-06
Slk	5.4944e-11	0.222814	0.594	0.532	1.77392e-06
Ism1	5.56857e-11	1.49123	0.032	0.012	1.79787e-06
Fer	5.63067e-11	0.243521	0.43	0.361	1.81792e-06
Tab3	5.66961e-11	0.300016	0.254	0.195	1.83049e-06
Celf1	5.78318e-11	0.1697	0.733	0.677	1.86716e-06
Ephb6	5.82934e-11	-1.79415	0.005	0.02	1.88206e-06
Aff1	5.9954e-11	0.165784	0.852	0.826	1.93567e-06
Ghr	6.01549e-11	-0.405671	0.321	0.374	1.94216e-06
Gm5820	6.0915e-11	1.50327	0.03	0.011	1.9667e-06
Hck	6.32113e-11	1.57986	0.022	0.006	2.04084e-06
Gm49692	6.57708e-11	2.68703	0.014	0.002	2.12348e-06
Mapkap1	6.79367e-11	0.245786	0.457	0.387	2.1934e-06
Fem1b	6.82975e-11	-0.378597	0.231	0.282	2.20505e-06
Scgb1c1	7.04125e-11	0.469534	0.146	0.101	2.27334e-06
Lcp1	7.08062e-11	0.186857	0.698	0.649	2.28605e-06
Znrf3	7.10553e-11	-0.24058	0.787	0.816	2.29409e-06
Urah	7.12495e-11	-0.755203	0.067	0.102	2.30036e-06
Ric8b	7.43859e-11	-0.44177	0.246	0.295	2.40162e-06
Diaph1	7.45139e-11	0.224211	0.802	0.759	2.40576e-06
Xpo6	7.52928e-11	0.276751	0.406	0.34	2.4309e-06
Klhdc10	7.63944e-11	0.283937	0.403	0.338	2.46647e-06
R3hdm1	7.72115e-11	0.21523	0.594	0.527	2.49285e-06
Lars	7.85632e-11	0.363719	0.249	0.192	2.53649e-06
Txnrd3	7.8651e-11	-0.46832	0.172	0.221	2.53933e-06
Mamstr	8.00542e-11	2.33523	0.015	0.002	2.58463e-06
Hspa4	8.00731e-11	0.311855	0.479	0.414	2.58524e-06
Tubb2a	8.11039e-11	-0.782115	0.03	0.056	2.61852e-06
Epb41l2	8.12702e-11	0.600624	0.096	0.06	2.62389e-06
St6galnac4	8.13148e-11	-0.40738	0.2	0.251	2.62533e-06
[truncated: 10,497 more rows]

## Sheet: Fig. 5F
Fig. 5F: Raw data merged scRNA-seq and sc-ATAC for the scatterplot in Fig. 5F
P values were calculated using two-tailed, non-parametric Wilcoxon rank sum test
gene	atac.p_val	atac_log2FC	atac.p_val_adj	peakDir	ATAC.sig	p_val	avg_log2FC	pct.1	pct.2	p_val_adj	geneDir	RNA.Sig	annotation
0610010F05Rik	2.35069e-09	-0.273061	0.000323334	DOWN	NA	0.414839	-0.0219283	0.121	0.115	1	DOWN	low	NA
0610030E20Rik	0.0122405	-0.212502	1	DOWN	NA	0.192529	0.0400891	0.127	0.117	1	UP	low	NA
0610040J01Rik	0.0324285	0.258804	1	UP	NA	3.02594e-13	0.254394	0.549	0.476	9.76954e-09	UP	low	NA
0610040J01Rik	0.0251097	-0.121462	1	DOWN	NA	3.02594e-13	0.254394	0.549	0.476	9.76954e-09	UP	low	NA
1110002L01Rik	3.03348e-05	-0.164769	1	DOWN	NA	0.10639	0.126816	0.09	0.081	1	UP	low	NA
1110004F10Rik	1.20964e-06	-0.24066	0.166385	DOWN	NA	0.504332	-0.0517532	0.202	0.206	1	DOWN	low	NA
1110012L19Rik	0.000283807	-0.283136	1	DOWN	NA	0.92289	-0.0960684	0.019	0.019	1	DOWN	low	NA
1110017D15Rik	0.00105183	-0.178053	1	DOWN	NA	0.593246	-0.239201	0.035	0.037	1	DOWN	low	NA
1110019D14Rik	1.73886e-10	-0.600167	2.39178e-05	DOWN	NA	2.7087e-14	0.524135	0.192	0.135	8.74531e-10	UP	NA	non concordant_upGE_dwnDA
1110020A21Rik	0.285676	-0.0630543	1	DOWN	low	0.994729	-0.116631	0.015	0.015	1	DOWN	low	NA
1110032A03Rik	0.000767529	-0.12743	1	DOWN	NA	0.024089	-0.19289	0.127	0.141	1	DOWN	low	NA
1110038B12Rik	0.00241396	-0.195839	1	DOWN	NA	1.88069e-11	-0.911457	0.05	0.083	6.072e-07	DOWN	NA	concordant_down
1110038F14Rik	0.128041	-0.0818804	1	DOWN	low	0.00473978	0.234127	0.114	0.095	1	UP	low	NA
1110038F14Rik	0.41581	0.15963	1	UP	low	0.00473978	0.234127	0.114	0.095	1	UP	low	NA
1110051M20Rik	0.000164075	-0.328202	1	DOWN	NA	1.63563e-07	0.333531	0.199	0.157	0.00528081	UP	low	NA
1110051M20Rik	0.577626	0.107196	1	UP	low	1.63563e-07	0.333531	0.199	0.157	0.00528081	UP	low	NA
1110059E24Rik	0.40258	-0.024096	1	DOWN	low	0.560087	-0.0100587	0.198	0.192	1	DOWN	low	NA
1110059E24Rik	0.0265447	-0.0659498	1	DOWN	NA	0.560087	-0.0100587	0.198	0.192	1	DOWN	low	NA
1110059E24Rik	0.0253726	-0.176773	1	DOWN	NA	0.560087	-0.0100587	0.198	0.192	1	DOWN	low	NA
1110059G10Rik	0.000358573	-0.260149	1	DOWN	NA	0.00450017	-0.359951	0.057	0.071	1	DOWN	low	NA
1110065P20Rik	0.00070173	-0.142234	1	DOWN	NA	0.00694603	0.246007	0.059	0.047	1	UP	low	NA
1190005I06Rik	0.0256413	-0.12932	1	DOWN	NA	0.573462	0.129991	0.014	0.012	1	UP	low	NA
1190007I07Rik	0.164416	-0.0617605	1	DOWN	low	0.420795	-0.157576	0.038	0.041	1	DOWN	low	NA
1200007C13Rik	0.415015	-0.0241618	1	DOWN	low	0.000978967	-0.406604	0.074	0.091	1	DOWN	low	NA
1200007C13Rik	7.37688e-10	-0.315051	0.000101468	DOWN	NA	0.000978967	-0.406604	0.074	0.091	1	DOWN	low	NA
1300002E11Rik	3.15858e-05	-0.2638	1	DOWN	NA	0.85455	-0.081281	0.072	0.072	1	DOWN	low	NA
1300002E11Rik	0.635688	0.0166413	1	UP	low	0.85455	-0.081281	0.072	0.072	1	DOWN	low	NA
1300002E11Rik	2.73194e-10	-0.617281	3.75776e-05	DOWN	NA	0.85455	-0.081281	0.072	0.072	1	DOWN	low	NA
1500011B03Rik	0.0682389	-0.117878	1	DOWN	low	0.451008	0.139312	0.024	0.022	1	UP	low	NA
1500015L24Rik	0.203126	-0.071982	1	DOWN	low	1.45035e-08	0.527238	0.177	0.137	0.000468261	UP	NA	NA
1600002D24Rik	2.47623e-07	-0.284083	0.0340603	DOWN	NA	0.551971	-0.0364273	0.031	0.029	1	DOWN	low	NA
1600002D24Rik	0.00100789	-0.197017	1	DOWN	NA	0.551971	-0.0364273	0.031	0.029	1	DOWN	low	NA
1600002D24Rik	0.0891385	-0.174483	1	DOWN	low	0.551971	-0.0364273	0.031	0.029	1	DOWN	low	NA
1600002D24Rik	6.60121e-06	-0.480729	0.90799	DOWN	NA	0.551971	-0.0364273	0.031	0.029	1	DOWN	low	NA
1600002K03Rik	0.0111791	-0.162166	1	DOWN	NA	0.688456	-0.107411	0.047	0.049	1	DOWN	low	NA
1600010M07Rik	0.189177	-0.096813	1	DOWN	low	0.356199	-0.106401	0.208	0.213	1	DOWN	low	NA
1600010M07Rik	0.000586957	-0.135913	1	DOWN	NA	0.356199	-0.106401	0.208	0.213	1	DOWN	low	NA
1600010M07Rik	0.630823	0.118363	1	UP	low	0.356199	-0.106401	0.208	0.213	1	DOWN	low	NA
1600010M07Rik	0.0795049	0.256751	1	UP	low	0.356199	-0.106401	0.208	0.213	1	DOWN	low	NA
1600010M07Rik	9.42746e-07	-0.626505	0.129674	DOWN	NA	0.356199	-0.106401	0.208	0.213	1	DOWN	low	NA
1600010M07Rik	0.203603	-0.096377	1	DOWN	low	0.356199	-0.106401	0.208	0.213	1	DOWN	low	NA
1600012H06Rik	1.35547e-07	-0.318469	0.0186443	DOWN	NA	0.989588	-0.0598504	0.055	0.055	1	DOWN	low	NA
1600020E01Rik	0.000699008	-0.253111	1	DOWN	NA	0.231067	-0.18933	0.184	0.189	1	DOWN	low	NA
1600020E01Rik	0.0222134	-0.186686	1	DOWN	NA	0.231067	-0.18933	0.184	0.189	1	DOWN	low	NA
1600020E01Rik	0.132843	-0.088414	1	DOWN	low	0.231067	-0.18933	0.184	0.189	1	DOWN	low	NA
1600020E01Rik	0.197296	-0.070238	1	DOWN	low	0.231067	-0.18933	0.184	0.189	1	DOWN	low	NA
1700001L05Rik	1.22118e-05	-0.193834	1	DOWN	NA	9.99737e-06	0.737187	0.029	0.016	0.322775	UP	NA	non concordant_upGE_dwnDA
1700016K19Rik	0.0744758	-0.149458	1	DOWN	low	0.631615	0.0951875	0.013	0.012	1	UP	low	NA
1700017B05Rik	1.07802e-06	-0.270848	0.148281	DOWN	NA	0.374089	-0.214251	0.023	0.026	1	DOWN	low	NA
1700019D03Rik	0.972217	0.0393642	1	UP	low	0.698219	-0.405593	0.015	0.016	1	DOWN	low	NA
1700021F05Rik	0.00466124	-0.128233	1	DOWN	NA	0.19193	0.109814	0.042	0.037	1	UP	low	NA
1700025G04Rik	0.0893007	-0.143005	1	DOWN	low	1.47986e-33	-0.897086	0.144	0.235	4.77788e-29	DOWN	NA	NA
1700025G04Rik	4.38335e-15	-0.440592	6.02926e-10	DOWN	NA	1.47986e-33	-0.897086	0.144	0.235	4.77788e-29	DOWN	NA	concordant_down
1700025G04Rik	0.59609	-0.0118231	1	DOWN	low	1.47986e-33	-0.897086	0.144	0.235	4.77788e-29	DOWN	NA	NA
1700029J07Rik	0.112043	-0.0585408	1	DOWN	low	0.00101842	0.571395	0.029	0.019	1	UP	NA	NA
1700037H04Rik	0.898386	0.0323275	1	UP	low	0.0615181	0.479427	0.019	0.014	1	UP	low	NA
1700054A03Rik	6.68451e-10	-0.416832	9.19448e-05	DOWN	NA	0.036394	0.111803	0.101	0.088	1	UP	low	NA
1700054A03Rik	2.736e-06	-0.528565	0.376334	DOWN	NA	0.036394	0.111803	0.101	0.088	1	UP	low	NA
1700064H15Rik	0.313257	0.106741	1	UP	low	0.00135545	-0.71167	0.011	0.018	1	DOWN	NA	NA
1700066B19Rik	3.2659e-08	-0.385707	0.00449221	DOWN	NA	0.00159935	0.774269	0.017	0.009	1	UP	NA	non concordant_upGE_dwnDA
1700086P04Rik	9.21158e-05	-0.448263	1	DOWN	NA	1.28074e-06	1.27067	0.018	0.007	0.0413499	UP	NA	non concordant_upGE_dwnDA
1700086P04Rik	0.0021112	-0.172803	1	DOWN	NA	1.28074e-06	1.27067	0.018	0.007	0.0413499	UP	NA	non concordant_upGE_dwnDA
1700086P04Rik	0.042504	-0.179671	1	DOWN	NA	1.28074e-06	1.27067	0.018	0.007	0.0413499	UP	NA	non concordant_upGE_dwnDA
1700086P04Rik	0.0444044	-0.137051	1	DOWN	NA	1.28074e-06	1.27067	0.018	0.007	0.0413499	UP	NA	non concordant_upGE_dwnDA
1700088E04Rik	0.0002181	-0.293364	1	DOWN	NA	0.478784	-0.127685	0.031	0.034	1	DOWN	low	NA
1700096K18Rik	0.001165	-0.105201	1	DOWN	NA	0.505278	-0.402541	0.019	0.021	1	DOWN	low	NA
1700113A16Rik	0.00782898	-0.224715	1	DOWN	NA	0.887576	0.0145718	0.016	0.016	1	UP	low	NA
1700113A16Rik	6.88684e-05	-0.168896	1	DOWN	NA	0.887576	0.0145718	0.016	0.016	1	UP	low	NA
1700120C14Rik	5.11021e-24	-1.20833	7.02904e-19	DOWN	NA	0.653996	-0.0567964	0.01	0.01	1	DOWN	low	NA
1700123M08Rik	0.000844785	-0.254155	1	DOWN	NA	2.03279e-08	0.920508	0.036	0.017	0.000656307	UP	NA	non concordant_upGE_dwnDA
1810013L24Rik	1.41176e-05	-0.134397	1	DOWN	NA	0.728167	0.0460931	0.538	0.538	1	UP	low	NA
1810013L24Rik	0.000639367	-0.393221	1	DOWN	NA	0.728167	0.0460931	0.538	0.538	1	UP	low	NA
1810013L24Rik	9.70181e-09	-0.553198	0.00133447	DOWN	NA	0.728167	0.0460931	0.538	0.538	1	UP	low	NA
1810013L24Rik	0.93773	0.0496202	1	UP	low	0.728167	0.0460931	0.538	0.538	1	UP	low	NA
1810019D21Rik	0.000208631	-0.239765	1	DOWN	NA	2.22514e-08	0.346046	0.202	0.156	0.00071841	UP	low	NA
1810019N24Rik	0.000423892	-0.225851	1	DOWN	NA	0.00919796	0.603442	0.01	0.005	1	UP	NA	non concordant_upGE_dwnDA
1810024B03Rik	0.0339446	-0.174973	1	DOWN	NA	0.0225748	0.354393	0.049	0.04	1	UP	low	NA
1810026B05Rik	0.00417156	-0.0999102	1	DOWN	NA	1.93423e-11	0.244984	0.56	0.496	6.24484e-07	UP	low	NA
1810026B05Rik	0.824169	0.0390651	1	UP	low	1.93423e-11	0.244984	0.56	0.496	6.24484e-07	UP	low	NA
1810026B05Rik	0.0093501	-0.245245	1	DOWN	NA	1.93423e-11	0.244984	0.56	0.496	6.24484e-07	UP	low	NA
1810026B05Rik	0.671422	0.0229998	1	UP	low	1.93423e-11	0.244984	0.56	0.496	6.24484e-07	UP	low	NA
1810026B05Rik	0.335588	-0.0277225	1	DOWN	low	1.93423e-11	0.244984	0.56	0.496	6.24484e-07	UP	low	NA
1810026B05Rik	0.000122477	-0.374638	1	DOWN	NA	1.93423e-11	0.244984	0.56	0.496	6.24484e-07	UP	low	NA
1810026B05Rik	0.138032	-0.0863134	1	DOWN	low	1.93423e-11	0.244984	0.56	0.496	6.24484e-07	UP	low	NA
1810026B05Rik	0.253032	0.200506	1	UP	low	1.93423e-11	0.244984	0.56	0.496	6.24484e-07	UP	low	NA
1810030O07Rik	0.103718	-0.0805657	1	DOWN	low	0.831275	-0.0368882	0.099	0.1	1	DOWN	low	NA
1810037I17Rik	0.00622511	-0.117898	1	DOWN	NA	0.0107839	0.104363	0.312	0.283	1	UP	low	NA
1810044D09Rik	6.03565e-05	-0.328002	1	DOWN	NA	0.344687	-0.304791	0.028	0.031	1	DOWN	low	NA
1810055G02Rik	1.43123e-06	-0.239346	0.196864	DOWN	NA	0.681002	-0.146367	0.032	0.033	1	DOWN	low	NA
1810055G02Rik	0.000329473	-0.1934	1	DOWN	NA	0.681002	-0.146367	0.032	0.033	1	DOWN	low	NA
1810062G17Rik	0.000329433	-0.113285	1	DOWN	NA	0.756665	0.130058	0.031	0.03	1	UP	low	NA
1810062G17Rik	2.10492e-13	-1.01227	2.8953e-08	DOWN	NA	0.756665	0.130058	0.031	0.03	1	UP	low	NA
1810062G17Rik	0.0176061	-0.160462	1	DOWN	NA	0.756665	0.130058	0.031	0.03	1	UP	low	NA
2010109A12Rik	0.000582492	-0.142025	1	DOWN	NA	0.00281942	-0.789638	0.009	0.015	1	DOWN	NA	concordant_down
2010300C02Rik	0.314956	0.116122	1	UP	low	3.42116e-19	0.513782	0.283	0.204	1.10456e-14	UP	NA	NA
2010300C02Rik	0.194277	0.190287	1	UP	low	3.42116e-19	0.513782	0.283	0.204	1.10456e-14	UP	NA	NA
2010300C02Rik	0.407522	-0.0358547	1	DOWN	low	3.42116e-19	0.513782	0.283	0.204	1.10456e-14	UP	NA	NA
2010300C02Rik	0.132097	-0.040472	1	DOWN	low	3.42116e-19	0.513782	0.283	0.204	1.10456e-14	UP	NA	NA
2010315B03Rik	0.0122972	-0.165128	1	DOWN	NA	2.86946e-08	0.325828	0.197	0.151	0.000926435	UP	low	NA
2210011C24Rik	4.71679e-09	-0.32556	0.00064879	DOWN	NA	0.869028	0.155199	0.01	0.01	1	UP	low	NA
2210016F16Rik	0.0380327	-0.16834	1	DOWN	NA	0.0618733	-0.214724	0.122	0.133	1	DOWN	low	NA
2210016F16Rik	0.0474497	-0.149901	1	DOWN	NA	0.0618733	-0.214724	0.122	0.133	1	DOWN	low	NA
2210016L21Rik	0.00422548	-0.264835	1	DOWN	NA	0.186407	-0.383389	0.047	0.052	1	DOWN	low	NA
2210408F21Rik	0.410951	-0.0410207	1	DOWN	low	9.80874e-26	0.545296	0.325	0.23	3.16685e-21	UP	NA	NA
2210408F21Rik	0.176714	-0.0628641	1	DOWN	low	9.80874e-26	0.545296	0.325	0.23	3.16685e-21	UP	NA	NA
2300009A05Rik	0.00142901	-0.144087	1	DOWN	NA	0.929295	-0.056959	0.066	0.066	1	DOWN	low	NA
2310001H17Rik	0.52077	-0.0158615	1	DOWN	low	0.0127211	0.633945	0.016	0.01	1	UP	NA	NA
2310001H17Rik	0.0691066	-0.0880748	1	DOWN	low	0.0127211	0.633945	0.016	0.01	1	UP	NA	NA
2310009B15Rik	0.0664372	-0.0878565	1	DOWN	low	0.0315416	-0.342753	0.052	0.062	1	DOWN	low	NA
2310011J03Rik	0.00195322	-0.249128	1	DOWN	NA	0.815514	-0.0709786	0.098	0.095	1	DOWN	low	NA
2310015A10Rik	0.00478699	-0.149778	1	DOWN	NA	0.13299	-0.166989	0.068	0.075	1	DOWN	low	NA
2310022A10Rik	0.0205355	-0.0831303	1	DOWN	NA	0.331113	0.121398	0.046	0.042	1	UP	low	NA
2310022B05Rik	4.18963e-13	-0.419706	5.76279e-08	DOWN	NA	5.11365e-05	-0.43684	0.07	0.092	1	DOWN	low	NA
2310022B05Rik	1.52378e-09	-0.565723	0.000209594	DOWN	NA	5.11365e-05	-0.43684	0.07	0.092	1	DOWN	low	NA
2310030G06Rik	3.29282e-06	-0.286676	0.452924	DOWN	NA	8.73434e-06	-0.399087	0.119	0.147	0.281997	DOWN	low	NA
2310033P09Rik	0.0883291	-0.0716448	1	DOWN	low	0.54279	-0.0404276	0.076	0.072	1	DOWN	low	NA
2310040G24Rik	1.72968e-24	-0.779511	2.37916e-19	DOWN	NA	0.254505	-0.506464	0.012	0.014	1	DOWN	low	NA
2310043O21Rik	0.0405552	-0.176572	1	DOWN	NA	1.57383e-08	0.702331	0.049	0.027	0.000508127	UP	NA	non concordant_upGE_dwnDA
2310043O21Rik	2.18478e-05	-0.240284	1	DOWN	NA	1.57383e-08	0.702331	0.049	0.027	0.000508127	UP	NA	non concordant_upGE_dwnDA
2310043O21Rik	0.0183271	-0.163581	1	DOWN	NA	1.57383e-08	0.702331	0.049	0.027	0.000508127	UP	NA	non concordant_upGE_dwnDA
2310043O21Rik	0.366522	-0.0431317	1	DOWN	low	1.57383e-08	0.702331	0.049	0.027	0.000508127	UP	NA	NA
2310057M21Rik	0.0200359	-0.0945001	1	DOWN	NA	0.418693	0.127202	0.045	0.041	1	UP	low	NA
2410002F23Rik	6.63076e-06	-0.237954	0.912055	DOWN	NA	0.327969	0.0656632	0.086	0.079	1	UP	low	NA
2410003L11Rik	0.162783	-0.0842964	1	DOWN	low	0.377243	-0.484681	0.009	0.011	1	DOWN	low	NA
2410003L11Rik	0.915503	0.0539239	1	UP	low	0.377243	-0.484681	0.009	0.011	1	DOWN	low	NA
2410004B18Rik	0.00348122	-0.14344	1	DOWN	NA	0.16203	-0.26815	0.056	0.062	1	DOWN	low	NA
2410004B18Rik	2.92369e-06	-0.262599	0.40215	DOWN	NA	0.16203	-0.26815	0.056	0.062	1	DOWN	low	NA
2410006H16Rik	0.000608042	-0.168689	1	DOWN	NA	9.75906e-52	-1.18115	0.103	0.209	3.15081e-47	DOWN	NA	concordant_down
2410080I02Rik	1.52498e-08	-0.192931	0.00209759	DOWN	NA	0.817819	-0.194793	0.018	0.019	1	DOWN	low	NA
2410131K14Rik	1.13187e-06	-0.200894	0.155687	DOWN	NA	0.196206	0.236602	0.026	0.022	1	UP	low	NA
2410131K14Rik	0.125411	-0.129865	1	DOWN	low	0.196206	0.236602	0.026	0.022	1	UP	low	NA
2500002B13Rik	0.00396996	-0.255224	1	DOWN	NA	0.489367	0.286942	0.01	0.009	1	UP	low	NA
2510002D24Rik	0.000336187	-0.214493	1	DOWN	NA	0.0453806	0.109732	0.132	0.118	1	UP	low	NA
2510009E07Rik	0.438095	-0.016256	1	DOWN	low	4.60378e-32	0.675808	0.323	0.219	1.48638e-27	UP	NA	NA
2510009E07Rik	0.00419871	-0.323966	1	DOWN	NA	4.60378e-32	0.675808	0.323	0.219	1.48638e-27	UP	NA	non concordant_upGE_dwnDA
2510009E07Rik	0.00044556	-0.176148	1	DOWN	NA	4.60378e-32	0.675808	0.323	0.219	1.48638e-27	UP	NA	non concordant_upGE_dwnDA
2510039O18Rik	0.000283327	-0.231354	1	DOWN	NA	0.539245	-0.109345	0.084	0.086	1	DOWN	low	NA
2610002M06Rik	0.317869	-0.0356098	1	DOWN	low	0.221668	0.0263897	0.112	0.104	1	UP	low	NA
2610008E11Rik	0.691698	0.0111729	1	UP	low	0.560192	0.0768468	0.142	0.138	1	UP	low	NA
2610021A01Rik	0.79335	0.022391	1	UP	low	0.0279182	0.138446	0.056	0.046	1	UP	low	NA
2610028H24Rik	0.121023	-0.102364	1	DOWN	low	0.210764	0.114801	0.336	0.322	1	UP	low	NA
2610028H24Rik	0.0413023	-0.107452	1	DOWN	NA	0.210764	0.114801	0.336	0.322	1	UP	low	NA
2610028H24Rik	0.072745	-0.127961	1	DOWN	low	0.210764	0.114801	0.336	0.322	1	UP	low	NA
2610035D17Rik	0.397183	0.136843	1	UP	low	2.26945e-05	-0.721489	0.026	0.041	0.732716	DOWN	NA	NA
2610035D17Rik	0.000553801	-0.251398	1	DOWN	NA	2.26945e-05	-0.721489	0.026	0.041	0.732716	DOWN	NA	concordant_down
2610035D17Rik	0.000353147	-0.198439	1	DOWN	NA	2.26945e-05	-0.721489	0.026	0.041	0.732716	DOWN	NA	concordant_down
2610037D02Rik	0.189521	-0.0324659	1	DOWN	low	6.68406e-10	0.329391	0.268	0.213	2.15801e-05	UP	low	NA
2610037D02Rik	0.00720263	-0.162031	1	DOWN	NA	6.68406e-10	0.329391	0.268	0.213	2.15801e-05	UP	low	NA
2610044O15Rik8	1.8652e-06	-0.349841	0.256557	DOWN	NA	0.692109	-0.0551736	0.046	0.048	1	DOWN	low	NA
2610044O15Rik8	0.000834654	-0.241773	1	DOWN	NA	0.692109	-0.0551736	0.046	0.048	1	DOWN	low	NA
2610206C17Rik	3.79033e-10	0.8767	5.21355e-05	UP	NA	0.0147973	-0.445403	0.038	0.048	1	DOWN	low	NA
2610206C17Rik	0.000566318	-0.11551	1	DOWN	NA	0.0147973	-0.445403	0.038	0.048	1	DOWN	low	NA
2610206C17Rik	0.0426012	-0.173156	1	DOWN	NA	0.0147973	-0.445403	0.038	0.048	1	DOWN	low	NA
2610206C17Rik	0.0458804	-0.16736	1	DOWN	NA	0.0147973	-0.445403	0.038	0.048	1	DOWN	low	NA
2610301B20Rik	0.0533102	-0.0997007	1	DOWN	low	4.4568e-15	0.434962	0.295	0.225	1.43892e-10	UP	low	NA
2610301B20Rik	0.06354	-0.172621	1	DOWN	low	4.4568e-15	0.434962	0.295	0.225	1.43892e-10	UP	low	NA
2610301B20Rik	0.703891	0.0884973	1	UP	low	4.4568e-15	0.434962	0.295	0.225	1.43892e-10	UP	low	NA
2610301B20Rik	0.773981	0.086121	1	UP	low	4.4568e-15	0.434962	0.295	0.225	1.43892e-10	UP	low	NA
2610307P16Rik	0.89103	0.0355352	1	UP	low	0.557456	-0.0425829	0.049	0.046	1	DOWN	low	NA
2610307P16Rik	0.223422	-0.0354433	1	DOWN	low	0.557456	-0.0425829	0.049	0.046	1	DOWN	low	NA
2610307P16Rik	0.0376205	0.245576	1	UP	NA	0.557456	-0.0425829	0.049	0.046	1	DOWN	low	NA
2610507B11Rik	1.52025e-05	-0.181618	1	DOWN	NA	0.147902	0.068544	0.32	0.303	1	UP	low	NA
2610528J11Rik	2.62676e-07	-0.43309	0.0361309	DOWN	NA	0.743283	0.0682166	0.045	0.044	1	UP	low	NA
2700038G22Rik	0.775565	0.0157775	1	UP	low	0.785736	-0.12184	0.014	0.014	1	DOWN	low	NA
2700038G22Rik	0.000184031	-0.241045	1	DOWN	NA	0.785736	-0.12184	0.014	0.014	1	DOWN	low	NA
2700049A03Rik	0.029901	-0.215822	1	DOWN	NA	0.000405607	0.180336	0.213	0.183	1	UP	low	NA
2700062C07Rik	0.00899692	-0.205358	1	DOWN	NA	0.795217	-0.0675725	0.059	0.06	1	DOWN	low	NA
2700062C07Rik	0.662236	0.0971056	1	UP	low	0.795217	-0.0675725	0.059	0.06	1	DOWN	low	NA
2700081O15Rik	0.000735954	-0.243847	1	DOWN	NA	0.722009	-0.178758	0.019	0.02	1	DOWN	low	NA
2700081O15Rik	0.261279	-0.0660093	1	DOWN	low	0.722009	-0.178758	0.019	0.02	1	DOWN	low	NA
2810021J22Rik	0.0324486	-0.206522	1	DOWN	NA	0.59365	-0.0162908	0.027	0.026	1	DOWN	low	NA
2810407A14Rik	0.000233887	0.485595	1	UP	NA	0.00182326	0.647796	0.018	0.01	1	UP	NA	concordant_up
2810410L24Rik	0.00407623	-0.110573	1	DOWN	NA	3.21158e-07	0.496199	0.097	0.068	0.0103689	UP	low	NA
2810410L24Rik	5.12696e-06	-0.360393	0.705209	DOWN	NA	3.21158e-07	0.496199	0.097	0.068	0.0103689	UP	low	NA
2810459M11Rik	0.207435	-0.0530895	1	DOWN	low	0.0152991	0.728509	0.01	0.005	1	UP	NA	NA
2810459M11Rik	0.00671677	-0.237458	1	DOWN	NA	0.0152991	0.728509	0.01	0.005	1	UP	NA	non concordant_upGE_dwnDA
2810459M11Rik	0.144595	-0.0822243	1	DOWN	low	0.0152991	0.728509	0.01	0.005	1	UP	NA	NA
2900026A02Rik	0.021476	0.160864	1	UP	NA	2.00352e-19	0.916446	0.117	0.064	6.46857e-15	UP	NA	concordant_up
2900026A02Rik	0.383088	-0.0160898	1	DOWN	low	2.00352e-19	0.916446	0.117	0.064	6.46857e-15	UP	NA	NA
2900026A02Rik	0.1492	0.214675	1	UP	low	2.00352e-19	0.916446	0.117	0.064	6.46857e-15	UP	NA	NA
2900052L18Rik	0.83479	0.0975641	1	UP	low	0.0655953	0.137952	0.063	0.054	1	UP	low	NA
2900076A07Rik	9.07575e-05	-0.318603	1	DOWN	NA	0.000356063	0.319615	0.078	0.059	1	UP	low	NA
2900089D17Rik	0.0185619	-0.16233	1	DOWN	NA	0.00045158	-0.286288	0.207	0.232	1	DOWN	low	NA
3110021N24Rik	0.0199146	-0.119256	1	DOWN	NA	0.162872	-0.28806	0.019	0.023	1	DOWN	low	NA
3110040N11Rik	0.677497	0.0974538	1	UP	low	0.417511	0.113462	0.03	0.027	1	UP	low	NA
3110082I17Rik	0.416297	0.128683	1	UP	low	1.249e-05	0.25778	0.134	0.104	0.403253	UP	low	NA
3110082I17Rik	0.344656	-0.0184836	1	DOWN	low	1.249e-05	0.25778	0.134	0.104	0.403253	UP	low	NA
3110082I17Rik	0.0157477	-0.121476	1	DOWN	NA	1.249e-05	0.25778	0.134	0.104	0.403253	UP	low	NA
3110082I17Rik	0.503497	-0.0162942	1	DOWN	low	1.249e-05	0.25778	0.134	0.104	0.403253	UP	low	NA
3110082I17Rik	5.88102e-05	-0.338123	1	DOWN	NA	1.249e-05	0.25778	0.134	0.104	0.403253	UP	low	NA
3300002I08Rik	0.0990357	0.210028	1	UP	low	0.00450606	0.307107	0.076	0.062	1	UP	low	NA
3830406C13Rik	0.0304023	-0.167043	1	DOWN	NA	0.00322238	0.201775	0.157	0.135	1	UP	low	NA
3830408C21Rik	0.431247	-0.032118	1	DOWN	low	0.0419663	0.486069	0.013	0.009	1	UP	low	NA
3930402G23Rik	0.0373355	-0.133751	1	DOWN	NA	6.3899e-16	-1.48552	0.02	0.05	2.06304e-11	DOWN	NA	concordant_down
3930402G23Rik	5.35058e-08	-0.355368	0.00735966	DOWN	NA	6.3899e-16	-1.48552	0.02	0.05	2.06304e-11	DOWN	NA	concordant_down
3930402G23Rik	3.993e-12	-0.690551	5.49233e-07	DOWN	NA	6.3899e-16	-1.48552	0.02	0.05	2.06304e-11	DOWN	NA	concordant_down
3930402G23Rik	5.03945e-25	-1.29455	6.93172e-20	DOWN	NA	6.3899e-16	-1.48552	0.02	0.05	2.06304e-11	DOWN	NA	concordant_down
3930402G23Rik	0.321776	-0.0396305	1	DOWN	low	6.3899e-16	-1.48552	0.02	0.05	2.06304e-11	DOWN	NA	NA
4430402I18Rik	0.707956	0.0237111	1	UP	low	0.0198789	0.58018	0.019	0.013	1	UP	NA	NA
4632404H12Rik	0.284274	-0.015784	1	DOWN	low	0.183096	0.28521	0.023	0.019	1	UP	low	NA
4632411P08Rik	0.00221118	-0.320875	1	DOWN	NA	0.116015	-0.423295	0.008	0.012	1	DOWN	low	NA
4732465J04Rik	3.22971e-42	-1.87407	4.44244e-37	DOWN	NA	1.50297e-60	-3.03309	0.01	0.075	4.85248e-56	DOWN	NA	concordant_down
4732465J04Rik	9.80486e-14	-1.05707	1.34865e-08	DOWN	NA	1.50297e-60	-3.03309	0.01	0.075	4.85248e-56	DOWN	NA	concordant_down
4732465J04Rik	8.29136e-56	-1.10824	1.14047e-50	DOWN	NA	1.50297e-60	-3.03309	0.01	0.075	4.85248e-56	DOWN	NA	concordant_down
4833418N02Rik	5.90014e-06	-0.490999	0.811558	DOWN	NA	0.202136	-0.209721	0.052	0.057	1	DOWN	low	NA
4833439L19Rik	0.000488069	-0.243205	1	DOWN	NA	0.261846	-0.137817	0.154	0.16	1	DOWN	low	NA
4921507P07Rik	0.000175047	-0.142682	1	DOWN	NA	0.380821	-0.160721	0.027	0.03	1	DOWN	low	NA
4930402H24Rik	1.02604e-06	-0.291507	0.141131	DOWN	NA	0.623229	-0.0745348	0.314	0.31	1	DOWN	low	NA
4930404N11Rik	0.0314981	-0.15069	1	DOWN	NA	2.54566e-14	1.58056	0.037	0.013	8.21893e-10	UP	NA	non concordant_upGE_dwnDA
4930412C18Rik	0.157438	-0.0843482	1	DOWN	low	0.78195	-0.217902	0.017	0.018	1	DOWN	low	NA
4930429F24Rik	2.49646e-13	-0.707327	3.43385e-08	DOWN	NA	0.031216	-0.432892	0.015	0.021	1	DOWN	low	NA
4930430F08Rik	0.0151817	-0.251029	1	DOWN	NA	0.433195	0.0463113	0.02	0.018	1	UP	low	NA
4930440I19Rik	3.90186e-05	-0.302384	1	DOWN	NA	0.00040632	1.07624	0.015	0.007	1	UP	NA	non concordant_upGE_dwnDA
4930440I19Rik	0.747325	0.0227444	1	UP	low	0.00040632	1.07624	0.015	0.007	1	UP	NA	NA
4930481A15Rik	0.000572064	-0.260606	1	DOWN	NA	0.546558	-0.124471	0.045	0.047	1	DOWN	low	NA
4930481B07Rik	0.789706	0.0903291	1	UP	low	0.868344	-0.0299579	0.01	0.01	1	DOWN	low	NA
4930513N10Rik	0.0708401	-0.120622	1	DOWN	low	0.351281	0.284642	0.012	0.01	1	UP	low	NA
4930520O04Rik	0.430245	-0.0177989	1	DOWN	low	0.00016617	1.06618	0.015	0.007	1	UP	NA	NA
4930522L14Rik	0.546245	-0.0118743	1	DOWN	low	0.00675099	0.258773	0.042	0.031	1	UP	low	NA
4930550C14Rik	4.17555e-06	-0.247065	0.574343	DOWN	NA	0.000869872	0.591469	0.039	0.027	1	UP	NA	non concordant_upGE_dwnDA
4930556M19Rik	0.0212796	-0.137572	1	DOWN	NA	6.97447e-13	-0.338689	0.414	0.47	2.25178e-08	DOWN	low	NA
4930556M19Rik	0.0293417	-0.0958574	1	DOWN	NA	6.97447e-13	-0.338689	0.414	0.47	2.25178e-08	DOWN	low	NA
4930556M19Rik	0.0203907	-0.245027	1	DOWN	NA	6.97447e-13	-0.338689	0.414	0.47	2.25178e-08	DOWN	low	NA
4930556M19Rik	2.13577e-07	-0.487023	0.0293772	DOWN	NA	6.97447e-13	-0.338689	0.414	0.47	2.25178e-08	DOWN	low	NA
4930556M19Rik	1.16172e-27	-1.69791	1.59794e-22	DOWN	NA	6.97447e-13	-0.338689	0.414	0.47	2.25178e-08	DOWN	low	NA
4930562C15Rik	0.290995	0.208897	1	UP	low	0.619105	-0.316809	0.012	0.011	1	DOWN	low	NA
4930595D18Rik	0.201718	-0.0599177	1	DOWN	low	0.850789	-0.0672685	0.013	0.013	1	DOWN	low	NA
4931406C07Rik	0.00333756	-0.1447	1	DOWN	NA	1.58224e-05	0.259	0.137	0.107	0.510843	UP	low	NA
4931406P16Rik	8.23208e-07	0.641673	0.113231	UP	NA	0.00114955	0.183387	0.31	0.276	1	UP	low	NA
4931406P16Rik	0.0179528	-0.234683	1	DOWN	NA	0.00114955	0.183387	0.31	0.276	1	UP	low	NA
4931406P16Rik	9.66862e-09	-0.379141	0.00132991	DOWN	NA	0.00114955	0.183387	0.31	0.276	1	UP	low	NA
4931414P19Rik	0.038062	-0.0882908	1	DOWN	NA	0.019545	0.244226	0.049	0.039	1	UP	low	NA
4931414P19Rik	0.104703	-0.115288	1	DOWN	low	0.019545	0.244226	0.049	0.039	1	UP	low	NA
4931428F04Rik	0.000641639	-0.327445	1	DOWN	NA	0.0314636	0.470011	0.019	0.013	1	UP	low	NA
4931428L18Rik	0.364508	-0.0657492	1	DOWN	low	0.163612	-0.365393	0.011	0.014	1	DOWN	low	NA
4932412D23Rik	5.8745e-65	-2.04013	8.08031e-60	DOWN	NA	0.580703	-0.0494291	0.01	0.011	1	DOWN	low	NA
4932412D23Rik	0.0399244	-0.0436897	1	DOWN	low	0.580703	-0.0494291	0.01	0.011	1	DOWN	low	NA
4933406C10Rik	4.46403e-29	-1.58174	6.14023e-24	DOWN	NA	1.28814e-15	-1.14495	0.029	0.062	4.15889e-11	DOWN	NA	concordant_down
4933407K13Rik	2.50717e-06	-0.511216	0.344859	DOWN	NA	0.66097	-0.0372214	0.067	0.065	1	DOWN	low	NA
4933407K13Rik	0.000167788	-0.37467	1	DOWN	NA	0.66097	-0.0372214	0.067	0.065	1	DOWN	low	NA
4933407K13Rik	0.000807413	-0.396748	1	DOWN	NA	0.66097	-0.0372214	0.067	0.065	1	DOWN	low	NA
4933427D06Rik	0.00577111	-0.232355	1	DOWN	NA	0.00229263	0.800895	0.012	0.006	1	UP	NA	non concordant_upGE_dwnDA
4933427D14Rik	0.940274	0.0494772	1	UP	low	0.114063	0.483651	0.011	0.008	1	UP	low	NA
4933427D14Rik	0.0768962	-0.114178	1	DOWN	low	0.114063	0.483651	0.011	0.008	1	UP	low	NA
4933434E20Rik	0.000606298	-0.125163	1	DOWN	NA	0.0160676	0.102216	0.25	0.226	1	UP	low	NA
4933439K11Rik	0.887708	0.0579216	1	UP	low	7.26442e-05	0.560879	0.035	0.022	1	UP	NA	NA
5031415H12Rik	0.185227	-0.0749419	1	DOWN	low	0.0311157	0.560147	0.013	0.009	1	UP	NA	NA
5031415H12Rik	0.0330888	-0.13483	1	DOWN	NA	0.0311157	0.560147	0.013	0.009	1	UP	NA	non concordant_upGE_dwnDA
5031425E22Rik	0.00302712	-0.226849	1	DOWN	NA	4.12809e-13	0.381549	0.388	0.322	1.33279e-08	UP	low	NA
5031434O11Rik	1.07983e-05	-0.289569	1	DOWN	NA	0.829379	-0.115428	0.018	0.019	1	DOWN	low	NA
5031439G07Rik	3.34415e-08	-0.231656	0.00459985	DOWN	NA	0.0102472	-0.364982	0.059	0.071	1	DOWN	low	NA
5330413P13Rik	5.96047e-18	-0.581992	8.19856e-13	DOWN	NA	3.11082e-14	-2.08726	0.006	0.024	1.00436e-09	DOWN	NA	concordant_down
5330417C22Rik	1.13063e-07	-0.486516	0.0155517	DOWN	NA	0	-2.8071	0.119	0.515	0	DOWN	NA	concordant_down
5330417C22Rik	5.95749e-32	-1.10023	8.19447e-27	DOWN	NA	0	-2.8071	0.119	0.515	0	DOWN	NA	concordant_down
5330417C22Rik	0.0984254	-0.0969254	1	DOWN	low	0	-2.8071	0.119	0.515	0	DOWN	NA	NA
5330417C22Rik	3.6102e-25	-0.750938	4.96579e-20	DOWN	NA	0	-2.8071	0.119	0.515	0	DOWN	NA	concordant_down
5430403G16Rik	0.157167	-0.0850002	1	DOWN	low	0.0717448	0.198933	0.033	0.026	1	UP	low	NA
5430416N02Rik	3.7975e-12	-0.374533	5.22342e-07	DOWN	NA	0.208262	-0.260288	0.022	0.026	1	DOWN	low	NA
5530601H04Rik	0.00126514	-0.304569	1	DOWN	NA	0.636498	-0.068267	0.11	0.112	1	DOWN	low	NA
5730405O15Rik	0.669836	0.0789957	1	UP	low	0.17251	0.279648	0.011	0.009	1	UP	low	NA
5730420D15Rik	1.55084e-27	-1.49089	2.13317e-22	DOWN	NA	4.16882e-17	-1.55581	0.018	0.047	1.34595e-12	DOWN	NA	concordant_down
5730420D15Rik	0.00233513	-0.260838	1	DOWN	NA	4.16882e-17	-1.55581	0.018	0.047	1.34595e-12	DOWN	NA	concordant_down
5730455P16Rik	0.00362636	-0.33149	1	DOWN	NA	0.0304241	0.120099	0.082	0.07	1	UP	low	NA
5730522E02Rik	0.167547	-0.0926087	1	DOWN	low	0.00848836	0.19705	0.069	0.056	1	UP	low	NA
6030443J06Rik	0.0327216	0.359217	1	UP	NA	9.03697e-21	0.601823	0.194	0.124	2.91768e-16	UP	NA	concordant_up
6030458C11Rik	0.0282437	-0.0822155	1	DOWN	NA	0.00701458	0.133836	0.124	0.106	1	UP	low	NA
6330403L08Rik	0.70103	0.0144882	1	UP	low	0.0248074	0.297755	0.02	0.014	1	UP	low	NA
6530409C15Rik	0.437086	-0.0303605	1	DOWN	low	0.547129	-0.138	0.023	0.025	1	DOWN	low	NA
6720427I07Rik	5.37907e-05	-0.34478	1	DOWN	NA	1.79434e-05	0.196411	0.254	0.215	0.579321	UP	low	NA
6720427I07Rik	0.235826	-0.0166314	1	DOWN	low	1.79434e-05	0.196411	0.254	0.215	0.579321	UP	low	NA
6720489N17Rik	0.0935593	0.214532	1	UP	low	0.295839	0.193887	0.011	0.009	1	UP	low	NA
6720489N17Rik	0.0862247	-0.147233	1	DOWN	low	0.295839	0.193887	0.011	0.009	1	UP	low	NA
6820408C15Rik	0.781327	0.0927045	1	UP	low	8.23752e-06	0.878434	0.041	0.025	0.265956	UP	NA	NA
8030462N17Rik	1.35527e-05	-0.196541	1	DOWN	NA	0.29641	0.0722239	0.306	0.294	1	UP	low	NA
9030622O22Rik	0.267082	-0.0745241	1	DOWN	low	2.36891e-47	0.61921	0.526	0.387	7.64825e-43	UP	NA	NA
9030622O22Rik	0.00212606	-0.229284	1	DOWN	NA	2.36891e-47	0.61921	0.526	0.387	7.64825e-43	UP	NA	non concordant_upGE_dwnDA
9030622O22Rik	0.523242	-0.0142311	1	DOWN	low	2.36891e-47	0.61921	0.526	0.387	7.64825e-43	UP	NA	NA
9030622O22Rik	4.41312e-60	-1.3972	6.0702e-55	DOWN	NA	2.36891e-47	0.61921	0.526	0.387	7.64825e-43	UP	NA	non concordant_upGE_dwnDA
9130008F23Rik	0.0593231	-0.152323	1	DOWN	low	0.355287	0.147503	0.064	0.059	1	UP	low	NA
9130008F23Rik	0.15976	-0.111076	1	DOWN	low	0.355287	0.147503	0.064	0.059	1	UP	low	NA
9130019O22Rik	0.00023979	-0.285873	1	DOWN	NA	0.00793797	-0.987854	0.007	0.012	1	DOWN	NA	concordant_down
9130023H24Rik	0.000694071	-0.0940404	1	DOWN	NA	0.626439	-0.228333	0.02	0.022	1	DOWN	low	NA
9130230L23Rik	0.342006	0.178206	1	UP	low	0.170812	-0.352723	0.023	0.028	1	DOWN	low	NA
9130230L23Rik	0.165651	-0.0805247	1	DOWN	low	0.170812	-0.352723	0.023	0.028	1	DOWN	low	NA
9130401M01Rik	0.000363517	-0.20242	1	DOWN	NA	0.280265	0.329797	0.023	0.02	1	UP	low	NA
9130401M01Rik	0.0522768	-0.174448	1	DOWN	low	0.280265	0.329797	0.023	0.02	1	UP	low	NA
9130401M01Rik	0.00286657	-0.0824826	1	DOWN	NA	0.280265	0.329797	0.023	0.02	1	UP	low	NA
9330111N05Rik	0.000116676	-0.448767	1	DOWN	NA	7.05065e-05	-1.33706	0.007	0.016	1	DOWN	NA	concordant_down
9330111N05Rik	1.05942e-07	-0.488517	0.0145723	DOWN	NA	7.05065e-05	-1.33706	0.007	0.016	1	DOWN	NA	concordant_down
9330136K24Rik	0.354878	-0.0330373	1	DOWN	low	0.0495751	0.470579	0.012	0.008	1	UP	low	NA
9330151L19Rik	0.000218726	-0.200718	1	DOWN	NA	0.0281992	0.458515	0.025	0.018	1	UP	low	NA
9330182L06Rik	6.27753e-06	-0.275012	0.863468	DOWN	NA	0.000969627	-0.0941984	0.5	0.53	1	DOWN	low	NA
9430015G10Rik	3.82251e-07	-0.212523	0.0525783	DOWN	NA	0.00526987	0.421236	0.029	0.02	1	UP	low	NA
9430038I01Rik	0.179628	-0.0285057	1	DOWN	low	0.643849	-0.132339	0.095	0.097	1	DOWN	low	NA
9430091E24Rik	0.000354886	-0.195807	1	DOWN	NA	0.00225029	0.346178	0.04	0.028	1	UP	low	NA
9530003J23Rik	1.49845e-06	-0.345153	0.206111	DOWN	NA	4.82318e-09	-1.76765	0.006	0.018	0.000155721	DOWN	NA	concordant_down
9530003J23Rik	0.000323328	-0.311163	1	DOWN	NA	4.82318e-09	-1.76765	0.006	0.018	0.000155721	DOWN	NA	concordant_down
9530026P05Rik	0.00612339	-0.187576	1	DOWN	NA	4.28513e-253	-0.903317	0.702	0.901	1.3835e-248	DOWN	NA	concordant_down
9530026P05Rik	0.0370469	0.272643	1	UP	NA	4.28513e-253	-0.903317	0.702	0.901	1.3835e-248	DOWN	NA	non concordant_dwnGE_upDA
9530026P05Rik	0.253952	0.20934	1	UP	low	4.28513e-253	-0.903317	0.702	0.901	1.3835e-248	DOWN	NA	NA
9530026P05Rik	0.134166	0.22687	1	UP	low	4.28513e-253	-0.903317	0.702	0.901	1.3835e-248	DOWN	NA	NA
9530026P05Rik	5.71076e-08	-0.647726	0.0078551	DOWN	NA	4.28513e-253	-0.903317	0.702	0.901	1.3835e-248	DOWN	NA	concordant_down
9530026P05Rik	0.00241194	-0.136492	1	DOWN	NA	4.28513e-253	-0.903317	0.702	0.901	1.3835e-248	DOWN	NA	concordant_down
9530026P05Rik	0.000783036	0.523727	1	UP	NA	4.28513e-253	-0.903317	0.702	0.901	1.3835e-248	DOWN	NA	non concordant_dwnGE_upDA
9530036O11Rik	0.0550037	0.260077	1	UP	low	4.97063e-05	0.13755	0.76	0.735	1	UP	low	NA
9530036O11Rik	1.21222e-08	-0.680986	0.0016674	DOWN	NA	4.97063e-05	0.13755	0.76	0.735	1	UP	low	NA
9530036O11Rik	0.952009	0.0454624	1	UP	low	4.97063e-05	0.13755	0.76	0.735	1	UP	low	NA
9530036O11Rik	0.442825	0.128357	1	UP	low	4.97063e-05	0.13755	0.76	0.735	1	UP	low	NA
9530052E02Rik	3.33247e-29	-1.75318	4.58378e-24	DOWN	NA	9.52191e-09	0.777186	0.062	0.037	0.000307424	UP	NA	non concordant_upGE_dwnDA
9530052E02Rik	1.11938e-31	-1.40009	1.53969e-26	DOWN	NA	9.52191e-09	0.777186	0.062	0.037	0.000307424	UP	NA	non concordant_upGE_dwnDA
9530052E02Rik	8.6668e-16	-0.553236	1.19211e-10	DOWN	NA	9.52191e-09	0.777186	0.062	0.037	0.000307424	UP	NA	non concordant_upGE_dwnDA
9530052E02Rik	3.84173e-49	-1.68897	5.28426e-44	DOWN	NA	9.52191e-09	0.777186	0.062	0.037	0.000307424	UP	NA	non concordant_upGE_dwnDA
9530068E07Rik	0.00867615	-0.145014	1	DOWN	NA	3.72468e-12	-0.396626	0.247	0.302	1.20255e-07	DOWN	low	NA
9530077C05Rik	5.9229e-05	-0.318003	1	DOWN	NA	8.83882e-08	0.405087	0.13	0.095	0.0028537	UP	low	NA
9530077C05Rik	0.000102218	-0.430406	1	DOWN	NA	8.83882e-08	0.405087	0.13	0.095	0.0028537	UP	low	NA
9530077C05Rik	0.77412	0.0262419	1	UP	low	8.83882e-08	0.405087	0.13	0.095	0.0028537	UP	low	NA
9930012K11Rik	0.0904079	-0.0487848	1	DOWN	low	3.42337e-05	0.700582	0.028	0.016	1	UP	NA	NA
9930021J03Rik	0.000510217	-0.143809	1	DOWN	NA	3.80329e-06	0.163956	0.511	0.464	0.122793	UP	low	NA
A130010J15Rik	0.00144755	-0.138371	1	DOWN	NA	0.260373	0.0380372	0.027	0.023	1	UP	low	NA
A130051J06Rik	0.00258797	-0.145827	1	DOWN	NA	0.00211982	-0.43039	0.029	0.04	1	DOWN	low	NA
A230083G16Rik	1.60477e-07	-0.225877	0.0220734	DOWN	NA	0.368562	-0.220298	0.01	0.012	1	DOWN	low	NA
A230083G16Rik	0.00946629	-0.101388	1	DOWN	NA	0.368562	-0.220298	0.01	0.012	1	DOWN	low	NA
A230083G16Rik	0.00109837	-0.194713	1	DOWN	NA	0.368562	-0.220298	0.01	0.012	1	DOWN	low	NA
A330023F24Rik	0.000110114	-0.222798	1	DOWN	NA	0.542218	-0.0333755	0.321	0.309	1	DOWN	low	NA
A330040F15Rik	0.00025574	-0.248393	1	DOWN	NA	0.0436702	0.134507	0.063	0.054	1	UP	low	NA
A430005L14Rik	0.000195322	-0.190136	1	DOWN	NA	0.907957	-0.0579529	0.036	0.036	1	DOWN	low	NA
A430010J10Rik	0.00833225	-0.211504	1	DOWN	NA	0.000332313	0.898655	0.014	0.007	1	UP	NA	non concordant_upGE_dwnDA
A430010J10Rik	2.78184e-11	-0.636029	3.82639e-06	DOWN	NA	0.000332313	0.898655	0.014	0.007	1	UP	NA	non concordant_upGE_dwnDA
A430010J10Rik	0.0013981	-0.291276	1	DOWN	NA	0.000332313	0.898655	0.014	0.007	1	UP	NA	non concordant_upGE_dwnDA
A430010J10Rik	0.852863	0.0623123	1	UP	low	0.000332313	0.898655	0.014	0.007	1	UP	NA	NA
A430033K04Rik	0.00351829	-0.174376	1	DOWN	NA	0.768321	0.0162709	0.061	0.059	1	UP	low	NA
A530013C23Rik	0.00185723	-0.362299	1	DOWN	NA	0.18597	-0.179648	0.015	0.012	1	DOWN	low	NA
A530013C23Rik	0.758694	0.0285781	1	UP	low	0.18597	-0.179648	0.015	0.012	1	DOWN	low	NA
A530020G20Rik	1.02863e-05	-0.372107	1	DOWN	NA	5.58011e-94	-2.07682	0.049	0.176	1.8016e-89	DOWN	NA	concordant_down
A530020G20Rik	3.30781e-05	-0.25742	1	DOWN	NA	5.58011e-94	-2.07682	0.049	0.176	1.8016e-89	DOWN	NA	concordant_down
A530020G20Rik	0.136969	-0.123427	1	DOWN	low	5.58011e-94	-2.07682	0.049	0.176	1.8016e-89	DOWN	NA	NA
A530020G20Rik	1.26689e-08	-0.272215	0.00174259	DOWN	NA	5.58011e-94	-2.07682	0.049	0.176	1.8016e-89	DOWN	NA	concordant_down
A630001G21Rik	0.295992	-0.0601618	1	DOWN	low	1.77979e-08	0.722634	0.068	0.042	0.000574624	UP	NA	NA
A930001C03Rik	0.889194	0.047895	1	UP	low	6.76997e-05	1.22953	0.017	0.008	1	UP	NA	NA
A930033H14Rik	0.00018323	-0.179141	1	DOWN	NA	0.363954	-0.341932	0.015	0.017	1	DOWN	low	NA
AA386476	0.0469557	-0.0435732	1	DOWN	low	0.607902	-0.136268	0.035	0.037	1	DOWN	low	NA
AA465934	0.0188121	-0.119826	1	DOWN	NA	0.758767	0.202988	0.013	0.012	1	UP	low	NA
Aaas	0.0207709	-0.136196	1	DOWN	NA	0.0343963	0.223456	0.033	0.026	1	UP	low	NA
Aacs	2.96672e-12	-0.405456	4.08069e-07	DOWN	NA	3.58332e-07	-0.473549	0.086	0.116	0.0115691	DOWN	low	NA
Aagab	6.83141e-06	-0.398647	0.939654	DOWN	NA	0.0312321	0.134174	0.072	0.06	1	UP	low	NA
Aak1	0.0278665	-0.178364	1	DOWN	NA	1.01015e-06	0.164433	0.517	0.465	0.0326137	UP	low	NA
Aak1	6.96373e-05	-0.196872	1	DOWN	NA	1.01015e-06	0.164433	0.517	0.465	0.0326137	UP	low	NA
Aamdc	0.00555863	-0.0891125	1	DOWN	NA	0.151305	-0.27811	0.096	0.104	1	DOWN	low	NA
Aamp	4.20203e-07	-0.17619	0.0577985	DOWN	NA	0.00125878	-0.196845	0.289	0.313	1	DOWN	low	NA
Aars	0.00737318	-0.132126	1	DOWN	NA	1.1142e-05	-0.303045	0.152	0.184	0.359729	DOWN	low	NA
Aars	0.177865	-0.0407859	1	DOWN	low	1.1142e-05	-0.303045	0.152	0.184	0.359729	DOWN	low	NA
Aars2	0.0123633	-0.121911	1	DOWN	NA	0.294589	0.128763	0.022	0.019	1	UP	low	NA
Aasdh	0.00130418	-0.164203	1	DOWN	NA	5.34182e-08	0.43147	0.105	0.073	0.00172466	UP	low	NA
Aasdhppt	0.0160079	-0.0691639	1	DOWN	NA	0.000124144	0.296761	0.125	0.1	1	UP	low	NA
Aass	6.01599e-05	-0.28499	1	DOWN	NA	0.000738007	0.287509	0.22	0.191	1	UP	low	NA
Aatf	0.000494454	-0.172725	1	DOWN	NA	3.2352e-05	0.261279	0.192	0.159	1	UP	low	NA
Abca1	5.91705e-18	-1.1271	8.13885e-13	DOWN	NA	0.00290848	0.208262	0.218	0.193	1	UP	low	NA
Abca1	0.00265034	-0.163403	1	DOWN	NA	0.00290848	0.208262	0.218	0.193	1	UP	low	NA
Abca13	0.00105213	0.459181	1	UP	NA	0.0131543	-0.738622	0.006	0.01	1	DOWN	NA	non concordant_dwnGE_upDA
Abca17	0.000692473	-0.156764	1	DOWN	NA	8.82678e-115	-2.43553	0.05	0.194	2.84982e-110	DOWN	NA	concordant_down
Abca2	6.44556e-10	-0.354735	8.8658e-05	DOWN	NA	0.0537707	0.136409	0.078	0.067	1	UP	low	NA
Abca3	6.75416e-14	-0.446263	9.29028e-09	DOWN	NA	0	-0.783912	0.922	0.98	0	DOWN	NA	concordant_down
Abca3	1.04589e-15	-0.680197	1.43861e-10	DOWN	NA	0	-0.783912	0.922	0.98	0	DOWN	NA	concordant_down
Abca3	6.66606e-08	-0.423951	0.0091691	DOWN	NA	0	-0.783912	0.922	0.98	0	DOWN	NA	concordant_down
Abca4	0.000147529	-0.443499	1	DOWN	NA	0.00211659	-0.585894	0.024	0.034	1	DOWN	NA	concordant_down
Abca4	0.0921834	-0.0935526	1	DOWN	low	0.00211659	-0.585894	0.024	0.034	1	DOWN	NA	NA
Abca4	0.646519	0.0878197	1	UP	low	0.00211659	-0.585894	0.024	0.034	1	DOWN	NA	NA
Abca4	0.0613775	-0.0811901	1	DOWN	low	0.00211659	-0.585894	0.024	0.034	1	DOWN	NA	NA
Abca4	4.80837e-08	-0.272196	0.00661387	DOWN	NA	0.00211659	-0.585894	0.024	0.034	1	DOWN	NA	concordant_down
Abca4	5.06913e-06	-0.48629	0.697253	DOWN	NA	0.00211659	-0.585894	0.024	0.034	1	DOWN	NA	concordant_down
Abca4	0.000779753	-0.329151	1	DOWN	NA	0.00211659	-0.585894	0.024	0.034	1	DOWN	NA	concordant_down
Abca5	0.0517182	-0.0701863	1	DOWN	low	2.97951e-08	0.388352	0.11	0.076	0.000961963	UP	low	NA
Abca7	0.0670474	-0.0607398	1	DOWN	low	0.035977	0.133312	0.12	0.106	1	UP	low	NA
Abca7	0.395061	-0.0127162	1	DOWN	low	0.035977	0.133312	0.12	0.106	1	UP	low	NA
Abcb10	1.35759e-06	-0.238901	0.186735	DOWN	NA	0.930668	-0.248264	0.052	0.051	1	DOWN	low	NA
Abcb6	0.00228879	-0.174879	1	DOWN	NA	0.670867	-0.0912055	0.016	0.017	1	DOWN	low	NA
Abcb7	0.154766	-0.109439	1	DOWN	low	9.5195e-08	0.234313	0.384	0.332	0.00307347	UP	low	NA
Abcb8	0.000601625	-0.138833	1	DOWN	NA	0.253285	0.0218218	0.075	0.068	1	UP	low	NA
Abcb9	0.00237473	-0.111782	1	DOWN	NA	0.260396	-0.063058	0.043	0.038	1	DOWN	low	NA
Abcc1	0.0123806	-0.273586	1	DOWN	NA	0.39094	-0.243191	0.024	0.027	1	DOWN	low	NA
Abcc1	0.000365912	-0.28968	1	DOWN	NA	0.39094	-0.243191	0.024	0.027	1	DOWN	low	NA
Abcc10	6.36297e-06	-0.231487	0.875221	DOWN	NA	0.00528751	0.328685	0.051	0.039	1	UP	low	NA
Abcc3	0.00944969	-0.24543	1	DOWN	NA	5.03377e-16	-0.654829	0.142	0.2	1.6252e-11	DOWN	NA	concordant_down
Abcc3	0.00260673	-0.317049	1	DOWN	NA	5.03377e-16	-0.654829	0.142	0.2	1.6252e-11	DOWN	NA	concordant_down
Abcc4	8.52515e-08	-0.641751	0.0117263	DOWN	NA	0.0245303	0.0556142	0.378	0.349	1	UP	low	NA
Abcc4	1.38801e-05	-0.50764	1	DOWN	NA	0.0245303	0.0556142	0.378	0.349	1	UP	low	NA
Abcc4	0.0206835	-0.113422	1	DOWN	NA	0.0245303	0.0556142	0.378	0.349	1	UP	low	NA
Abcc4	0.375739	0.172123	1	UP	low	0.0245303	0.0556142	0.378	0.349	1	UP	low	NA
Abcc4	2.59769e-08	-0.524294	0.00357309	DOWN	NA	0.0245303	0.0556142	0.378	0.349	1	UP	low	NA
Abcc4	8.22576e-05	0.564572	1	UP	NA	0.0245303	0.0556142	0.378	0.349	1	UP	low	NA
Abcc4	3.86083e-08	-0.734138	0.00531053	DOWN	NA	0.0245303	0.0556142	0.378	0.349	1	UP	low	NA
Abcc5	0.000507587	-0.259578	1	DOWN	NA	1.18478e-06	-0.393941	0.217	0.253	0.0382519	DOWN	low	NA
Abcc5	3.20038e-06	-0.332429	0.440209	DOWN	NA	1.18478e-06	-0.393941	0.217	0.253	0.0382519	DOWN	low	NA
Abcc5	1.41837e-06	-0.293586	0.195095	DOWN	NA	1.18478e-06	-0.393941	0.217	0.253	0.0382519	DOWN	low	NA
Abcc6	0.00207827	-0.220152	1	DOWN	NA	0.945583	0.0709565	0.014	0.015	1	UP	low	NA
Abcc6	0.00337643	-0.239939	1	DOWN	NA	0.945583	0.0709565	0.014	0.015	1	UP	low	NA
Abcd1	3.05898e-05	-0.178245	1	DOWN	NA	8.73662e-07	0.342573	0.16	0.124	0.0282071	UP	low	NA
Abcd3	6.78984e-05	-0.256999	1	DOWN	NA	3.51719e-77	-0.467401	0.845	0.896	1.13556e-72	DOWN	low	NA
Abcd3	1.57073e-14	-0.829535	2.16052e-09	DOWN	NA	3.51719e-77	-0.467401	0.845	0.896	1.13556e-72	DOWN	low	NA
Abcd3	1.51107e-25	-0.651989	2.07846e-20	DOWN	NA	3.51719e-77	-0.467401	0.845	0.896	1.13556e-72	DOWN	low	NA
Abcd3	0.0093336	-0.184203	1	DOWN	NA	3.51719e-77	-0.467401	0.845	0.896	1.13556e-72	DOWN	low	NA
Abcd3	0.000376571	-0.187267	1	DOWN	NA	3.51719e-77	-0.467401	0.845	0.896	1.13556e-72	DOWN	low	NA
Abcd3	0.000286778	-0.237692	1	DOWN	NA	3.51719e-77	-0.467401	0.845	0.896	1.13556e-72	DOWN	low	NA
Abcd4	0.000128016	-0.235996	1	DOWN	NA	0.000472697	0.256045	0.128	0.104	1	UP	low	NA
Abce1	0.00146327	-0.177191	1	DOWN	NA	0.000152255	0.224679	0.207	0.175	1	UP	low	NA
Abcf1	1.07182e-11	-0.293461	1.47427e-06	DOWN	NA	0.572695	-0.0200687	0.279	0.269	1	DOWN	low	NA
Abcf2	4.91404e-11	-0.28138	6.75922e-06	DOWN	NA	0.021659	-0.234029	0.071	0.083	1	DOWN	low	NA
Abcf3	0.018372	-0.0892468	1	DOWN	NA	0.868454	-0.0821949	0.105	0.102	1	DOWN	low	NA
Abcg2	0.613612	0.112787	1	UP	low	3.82732e-07	1.90143	0.011	0.002	0.0123569	UP	NA	NA
Abhd10	0.355375	-0.0145162	1	DOWN	low	0.50827	0.0523352	0.074	0.07	1	UP	low	NA
Abhd11	0.301303	0.210512	1	UP	low	0.623812	-0.0895065	0.159	0.16	1	DOWN	low	NA
Abhd11	9.09929e-07	-0.123188	0.12516	DOWN	NA	0.623812	-0.0895065	0.159	0.16	1	DOWN	low	NA
Abhd12	4.24348e-05	-0.210665	1	DOWN	NA	0.268188	-0.1637	0.112	0.118	1	DOWN	low	NA
Abhd14a	2.44413e-07	-0.23095	0.0336187	DOWN	NA	0.963343	-0.0574051	0.018	0.017	1	DOWN	low	NA
Abhd17a	1.49207e-08	-0.211235	0.00205233	DOWN	NA	0.141478	-0.176189	0.141	0.149	1	DOWN	low	NA
Abhd17b	1.10954e-16	-0.761896	1.52617e-11	DOWN	NA	5.1045e-06	-0.149472	0.472	0.515	0.164804	DOWN	low	NA
Abhd17c	0.371795	-0.0367873	1	DOWN	low	0.535741	-0.0825474	0.248	0.247	1	DOWN	low	NA
Abhd17c	0.301937	0.187424	1	UP	low	0.535741	-0.0825474	0.248	0.247	1	DOWN	low	NA
Abhd17c	0.00155557	-0.131897	1	DOWN	NA	0.535741	-0.0825474	0.248	0.247	1	DOWN	low	NA
Abhd17c	0.00304334	-0.25759	1	DOWN	NA	0.535741	-0.0825474	0.248	0.247	1	DOWN	low	NA
Abhd17c	1.03155e-10	-0.611782	1.41889e-05	DOWN	NA	0.535741	-0.0825474	0.248	0.247	1	DOWN	low	NA
Abhd2	0.000214471	-0.147053	1	DOWN	NA	1.98918e-46	0.42851	0.892	0.854	6.42226e-42	UP	low	NA
Abhd2	0.00247752	-0.254374	1	DOWN	NA	1.98918e-46	0.42851	0.892	0.854	6.42226e-42	UP	low	NA
Abhd2	0.710075	0.0969608	1	UP	low	1.98918e-46	0.42851	0.892	0.854	6.42226e-42	UP	low	NA
Abhd2	0.00875135	-0.243535	1	DOWN	NA	1.98918e-46	0.42851	0.892	0.854	6.42226e-42	UP	low	NA
Abhd2	6.07065e-07	-0.387853	0.0835012	DOWN	NA	1.98918e-46	0.42851	0.892	0.854	6.42226e-42	UP	low	NA
Abhd2	0.322407	0.176053	1	UP	low	1.98918e-46	0.42851	0.892	0.854	6.42226e-42	UP	low	NA
Abhd2	0.000767015	-0.215282	1	DOWN	NA	1.98918e-46	0.42851	0.892	0.854	6.42226e-42	UP	low	NA
Abhd3	1.64179e-07	-0.299474	0.0225827	DOWN	NA	0.0145357	-0.938052	0.009	0.014	1	DOWN	NA	concordant_down
Abhd4	5.44424e-07	-0.308396	0.074885	DOWN	NA	0.430222	0.0206669	0.111	0.105	1	UP	low	NA
Abhd5	8.05003e-05	-0.158142	1	DOWN	NA	1.95136e-168	-1.90984	0.165	0.397	6.30016e-164	DOWN	NA	concordant_down
Abhd6	0.923147	0.0501699	1	UP	low	3.1233e-17	0.704971	0.117	0.066	1.00839e-12	UP	NA	NA
Abi1	0.454037	0.15125	1	UP	low	1.01137e-15	0.344511	0.708	0.646	3.26532e-11	UP	low	NA
Abi1	0.682608	0.021457	1	UP	low	1.01137e-15	0.344511	0.708	0.646	3.26532e-11	UP	low	NA
Abi2	0.0490696	-0.0849923	1	DOWN	NA	3.46824e-12	0.536245	0.167	0.117	1.11976e-07	UP	NA	non concordant_upGE_dwnDA
Abl1	0.0029881	-0.124796	1	DOWN	NA	8.10052e-25	0.454777	0.479	0.382	2.61533e-20	UP	low	NA
Abl1	0.0241282	-0.219917	1	DOWN	NA	8.10052e-25	0.454777	0.479	0.382	2.61533e-20	UP	low	NA
Abl1	0.0347122	-0.132349	1	DOWN	NA	8.10052e-25	0.454777	0.479	0.382	2.61533e-20	UP	low	NA
Abl2	0.673741	0.0132272	1	UP	low	4.61978e-31	0.376488	0.555	0.431	1.49154e-26	UP	low	NA
Abl2	0.0045115	-0.115062	1	DOWN	NA	4.61978e-31	0.376488	0.555	0.431	1.49154e-26	UP	low	NA
Ablim1	4.4929e-11	-0.53207	6.17994e-06	DOWN	NA	6.10535e-73	0.472791	0.849	0.761	1.97117e-68	UP	low	NA
Ablim1	0.00147687	-0.213214	1	DOWN	NA	6.10535e-73	0.472791	0.849	0.761	1.97117e-68	UP	low	NA
Ablim1	2.343e-07	-0.460298	0.0322277	DOWN	NA	6.10535e-73	0.472791	0.849	0.761	1.97117e-68	UP	low	NA
Ablim1	0.101367	-0.0851995	1	DOWN	low	6.10535e-73	0.472791	0.849	0.761	1.97117e-68	UP	low	NA
Ablim1	0.00755846	-0.188325	1	DOWN	NA	6.10535e-73	0.472791	0.849	0.761	1.97117e-68	UP	low	NA
Ablim1	4.94851e-08	-0.716476	0.00680663	DOWN	NA	6.10535e-73	0.472791	0.849	0.761	1.97117e-68	UP	low	NA
Ablim1	0.00756478	-0.16949	1	DOWN	NA	6.10535e-73	0.472791	0.849	0.761	1.97117e-68	UP	low	NA
Ablim1	0.696927	0.0252351	1	UP	low	6.10535e-73	0.472791	0.849	0.761	1.97117e-68	UP	low	NA
Ablim1	9.14392e-06	-0.503579	1	DOWN	NA	6.10535e-73	0.472791	0.849	0.761	1.97117e-68	UP	low	NA
Ablim1	0.0237346	-0.227975	1	DOWN	NA	6.10535e-73	0.472791	0.849	0.761	1.97117e-68	UP	low	NA
Ablim1	0.342732	-0.0519839	1	DOWN	low	6.10535e-73	0.472791	0.849	0.761	1.97117e-68	UP	low	NA
Ablim1	0.00135628	-0.252782	1	DOWN	NA	6.10535e-73	0.472791	0.849	0.761	1.97117e-68	UP	low	NA
Ablim2	0.00045886	-0.157062	1	DOWN	NA	0.824236	-0.207035	0.02	0.02	1	DOWN	low	NA
Ablim3	0.0133873	-0.208916	1	DOWN	NA	0.229911	0.495803	0.014	0.011	1	UP	low	NA
Ablim3	0.00389948	-0.228455	1	DOWN	NA	0.229911	0.495803	0.014	0.011	1	UP	low	NA
Abr	5.54957e-10	-0.566014	7.63338e-05	DOWN	NA	0.187351	-0.0202387	0.173	0.161	1	DOWN	low	NA
Abr	0.411419	-0.0357788	1	DOWN	low	0.187351	-0.0202387	0.173	0.161	1	DOWN	low	NA
Abra	8.88056e-18	-1.0502	1.22151e-12	DOWN	NA	1.06054e-08	-1.14843	0.009	0.023	0.000342406	DOWN	NA	concordant_down
Abracl	0.00417435	-0.162291	1	DOWN	NA	0.0388489	-0.175092	0.178	0.19	1	DOWN	low	NA
Abt1	0.027041	-0.101628	1	DOWN	NA	0.0124236	-0.359632	0.032	0.041	1	DOWN	low	NA
Abtb2	0.000269716	0.531759	1	UP	NA	0.611954	0.082798	0.088	0.085	1	UP	low	NA
Abtb2	4.47168e-05	-0.195681	1	DOWN	NA	0.611954	0.082798	0.088	0.085	1	UP	low	NA
Abtb2	0.00797763	-0.231983	1	DOWN	NA	0.611954	0.082798	0.088	0.085	1	UP	low	NA
Acaa1a	0.121255	-0.0343751	1	DOWN	low	1.64397e-08	-0.304869	0.339	0.38	0.000530771	DOWN	low	NA
Acaa2	7.08551e-07	-0.328925	0.0974605	DOWN	NA	0.000572557	-0.179375	0.31	0.334	1	DOWN	low	NA
Acaa2	0.0543271	-0.174018	1	DOWN	low	0.000572557	-0.179375	0.31	0.334	1	DOWN	low	NA
Acaa2	0.00136391	-0.109448	1	DOWN	NA	0.000572557	-0.179375	0.31	0.334	1	DOWN	low	NA
Acaa2	0.279364	0.191241	1	UP	low	0.000572557	-0.179375	0.31	0.334	1	DOWN	low	NA
Acaca	5.14439e-20	-1.02073	7.07605e-15	DOWN	NA	3.48464e-231	-0.842406	0.777	0.912	1.12505e-226	DOWN	NA	concordant_down
Acaca	0.00264736	-0.166143	1	DOWN	NA	3.48464e-231	-0.842406	0.777	0.912	1.12505e-226	DOWN	NA	concordant_down
Acaca	0.00443511	-0.0828451	1	DOWN	NA	3.48464e-231	-0.842406	0.777	0.912	1.12505e-226	DOWN	NA	concordant_down
Acacb	0.00217603	-0.12767	1	DOWN	NA	2.06292e-07	-0.643539	0.047	0.071	0.00666035	DOWN	NA	concordant_down
Acacb	4.98524e-08	-0.376694	0.00685715	DOWN	NA	2.06292e-07	-0.643539	0.047	0.071	0.00666035	DOWN	NA	concordant_down
Acad12	0.092145	-0.0689967	1	DOWN	low	0.620218	-0.0639244	0.043	0.04	1	DOWN	low	NA
Acad8	2.83219e-05	-0.211865	1	DOWN	NA	0.158496	-0.174302	0.096	0.104	1	DOWN	low	NA
Acad9	0.0800574	-0.109887	1	DOWN	low	0.742935	-0.0538518	0.06	0.058	1	DOWN	low	NA
Acadl	6.7901e-05	-0.176663	1	DOWN	NA	0.0685207	-0.0645177	0.509	0.517	1	DOWN	low	NA
Acadl	0.133737	-0.105577	1	DOWN	low	0.0685207	-0.0645177	0.509	0.517	1	DOWN	low	NA
Acadl	0.00922844	-0.275995	1	DOWN	NA	0.0685207	-0.0645177	0.509	0.517	1	DOWN	low	NA
Acadm	0.000139416	-0.15118	1	DOWN	NA	0.607925	-0.0434519	0.176	0.177	1	DOWN	low	NA
Acads	2.11652e-07	-0.338573	0.0291125	DOWN	NA	0.0961205	0.0337687	0.126	0.113	1	UP	low	NA
Acadsb	1.65333e-10	-0.337958	2.27414e-05	DOWN	NA	9.16828e-23	-0.553457	0.234	0.316	2.96007e-18	DOWN	NA	concordant_down
Acadvl	0.181935	-0.0641171	1	DOWN	low	0.0641701	-0.189154	0.098	0.109	1	DOWN	low	NA
Acap2	0.000421473	-0.145041	1	DOWN	NA	0.809875	-0.0814167	0.365	0.358	1	DOWN	low	NA
Acap3	6.60065e-06	-0.211519	0.907913	DOWN	NA	0.00388161	0.374077	0.033	0.024	1	UP	low	NA
Acat1	0.00619437	-0.169709	1	DOWN	NA	0.00016074	-0.286258	0.207	0.233	1	DOWN	low	NA
Acat2	0.0023892	-0.132352	1	DOWN	NA	5.84075e-05	-0.337171	0.192	0.221	1	DOWN	low	NA
Acat3	4.2802e-16	-0.9851	5.88738e-11	DOWN	NA	0.00752066	-0.817514	0.005	0.01	1	DOWN	NA	concordant_down
Acat3	2.42621e-05	-0.456685	1	DOWN	NA	0.00752066	-0.817514	0.005	0.01	1	DOWN	NA	concordant_down
Acbd3	8.26773e-05	-0.229238	1	DOWN	NA	7.91145e-05	0.222071	0.302	0.265	1	UP	low	NA
Acbd3	0.787205	0.0268927	1	UP	low	7.91145e-05	0.222071	0.302	0.265	1	UP	low	NA
Acbd4	1.27594e-05	-0.37477	1	DOWN	NA	0.619729	-0.0882264	0.098	0.1	1	DOWN	low	NA
Acbd5	3.05261e-10	-0.283276	4.19884e-05	DOWN	NA	0.00121581	0.165392	0.317	0.283	1	UP	low	NA
Acbd6	0.000208523	-0.307318	1	DOWN	NA	0.801183	-0.0273458	0.303	0.295	1	DOWN	low	NA
Acbd6	0.562451	0.121513	1	UP	low	0.801183	-0.0273458	0.303	0.295	1	DOWN	low	NA
Acbd6	0.00663163	-0.283202	1	DOWN	NA	0.801183	-0.0273458	0.303	0.295	1	DOWN	low	NA
Acer2	0.774049	0.100798	1	UP	low	0.654042	0.0435529	0.075	0.078	1	UP	low	NA
Acer2	0.0465531	-0.0711804	1	DOWN	NA	0.654042	0.0435529	0.075	0.078	1	UP	low	NA
Acer3	0.00447458	-0.303112	1	DOWN	NA	9.89877e-14	0.223619	0.794	0.754	3.19592e-09	UP	low	NA
Acer3	1.05595e-15	-1.21495	1.45246e-10	DOWN	NA	9.89877e-14	0.223619	0.794	0.754	3.19592e-09	UP	low	NA
Acer3	0.306279	-0.0179798	1	DOWN	low	9.89877e-14	0.223619	0.794	0.754	3.19592e-09	UP	low	NA
Acer3	0.0618366	-0.152455	1	DOWN	low	9.89877e-14	0.223619	0.794	0.754	3.19592e-09	UP	low	NA
Acin1	0.128086	-0.086725	1	DOWN	low	0.00412476	0.0988695	0.652	0.622	1	UP	low	NA
Acin1	3.28049e-08	-0.598378	0.00451228	DOWN	NA	0.00412476	0.0988695	0.652	0.622	1	UP	low	NA
Acin1	0.357599	0.1651	1	UP	low	0.00412476	0.0988695	0.652	0.622	1	UP	low	NA
Acin1	0.144374	-0.0313057	1	DOWN	low	0.00412476	0.0988695	0.652	0.622	1	UP	low	NA
Acly	1.10005e-09	-0.550492	0.00015131	DOWN	NA	4.67393e-15	-0.262576	0.654	0.701	1.50902e-10	DOWN	low	NA
Acly	6.61566e-06	-0.170568	0.909977	DOWN	NA	4.67393e-15	-0.262576	0.654	0.701	1.50902e-10	DOWN	low	NA
Aco1	0.000145492	-0.354394	1	DOWN	NA	0.130857	-0.14734	0.259	0.267	1	DOWN	low	NA
Aco1	3.43182e-07	-0.164555	0.0472043	DOWN	NA	0.130857	-0.14734	0.259	0.267	1	DOWN	low	NA
Aco1	3.4186e-20	-0.659112	4.70225e-15	DOWN	NA	0.130857	-0.14734	0.259	0.267	1	DOWN	low	NA
Aco2	4.21946e-48	-2.14153	5.80382e-43	DOWN	NA	0.376585	-0.0930962	0.326	0.325	1	DOWN	low	NA
Aco2	0.0159141	-0.162144	1	DOWN	NA	0.376585	-0.0930962	0.326	0.325	1	DOWN	low	NA
Acot1	3.0882e-16	-0.487535	4.24779e-11	DOWN	NA	4.03079e-195	-1.47774	0.257	0.523	1.30138e-190	DOWN	NA	concordant_down
Acot1	0.00578844	-0.199953	1	DOWN	NA	4.03079e-195	-1.47774	0.257	0.523	1.30138e-190	DOWN	NA	concordant_down
Acot11	0.108565	-0.070768	1	DOWN	low	4.01116e-06	0.403379	0.117	0.088	0.129504	UP	low	NA
Acot11	0.133041	-0.131615	1	DOWN	low	4.01116e-06	0.403379	0.117	0.088	0.129504	UP	low	NA
Acot11	1.04206e-05	-0.242656	1	DOWN	NA	4.01116e-06	0.403379	0.117	0.088	0.129504	UP	low	NA
Acot2	0.00295813	-0.136436	1	DOWN	NA	4.7804e-12	-0.404926	0.216	0.271	1.5434e-07	DOWN	low	NA
Acot2	0.000270308	-0.31465	1	DOWN	NA	4.7804e-12	-0.404926	0.216	0.271	1.5434e-07	DOWN	low	NA
Acot6	0.0632554	0.309839	1	UP	low	0.00207073	0.691818	0.019	0.012	1	UP	NA	NA
Acot7	2.06458e-11	-0.706313	2.83981e-06	DOWN	NA	0.00468177	0.047748	0.684	0.722	1	UP	low	NA
Acot7	0.0392887	-0.132673	1	DOWN	NA	0.00468177	0.047748	0.684	0.722	1	UP	low	NA
Acot7	2.82396e-05	-0.156998	1	DOWN	NA	0.00468177	0.047748	0.684	0.722	1	UP	low	NA
Acot7	1.35672e-10	-0.805685	1.86616e-05	DOWN	NA	0.00468177	0.047748	0.684	0.722	1	UP	low	NA
Acot7	4.36061e-05	-0.462737	1	DOWN	NA	0.00468177	0.047748	0.684	0.722	1	UP	low	NA
Acot7	0.368941	-0.04695	1	DOWN	low	0.00468177	0.047748	0.684	0.722	1	UP	low	NA
Acot7	2.16655e-05	-0.461679	1	DOWN	NA	0.00468177	0.047748	0.684	0.722	1	UP	low	NA
Acot8	3.96021e-05	-0.19792	1	DOWN	NA	0.88273	-0.104661	0.072	0.072	1	DOWN	low	NA
Acot9	0.00408442	-0.165013	1	DOWN	NA	0.000625049	-0.322587	0.202	0.225	1	DOWN	low	NA
Acox1	9.67824e-10	-0.253438	0.000133123	DOWN	NA	1.62748e-22	-0.365749	0.489	0.565	5.25449e-18	DOWN	low	NA
Acox1	0.0539604	-0.160427	1	DOWN	low	1.62748e-22	-0.365749	0.489	0.565	5.25449e-18	DOWN	low	NA
Acox1	8.84806e-24	-0.851378	1.21704e-18	DOWN	NA	1.62748e-22	-0.365749	0.489	0.565	5.25449e-18	DOWN	low	NA
Acox2	1.4791e-35	-1.83711	2.03449e-30	DOWN	NA	0.545746	0.122106	0.013	0.012	1	UP	low	NA
Acox2	7.29587e-08	-0.658335	0.0100354	DOWN	NA	0.545746	0.122106	0.013	0.012	1	UP	low	NA
Acox3	6.82361e-08	-0.458768	0.00938581	DOWN	NA	0.205926	-0.186167	0.115	0.122	1	DOWN	low	NA
Acox3	0.0185615	-0.129847	1	DOWN	NA	0.205926	-0.186167	0.115	0.122	1	DOWN	low	NA
Acoxl	0.0468784	-0.0844786	1	DOWN	NA	0	-2.80024	0.43	0.901	0	DOWN	NA	concordant_down
Acoxl	4.2406e-10	-0.795789	5.83291e-05	DOWN	NA	0	-2.80024	0.43	0.901	0	DOWN	NA	concordant_down
Acoxl	1.11286e-42	-2.27287	1.53072e-37	DOWN	NA	0	-2.80024	0.43	0.901	0	DOWN	NA	concordant_down
Acoxl	1.30247e-05	-0.389936	1	DOWN	NA	0	-2.80024	0.43	0.901	0	DOWN	NA	concordant_down
Acp2	0.000422852	-0.234463	1	DOWN	NA	0.122352	0.0664428	0.119	0.108	1	UP	low	NA
Acp6	0.000637861	-0.243141	1	DOWN	NA	2.89715e-05	-0.654578	0.053	0.072	0.935374	DOWN	NA	concordant_down
Acsf2	0.0131122	-0.196088	1	DOWN	NA	0.113112	-0.312915	0.022	0.027	1	DOWN	low	NA
Acsl1	0.0177439	-0.0673758	1	DOWN	NA	0.542815	0.0252751	0.122	0.117	1	UP	low	NA
Acsl1	0.0307834	-0.186306	1	DOWN	NA	0.542815	0.0252751	0.122	0.117	1	UP	low	NA
Acsl3	0.016804	-0.254424	1	DOWN	NA	2.22172e-10	-0.526947	0.099	0.14	7.17305e-06	DOWN	NA	concordant_down
Acsl3	0.215062	-0.0934594	1	DOWN	low	2.22172e-10	-0.526947	0.099	0.14	7.17305e-06	DOWN	NA	NA
Acsl4	4.49712e-07	-0.466383	0.0618574	DOWN	NA	6.73012e-44	-0.282352	0.94	0.97	2.17289e-39	DOWN	low	NA
Acsl4	0.00435266	-0.162913	1	DOWN	NA	6.73012e-44	-0.282352	0.94	0.97	2.17289e-39	DOWN	low	NA
Acsl4	6.94136e-11	-0.703832	9.54778e-06	DOWN	NA	6.73012e-44	-0.282352	0.94	0.97	2.17289e-39	DOWN	low	NA
Acsl5	0.773462	0.0111125	1	UP	low	1.78394e-106	-0.795111	0.475	0.649	5.75964e-102	DOWN	NA	NA
Acsl5	0.0022475	-0.290094	1	DOWN	NA	1.78394e-106	-0.795111	0.475	0.649	5.75964e-102	DOWN	NA	concordant_down
Acsl5	0.0293934	0.257556	1	UP	NA	1.78394e-106	-0.795111	0.475	0.649	5.75964e-102	DOWN	NA	non concordant_dwnGE_upDA
Acsl5	7.30508e-34	-0.924599	1.00481e-28	DOWN	NA	1.78394e-106	-0.795111	0.475	0.649	5.75964e-102	DOWN	NA	concordant_down
Acss1	0.00637349	-0.128255	1	DOWN	NA	3.68128e-32	0.418865	0.674	0.584	1.18854e-27	UP	low	NA
Acss1	1.89929e-35	-1.5517	2.61245e-30	DOWN	NA	3.68128e-32	0.418865	0.674	0.584	1.18854e-27	UP	low	NA
Acss2	9.1162e-15	-0.284892	1.25392e-09	DOWN	NA	1.01216e-17	-1.19335	0.044	0.085	3.26785e-13	DOWN	NA	concordant_down
Acss2	0.000650374	-0.333483	1	DOWN	NA	1.01216e-17	-1.19335	0.044	0.085	3.26785e-13	DOWN	NA	concordant_down
Acss3	0.00656386	-0.160248	1	DOWN	NA	0.000200511	0.161687	0.46	0.42	1	UP	low	NA
Actb	0.185402	-0.0991949	1	DOWN	low	7.60029e-57	0.256085	0.99	0.981	2.45383e-52	UP	low	NA
Actb	0.00434538	-0.10354	1	DOWN	NA	7.60029e-57	0.256085	0.99	0.981	2.45383e-52	UP	low	NA
Actb	0.0117553	-0.230259	1	DOWN	NA	7.60029e-57	0.256085	0.99	0.981	2.45383e-52	UP	low	NA
Actb	0.788092	0.0850535	1	UP	low	7.60029e-57	0.256085	0.99	0.981	2.45383e-52	UP	low	NA
Actb	0.0327684	-0.200044	1	DOWN	NA	7.60029e-57	0.256085	0.99	0.981	2.45383e-52	UP	low	NA
Actb	0.371641	-0.0318683	1	DOWN	low	7.60029e-57	0.256085	0.99	0.981	2.45383e-52	UP	low	NA
Actl6a	2.69089e-34	-0.906281	3.7013e-29	DOWN	NA	2.66466e-17	-0.613276	0.173	0.236	8.60311e-13	DOWN	NA	concordant_down
Actn1	0.0508362	-0.105359	1	DOWN	low	1.72113e-07	0.229684	0.564	0.513	0.00555683	UP	low	NA
Actn1	0.00107488	-0.333109	1	DOWN	NA	1.72113e-07	0.229684	0.564	0.513	0.00555683	UP	low	NA
Actn1	0.00478352	-0.0932891	1	DOWN	NA	1.72113e-07	0.229684	0.564	0.513	0.00555683	UP	low	NA
Actn1	4.96564e-10	-0.688275	6.83018e-05	DOWN	NA	1.72113e-07	0.229684	0.564	0.513	0.00555683	UP	low	NA
Actn1	0.967226	0.0627158	1	UP	low	1.72113e-07	0.229684	0.564	0.513	0.00555683	UP	low	NA
Actn4	0.0846677	-0.15126	1	DOWN	low	0.324601	0.0489866	0.74	0.727	1	UP	low	NA
Actn4	0.207633	-0.0210243	1	DOWN	low	0.324601	0.0489866	0.74	0.727	1	UP	low	NA
Actn4	0.158228	-0.107713	1	DOWN	low	0.324601	0.0489866	0.74	0.727	1	UP	low	NA
Actn4	5.3725e-10	-0.478578	7.38982e-05	DOWN	NA	0.324601	0.0489866	0.74	0.727	1	UP	low	NA
Actn4	2.64719e-06	-0.519799	0.364118	DOWN	NA	0.324601	0.0489866	0.74	0.727	1	UP	low	NA
Actn4	1.73433e-15	-0.361501	2.38555e-10	DOWN	NA	0.324601	0.0489866	0.74	0.727	1	UP	low	NA
Actn4	4.07479e-07	-0.52135	0.0560483	DOWN	NA	0.324601	0.0489866	0.74	0.727	1	UP	low	NA
Actr10	0.226417	-0.0412669	1	DOWN	low	0.186035	-0.0592	0.145	0.154	1	DOWN	low	NA
Actr10	0.000149321	-0.201317	1	DOWN	NA	0.186035	-0.0592	0.145	0.154	1	DOWN	low	NA
Actr1a	0.0501036	-0.068216	1	DOWN	low	0.0188757	-0.248776	0.186	0.2	1	DOWN	low	NA
Actr1b	0.00112775	-0.145844	1	DOWN	NA	0.000210095	-0.37052	0.107	0.13	1	DOWN	low	NA
Actr2	0.0220742	-0.0709859	1	DOWN	NA	0.845719	-0.0422435	0.418	0.407	1	DOWN	low	NA
Actr2	0.112523	-0.136583	1	DOWN	low	0.845719	-0.0422435	0.418	0.407	1	DOWN	low	NA
Actr3	0.140001	-0.0754764	1	DOWN	low	3.94988e-24	0.310214	0.76	0.687	1.27526e-19	UP	low	NA
Actr3	0.614431	0.0503952	1	UP	low	3.94988e-24	0.310214	0.76	0.687	1.27526e-19	UP	low	NA
Actr5	0.000112965	-0.223182	1	DOWN	NA	0.335936	-0.144858	0.077	0.082	1	DOWN	low	NA
Actr6	0.0796347	-0.106957	1	DOWN	low	0.0983914	-0.318034	0.047	0.054	1	DOWN	low	NA
Actr8	0.0294253	-0.136494	1	DOWN	NA	0.166827	-0.192254	0.106	0.113	1	DOWN	low	NA
Acvr1	2.93011e-10	-0.793993	4.03034e-05	DOWN	NA	4.44714e-16	-0.405113	0.338	0.404	1.4358e-11	DOWN	low	NA
Acvr1	0.101046	0.257396	1	UP	low	4.44714e-16	-0.405113	0.338	0.404	1.4358e-11	DOWN	low	NA
Acvr1b	7.25921e-14	-0.691578	9.98497e-09	DOWN	NA	0.683486	-0.151382	0.133	0.134	1	DOWN	low	NA
Acvr1b	0.842851	0.0326803	1	UP	low	0.683486	-0.151382	0.133	0.134	1	DOWN	low	NA
Acvr1c	0.769812	0.0795726	1	UP	low	0.00457401	0.979499	0.01	0.005	1	UP	NA	NA
Acvr2a	0.000696985	-0.151752	1	DOWN	NA	0.00275173	0.0888587	0.565	0.525	1	UP	low	NA
Acvr2b	0.00042957	-0.139399	1	DOWN	NA	0.254549	0.131263	0.109	0.101	1	UP	low	NA
Acvr2b	0.100541	-0.125563	1	DOWN	low	0.254549	0.131263	0.109	0.101	1	UP	low	NA
Acy1	2.70466e-12	-0.315502	3.72024e-07	DOWN	NA	0.013057	0.626991	0.015	0.009	1	UP	NA	non concordant_upGE_dwnDA
Acy3	0.039371	0.335544	1	UP	NA	0.979624	0.0321786	0.014	0.014	1	UP	low	NA
Acyp1	8.45496e-09	-0.300172	0.00116297	DOWN	NA	0.940358	-0.183717	0.051	0.051	1	DOWN	low	NA
Acyp2	0.0470388	-0.145379	1	DOWN	NA	0.190486	0.0154365	0.263	0.25	1	UP	low	NA
Adam10	6.00222e-05	-0.135812	1	DOWN	NA	5.54692e-19	0.339175	0.515	0.426	1.79088e-14	UP	low	NA
Adam12	9.12413e-05	-0.477727	1	DOWN	NA	1.03428e-41	3.96306	0.047	0.003	3.33927e-37	UP	NA	non concordant_upGE_dwnDA
Adam12	0.150565	-0.125758	1	DOWN	low	1.03428e-41	3.96306	0.047	0.003	3.33927e-37	UP	NA	NA
Adam12	0.491014	-0.0203661	1	DOWN	low	1.03428e-41	3.96306	0.047	0.003	3.33927e-37	UP	NA	NA
Adam15	0.227328	-0.0984623	1	DOWN	low	4.57528e-13	0.70551	0.109	0.067	1.47718e-08	UP	NA	NA
Adam15	0.00132136	-0.16403	1	DOWN	NA	4.57528e-13	0.70551	0.109	0.067	1.47718e-08	UP	NA	non concordant_upGE_dwnDA
Adam17	2.50145e-05	-0.407835	1	DOWN	NA	0.000683343	0.0897256	0.439	0.398	1	UP	low	NA
Adam17	0.023111	-0.0870003	1	DOWN	NA	0.000683343	0.0897256	0.439	0.398	1	UP	low	NA
Adam19	0.000325662	-0.420473	1	DOWN	NA	0	-1.76394	0.441	0.81	0	DOWN	NA	concordant_down
Adam19	2.39539e-08	-0.37725	0.00329483	DOWN	NA	0	-1.76394	0.441	0.81	0	DOWN	NA	concordant_down
Adam19	2.82671e-50	-2.84868	3.8881e-45	DOWN	NA	0	-1.76394	0.441	0.81	0	DOWN	NA	concordant_down
Adam19	0.000186791	-0.40658	1	DOWN	NA	0	-1.76394	0.441	0.81	0	DOWN	NA	concordant_down
Adam19	1.01534e-07	-0.350833	0.0139659	DOWN	NA	0	-1.76394	0.441	0.81	0	DOWN	NA	concordant_down
Adam22	0.23711	-0.0664179	1	DOWN	low	0.000321893	0.125362	0.571	0.532	1	UP	low	NA
Adam22	0.000204278	-0.260691	1	DOWN	NA	0.000321893	0.125362	0.571	0.532	1	UP	low	NA
Adam7	8.97228e-29	-1.3552	1.23413e-23	DOWN	NA	0.0950586	-0.377806	0.008	0.012	1	DOWN	low	NA
Adam7	9.26284e-09	-0.40267	0.00127409	DOWN	NA	0.0950586	-0.377806	0.008	0.012	1	DOWN	low	NA
Adam9	0.01204	-0.0641139	1	DOWN	NA	2.05247e-11	0.330934	0.282	0.22	6.6266e-07	UP	low	NA
Adamts1	0.00355932	-0.129213	1	DOWN	NA	2.57975e-49	-1.08271	0.138	0.252	8.32898e-45	DOWN	NA	concordant_down
Adamts1	8.33536e-08	-0.374817	0.0114652	DOWN	NA	2.57975e-49	-1.08271	0.138	0.252	8.32898e-45	DOWN	NA	concordant_down
Adamts1	1.57046e-10	-0.740724	2.16015e-05	DOWN	NA	2.57975e-49	-1.08271	0.138	0.252	8.32898e-45	DOWN	NA	concordant_down
Adamts10	7.63804e-05	-0.339949	1	DOWN	NA	2.14102e-29	-0.875474	0.122	0.201	6.91248e-25	DOWN	NA	concordant_down
Adamts10	3.95878e-17	-0.786994	5.44526e-12	DOWN	NA	2.14102e-29	-0.875474	0.122	0.201	6.91248e-25	DOWN	NA	concordant_down
Adamts15	0.731996	0.10293	1	UP	low	0.389097	0.200703	0.016	0.014	1	UP	low	NA
Adamts15	0.00819835	-0.209577	1	DOWN	NA	0.389097	0.200703	0.016	0.014	1	UP	low	NA
Adamts6	0.00128732	-0.2403	1	DOWN	NA	2.77278e-20	-1.19801	0.058	0.108	8.95221e-16	DOWN	NA	concordant_down
Adamts9	0.013488	-0.131448	1	DOWN	NA	4.75448e-234	1.4452	0.659	0.361	1.53503e-229	UP	NA	non concordant_upGE_dwnDA
Adamts9	0.186163	-0.0977475	1	DOWN	low	4.75448e-234	1.4452	0.659	0.361	1.53503e-229	UP	NA	NA
Adamts9	0.591642	0.0744898	1	UP	low	4.75448e-234	1.4452	0.659	0.361	1.53503e-229	UP	NA	NA
Adamts9	0.00291336	-0.319875	1	DOWN	NA	4.75448e-234	1.4452	0.659	0.361	1.53503e-229	UP	NA	non concordant_upGE_dwnDA
Adamtsl1	0.00254537	-0.205128	1	DOWN	NA	1.75891e-157	0.774066	0.857	0.686	5.67882e-153	UP	NA	non concordant_upGE_dwnDA
Adamtsl1	0.469904	0.155486	1	UP	low	1.75891e-157	0.774066	0.857	0.686	5.67882e-153	UP	NA	NA
Adamtsl1	0.000464811	-0.29014	1	DOWN	NA	1.75891e-157	0.774066	0.857	0.686	5.67882e-153	UP	NA	non concordant_upGE_dwnDA
Adamtsl1	0.795845	0.0269043	1	UP	low	1.75891e-157	0.774066	0.857	0.686	5.67882e-153	UP	NA	NA
Adamtsl4	0.545598	-0.0181088	1	DOWN	low	0.92103	-0.032275	0.032	0.032	1	DOWN	low	NA
Adamtsl4	3.27396e-10	-0.749509	4.50329e-05	DOWN	NA	0.92103	-0.032275	0.032	0.032	1	DOWN	low	NA
Adamtsl4	0.0224357	-0.216671	1	DOWN	NA	0.92103	-0.032275	0.032	0.032	1	DOWN	low	NA
Adamtsl4	0.000514488	-0.361914	1	DOWN	NA	0.92103	-0.032275	0.032	0.032	1	DOWN	low	NA
Adamtsl4	0.000438215	-0.129358	1	DOWN	NA	0.92103	-0.032275	0.032	0.032	1	DOWN	low	NA
Adamtsl4	0.000590191	-0.217494	1	DOWN	NA	0.92103	-0.032275	0.032	0.032	1	DOWN	low	NA
Adamtsl5	0.0490961	-0.109333	1	DOWN	NA	2.6232e-13	1.90234	0.023	0.005	8.46926e-09	UP	NA	non concordant_upGE_dwnDA
Adamtsl5	0.121706	-0.108402	1	DOWN	low	2.6232e-13	1.90234	0.023	0.005	8.46926e-09	UP	NA	NA
Adar	5.52767e-05	-0.228231	1	DOWN	NA	0.262766	-0.151823	0.119	0.126	1	DOWN	low	NA
Adarb1	9.85273e-07	-0.286622	0.135523	DOWN	NA	0.494257	-0.292042	0.011	0.01	1	DOWN	low	NA
Adat1	0.0814413	-0.119621	1	DOWN	low	0.21091	0.0663071	0.069	0.062	1	UP	low	NA
Adck1	0.000151106	-0.216342	1	DOWN	NA	0.793216	-0.224582	0.088	0.089	1	DOWN	low	NA
Adck2	0.00176696	-0.209665	1	DOWN	NA	0.163727	0.0940114	0.05	0.044	1	UP	low	NA
Adcy6	0.0441925	-0.0981278	1	DOWN	NA	5.42181e-20	0.682116	0.183	0.116	1.75049e-15	UP	NA	non concordant_upGE_dwnDA
Adcy7	3.67656e-09	-0.481505	0.000505708	DOWN	NA	4.67181e-103	-0.800195	0.437	0.616	1.50834e-98	DOWN	NA	concordant_down
Adcy7	0.0508188	-0.199875	1	DOWN	low	4.67181e-103	-0.800195	0.437	0.616	1.50834e-98	DOWN	NA	NA
Adcy7	1.39705e-17	-0.355451	1.92163e-12	DOWN	NA	4.67181e-103	-0.800195	0.437	0.616	1.50834e-98	DOWN	NA	concordant_down
Adcy9	0.00298047	-0.122384	1	DOWN	NA	0.0396085	-0.159818	0.352	0.363	1	DOWN	low	NA
Adcy9	0.00272376	-0.339111	1	DOWN	NA	0.0396085	-0.159818	0.352	0.363	1	DOWN	low	NA
Add1	4.90687e-08	-0.213896	0.00674935	DOWN	NA	0.0286172	0.108329	0.34	0.318	1	UP	low	NA
Add1	1.26679e-17	-0.979913	1.74246e-12	DOWN	NA	0.0286172	0.108329	0.34	0.318	1	UP	low	NA
Add3	0.00772421	-0.294649	1	DOWN	NA	1.46242e-08	-0.235109	0.356	0.406	0.000472157	DOWN	low	NA
Add3	0.342648	-0.0387772	1	DOWN	low	1.46242e-08	-0.235109	0.356	0.406	0.000472157	DOWN	low	NA
Add3	1.60014e-06	-0.577586	0.220097	DOWN	NA	1.46242e-08	-0.235109	0.356	0.406	0.000472157	DOWN	low	NA
Add3	0.00329825	-0.0733896	1	DOWN	NA	1.46242e-08	-0.235109	0.356	0.406	0.000472157	DOWN	low	NA
Adh5	6.06697e-07	-0.206315	0.0834505	DOWN	NA	0.00304804	-0.312878	0.071	0.087	1	DOWN	low	NA
Adi1	0.384574	-0.0141866	1	DOWN	low	0.969092	-0.0978395	0.137	0.135	1	DOWN	low	NA
Adipor1	8.25372e-05	-0.154929	1	DOWN	NA	1.73148e-22	-0.452872	0.324	0.406	5.59026e-18	DOWN	low	NA
Adipor2	0.0253021	-0.0827293	1	DOWN	NA	7.6485e-16	-0.434766	0.322	0.388	2.46939e-11	DOWN	low	NA
Adipor2	0.718165	0.0170986	1	UP	low	7.6485e-16	-0.434766	0.322	0.388	2.46939e-11	DOWN	low	NA
Adipor2	1.07529e-41	-1.5797	1.47905e-36	DOWN	NA	7.6485e-16	-0.434766	0.322	0.388	2.46939e-11	DOWN	low	NA
Adk	3.45352e-05	-0.153916	1	DOWN	NA	1.26489e-52	0.219799	0.997	0.995	4.08381e-48	UP	low	NA
Adk	0.000115117	-0.428068	1	DOWN	NA	1.26489e-52	0.219799	0.997	0.995	4.08381e-48	UP	low	NA
Adk	5.53832e-08	-0.201674	0.00761791	DOWN	NA	1.26489e-52	0.219799	0.997	0.995	4.08381e-48	UP	low	NA
Adk	0.00107447	-0.304392	1	DOWN	NA	1.26489e-52	0.219799	0.997	0.995	4.08381e-48	UP	low	NA
Adk	0.0175016	-0.247275	1	DOWN	NA	1.26489e-52	0.219799	0.997	0.995	4.08381e-48	UP	low	NA
Adk	6.28874e-11	-0.589659	8.6501e-06	DOWN	NA	1.26489e-52	0.219799	0.997	0.995	4.08381e-48	UP	low	NA
Adnp	0.00417636	-0.118656	1	DOWN	NA	6.14568e-12	0.223327	0.596	0.521	1.9842e-07	UP	low	NA
Adnp	0.0703701	0.244345	1	UP	low	6.14568e-12	0.223327	0.596	0.521	1.9842e-07	UP	low	NA
Adnp2	0.571957	-0.0108493	1	DOWN	low	0.170828	0.155272	0.113	0.104	1	UP	low	NA
Adnp2	0.0436543	0.327821	1	UP	NA	0.170828	0.155272	0.113	0.104	1	UP	low	NA
Adnp2	0.00312386	-0.107023	1	DOWN	NA	0.170828	0.155272	0.113	0.104	1	UP	low	NA
Ado	0.0475615	-0.0958142	1	DOWN	NA	0.460781	-0.148374	0.035	0.038	1	DOWN	low	NA
Adora1	0.0107506	-0.256567	1	DOWN	NA	1.43136e-05	0.480455	0.075	0.053	0.462128	UP	low	NA
Adora1	0.124053	-0.126295	1	DOWN	low	1.43136e-05	0.480455	0.075	0.053	0.462128	UP	low	NA
Adora1	0.107203	0.209836	1	UP	low	1.43136e-05	0.480455	0.075	0.053	0.462128	UP	low	NA
Adora1	0.0533504	-0.154226	1	DOWN	low	1.43136e-05	0.480455	0.075	0.053	0.462128	UP	low	NA
Adora2b	0.00102341	-0.155864	1	DOWN	NA	2.67261e-32	-0.764258	0.203	0.297	8.62878e-28	DOWN	NA	concordant_down
Adpgk	2.75858e-06	-0.194118	0.37944	DOWN	NA	0.0137224	0.212955	0.068	0.055	1	UP	low	NA
Adpgk	7.66316e-23	-0.656855	1.05406e-17	DOWN	NA	0.0137224	0.212955	0.068	0.055	1	UP	low	NA
Adprhl2	0.0545815	-0.0820414	1	DOWN	low	0.499179	-0.16128	0.047	0.05	1	DOWN	low	NA
Adrb1	0.00218527	0.38829	1	UP	NA	1.22793e-10	0.646756	0.127	0.087	3.96449e-06	UP	NA	concordant_up
Adrb1	0.306163	-0.0458314	1	DOWN	low	1.22793e-10	0.646756	0.127	0.087	3.96449e-06	UP	NA	NA
Adrb1	0.279793	-0.0196866	1	DOWN	low	1.22793e-10	0.646756	0.127	0.087	3.96449e-06	UP	NA	NA
Adrb2	0.10704	-0.0563574	1	DOWN	low	1.60688e-07	0.355174	0.138	0.102	0.00518797	UP	low	NA
Adrb2	5.22196e-08	-0.598567	0.00718275	DOWN	NA	1.60688e-07	0.355174	0.138	0.102	0.00518797	UP	low	NA
Adrb2	0.00878505	-0.221903	1	DOWN	NA	1.60688e-07	0.355174	0.138	0.102	0.00518797	UP	low	NA
Adrm1	0.156582	0.237497	1	UP	low	0.0856116	0.143569	0.074	0.065	1	UP	low	NA
Adrm1	2.66846e-09	-0.236346	0.000367044	DOWN	NA	0.0856116	0.143569	0.074	0.065	1	UP	low	NA
Adsl	1.36504e-08	-0.555514	0.0018776	DOWN	NA	0.894204	-0.0116209	0.075	0.074	1	DOWN	low	NA
Adsl	0.0287541	-0.135695	1	DOWN	NA	0.894204	-0.0116209	0.075	0.074	1	DOWN	low	NA
Adss	0.0005739	-0.104913	1	DOWN	NA	0.0610196	-0.11599	0.307	0.318	1	DOWN	low	NA
Adssl1	1.40173e-08	-0.608454	0.00192807	DOWN	NA	6.50951e-05	-0.218541	0.203	0.232	1	DOWN	low	NA
Adssl1	1.59112e-34	-0.63346	2.18857e-29	DOWN	NA	6.50951e-05	-0.218541	0.203	0.232	1	DOWN	low	NA
Adssl1	7.01167e-07	-0.277723	0.0964448	DOWN	NA	6.50951e-05	-0.218541	0.203	0.232	1	DOWN	low	NA
Adtrp	0.95649	0.0624895	1	UP	low	0.353091	-0.470917	0.011	0.013	1	DOWN	low	NA
Aebp1	1.31867e-11	-0.822379	1.81382e-06	DOWN	NA	4.78408e-15	-1.78484	0.007	0.028	1.54459e-10	DOWN	NA	concordant_down
Aebp2	6.16208e-05	-0.175241	1	DOWN	NA	5.79509e-05	0.206141	0.324	0.283	1	UP	low	NA
Aen	0.000139466	-0.401629	1	DOWN	NA	0.435122	0.0792498	0.05	0.047	1	UP	low	NA
Aen	0.00146419	-0.150634	1	DOWN	NA	0.435122	0.0792498	0.05	0.047	1	UP	low	NA
Afap1	0.372321	0.144553	1	UP	low	0.221877	-0.162658	0.023	0.027	1	DOWN	low	NA
Afap1	0.000314352	-0.192675	1	DOWN	NA	0.221877	-0.162658	0.023	0.027	1	DOWN	low	NA
Afap1	0.146043	-0.127777	1	DOWN	low	0.221877	-0.162658	0.023	0.027	1	DOWN	low	NA
Afap1l1	0.245336	-0.0815009	1	DOWN	low	4.48156e-46	0.589866	0.56	0.431	1.44692e-41	UP	NA	NA
Afap1l1	0.346155	-0.0210923	1	DOWN	low	4.48156e-46	0.589866	0.56	0.431	1.44692e-41	UP	NA	NA
Afap1l1	0.142242	0.22989	1	UP	low	4.48156e-46	0.589866	0.56	0.431	1.44692e-41	UP	NA	NA
Aff1	0.0223395	-0.166263	1	DOWN	NA	5.9954e-11	0.165784	0.852	0.826	1.93567e-06	UP	low	NA
Aff1	8.65176e-19	-0.801822	1.19004e-13	DOWN	NA	5.9954e-11	0.165784	0.852	0.826	1.93567e-06	UP	low	NA
Aff1	0.00153914	-0.138133	1	DOWN	NA	5.9954e-11	0.165784	0.852	0.826	1.93567e-06	UP	low	NA
Aff1	0.000556168	-0.250402	1	DOWN	NA	5.9954e-11	0.165784	0.852	0.826	1.93567e-06	UP	low	NA
Aff1	0.0996584	-0.140663	1	DOWN	low	5.9954e-11	0.165784	0.852	0.826	1.93567e-06	UP	low	NA
Aff1	0.211955	-0.0839275	1	DOWN	low	5.9954e-11	0.165784	0.852	0.826	1.93567e-06	UP	low	NA
Aff1	0.00152413	-0.356519	1	DOWN	NA	5.9954e-11	0.165784	0.852	0.826	1.93567e-06	UP	low	NA
Aff1	0.0470705	-0.154803	1	DOWN	NA	5.9954e-11	0.165784	0.852	0.826	1.93567e-06	UP	low	NA
Aff1	5.23786e-06	-0.23794	0.720463	DOWN	NA	5.9954e-11	0.165784	0.852	0.826	1.93567e-06	UP	low	NA
Aff1	2.81958e-11	-0.508599	3.8783e-06	DOWN	NA	5.9954e-11	0.165784	0.852	0.826	1.93567e-06	UP	low	NA
Aff1	0.0294118	-0.229397	1	DOWN	NA	5.9954e-11	0.165784	0.852	0.826	1.93567e-06	UP	low	NA
Aff1	0.0156785	-0.16016	1	DOWN	NA	5.9954e-11	0.165784	0.852	0.826	1.93567e-06	UP	low	NA
Aff4	1.98782e-08	-0.248741	0.00273422	DOWN	NA	0.121895	0.0462013	0.715	0.69	1	UP	low	NA
Afg3l1	0.677443	0.0862798	1	UP	low	0.000759605	0.199384	0.18	0.153	1	UP	low	NA
Afg3l2	0.0696279	-0.0487296	1	DOWN	low	0.15754	0.0468578	0.151	0.14	1	UP	low	NA
Afmid	0.0449606	-0.161815	1	DOWN	NA	0.00983214	0.223247	0.066	0.054	1	UP	low	NA
Afmid	3.53417e-10	-0.510989	4.86121e-05	DOWN	NA	0.00983214	0.223247	0.066	0.054	1	UP	low	NA
Afmid	0.0410743	-0.152909	1	DOWN	NA	0.00983214	0.223247	0.066	0.054	1	UP	low	NA
Afmid	8.92833e-05	-0.367362	1	DOWN	NA	0.00983214	0.223247	0.066	0.054	1	UP	low	NA
Aftph	0.277603	-0.0158673	1	DOWN	low	2.59507e-05	0.181753	0.486	0.441	0.837846	UP	low	NA
Aga	0.0514685	0.230211	1	UP	low	0.00233521	0.325203	0.074	0.058	1	UP	low	NA
Agap1	0.00140685	-0.373359	1	DOWN	NA	0.000173363	0.160858	0.511	0.475	1	UP	low	NA
Agap1	0.137197	-0.106484	1	DOWN	low	0.000173363	0.160858	0.511	0.475	1	UP	low	NA
Agap1	0.0739126	-0.0940968	1	DOWN	low	0.000173363	0.160858	0.511	0.475	1	UP	low	NA
Agap1	6.97468e-13	-1.01615	9.5936e-08	DOWN	NA	0.000173363	0.160858	0.511	0.475	1	UP	low	NA
Agap1	0.481359	0.116507	1	UP	low	0.000173363	0.160858	0.511	0.475	1	UP	low	NA
Agap1	3.71461e-09	-0.265793	0.000510942	DOWN	NA	0.000173363	0.160858	0.511	0.475	1	UP	low	NA
Agap3	0.305071	-0.0572149	1	DOWN	low	0.00394216	0.138226	0.351	0.319	1	UP	low	NA
Agap3	1.55649e-05	-0.200565	1	DOWN	NA	0.00394216	0.138226	0.351	0.319	1	UP	low	NA
Agap3	2.29577e-05	-0.14979	1	DOWN	NA	0.00394216	0.138226	0.351	0.319	1	UP	low	NA
Agap3	1.47269e-07	-0.398082	0.0202567	DOWN	NA	0.00394216	0.138226	0.351	0.319	1	UP	low	NA
Agap3	0.136384	0.213887	1	UP	low	0.00394216	0.138226	0.351	0.319	1	UP	low	NA
Agbl3	0.00197753	-0.204692	1	DOWN	NA	0.000199112	0.290887	0.078	0.059	1	UP	low	NA
Agbl4	0.745695	0.0953409	1	UP	low	0.0279411	0.40421	0.02	0.014	1	UP	low	NA
Agbl4	2.43551e-07	0.781964	0.0335002	UP	NA	0.0279411	0.40421	0.02	0.014	1	UP	low	NA
Agbl5	0.0628798	-0.0533368	1	DOWN	low	3.96613e-05	0.40752	0.081	0.059	1	UP	low	NA
Ager	0.000367675	-0.32073	1	DOWN	NA	7.08373e-146	0.552284	0.951	0.898	2.28705e-141	UP	NA	non concordant_upGE_dwnDA
Agfg1	0.03872	-0.110713	1	DOWN	NA	9.19415e-06	-0.179837	0.486	0.512	0.296842	DOWN	low	NA
Agfg2	0.00025468	-0.159032	1	DOWN	NA	0.963795	-0.0782587	0.166	0.165	1	DOWN	low	NA
Agfg2	0.125973	-0.131141	1	DOWN	low	0.963795	-0.0782587	0.166	0.165	1	DOWN	low	NA
Aggf1	0.0121149	-0.150311	1	DOWN	NA	0.066641	0.0285868	0.177	0.16	1	UP	low	NA
Agk	0.000774813	0.499624	1	UP	NA	1.19172e-24	0.55447	0.285	0.194	3.84758e-20	UP	NA	concordant_up
Agk	0.752422	0.022697	1	UP	low	1.19172e-24	0.55447	0.285	0.194	3.84758e-20	UP	NA	NA
Agk	0.00237365	-0.260152	1	DOWN	NA	1.19172e-24	0.55447	0.285	0.194	3.84758e-20	UP	NA	non concordant_upGE_dwnDA
Agl	3.05382e-05	-0.236209	1	DOWN	NA	0.262232	0.0454261	0.103	0.096	1	UP	low	NA
Agmo	1.8576e-08	-0.518718	0.00255511	DOWN	NA	1.31418e-40	-0.632001	0.364	0.482	4.24296e-36	DOWN	NA	concordant_down
Ago1	3.50174e-08	-0.273293	0.0048166	DOWN	NA	0.898129	-0.0491183	0.19	0.187	1	DOWN	low	NA
Ago3	0.000113923	-0.195871	1	DOWN	NA	2.6485e-10	0.247797	0.416	0.35	8.55096e-06	UP	low	NA
Ago4	0.00025375	-0.246689	1	DOWN	NA	1.94173e-06	0.206518	0.241	0.197	0.0626908	UP	low	NA
Ago4	0.000292147	-0.236316	1	DOWN	NA	1.94173e-06	0.206518	0.241	0.197	0.0626908	UP	low	NA
Ago4	6.0099e-13	-0.978273	8.26656e-08	DOWN	NA	1.94173e-06	0.206518	0.241	0.197	0.0626908	UP	low	NA
Agpat1	0.233015	-0.0409423	1	DOWN	low	0.969337	-0.0457011	0.093	0.092	1	DOWN	low	NA
Agpat2	2.05165e-06	-0.220129	0.282203	DOWN	NA	1.49709e-06	0.360559	0.166	0.131	0.048335	UP	low	NA
Agpat3	0.38891	-0.0268579	1	DOWN	low	0.000425135	-0.214018	0.286	0.311	1	DOWN	low	NA
Agpat3	0.000231817	-0.240215	1	DOWN	NA	0.000425135	-0.214018	0.286	0.311	1	DOWN	low	NA
Agpat3	1.41219e-18	-1.37138	1.94246e-13	DOWN	NA	0.000425135	-0.214018	0.286	0.311	1	DOWN	low	NA
Agpat3	1.08922e-08	-0.706703	0.00149822	DOWN	NA	0.000425135	-0.214018	0.286	0.311	1	DOWN	low	NA
Agpat4	0.00100076	0.408525	1	UP	NA	6.22503e-21	1.5375	0.063	0.024	2.00981e-16	UP	NA	concordant_up
Agpat4	0.0013264	0.37944	1	UP	NA	6.22503e-21	1.5375	0.063	0.024	2.00981e-16	UP	NA	concordant_up
Agpat4	4.25222e-13	-0.903378	5.84888e-08	DOWN	NA	6.22503e-21	1.5375	0.063	0.024	2.00981e-16	UP	NA	non concordant_upGE_dwnDA
Agpat5	6.99398e-07	-0.246242	0.0962015	DOWN	NA	0.137437	-0.237619	0.087	0.094	1	DOWN	low	NA
Agps	2.52164e-06	-0.194083	0.346849	DOWN	NA	1.0605e-07	-0.276745	0.676	0.685	0.00342393	DOWN	low	NA
Agrn	0.00931063	-0.174919	1	DOWN	NA	2.42864e-14	0.422125	0.306	0.236	7.8411e-10	UP	low	NA
Agrn	1.94121e-06	-0.193763	0.267012	DOWN	NA	2.42864e-14	0.422125	0.306	0.236	7.8411e-10	UP	low	NA
Agrp	0.09252	-0.0496123	1	DOWN	low	0.00233916	0.454777	0.032	0.022	1	UP	low	NA
Agrp	0.0546674	-0.109889	1	DOWN	low	0.00233916	0.454777	0.032	0.022	1	UP	low	NA
Agrp	0.0415398	-0.191518	1	DOWN	NA	0.00233916	0.454777	0.032	0.022	1	UP	low	NA
Agrp	0.00405989	-0.102766	1	DOWN	NA	0.00233916	0.454777	0.032	0.022	1	UP	low	NA
Agtpbp1	0.00336911	0.350339	1	UP	NA	4.11265e-36	0.59734	0.43	0.312	1.32781e-31	UP	NA	concordant_up
Agtpbp1	2.88395e-08	-0.461417	0.00396684	DOWN	NA	4.11265e-36	0.59734	0.43	0.312	1.32781e-31	UP	NA	non concordant_upGE_dwnDA
Agtpbp1	0.00191751	-0.106601	1	DOWN	NA	4.11265e-36	0.59734	0.43	0.312	1.32781e-31	UP	NA	non concordant_upGE_dwnDA
Agtpbp1	0.0023263	-0.143755	1	DOWN	NA	4.11265e-36	0.59734	0.43	0.312	1.32781e-31	UP	NA	non concordant_upGE_dwnDA
Agtrap	0.185891	-0.0617952	1	DOWN	low	0.192491	0.0869136	0.118	0.109	1	UP	low	NA
Ahctf1	0.427281	-0.0301351	1	DOWN	low	0.509926	-0.0239445	0.322	0.306	1	DOWN	low	NA
Ahcy	0.00125658	-0.157252	1	DOWN	NA	0.00650937	-0.712313	0.007	0.012	1	DOWN	NA	concordant_down
Ahcyl1	0.000966656	-0.132194	1	DOWN	NA	2.21076e-07	-0.259638	0.3	0.341	0.00713767	DOWN	low	NA
Ahcyl1	7.7531e-36	-1.46751	1.06643e-30	DOWN	NA	2.21076e-07	-0.259638	0.3	0.341	0.00713767	DOWN	low	NA
Ahcyl2	9.67357e-11	-0.475978	1.33059e-05	DOWN	NA	5.08746e-08	0.250827	0.846	0.821	0.00164254	UP	low	NA
Ahcyl2	0.00011404	-0.213828	1	DOWN	NA	5.08746e-08	0.250827	0.846	0.821	0.00164254	UP	low	NA
Ahcyl2	5.89826e-06	-0.163154	0.8113	DOWN	NA	5.08746e-08	0.250827	0.846	0.821	0.00164254	UP	low	NA
Ahcyl2	7.03016e-05	-0.247392	1	DOWN	NA	5.08746e-08	0.250827	0.846	0.821	0.00164254	UP	low	NA
Ahdc1	0.0371956	-0.0828619	1	DOWN	NA	3.27162e-84	1.33066	0.276	0.118	1.05628e-79	UP	NA	non concordant_upGE_dwnDA
Ahdc1	0.382186	-0.0118165	1	DOWN	low	3.27162e-84	1.33066	0.276	0.118	1.05628e-79	UP	NA	NA
Ahdc1	0.320415	0.136305	1	UP	low	3.27162e-84	1.33066	0.276	0.118	1.05628e-79	UP	NA	NA
Ahdc1	0.00011669	-0.184339	1	DOWN	NA	3.27162e-84	1.33066	0.276	0.118	1.05628e-79	UP	NA	non concordant_upGE_dwnDA
Ahi1	0.241192	-0.0216361	1	DOWN	low	0.00246282	-0.292303	0.097	0.115	1	DOWN	low	NA
Ahi1	0.00877185	-0.299255	1	DOWN	NA	0.00246282	-0.292303	0.097	0.115	1	DOWN	low	NA
Ahnak	0.00652048	-0.166984	1	DOWN	NA	2.49938e-38	0.393121	0.725	0.613	8.0695e-34	UP	low	NA
Ahnak	0.014007	-0.202368	1	DOWN	NA	2.49938e-38	0.393121	0.725	0.613	8.0695e-34	UP	low	NA
Ahnak	0.000310834	-0.195089	1	DOWN	NA	2.49938e-38	0.393121	0.725	0.613	8.0695e-34	UP	low	NA
Ahnak	0.838991	0.0916007	1	UP	low	2.49938e-38	0.393121	0.725	0.613	8.0695e-34	UP	low	NA
Ahnak	0.454789	-0.0162636	1	DOWN	low	2.49938e-38	0.393121	0.725	0.613	8.0695e-34	UP	low	NA
Ahnak	0.328073	-0.0573407	1	DOWN	low	2.49938e-38	0.393121	0.725	0.613	8.0695e-34	UP	low	NA
Ahr	0.946265	0.0376491	1	UP	low	6.58835e-08	-0.583015	0.117	0.151	0.00212712	DOWN	NA	NA
AI413582	0.00268906	-0.128326	1	DOWN	NA	0.0615941	-0.485778	0.021	0.027	1	DOWN	low	NA
AI467606	0.456957	-0.0253626	1	DOWN	low	0.396427	0.119164	0.044	0.04	1	UP	low	NA
AI597479	0.0190755	-0.115237	1	DOWN	NA	0.0279875	0.187591	0.072	0.06	1	UP	low	NA
AI661453	0.704929	0.0111434	1	UP	low	3.78646e-08	0.316316	0.221	0.174	0.0012225	UP	low	NA
AI661453	0.00803106	-0.166385	1	DOWN	NA	3.78646e-08	0.316316	0.221	0.174	0.0012225	UP	low	NA
AI661453	0.103949	-0.0572577	1	DOWN	low	3.78646e-08	0.316316	0.221	0.174	0.0012225	UP	low	NA
AI837181	0.0016144	-0.0860515	1	DOWN	NA	0.00854423	-0.283165	0.078	0.092	1	DOWN	low	NA
AI837181	3.59201e-05	-0.215697	1	DOWN	NA	0.00854423	-0.283165	0.078	0.092	1	DOWN	low	NA
AI837181	0.00183713	-0.266401	1	DOWN	NA	0.00854423	-0.283165	0.078	0.092	1	DOWN	low	NA
AI987944	0.812948	0.0580092	1	UP	low	0.485901	-0.103686	0.053	0.056	1	DOWN	low	NA
Aif1l	0.000172265	-0.305307	1	DOWN	NA	2.95572e-07	-1.01186	0.02	0.037	0.00954284	DOWN	NA	concordant_down
Aif1l	0.00497784	-0.296894	1	DOWN	NA	2.95572e-07	-1.01186	0.02	0.037	0.00954284	DOWN	NA	concordant_down
Aifm1	0.00100307	-0.202739	1	DOWN	NA	0.182107	0.0886585	0.131	0.121	1	UP	low	NA
Aifm2	0.0036132	-0.147069	1	DOWN	NA	0.208481	-0.208408	0.041	0.047	1	DOWN	low	NA
Aifm3	0.225255	-0.0587921	1	DOWN	low	0.128478	0.125844	0.043	0.037	1	UP	low	NA
Aig1	1.24872e-10	-0.865286	1.7176e-05	DOWN	NA	3.0255e-15	-0.28934	0.601	0.651	9.76814e-11	DOWN	low	NA
Aig1	0.00822356	-0.278323	1	DOWN	NA	3.0255e-15	-0.28934	0.601	0.651	9.76814e-11	DOWN	low	NA
Aig1	0.000400124	-0.18583	1	DOWN	NA	3.0255e-15	-0.28934	0.601	0.651	9.76814e-11	DOWN	low	NA
Aig1	7.94298e-26	-1.42874	1.09255e-20	DOWN	NA	3.0255e-15	-0.28934	0.601	0.651	9.76814e-11	DOWN	low	NA
Aimp1	0.00156924	-0.186413	1	DOWN	NA	0.09964	-0.161409	0.141	0.15	1	DOWN	low	NA
Aip	0.207398	-0.0294349	1	DOWN	low	0.254428	-0.16143	0.073	0.079	1	DOWN	low	NA
Aip	0.0331241	-0.088469	1	DOWN	NA	0.254428	-0.16143	0.073	0.079	1	DOWN	low	NA
Ajuba	1.93549e-05	-0.24861	1	DOWN	NA	0.00835703	0.511961	0.034	0.025	1	UP	NA	non concordant_upGE_dwnDA
Ajuba	0.0165419	-0.1975	1	DOWN	NA	0.00835703	0.511961	0.034	0.025	1	UP	NA	non concordant_upGE_dwnDA
Ajuba	0.0392073	-0.113206	1	DOWN	NA	0.00835703	0.511961	0.034	0.025	1	UP	NA	non concordant_upGE_dwnDA
Ak1	0.0748278	-0.143746	1	DOWN	low	0.0679765	0.103588	0.106	0.093	1	UP	low	NA
Ak1	0.366277	-0.0185348	1	DOWN	low	0.0679765	0.103588	0.106	0.093	1	UP	low	NA
Ak1	0.977753	0.068641	1	UP	low	0.0679765	0.103588	0.106	0.093	1	UP	low	NA
Ak2	0.0437824	0.31255	1	UP	NA	0.00141135	0.241571	0.179	0.154	1	UP	low	NA
Ak2	0.0499246	-0.186138	1	DOWN	NA	0.00141135	0.241571	0.179	0.154	1	UP	low	NA
Ak2	0.0282448	-0.197571	1	DOWN	NA	0.00141135	0.241571	0.179	0.154	1	UP	low	NA
Ak2	0.244527	-0.0314389	1	DOWN	low	0.00141135	0.241571	0.179	0.154	1	UP	low	NA
Ak2	0.000141693	-0.361547	1	DOWN	NA	0.00141135	0.241571	0.179	0.154	1	UP	low	NA
Ak3	0.000318889	-0.238607	1	DOWN	NA	0.0248033	-0.196525	0.191	0.206	1	DOWN	low	NA
Ak3	0.000698278	-0.271065	1	DOWN	NA	0.0248033	-0.196525	0.191	0.206	1	DOWN	low	NA
Ak4	2.1988e-06	-0.420363	0.302442	DOWN	NA	0.538856	0.206346	0.018	0.017	1	UP	low	NA
Ak6	0.00154715	-0.175121	1	DOWN	NA	0.0619932	0.214757	0.05	0.042	1	UP	low	NA
Ak9	5.64632e-45	-1.88849	7.76645e-40	DOWN	NA	1.60206e-47	-2.73203	0.011	0.066	5.17242e-43	DOWN	NA	concordant_down
Ak9	3.01366e-45	-1.70535	4.14526e-40	DOWN	NA	1.60206e-47	-2.73203	0.011	0.066	5.17242e-43	DOWN	NA	concordant_down
Akap10	0.00665742	0.409631	1	UP	NA	9.51275e-06	0.193889	0.382	0.335	0.307129	UP	low	NA
Akap10	0.0209891	-0.114019	1	DOWN	NA	9.51275e-06	0.193889	0.382	0.335	0.307129	UP	low	NA
Akap11	0.000370753	-0.333897	1	DOWN	NA	0.00898671	0.0849802	0.531	0.5	1	UP	low	NA
Akap11	0.00187413	-0.26047	1	DOWN	NA	0.00898671	0.0849802	0.531	0.5	1	UP	low	NA
Akap11	0.813628	0.0229145	1	UP	low	0.00898671	0.0849802	0.531	0.5	1	UP	low	NA
Akap11	0.0121408	-0.124561	1	DOWN	NA	0.00898671	0.0849802	0.531	0.5	1	UP	low	NA
Akap13	0.786864	0.0233293	1	UP	low	4.94249e-114	0.423646	0.988	0.975	1.59573e-109	UP	low	NA
Akap13	6.98988e-11	-0.58799	9.61451e-06	DOWN	NA	4.94249e-114	0.423646	0.988	0.975	1.59573e-109	UP	low	NA
Akap13	0.105163	-0.120395	1	DOWN	low	4.94249e-114	0.423646	0.988	0.975	1.59573e-109	UP	low	NA
Akap13	0.156548	-0.0349066	1	DOWN	low	4.94249e-114	0.423646	0.988	0.975	1.59573e-109	UP	low	NA
Akap13	0.473308	0.146061	1	UP	low	4.94249e-114	0.423646	0.988	0.975	1.59573e-109	UP	low	NA
Akap13	1.08271e-05	-0.316512	1	DOWN	NA	4.94249e-114	0.423646	0.988	0.975	1.59573e-109	UP	low	NA
Akap13	0.0410427	-0.141312	1	DOWN	NA	4.94249e-114	0.423646	0.988	0.975	1.59573e-109	UP	low	NA
Akap17b	0.457533	0.13349	1	UP	low	9.91932e-07	0.714025	0.043	0.025	0.0320255	UP	NA	NA
Akap5	0.96193	0.053041	1	UP	low	1.74161e-09	0.608415	0.12	0.083	5.62296e-05	UP	NA	NA
Akap7	3.48526e-34	-1.26115	4.79394e-29	DOWN	NA	5.12971e-123	-1.54862	0.152	0.345	1.65618e-118	DOWN	NA	concordant_down
Akap7	0.836829	0.0764953	1	UP	low	5.12971e-123	-1.54862	0.152	0.345	1.65618e-118	DOWN	NA	NA
Akap7	2.19483e-10	-0.403179	3.01896e-05	DOWN	NA	5.12971e-123	-1.54862	0.152	0.345	1.65618e-118	DOWN	NA	concordant_down
Akap7	0.000378718	-0.375557	1	DOWN	NA	5.12971e-123	-1.54862	0.152	0.345	1.65618e-118	DOWN	NA	concordant_down
Akap7	9.30647e-07	-0.464424	0.12801	DOWN	NA	5.12971e-123	-1.54862	0.152	0.345	1.65618e-118	DOWN	NA	concordant_down
Akap8l	0.0106461	-0.0947542	1	DOWN	NA	2.02735e-08	0.200293	0.536	0.475	0.00065455	UP	low	NA
Akap8l	0.000122286	-0.164088	1	DOWN	NA	2.02735e-08	0.200293	0.536	0.475	0.00065455	UP	low	NA
Akap9	0.230774	-0.0525051	1	DOWN	low	0.33863	0.0263935	0.673	0.651	1	UP	low	NA
Akip1	0.312973	-0.0465961	1	DOWN	low	0.0178625	0.321183	0.039	0.031	1	UP	low	NA
Akip1	0.000212355	-0.196566	1	DOWN	NA	0.0178625	0.321183	0.039	0.031	1	UP	low	NA
Akirin1	0.015239	-0.0847587	1	DOWN	NA	5.76414e-06	0.303337	0.195	0.158	0.186101	UP	low	NA
Akirin2	0.00236038	-0.163913	1	DOWN	NA	0.685131	-0.0659615	0.197	0.197	1	DOWN	low	NA
Akna	0.102814	-0.0722283	1	DOWN	low	0.630054	-0.0615952	0.037	0.035	1	DOWN	low	NA
Akna	0.121839	-0.149411	1	DOWN	low	0.630054	-0.0615952	0.037	0.035	1	DOWN	low	NA
Akna	3.58998e-07	-0.498181	0.0493798	DOWN	NA	0.630054	-0.0615952	0.037	0.035	1	DOWN	low	NA
Akr1a1	0.337187	-0.02994	1	DOWN	low	0.0119869	-0.088805	0.538	0.551	1	DOWN	low	NA
Akr1a1	0.268812	-0.0574035	1	DOWN	low	0.0119869	-0.088805	0.538	0.551	1	DOWN	low	NA
Akr1b10	0.0870756	-0.129524	1	DOWN	low	0.179667	-0.215657	0.086	0.093	1	DOWN	low	NA
Akr1b3	0.0328748	-0.0964739	1	DOWN	NA	8.09639e-32	-0.697123	0.212	0.306	2.614e-27	DOWN	NA	concordant_down
Akr1b8	0.268719	0.178737	1	UP	low	0.10596	0.4332	0.096	0.087	1	UP	low	NA
Akr1b8	0.0762826	-0.117781	1	DOWN	low	0.10596	0.4332	0.096	0.087	1	UP	low	NA
Akr1e1	0.0475544	-0.137783	1	DOWN	NA	0.00227811	0.371373	0.061	0.047	1	UP	low	NA
Akr1e1	0.599529	-0.0159487	1	DOWN	low	0.00227811	0.371373	0.061	0.047	1	UP	low	NA
Akr7a5	0.000871563	-0.163512	1	DOWN	NA	1.22694e-06	-0.443591	0.124	0.154	0.0396129	DOWN	low	NA
Akr7a5	0.0452899	-0.136349	1	DOWN	NA	1.22694e-06	-0.443591	0.124	0.154	0.0396129	DOWN	low	NA
Akt1	0.00676221	-0.13301	1	DOWN	NA	0.0552514	0.125337	0.172	0.157	1	UP	low	NA
Akt1	0.0063024	-0.119502	1	DOWN	NA	0.0552514	0.125337	0.172	0.157	1	UP	low	NA
Akt1	0.129089	-0.127599	1	DOWN	low	0.0552514	0.125337	0.172	0.157	1	UP	low	NA
Akt1s1	0.000352768	-0.233378	1	DOWN	NA	0.000602923	0.212654	0.144	0.119	1	UP	low	NA
Akt2	2.43443e-07	-0.212104	0.0334854	DOWN	NA	1.03557e-11	0.28167	0.476	0.404	3.34344e-07	UP	low	NA
Akt2	0.0557197	-0.128063	1	DOWN	low	1.03557e-11	0.28167	0.476	0.404	3.34344e-07	UP	low	NA
Akt3	0.000863925	-0.251874	1	DOWN	NA	0.453947	-0.0346171	0.018	0.02	1	DOWN	low	NA
Aktip	2.33999e-08	-0.175762	0.00321863	DOWN	NA	0.207139	0.0979882	0.121	0.111	1	UP	low	NA
Alad	2.3609e-05	-0.24086	1	DOWN	NA	1.87151e-19	-0.523349	0.219	0.292	6.04235e-15	DOWN	NA	concordant_down
Alad	4.11266e-30	-1.25638	5.65692e-25	DOWN	NA	1.87151e-19	-0.523349	0.219	0.292	6.04235e-15	DOWN	NA	concordant_down
Alas1	5.53652e-10	-0.526058	7.61543e-05	DOWN	NA	0.0662826	0.193116	0.277	0.259	1	UP	low	NA
Alas1	0.566981	0.13103	1	UP	low	0.0662826	0.193116	0.277	0.259	1	UP	low	NA
Alas1	0.123563	-0.133544	1	DOWN	low	0.0662826	0.193116	0.277	0.259	1	UP	low	NA
Alas1	0.153575	-0.0640237	1	DOWN	low	0.0662826	0.193116	0.277	0.259	1	UP	low	NA
Alcam	0.833739	0.0790875	1	UP	low	4.57965e-266	-0.575024	0.998	1	1.47858e-261	DOWN	NA	NA
Alcam	0.0172949	-0.073165	1	DOWN	NA	4.57965e-266	-0.575024	0.998	1	1.47858e-261	DOWN	NA	concordant_down
Alcam	0.00242231	-0.163055	1	DOWN	NA	4.57965e-266	-0.575024	0.998	1	1.47858e-261	DOWN	NA	concordant_down
Alcam	2.73605e-17	-1.25457	3.76342e-12	DOWN	NA	4.57965e-266	-0.575024	0.998	1	1.47858e-261	DOWN	NA	concordant_down
Alcam	4.7203e-16	-0.633869	6.49272e-11	DOWN	NA	4.57965e-266	-0.575024	0.998	1	1.47858e-261	DOWN	NA	concordant_down
Alcam	1.33358e-68	-2.68258	1.83432e-63	DOWN	NA	4.57965e-266	-0.575024	0.998	1	1.47858e-261	DOWN	NA	concordant_down
Aldh18a1	2.87429e-06	-0.252874	0.395356	DOWN	NA	0.726281	-0.181256	0.022	0.023	1	DOWN	low	NA
Aldh18a1	4.8044e-05	-0.361562	1	DOWN	NA	0.726281	-0.181256	0.022	0.023	1	DOWN	low	NA
Aldh18a1	5.38569e-15	-0.541655	7.40796e-10	DOWN	NA	0.726281	-0.181256	0.022	0.023	1	DOWN	low	NA
Aldh18a1	2.16647e-08	-0.249589	0.00297996	DOWN	NA	0.726281	-0.181256	0.022	0.023	1	DOWN	low	NA
Aldh1a1	0.00449901	-0.229051	1	DOWN	NA	0.790478	0.0328014	0.144	0.141	1	UP	low	NA
Aldh1a7	4.30187e-07	-0.390787	0.0591718	DOWN	NA	7.06144e-161	-1.78821	0.119	0.34	2.27986e-156	DOWN	NA	concordant_down
Aldh1a7	4.81018e-31	-1.18616	6.61636e-26	DOWN	NA	7.06144e-161	-1.78821	0.119	0.34	2.27986e-156	DOWN	NA	concordant_down
Aldh1l1	0.756578	0.079099	1	UP	low	4.63757e-21	-0.834098	0.105	0.167	1.49728e-16	DOWN	NA	NA
Aldh1l1	1.03432e-22	-1.34781	1.4227e-17	DOWN	NA	4.63757e-21	-0.834098	0.105	0.167	1.49728e-16	DOWN	NA	concordant_down
Aldh1l1	2.84757e-19	-1.11369	3.91681e-14	DOWN	NA	4.63757e-21	-0.834098	0.105	0.167	1.49728e-16	DOWN	NA	concordant_down
Aldh1l1	9.68768e-07	-0.298204	0.133253	DOWN	NA	4.63757e-21	-0.834098	0.105	0.167	1.49728e-16	DOWN	NA	concordant_down
Aldh1l1	0.879695	0.0292305	1	UP	low	4.63757e-21	-0.834098	0.105	0.167	1.49728e-16	DOWN	NA	NA
Aldh1l1	0.536096	0.0949239	1	UP	low	4.63757e-21	-0.834098	0.105	0.167	1.49728e-16	DOWN	NA	NA
Aldh2	0.00308491	-0.149099	1	DOWN	NA	3.94099e-28	-0.341323	0.601	0.672	1.27239e-23	DOWN	low	NA
Aldh2	9.52122e-10	-0.342931	0.000130963	DOWN	NA	3.94099e-28	-0.341323	0.601	0.672	1.27239e-23	DOWN	low	NA
Aldh3a1	0.00227752	-0.284648	1	DOWN	NA	0.0324369	-0.682322	0.01	0.015	1	DOWN	NA	concordant_down
Aldh3b1	0.00320578	-0.245678	1	DOWN	NA	0.052804	0.17207	0.064	0.054	1	UP	low	NA
Aldh3b1	0.815088	0.0690313	1	UP	low	0.052804	0.17207	0.064	0.054	1	UP	low	NA
Aldh4a1	0.000409055	-0.14895	1	DOWN	NA	8.93745e-09	-0.448882	0.16	0.201	0.000288554	DOWN	low	NA
Aldh5a1	0.879944	0.0352226	1	UP	low	0.274351	0.0577847	0.035	0.031	1	UP	low	NA
Aldh5a1	1.83997e-06	0.703705	0.253086	UP	NA	0.274351	0.0577847	0.035	0.031	1	UP	low	NA
Aldh7a1	1.5776e-05	-0.24277	1	DOWN	NA	0.0231185	-0.287074	0.113	0.126	1	DOWN	low	NA
Aldh9a1	0.00796137	-0.117597	1	DOWN	NA	0.0563618	-0.212599	0.114	0.124	1	DOWN	low	NA
Aldoa	0.000715285	-0.114286	1	DOWN	NA	6.3472e-06	-0.183955	0.382	0.421	0.204926	DOWN	low	NA
Alg1	0.00534911	-0.120007	1	DOWN	NA	0.144084	-0.208625	0.051	0.058	1	DOWN	low	NA
Alg10b	0.194633	-0.0433515	1	DOWN	low	0.0643298	-0.19723	0.101	0.112	1	DOWN	low	NA
Alg11	0.000338134	-0.141465	1	DOWN	NA	0.00820903	-0.445098	0.054	0.066	1	DOWN	low	NA
Alg12	0.0468645	-0.1292	1	DOWN	NA	0.00288195	0.375794	0.057	0.043	1	UP	low	NA
Alg13	0.281888	-0.0655939	1	DOWN	low	0.131143	-0.163374	0.122	0.131	1	DOWN	low	NA
Alg14	0.000197347	-0.145113	1	DOWN	NA	0.000878395	0.215639	0.164	0.139	1	UP	low	NA
Alg2	3.11128e-05	-0.204798	1	DOWN	NA	0.424121	-0.19376	0.057	0.06	1	DOWN	low	NA
Alg5	0.0180429	-0.0895357	1	DOWN	NA	0.0597225	0.203472	0.062	0.053	1	UP	low	NA
Alg6	8.62406e-05	-0.182408	1	DOWN	NA	0.13228	0.0625734	0.064	0.056	1	UP	low	NA
Alg8	0.0308478	-0.103443	1	DOWN	NA	0.000264939	0.382865	0.05	0.035	1	UP	low	NA
Alg8	0.932033	0.0585792	1	UP	low	0.000264939	0.382865	0.05	0.035	1	UP	low	NA
Alg9	2.0354e-31	-1.78359	2.79968e-26	DOWN	NA	0.494908	-0.0162436	0.117	0.111	1	DOWN	low	NA
Alg9	0.848136	0.0761173	1	UP	low	0.494908	-0.0162436	0.117	0.111	1	DOWN	low	NA
Alg9	2.76835e-06	-0.561975	0.380783	DOWN	NA	0.494908	-0.0162436	0.117	0.111	1	DOWN	low	NA
Alkbh1	0.000154844	-0.288522	1	DOWN	NA	2.27039e-05	0.272048	0.151	0.12	0.733018	UP	low	NA
Alkbh1	0.0917897	-0.0968129	1	DOWN	low	2.27039e-05	0.272048	0.151	0.12	0.733018	UP	low	NA
Alkbh2	0.00326536	-0.186482	1	DOWN	NA	0.953031	-0.0925649	0.019	0.019	1	DOWN	low	NA
Alkbh3	0.0107308	-0.170621	1	DOWN	NA	6.66228e-06	0.223119	0.165	0.131	0.215098	UP	low	NA
Alkbh5	0.000135851	-0.143281	1	DOWN	NA	0.080038	0.12545	0.359	0.375	1	UP	low	NA
Alkbh6	1.80221e-06	-0.281181	0.247892	DOWN	NA	0.699764	-0.0835145	0.053	0.055	1	DOWN	low	NA
Alkbh7	2.13623e-06	-0.200211	0.293837	DOWN	NA	3.00584e-05	-0.68961	0.04	0.058	0.970464	DOWN	NA	concordant_down
Alms1	0.00265201	-0.162425	1	DOWN	NA	2.59217e-37	0.561743	0.472	0.347	8.36907e-33	UP	NA	non concordant_upGE_dwnDA
Alox12	0.00523745	-0.221523	1	DOWN	NA	0.0629053	0.41257	0.013	0.009	1	UP	low	NA
Alpk1	4.73446e-31	-2.01443	6.51221e-26	DOWN	NA	1.13056e-07	-0.58396	0.133	0.169	0.00365013	DOWN	NA	concordant_down
Alpk2	1.45808e-07	0.842829	0.0200558	UP	NA	0.000528603	0.714156	0.026	0.016	1	UP	NA	concordant_up
Alpk2	0.00352224	0.405937	1	UP	NA	0.000528603	0.714156	0.026	0.016	1	UP	NA	concordant_up
Alpl	0.0202304	-0.18962	1	DOWN	NA	0.12949	0.326902	0.034	0.029	1	UP	low	NA
Alpl	0.00270911	-0.186472	1	DOWN	NA	0.12949	0.326902	0.034	0.029	1	UP	low	NA
Als2	0.00454853	-0.11381	1	DOWN	NA	0.651563	-0.0691914	0.142	0.144	1	DOWN	low	NA
Als2cl	0.0178957	-0.0827887	1	DOWN	NA	3.46768e-05	0.346107	0.147	0.117	1	UP	low	NA
Alyref2	0.00575793	-0.114561	1	DOWN	NA	0.566561	0.0856792	0.022	0.02	1	UP	low	NA
Amacr	0.0751463	-0.0758715	1	DOWN	low	0.627866	-0.254736	0.022	0.023	1	DOWN	low	NA
Ambra1	2.09076e-07	-0.429705	0.0287582	DOWN	NA	0.266215	-0.0519657	0.668	0.654	1	DOWN	low	NA
Ambra1	0.568613	-0.0122101	1	DOWN	low	0.266215	-0.0519657	0.668	0.654	1	DOWN	low	NA
Ambra1	0.939811	0.0418169	1	UP	low	0.266215	-0.0519657	0.668	0.654	1	DOWN	low	NA
Amd1	0.052072	-0.168879	1	DOWN	low	0.394473	-0.0432846	0.198	0.187	1	DOWN	low	NA
Amd1	0.000149539	-0.149696	1	DOWN	NA	0.394473	-0.0432846	0.198	0.187	1	DOWN	low	NA
Amdhd2	0.0162705	-0.144268	1	DOWN	NA	0.449293	-0.0262536	0.137	0.13	1	DOWN	low	NA
Amdhd2	0.508653	-0.0261807	1	DOWN	low	0.449293	-0.0262536	0.137	0.13	1	DOWN	low	NA
Amer1	0.741032	0.0144473	1	UP	low	0.772025	-0.0576157	0.138	0.134	1	DOWN	low	NA
Amfr	0.000729131	-0.157137	1	DOWN	NA	3.69761e-16	-0.389902	0.313	0.38	1.19381e-11	DOWN	low	NA
Amfr	8.56651e-26	-1.63769	1.17831e-20	DOWN	NA	3.69761e-16	-0.389902	0.313	0.38	1.19381e-11	DOWN	low	NA
Amhr2	2.80854e-14	-0.497451	3.86311e-09	DOWN	NA	5.98039e-07	-1.02638	0.011	0.024	0.0193083	DOWN	NA	concordant_down
Amigo1	0.0116857	-0.200476	1	DOWN	NA	0.217536	0.0486828	0.031	0.027	1	UP	low	NA
Ammecr1	0.0365087	-0.131013	1	DOWN	NA	0.117674	0.0541227	0.108	0.098	1	UP	low	NA
Amn1	0.68882	0.0144914	1	UP	low	0.00304568	0.0960178	0.198	0.173	1	UP	low	NA
Amn1	6.99106e-16	-0.594717	9.61613e-11	DOWN	NA	0.00304568	0.0960178	0.198	0.173	1	UP	low	NA
Amn1	3.47815e-05	-0.198552	1	DOWN	NA	0.00304568	0.0960178	0.198	0.173	1	UP	low	NA
Amot	0.147185	-0.0585322	1	DOWN	low	0.154406	0.252631	0.015	0.012	1	UP	low	NA
Amotl1	0.00237931	-0.16036	1	DOWN	NA	0.00110599	0.19279	0.24	0.21	1	UP	low	NA
Amotl1	0.203406	-0.0706919	1	DOWN	low	0.00110599	0.19279	0.24	0.21	1	UP	low	NA
Amotl2	0.382041	0.0835998	1	UP	low	3.11703e-14	-0.281455	0.303	0.372	1.00636e-09	DOWN	low	NA
Amotl2	1.68993e-07	-0.439274	0.0232449	DOWN	NA	3.11703e-14	-0.281455	0.303	0.372	1.00636e-09	DOWN	low	NA
Amotl2	0.343593	-0.0632334	1	DOWN	low	3.11703e-14	-0.281455	0.303	0.372	1.00636e-09	DOWN	low	NA
Amotl2	0.0116296	-0.148766	1	DOWN	NA	3.11703e-14	-0.281455	0.303	0.372	1.00636e-09	DOWN	low	NA
Amotl2	0.000184696	-0.284096	1	DOWN	NA	3.11703e-14	-0.281455	0.303	0.372	1.00636e-09	DOWN	low	NA
Ampd2	2.50753e-09	-0.405635	0.000344908	DOWN	NA	0.0268263	-0.44497	0.025	0.033	1	DOWN	low	NA
Ampd3	2.70483e-05	0.560899	1	UP	NA	2.92839e-11	0.764392	0.07	0.039	9.4546e-07	UP	NA	concordant_up
Amt	0.00755546	-0.242846	1	DOWN	NA	0.00456421	0.442806	0.042	0.032	1	UP	low	NA
Amz2	0.0075421	-0.221437	1	DOWN	NA	0.00981483	0.135712	0.133	0.114	1	UP	low	NA
Amz2	3.55462e-05	-0.131099	1	DOWN	NA	0.00981483	0.135712	0.133	0.114	1	UP	low	NA
Anapc1	0.0705364	-0.126394	1	DOWN	low	0.00246466	0.106036	0.34	0.304	1	UP	low	NA
Anapc13	2.23273e-12	-0.584355	3.07109e-07	DOWN	NA	0.0654941	-0.175776	0.196	0.208	1	DOWN	low	NA
Anapc13	0.00879055	-0.188103	1	DOWN	NA	0.0654941	-0.175776	0.196	0.208	1	DOWN	low	NA
Anapc16	0.59463	0.127937	1	UP	low	0.153364	-0.120642	0.157	0.166	1	DOWN	low	NA
Anapc16	2.25791e-05	-0.173893	1	DOWN	NA	0.153364	-0.120642	0.157	0.166	1	DOWN	low	NA
Anapc16	0.0230038	-0.200143	1	DOWN	NA	0.153364	-0.120642	0.157	0.166	1	DOWN	low	NA
Anapc2	3.79646e-06	0.681968	0.522199	UP	NA	0.0842538	0.0332377	0.141	0.127	1	UP	low	NA
Anapc4	0.00385921	-0.0933212	1	DOWN	NA	1.37153e-13	0.314067	0.416	0.338	4.42812e-09	UP	low	NA
Anapc4	7.39307e-05	-0.197275	1	DOWN	NA	1.37153e-13	0.314067	0.416	0.338	4.42812e-09	UP	low	NA
Anapc4	0.100166	-0.138635	1	DOWN	low	1.37153e-13	0.314067	0.416	0.338	4.42812e-09	UP	low	NA
Anapc5	0.0861043	-0.0538727	1	DOWN	low	0.228241	-0.0710303	0.291	0.296	1	DOWN	low	NA
Anapc5	0.00750756	-0.190074	1	DOWN	NA	0.228241	-0.0710303	0.291	0.296	1	DOWN	low	NA
Ang	1.19182e-14	-0.534629	1.63934e-09	DOWN	NA	9.10405e-98	-1.68616	0.089	0.239	2.93933e-93	DOWN	NA	concordant_down
Angel1	7.55334e-07	-0.225784	0.103895	DOWN	NA	0.116155	-0.376949	0.009	0.012	1	DOWN	low	NA
Angel2	0.000200818	-0.166289	1	DOWN	NA	0.000253897	-0.233788	0.163	0.189	1	DOWN	low	NA
Angptl4	0.0169084	-0.209384	1	DOWN	NA	0.251713	0.331466	0.021	0.018	1	UP	low	NA
Angptl4	0.0859379	-0.144393	1	DOWN	low	0.251713	0.331466	0.021	0.018	1	UP	low	NA
Ank	3.53043e-10	-0.44667	4.85607e-05	DOWN	NA	9.03296e-15	-1.95021	0.007	0.026	2.91638e-10	DOWN	NA	concordant_down
Ank1	0.339708	0.161343	1	UP	low	0.382984	-0.207541	0.013	0.011	1	DOWN	low	NA
Ank3	7.35371e-07	-0.367498	0.10115	DOWN	NA	1.1711e-47	0.165239	1	1	3.78102e-43	UP	low	NA
Ank3	0.023112	-0.174092	1	DOWN	NA	1.1711e-47	0.165239	1	1	3.78102e-43	UP	low	NA
Ank3	2.33035e-07	-0.331121	0.0320537	DOWN	NA	1.1711e-47	0.165239	1	1	3.78102e-43	UP	low	NA
Ank3	0.000506788	-0.359143	1	DOWN	NA	1.1711e-47	0.165239	1	1	3.78102e-43	UP	low	NA
Ank3	0.770246	0.0834027	1	UP	low	1.1711e-47	0.165239	1	1	3.78102e-43	UP	low	NA
Ank3	0.145988	-0.127137	1	DOWN	low	1.1711e-47	0.165239	1	1	3.78102e-43	UP	low	NA
Ank3	0.000105169	-0.236495	1	DOWN	NA	1.1711e-47	0.165239	1	1	3.78102e-43	UP	low	NA
Ank3	0.0126172	-0.194245	1	DOWN	NA	1.1711e-47	0.165239	1	1	3.78102e-43	UP	low	NA
Ank3	0.0129074	-0.180609	1	DOWN	NA	1.1711e-47	0.165239	1	1	3.78102e-43	UP	low	NA
Ank3	7.16483e-12	-0.370648	9.85516e-07	DOWN	NA	1.1711e-47	0.165239	1	1	3.78102e-43	UP	low	NA
Ank3	0.449626	-0.0209554	1	DOWN	low	1.1711e-47	0.165239	1	1	3.78102e-43	UP	low	NA
Ank3	0.0031059	-0.279579	1	DOWN	NA	1.1711e-47	0.165239	1	1	3.78102e-43	UP	low	NA
Ank3	4.78048e-07	-0.263666	0.0657551	DOWN	NA	1.1711e-47	0.165239	1	1	3.78102e-43	UP	low	NA
Ankfn1	0.629586	0.0109474	1	UP	low	4.47696e-23	1.1414	0.109	0.054	1.44543e-18	UP	NA	NA
Ankfy1	0.000208178	-0.242631	1	DOWN	NA	0.0055487	0.118568	0.286	0.256	1	UP	low	NA
Ankhd1	0.834875	0.0300235	1	UP	low	2.1108e-09	0.134927	0.818	0.779	6.81493e-05	UP	low	NA
Ankhd1	0.000893255	-0.086428	1	DOWN	NA	2.1108e-09	0.134927	0.818	0.779	6.81493e-05	UP	low	NA
Ankle2	0.00688893	-0.135607	1	DOWN	NA	0.755014	-0.0346405	0.185	0.18	1	DOWN	low	NA
Ankmy2	0.00028787	-0.127916	1	DOWN	NA	1.37932e-05	0.293835	0.152	0.121	0.445327	UP	low	NA
Ankra2	0.00129216	-0.174701	1	DOWN	NA	0.777739	-0.102322	0.093	0.094	1	DOWN	low	NA
Ankrd10	7.31014e-05	-0.120337	1	DOWN	NA	0.0267906	0.0785006	0.36	0.333	1	UP	low	NA
Ankrd11	0.821364	0.0440925	1	UP	low	0.330158	-0.0392126	0.777	0.766	1	DOWN	low	NA
Ankrd12	0.794827	0.0265436	1	UP	low	0.00120786	0.107152	0.572	0.537	1	UP	low	NA
Ankrd12	0.00043389	-0.145867	1	DOWN	NA	0.00120786	0.107152	0.572	0.537	1	UP	low	NA
Ankrd13a	4.3615e-12	-0.925927	5.9992e-07	DOWN	NA	5.15273e-16	-0.50153	0.192	0.255	1.66361e-11	DOWN	NA	concordant_down
Ankrd13a	5.56917e-21	-1.26287	7.66034e-16	DOWN	NA	5.15273e-16	-0.50153	0.192	0.255	1.66361e-11	DOWN	NA	concordant_down
Ankrd13d	0.00803904	-0.129884	1	DOWN	NA	0.282059	0.0898666	0.012	0.009	1	UP	low	NA
Ankrd16	0.0384915	-0.0622926	1	DOWN	NA	0.0413306	0.0879935	0.127	0.113	1	UP	low	NA
Ankrd23	7.55422e-05	-0.371585	1	DOWN	NA	0.00417333	-0.583144	0.014	0.021	1	DOWN	NA	concordant_down
Ankrd23	3.7287e-30	-1.11715	5.12879e-25	DOWN	NA	0.00417333	-0.583144	0.014	0.021	1	DOWN	NA	concordant_down
Ankrd26	0.00529851	-0.269665	1	DOWN	NA	0.00688098	0.262893	0.065	0.052	1	UP	low	NA
Ankrd28	3.79686e-08	-0.215836	0.00522255	DOWN	NA	1.87453e-06	0.154792	0.378	0.323	0.060521	UP	low	NA
Ankrd29	0.38521	-0.0285116	1	DOWN	low	0.000575096	0.34294	0.075	0.057	1	UP	low	NA
Ankrd29	0.0558911	-0.162101	1	DOWN	low	0.000575096	0.34294	0.075	0.057	1	UP	low	NA
Ankrd29	0.0350886	-0.107451	1	DOWN	NA	0.000575096	0.34294	0.075	0.057	1	UP	low	NA
Ankrd29	0.0306268	-0.152017	1	DOWN	NA	0.000575096	0.34294	0.075	0.057	1	UP	low	NA
Ankrd33b	0.51361	-0.024218	1	DOWN	low	0.0242055	-0.684588	0.006	0.01	1	DOWN	NA	NA
Ankrd39	0.00481267	-0.119369	1	DOWN	NA	0.00190989	-0.420359	0.035	0.047	1	DOWN	low	NA
Ankrd39	1.47669e-14	-0.407773	2.03118e-09	DOWN	NA	0.00190989	-0.420359	0.035	0.047	1	DOWN	low	NA
Ankrd40	5.64839e-06	-0.407258	0.77693	DOWN	NA	1.17135e-26	-0.635152	0.227	0.313	3.78181e-22	DOWN	NA	concordant_down
Ankrd40	0.109582	-0.0649509	1	DOWN	low	1.17135e-26	-0.635152	0.227	0.313	3.78181e-22	DOWN	NA	NA
Ankrd40	0.0195709	-0.107545	1	DOWN	NA	1.17135e-26	-0.635152	0.227	0.313	3.78181e-22	DOWN	NA	concordant_down
Ankrd40	4.18575e-11	-0.577168	5.75746e-06	DOWN	NA	1.17135e-26	-0.635152	0.227	0.313	3.78181e-22	DOWN	NA	concordant_down
Ankrd42	2.41448e-07	-0.310154	0.0332109	DOWN	NA	0.147873	0.154893	0.042	0.036	1	UP	low	NA
Ankrd44	0.00279249	-0.306905	1	DOWN	NA	3.55514e-36	-0.77776	0.249	0.353	1.14781e-31	DOWN	NA	concordant_down
Ankrd44	0.0496087	-0.0826107	1	DOWN	NA	3.55514e-36	-0.77776	0.249	0.353	1.14781e-31	DOWN	NA	concordant_down
Ankrd44	3.92976e-11	-0.681325	5.40535e-06	DOWN	NA	3.55514e-36	-0.77776	0.249	0.353	1.14781e-31	DOWN	NA	concordant_down
Ankrd44	2.60351e-23	-1.46722	3.5811e-18	DOWN	NA	3.55514e-36	-0.77776	0.249	0.353	1.14781e-31	DOWN	NA	concordant_down
Ankrd46	4.82953e-05	-0.268383	1	DOWN	NA	0.000375474	-0.33213	0.133	0.155	1	DOWN	low	NA
Ankrd46	0.844452	0.0725808	1	UP	low	0.000375474	-0.33213	0.133	0.155	1	DOWN	low	NA
Ankrd46	0.000688449	0.368383	1	UP	NA	0.000375474	-0.33213	0.133	0.155	1	DOWN	low	NA
Ankrd50	0.00395703	-0.0775141	1	DOWN	NA	0.979974	-0.0999371	0.1	0.099	1	DOWN	low	NA
Ankrd50	3.4891e-14	-0.541275	4.79923e-09	DOWN	NA	0.979974	-0.0999371	0.1	0.099	1	DOWN	low	NA
Ankrd52	0.00375437	-0.148689	1	DOWN	NA	0.0273664	0.0912753	0.124	0.108	1	UP	low	NA
Ankrd54	0.461694	-0.0268887	1	DOWN	low	0.00226045	0.252797	0.155	0.133	1	UP	low	NA
Ankrd54	0.0858224	-0.0502084	1	DOWN	low	0.00226045	0.252797	0.155	0.133	1	UP	low	NA
Ankrd54	2.53482e-05	-0.263628	1	DOWN	NA	0.00226045	0.252797	0.155	0.133	1	UP	low	NA
Anks1	1.7401e-06	-0.378915	0.239348	DOWN	NA	0.371867	-0.0648683	0.533	0.525	1	DOWN	low	NA
Anks1	1.8241e-10	-0.524422	2.50903e-05	DOWN	NA	0.371867	-0.0648683	0.533	0.525	1	DOWN	low	NA
Anks1	4.26465e-13	-0.482506	5.86598e-08	DOWN	NA	0.371867	-0.0648683	0.533	0.525	1	DOWN	low	NA
Anks1	0.00130271	-0.122057	1	DOWN	NA	0.371867	-0.0648683	0.533	0.525	1	DOWN	low	NA
Anks1	8.47585e-06	-0.312281	1	DOWN	NA	0.371867	-0.0648683	0.533	0.525	1	DOWN	low	NA
Anks1	0.9214	0.0681944	1	UP	low	0.371867	-0.0648683	0.533	0.525	1	DOWN	low	NA
Anks1	4.92155e-09	-0.416799	0.000676954	DOWN	NA	0.371867	-0.0648683	0.533	0.525	1	DOWN	low	NA
Anks1	2.44012e-06	-0.212819	0.335636	DOWN	NA	0.371867	-0.0648683	0.533	0.525	1	DOWN	low	NA
Anks1	0.0487164	0.328612	1	UP	NA	0.371867	-0.0648683	0.533	0.525	1	DOWN	low	NA
Anks1	1.98649e-06	-0.290758	0.273239	DOWN	NA	0.371867	-0.0648683	0.533	0.525	1	DOWN	low	NA
Anks1	0.368084	-0.0469607	1	DOWN	low	0.371867	-0.0648683	0.533	0.525	1	DOWN	low	NA
Anks1b	0.123395	-0.120444	1	DOWN	low	0.0763094	0.346229	0.059	0.051	1	UP	low	NA
Anks3	5.40175e-07	-0.215538	0.0743006	DOWN	NA	0.000203203	0.210335	0.197	0.165	1	UP	low	NA
Anks6	0.0932542	0.235969	1	UP	low	5.82335e-07	0.503497	0.076	0.051	0.0188013	UP	NA	NA
Anks6	0.936479	0.0351662	1	UP	low	5.82335e-07	0.503497	0.076	0.051	0.0188013	UP	NA	NA
Ankzf1	2.07434e-05	-0.192817	1	DOWN	NA	0.124103	-0.273146	0.054	0.061	1	DOWN	low	NA
Anln	0.000188254	-0.25757	1	DOWN	NA	0.249263	-0.402676	0.018	0.021	1	DOWN	low	NA
Anln	0.00125292	-0.163755	1	DOWN	NA	0.249263	-0.402676	0.018	0.021	1	DOWN	low	NA
Ano1	0.000655956	-0.202822	1	DOWN	NA	0.27353	0.0254077	0.139	0.13	1	UP	low	NA
Ano1	6.20258e-14	-0.859793	8.53158e-09	DOWN	NA	0.27353	0.0254077	0.139	0.13	1	UP	low	NA
Ano1	0.000579488	-0.238601	1	DOWN	NA	0.27353	0.0254077	0.139	0.13	1	UP	low	NA
Ano1	0.629663	0.126582	1	UP	low	0.27353	0.0254077	0.139	0.13	1	UP	low	NA
Ano10	0.164964	0.216515	1	UP	low	3.34321e-19	-0.600569	0.165	0.233	1.07939e-14	DOWN	NA	NA
Ano10	8.53563e-09	-0.444896	0.00117407	DOWN	NA	3.34321e-19	-0.600569	0.165	0.233	1.07939e-14	DOWN	NA	concordant_down
Ano2	3.39887e-10	-0.542295	4.67512e-05	DOWN	NA	0.763548	-0.0197719	0.013	0.012	1	DOWN	low	NA
Ano6	0.726446	0.107579	1	UP	low	0.00120938	0.0838319	0.872	0.839	1	UP	low	NA
Ano6	2.54954e-11	-0.858782	3.50687e-06	DOWN	NA	0.00120938	0.0838319	0.872	0.839	1	UP	low	NA
Ano6	0.370891	-0.0384072	1	DOWN	low	0.00120938	0.0838319	0.872	0.839	1	UP	low	NA
Ano6	7.20044e-07	-0.311634	0.0990413	DOWN	NA	0.00120938	0.0838319	0.872	0.839	1	UP	low	NA
Ano6	0.282101	0.168509	1	UP	low	0.00120938	0.0838319	0.872	0.839	1	UP	low	NA
Ano6	0.0458194	-0.10759	1	DOWN	NA	0.00120938	0.0838319	0.872	0.839	1	UP	low	NA
Ano8	0.0664571	-0.103104	1	DOWN	low	0.0027084	0.305893	0.05	0.037	1	UP	low	NA
Ano8	0.998539	0.0640132	1	UP	low	0.0027084	0.305893	0.05	0.037	1	UP	low	NA
Ano9	0.652042	0.125736	1	UP	low	0.334263	0.126149	0.016	0.014	1	UP	low	NA
Anp32a	1.18585e-09	-0.381084	0.000163113	DOWN	NA	0.00540594	0.0833236	0.381	0.344	1	UP	low	NA
Anp32a	2.94768e-08	-0.730608	0.00405451	DOWN	NA	0.00540594	0.0833236	0.381	0.344	1	UP	low	NA
Anp32a	2.52552e-15	-0.563147	3.47383e-10	DOWN	NA	0.00540594	0.0833236	0.381	0.344	1	UP	low	NA
Anp32a	0.00212242	-0.187751	1	DOWN	NA	0.00540594	0.0833236	0.381	0.344	1	UP	low	NA
Anp32a	0.980861	0.0666255	1	UP	low	0.00540594	0.0833236	0.381	0.344	1	UP	low	NA
Anp32a	5.16266e-09	-0.321311	0.000710119	DOWN	NA	0.00540594	0.0833236	0.381	0.344	1	UP	low	NA
Anp32b	8.77635e-06	-0.17033	1	DOWN	NA	0.521935	-0.0725434	0.228	0.229	1	DOWN	low	NA
Anp32e	0.000365454	-0.24641	1	DOWN	NA	0.056028	-0.14213	0.182	0.195	1	DOWN	low	NA
Anp32e	2.10215e-06	-0.594567	0.289148	DOWN	NA	0.056028	-0.14213	0.182	0.195	1	DOWN	low	NA
Anpep	5.94344e-54	-1.54989	8.17514e-49	DOWN	NA	1.83238e-53	-0.858587	0.263	0.392	5.91604e-49	DOWN	NA	concordant_down
Anpep	1.79996e-07	-0.39213	0.0247582	DOWN	NA	1.83238e-53	-0.858587	0.263	0.392	5.91604e-49	DOWN	NA	concordant_down
Anpep	1.36899e-05	-0.431917	1	DOWN	NA	1.83238e-53	-0.858587	0.263	0.392	5.91604e-49	DOWN	NA	concordant_down
Antxr1	0.0108468	-0.217408	1	DOWN	NA	4.45737e-92	0.709775	0.809	0.685	1.43911e-87	UP	NA	non concordant_upGE_dwnDA
Antxr1	0.993463	0.0547623	1	UP	low	4.45737e-92	0.709775	0.809	0.685	1.43911e-87	UP	NA	NA
Antxr1	6.68032e-06	-0.373544	0.918871	DOWN	NA	4.45737e-92	0.709775	0.809	0.685	1.43911e-87	UP	NA	non concordant_upGE_dwnDA
Antxr1	2.22443e-06	0.752276	0.305969	UP	NA	4.45737e-92	0.709775	0.809	0.685	1.43911e-87	UP	NA	concordant_up
Antxr1	4.01848e-08	-0.574387	0.00552737	DOWN	NA	4.45737e-92	0.709775	0.809	0.685	1.43911e-87	UP	NA	non concordant_upGE_dwnDA
Antxr1	2.55322e-07	-0.437458	0.0351193	DOWN	NA	4.45737e-92	0.709775	0.809	0.685	1.43911e-87	UP	NA	non concordant_upGE_dwnDA
Antxr1	0.681963	0.0138792	1	UP	low	4.45737e-92	0.709775	0.809	0.685	1.43911e-87	UP	NA	NA
Antxr1	1.17075e-11	-0.699242	1.61035e-06	DOWN	NA	4.45737e-92	0.709775	0.809	0.685	1.43911e-87	UP	NA	non concordant_upGE_dwnDA
Antxr2	1.10403e-05	-0.368462	1	DOWN	NA	7.00488e-06	-0.462208	0.109	0.137	0.226159	DOWN	low	NA
Anxa1	0.259369	0.183782	1	UP	low	3.38602e-14	0.702971	0.434	0.374	1.09321e-09	UP	NA	NA
Anxa11	0.0182792	-0.116078	1	DOWN	NA	1.9273e-16	0.408705	0.425	0.347	6.22247e-12	UP	low	NA
Anxa11	0.0028519	-0.229304	1	DOWN	NA	1.9273e-16	0.408705	0.425	0.347	6.22247e-12	UP	low	NA
Anxa11	0.873725	0.0745001	1	UP	low	1.9273e-16	0.408705	0.425	0.347	6.22247e-12	UP	low	NA
Anxa2	0.000623143	-0.226061	1	DOWN	NA	1.25791e-11	0.241802	0.657	0.597	4.0613e-07	UP	low	NA
Anxa2	0.0023633	-0.149473	1	DOWN	NA	1.25791e-11	0.241802	0.657	0.597	4.0613e-07	UP	low	NA
Anxa2	0.550037	0.137595	1	UP	low	1.25791e-11	0.241802	0.657	0.597	4.0613e-07	UP	low	NA
Anxa3	0.00240927	-0.24789	1	DOWN	NA	2.56143e-41	-0.382585	0.646	0.736	8.26985e-37	DOWN	low	NA
Anxa3	0.00272271	-0.169045	1	DOWN	NA	2.56143e-41	-0.382585	0.646	0.736	8.26985e-37	DOWN	low	NA
Anxa3	0.0258351	-0.180627	1	DOWN	NA	2.56143e-41	-0.382585	0.646	0.736	8.26985e-37	DOWN	low	NA
Anxa4	0.285366	-0.0702116	1	DOWN	low	1.89005e-19	0.319791	0.613	0.524	6.1022e-15	UP	low	NA
Anxa4	0.000302139	-0.268444	1	DOWN	NA	1.89005e-19	0.319791	0.613	0.524	6.1022e-15	UP	low	NA
Anxa4	0.000170939	-0.242208	1	DOWN	NA	1.89005e-19	0.319791	0.613	0.524	6.1022e-15	UP	low	NA
Anxa4	6.84745e-08	-0.568187	0.0094186	DOWN	NA	1.89005e-19	0.319791	0.613	0.524	6.1022e-15	UP	low	NA
Anxa4	1.62157e-07	-0.612399	0.0223045	DOWN	NA	1.89005e-19	0.319791	0.613	0.524	6.1022e-15	UP	low	NA
Anxa4	0.198574	-0.0832775	1	DOWN	low	1.89005e-19	0.319791	0.613	0.524	6.1022e-15	UP	low	NA
Anxa5	0.0391931	-0.133858	1	DOWN	NA	0.0544979	-0.0799373	0.32	0.332	1	DOWN	low	NA
Anxa5	0.00396489	-0.306132	1	DOWN	NA	0.0544979	-0.0799373	0.32	0.332	1	DOWN	low	NA
Anxa6	3.0864e-06	-0.270439	0.424531	DOWN	NA	2.48505e-15	-0.314492	0.502	0.556	8.02322e-11	DOWN	low	NA
Anxa6	0.721001	0.0221529	1	UP	low	2.48505e-15	-0.314492	0.502	0.556	8.02322e-11	DOWN	low	NA
Anxa6	7.68385e-15	-0.863343	1.05691e-09	DOWN	NA	2.48505e-15	-0.314492	0.502	0.556	8.02322e-11	DOWN	low	NA
Anxa6	0.0738288	-0.140444	1	DOWN	low	2.48505e-15	-0.314492	0.502	0.556	8.02322e-11	DOWN	low	NA
Anxa6	0.0239693	-0.135082	1	DOWN	NA	2.48505e-15	-0.314492	0.502	0.556	8.02322e-11	DOWN	low	NA
Anxa7	0.00174853	-0.145435	1	DOWN	NA	0.0659377	-0.174601	0.223	0.234	1	DOWN	low	NA
Aox1	0.142802	-0.0552405	1	DOWN	low	2.75485e-11	0.371558	0.355	0.29	8.89431e-07	UP	low	NA
Aox3	5.11073e-20	-1.04211	7.02976e-15	DOWN	NA	0	-3.79307	0.075	0.56	0	DOWN	NA	concordant_down
Aox3	3.12212e-12	-0.876116	4.29444e-07	DOWN	NA	0	-3.79307	0.075	0.56	0	DOWN	NA	concordant_down
Aox3	2.65622e-15	-0.868928	3.6536e-10	DOWN	NA	0	-3.79307	0.075	0.56	0	DOWN	NA	concordant_down
Aox3	1.59531e-22	-1.33051	2.19434e-17	DOWN	NA	0	-3.79307	0.075	0.56	0	DOWN	NA	concordant_down
Ap1ar	6.01135e-06	-0.218546	0.826855	DOWN	NA	1.06166e-09	-0.461683	0.166	0.211	3.42766e-05	DOWN	low	NA
Ap1ar	2.7176e-23	-0.874625	3.73803e-18	DOWN	NA	1.06166e-09	-0.461683	0.166	0.211	3.42766e-05	DOWN	low	NA
Ap1b1	0.0080073	-0.130624	1	DOWN	NA	0.293661	-0.104776	0.258	0.261	1	DOWN	low	NA
Ap1g1	0.0610648	-0.0679196	1	DOWN	low	0.00139307	0.127793	0.553	0.527	1	UP	low	NA
Ap1g2	0.00956426	-0.18797	1	DOWN	NA	0.0138646	0.283769	0.052	0.041	1	UP	low	NA
Ap1m2	0.466185	0.153123	1	UP	low	0.588553	-0.0380791	0.125	0.128	1	DOWN	low	NA
Ap1m2	0.00101172	-0.245706	1	DOWN	NA	0.588553	-0.0380791	0.125	0.128	1	DOWN	low	NA
Ap1m2	0.14554	-0.065972	1	DOWN	low	0.588553	-0.0380791	0.125	0.128	1	DOWN	low	NA
Ap1s2	2.64431e-06	-0.232496	0.363722	DOWN	NA	2.74717e-07	-0.658543	0.052	0.076	0.00886952	DOWN	NA	concordant_down
Ap1s3	0.00174844	-0.162555	1	DOWN	NA	1.26025e-18	0.668136	0.155	0.096	4.06884e-14	UP	NA	non concordant_upGE_dwnDA
Ap2a1	0.000245621	-0.257851	1	DOWN	NA	3.69151e-08	0.420195	0.147	0.109	0.00119184	UP	low	NA
Ap2a1	3.51508e-05	-0.119971	1	DOWN	NA	3.69151e-08	0.420195	0.147	0.109	0.00119184	UP	low	NA
Ap2a1	0.00339142	0.463583	1	UP	NA	3.69151e-08	0.420195	0.147	0.109	0.00119184	UP	low	NA
Ap2a2	0.0192536	-0.0880737	1	DOWN	NA	0.0122616	0.124367	0.241	0.217	1	UP	low	NA
Ap2b1	2.41309e-11	-0.833441	3.31918e-06	DOWN	NA	0.00180412	-0.153973	0.491	0.508	1	DOWN	low	NA
Ap2b1	0.00017855	-0.237659	1	DOWN	NA	0.00180412	-0.153973	0.491	0.508	1	DOWN	low	NA
Ap2b1	0.329689	-0.0555165	1	DOWN	low	0.00180412	-0.153973	0.491	0.508	1	DOWN	low	NA
Ap2m1	0.00132432	-0.145549	1	DOWN	NA	2.98467e-05	0.200098	0.249	0.211	0.963629	UP	low	NA
Ap2s1	0.289461	-0.0436699	1	DOWN	low	0.275617	0.0242463	0.246	0.23	1	UP	low	NA
Ap3b1	0.019479	0.296212	1	UP	NA	0.641858	-0.048811	0.674	0.655	1	DOWN	low	NA
Ap3b1	0.887948	0.0369983	1	UP	low	0.641858	-0.048811	0.674	0.655	1	DOWN	low	NA
Ap3b1	3.02387e-09	-0.74745	0.00041593	DOWN	NA	0.641858	-0.048811	0.674	0.655	1	DOWN	low	NA
Ap3d1	0.0177722	-0.0814756	1	DOWN	NA	0.0618649	0.0985845	0.248	0.228	1	UP	low	NA
Ap3d1	0.358303	0.14201	1	UP	low	0.0618649	0.0985845	0.248	0.228	1	UP	low	NA
Ap3m2	0.00619112	-0.126862	1	DOWN	NA	0.800802	0.121598	0.017	0.017	1	UP	low	NA
Ap3m2	0.0214631	-0.115064	1	DOWN	NA	0.800802	0.121598	0.017	0.017	1	UP	low	NA
Ap3s2	0.278323	-0.0530408	1	DOWN	low	0.000572449	0.246757	0.169	0.143	1	UP	low	NA
Ap4e1	0.82349	0.0361577	1	UP	low	0.000180678	0.290906	0.284	0.249	1	UP	low	NA
Ap4m1	0.136533	-0.0300886	1	DOWN	low	0.042375	0.206055	0.102	0.089	1	UP	low	NA
Ap4s1	1.53991e-06	-0.485403	0.211813	DOWN	NA	0.0215122	-0.252772	0.221	0.236	1	DOWN	low	NA
Ap5s1	0.0016172	-0.151789	1	DOWN	NA	8.53584e-06	-0.439216	0.108	0.135	0.275588	DOWN	low	NA
Ap5s1	0.085733	-0.15856	1	DOWN	low	8.53584e-06	-0.439216	0.108	0.135	0.275588	DOWN	low	NA
Ap5s1	1.99737e-06	-0.261677	0.274736	DOWN	NA	8.53584e-06	-0.439216	0.108	0.135	0.275588	DOWN	low	NA
Ap5z1	0.103478	-0.0495942	1	DOWN	low	0.244453	0.141063	0.058	0.053	1	UP	low	NA
Apba3	0.0104509	-0.243622	1	DOWN	NA	0.925197	0.0270517	0.063	0.062	1	UP	low	NA
Apbb1	0.00389926	-0.230692	1	DOWN	NA	0.000272502	-0.298632	0.121	0.146	1	DOWN	low	NA
Apbb1	0.000666552	-0.18767	1	DOWN	NA	0.000272502	-0.298632	0.121	0.146	1	DOWN	low	NA
Apbb2	0.00473799	-0.313533	1	DOWN	NA	1.01208e-71	0.423552	0.897	0.844	3.26762e-67	UP	low	NA
Apbb2	2.87995e-05	-0.485869	1	DOWN	NA	1.01208e-71	0.423552	0.897	0.844	3.26762e-67	UP	low	NA
Apbb2	0.261723	-0.0592033	1	DOWN	low	1.01208e-71	0.423552	0.897	0.844	3.26762e-67	UP	low	NA
Apbb2	0.107065	-0.0483864	1	DOWN	low	1.01208e-71	0.423552	0.897	0.844	3.26762e-67	UP	low	NA
Apbb2	2.72567e-07	-0.361544	0.0374913	DOWN	NA	1.01208e-71	0.423552	0.897	0.844	3.26762e-67	UP	low	NA
Apbb2	8.52253e-05	-0.294297	1	DOWN	NA	1.01208e-71	0.423552	0.897	0.844	3.26762e-67	UP	low	NA
Apbb2	0.550201	-0.0162994	1	DOWN	low	1.01208e-71	0.423552	0.897	0.844	3.26762e-67	UP	low	NA
Apbb2	0.000998523	-0.212477	1	DOWN	NA	1.01208e-71	0.423552	0.897	0.844	3.26762e-67	UP	low	NA
Apbb2	2.35267e-05	-0.263842	1	DOWN	NA	1.01208e-71	0.423552	0.897	0.844	3.26762e-67	UP	low	NA
Apc	0.0548808	-0.125857	1	DOWN	low	1.15344e-23	0.218647	0.907	0.871	3.72401e-19	UP	low	NA
Apc	0.0319133	-0.0956181	1	DOWN	NA	1.15344e-23	0.218647	0.907	0.871	3.72401e-19	UP	low	NA
Apeh	8.59324e-13	-0.319863	1.18199e-07	DOWN	NA	0.49944	-0.167406	0.069	0.071	1	DOWN	low	NA
Apex2	0.44769	-0.0367219	1	DOWN	low	4.61738e-09	0.358143	0.159	0.117	0.000149077	UP	low	NA
Aph1a	0.0210619	-0.10496	1	DOWN	NA	0.130552	-0.159462	0.135	0.143	1	DOWN	low	NA
Aph1b	1.5929e-05	-0.129156	1	DOWN	NA	6.23197e-05	0.764328	0.032	0.019	1	UP	NA	non concordant_upGE_dwnDA
Aph1c	5.96064e-05	-0.132233	1	DOWN	NA	0.0575369	0.161275	0.073	0.063	1	UP	low	NA
Api5	0.00433439	-0.159765	1	DOWN	NA	0.524482	-0.0965361	0.246	0.246	1	DOWN	low	NA
Apip	3.28197e-05	-0.393396	1	DOWN	NA	0.00422031	-0.34482	0.096	0.112	1	DOWN	low	NA
Aplf	5.18879e-05	-0.176215	1	DOWN	NA	0.195945	0.11712	0.04	0.035	1	UP	low	NA
Aplp2	0.262834	-0.0488913	1	DOWN	low	3.4242e-27	-0.233705	0.831	0.874	1.10554e-22	DOWN	low	NA
Aplp2	3.51272e-15	-1.05325	4.83172e-10	DOWN	NA	3.4242e-27	-0.233705	0.831	0.874	1.10554e-22	DOWN	low	NA
Aplp2	0.0736534	-0.0524955	1	DOWN	low	3.4242e-27	-0.233705	0.831	0.874	1.10554e-22	DOWN	low	NA
Aplp2	0.686655	0.111245	1	UP	low	3.4242e-27	-0.233705	0.831	0.874	1.10554e-22	DOWN	low	NA
Aplp2	0.240256	-0.0908737	1	DOWN	low	3.4242e-27	-0.233705	0.831	0.874	1.10554e-22	DOWN	low	NA
Aplp2	0.000180433	-0.423101	1	DOWN	NA	3.4242e-27	-0.233705	0.831	0.874	1.10554e-22	DOWN	low	NA
Apmap	0.110777	-0.0783364	1	DOWN	low	1.69609e-39	0.795277	0.281	0.168	5.47599e-35	UP	NA	NA
Apmap	0.0622391	0.194941	1	UP	low	1.69609e-39	0.795277	0.281	0.168	5.47599e-35	UP	NA	NA
Apoc1	1.39238e-05	-0.285854	1	DOWN	NA	5.33422e-69	0.767903	0.519	0.352	1.72221e-64	UP	NA	non concordant_upGE_dwnDA
Apoo	0.00720627	-0.129386	1	DOWN	NA	0.0345187	0.25213	0.057	0.047	1	UP	low	NA
Apool	0.00075891	-0.315553	1	DOWN	NA	0.128579	-0.129057	0.136	0.145	1	DOWN	low	NA
Apopt1	0.0364703	-0.0920398	1	DOWN	NA	0.00500784	0.21605	0.13	0.11	1	UP	low	NA
Apopt1	0.486956	-0.0237714	1	DOWN	low	0.00500784	0.21605	0.13	0.11	1	UP	low	NA
App	0.0718411	-0.12116	1	DOWN	low	2.41621e-77	-0.314617	0.971	0.987	7.80096e-73	DOWN	low	NA
App	0.00891968	-0.125702	1	DOWN	NA	2.41621e-77	-0.314617	0.971	0.987	7.80096e-73	DOWN	low	NA
App	2.59741e-19	-1.20206	3.57271e-14	DOWN	NA	2.41621e-77	-0.314617	0.971	0.987	7.80096e-73	DOWN	low	NA
App	3.15665e-08	-0.709498	0.00434194	DOWN	NA	2.41621e-77	-0.314617	0.971	0.987	7.80096e-73	DOWN	low	NA
App	0.0146563	-0.150645	1	DOWN	NA	2.41621e-77	-0.314617	0.971	0.987	7.80096e-73	DOWN	low	NA
App	2.54917e-10	-0.360349	3.50636e-05	DOWN	NA	2.41621e-77	-0.314617	0.971	0.987	7.80096e-73	DOWN	low	NA
Appbp2	4.95897e-06	-0.225687	0.682102	DOWN	NA	0.339489	-0.054877	0.55	0.544	1	DOWN	low	NA
Appl1	0.117877	-0.0427949	1	DOWN	low	0.379618	0.0272427	0.205	0.196	1	UP	low	NA
Appl2	1.30587e-10	-0.553678	1.79621e-05	DOWN	NA	1.74445e-05	-0.179176	0.378	0.41	0.563213	DOWN	low	NA
Appl2	0.00454955	-0.258844	1	DOWN	NA	1.74445e-05	-0.179176	0.378	0.41	0.563213	DOWN	low	NA
Appl2	3.95059e-07	-0.296987	0.0543399	DOWN	NA	1.74445e-05	-0.179176	0.378	0.41	0.563213	DOWN	low	NA
Aprt	0.035597	-0.112895	1	DOWN	NA	5.58274e-06	-0.522894	0.065	0.088	0.180244	DOWN	NA	concordant_down
Aptx	0.0320122	-0.0898029	1	DOWN	NA	0.547215	0.0311524	0.073	0.069	1	UP	low	NA
Aptx	0.192188	-0.0638457	1	DOWN	low	0.547215	0.0311524	0.073	0.069	1	UP	low	NA
Aqp1	0.862369	0.0274484	1	UP	low	0.261867	0.227525	0.01	0.008	1	UP	low	NA
Aqp5	1.61712e-05	-0.229834	1	DOWN	NA	3.69085e-55	-0.630065	0.447	0.571	1.19163e-50	DOWN	NA	concordant_down
Aqp5	1.93034e-05	-0.226361	1	DOWN	NA	3.69085e-55	-0.630065	0.447	0.571	1.19163e-50	DOWN	NA	concordant_down
Aqp5	0.0793229	-0.156708	1	DOWN	low	3.69085e-55	-0.630065	0.447	0.571	1.19163e-50	DOWN	NA	NA
Aqp5	0.136447	-0.0629041	1	DOWN	low	3.69085e-55	-0.630065	0.447	0.571	1.19163e-50	DOWN	NA	NA
Aqr	0.681852	0.0183428	1	UP	low	0.795612	-0.0386523	0.214	0.208	1	DOWN	low	NA
Araf	6.02062e-06	-0.445797	0.82813	DOWN	NA	0.0627498	0.0467236	0.315	0.291	1	UP	low	NA
Araf	0.887667	0.0683477	1	UP	low	0.0627498	0.0467236	0.315	0.291	1	UP	low	NA
Araf	0.00728391	-0.282975	1	DOWN	NA	0.0627498	0.0467236	0.315	0.291	1	UP	low	NA
Arap1	1.12431e-21	-0.746406	1.54647e-16	DOWN	NA	0.00252169	0.205323	0.154	0.131	1	UP	low	NA
Arap1	0.0229267	-0.105514	1	DOWN	NA	0.00252169	0.205323	0.154	0.131	1	UP	low	NA
Arap1	5.76418e-05	-0.318554	1	DOWN	NA	0.00252169	0.205323	0.154	0.131	1	UP	low	NA
Arap1	0.0684643	-0.0986116	1	DOWN	low	0.00252169	0.205323	0.154	0.131	1	UP	low	NA
Arap2	5.82909e-05	-0.38086	1	DOWN	NA	0.0156151	-0.158345	0.134	0.15	1	DOWN	low	NA
Arap2	0.000603663	-0.20203	1	DOWN	NA	0.0156151	-0.158345	0.134	0.15	1	DOWN	low	NA
Arc	0.863208	0.032164	1	UP	low	3.10202e-05	0.912208	0.026	0.014	1	UP	NA	NA
Arcn1	0.00425896	-0.185965	1	DOWN	NA	0.727111	-0.0303332	0.377	0.374	1	DOWN	low	NA
Areg	0.338314	-0.0212581	1	DOWN	low	1.33349e-17	0.611414	0.402	0.326	4.3053e-13	UP	NA	NA
Areg	7.77505e-06	-0.225984	1	DOWN	NA	1.33349e-17	0.611414	0.402	0.326	4.3053e-13	UP	NA	non concordant_upGE_dwnDA
Areg	0.423321	-0.0308867	1	DOWN	low	1.33349e-17	0.611414	0.402	0.326	4.3053e-13	UP	NA	NA
Arf1	0.000897916	-0.217912	1	DOWN	NA	0.000860609	-0.116782	0.507	0.525	1	DOWN	low	NA
Arf1	3.04425e-05	-0.198693	1	DOWN	NA	0.000860609	-0.116782	0.507	0.525	1	DOWN	low	NA
Arf2	0.00449048	-0.0930374	1	DOWN	NA	8.57481e-11	0.947925	0.221	0.174	2.76846e-06	UP	NA	non concordant_upGE_dwnDA
Arf3	0.0624101	-0.0770652	1	DOWN	low	0.1903	0.0483703	0.275	0.26	1	UP	low	NA
Arf5	0.00447089	-0.149894	1	DOWN	NA	0.129057	-0.0539547	0.467	0.466	1	DOWN	low	NA
Arf6	0.000126063	-0.241352	1	DOWN	NA	2.06934e-12	-0.407296	0.266	0.321	6.68107e-08	DOWN	low	NA
Arf6	0.612063	0.0157638	1	UP	low	2.06934e-12	-0.407296	0.266	0.321	6.68107e-08	DOWN	low	NA
Arf6	0.127282	-0.11208	1	DOWN	low	2.06934e-12	-0.407296	0.266	0.321	6.68107e-08	DOWN	low	NA
Arf6	0.221964	-0.0628011	1	DOWN	low	2.06934e-12	-0.407296	0.266	0.321	6.68107e-08	DOWN	low	NA
Arf6	1.39553e-08	-0.574767	0.00191954	DOWN	NA	2.06934e-12	-0.407296	0.266	0.321	6.68107e-08	DOWN	low	NA
Arf6	0.0854736	-0.12616	1	DOWN	low	2.06934e-12	-0.407296	0.266	0.321	6.68107e-08	DOWN	low	NA
Arf6	2.85405e-05	-0.476289	1	DOWN	NA	2.06934e-12	-0.407296	0.266	0.321	6.68107e-08	DOWN	low	NA
Arfgap1	0.00307452	-0.184161	1	DOWN	NA	0.0663318	0.086051	0.192	0.176	1	UP	low	NA
Arfgap3	0.00195618	-0.154133	1	DOWN	NA	8.74788e-07	0.355598	0.145	0.111	0.0282434	UP	low	NA
Arfgef1	3.3623e-08	-0.462849	0.0046248	DOWN	NA	4.78855e-10	0.196427	0.719	0.674	1.54603e-05	UP	low	NA
Arfgef1	1.6812e-05	-0.230263	1	DOWN	NA	4.78855e-10	0.196427	0.719	0.674	1.54603e-05	UP	low	NA
Arfgef1	7.2428e-50	-1.96717	9.96239e-45	DOWN	NA	4.78855e-10	0.196427	0.719	0.674	1.54603e-05	UP	low	NA
Arfip1	3.78519e-14	-0.364636	5.20649e-09	DOWN	NA	9.94965e-08	-0.505552	0.127	0.162	0.00321234	DOWN	NA	concordant_down
Arfrp1	0.000559275	-0.183586	1	DOWN	NA	0.228744	0.0116178	0.126	0.116	1	UP	low	NA
Arg1	0.00343345	-0.320907	1	DOWN	NA	6.29513e-20	-3.07972	0.002	0.021	2.03245e-15	DOWN	NA	concordant_down
Arg1	2.3472e-10	-0.758187	3.22855e-05	DOWN	NA	6.29513e-20	-3.07972	0.002	0.021	2.03245e-15	DOWN	NA	concordant_down
Arg1	1.06149e-20	-0.903897	1.46008e-15	DOWN	NA	6.29513e-20	-3.07972	0.002	0.021	2.03245e-15	DOWN	NA	concordant_down
Arg2	0.0331332	-0.0775499	1	DOWN	NA	1.29835e-83	0.981502	0.481	0.302	4.19184e-79	UP	NA	non concordant_upGE_dwnDA
Arglu1	0.00120495	-0.172963	1	DOWN	NA	0.0157767	0.0587138	0.734	0.703	1	UP	low	NA
Arhgap1	0.215995	-0.102785	1	DOWN	low	0.000157399	0.21082	0.148	0.121	1	UP	low	NA
Arhgap10	0.12448	0.222088	1	UP	low	1.89549e-06	-0.268219	0.229	0.267	0.0611977	DOWN	low	NA
Arhgap10	0.569909	-0.0112131	1	DOWN	low	1.89549e-06	-0.268219	0.229	0.267	0.0611977	DOWN	low	NA
Arhgap10	0.00038102	-0.311573	1	DOWN	NA	1.89549e-06	-0.268219	0.229	0.267	0.0611977	DOWN	low	NA
Arhgap10	0.104295	-0.111315	1	DOWN	low	1.89549e-06	-0.268219	0.229	0.267	0.0611977	DOWN	low	NA
Arhgap10	9.89891e-08	-0.318437	0.0136159	DOWN	NA	1.89549e-06	-0.268219	0.229	0.267	0.0611977	DOWN	low	NA
Arhgap11a	0.0269559	-0.105257	1	DOWN	NA	0.000733895	0.525466	0.04	0.027	1	UP	NA	non concordant_upGE_dwnDA
Arhgap11a	1.4497e-59	-3.75887	1.99405e-54	DOWN	NA	0.000733895	0.525466	0.04	0.027	1	UP	NA	non concordant_upGE_dwnDA
Arhgap12	0.00899386	-0.102795	1	DOWN	NA	0.0890361	-0.126665	0.339	0.348	1	DOWN	low	NA
Arhgap12	0.0139142	-0.0678641	1	DOWN	NA	0.0890361	-0.126665	0.339	0.348	1	DOWN	low	NA
Arhgap17	5.04411e-05	-0.439703	1	DOWN	NA	2.65251e-25	-0.415295	0.513	0.584	8.56388e-21	DOWN	low	NA
Arhgap17	5.61564e-10	-0.375743	7.72426e-05	DOWN	NA	2.65251e-25	-0.415295	0.513	0.584	8.56388e-21	DOWN	low	NA
Arhgap17	0.0113541	-0.0723051	1	DOWN	NA	2.65251e-25	-0.415295	0.513	0.584	8.56388e-21	DOWN	low	NA
Arhgap17	4.55956e-17	-0.686445	6.27163e-12	DOWN	NA	2.65251e-25	-0.415295	0.513	0.584	8.56388e-21	DOWN	low	NA
Arhgap18	0.183992	-0.0429051	1	DOWN	low	0.525981	-0.06675	0.409	0.407	1	DOWN	low	NA
Arhgap18	5.01618e-10	-0.791942	6.89971e-05	DOWN	NA	0.525981	-0.06675	0.409	0.407	1	DOWN	low	NA
Arhgap18	0.0191064	-0.211749	1	DOWN	NA	0.525981	-0.06675	0.409	0.407	1	DOWN	low	NA
Arhgap21	2.21143e-07	-0.206365	0.0304181	DOWN	NA	1.27213e-05	0.149242	0.55	0.502	0.41072	UP	low	NA
Arhgap22	1.99643e-05	-0.523142	1	DOWN	NA	0.000105922	0.599513	0.046	0.031	1	UP	NA	non concordant_upGE_dwnDA
Arhgap22	0.000381964	0.545379	1	UP	NA	0.000105922	0.599513	0.046	0.031	1	UP	NA	concordant_up
Arhgap22	0.0213498	-0.144057	1	DOWN	NA	0.000105922	0.599513	0.046	0.031	1	UP	NA	non concordant_upGE_dwnDA
Arhgap22	0.110088	-0.0977025	1	DOWN	low	0.000105922	0.599513	0.046	0.031	1	UP	NA	NA
Arhgap22	0.00295993	-0.202187	1	DOWN	NA	0.000105922	0.599513	0.046	0.031	1	UP	NA	non concordant_upGE_dwnDA
Arhgap22	0.0350889	-0.152301	1	DOWN	NA	0.000105922	0.599513	0.046	0.031	1	UP	NA	non concordant_upGE_dwnDA
Arhgap23	0.0143285	-0.118501	1	DOWN	NA	0.00018059	0.259678	0.162	0.134	1	UP	low	NA
Arhgap23	3.65527e-05	-0.382489	1	DOWN	NA	0.00018059	0.259678	0.162	0.134	1	UP	low	NA
Arhgap23	0.0203389	-0.182007	1	DOWN	NA	0.00018059	0.259678	0.162	0.134	1	UP	low	NA
Arhgap23	1.46638e-08	-0.32357	0.002017	DOWN	NA	0.00018059	0.259678	0.162	0.134	1	UP	low	NA
Arhgap23	4.37531e-11	-0.344997	6.01819e-06	DOWN	NA	0.00018059	0.259678	0.162	0.134	1	UP	low	NA
Arhgap24	0.0149791	0.326879	1	UP	NA	3.36488e-40	-2.08339	0.027	0.087	1.08638e-35	DOWN	NA	non concordant_dwnGE_upDA
Arhgap24	0.000254648	-0.245179	1	DOWN	NA	3.36488e-40	-2.08339	0.027	0.087	1.08638e-35	DOWN	NA	concordant_down
Arhgap24	7.2663e-27	-0.954864	9.99472e-22	DOWN	NA	3.36488e-40	-2.08339	0.027	0.087	1.08638e-35	DOWN	NA	concordant_down
Arhgap26	0.732372	0.0280399	1	UP	low	9.99759e-66	0.848698	0.392	0.232	3.22782e-61	UP	NA	NA
Arhgap26	0.0368027	-0.121183	1	DOWN	NA	9.99759e-66	0.848698	0.392	0.232	3.22782e-61	UP	NA	non concordant_upGE_dwnDA
Arhgap26	0.540393	-0.013465	1	DOWN	low	9.99759e-66	0.848698	0.392	0.232	3.22782e-61	UP	NA	NA
Arhgap26	0.559788	0.113336	1	UP	low	9.99759e-66	0.848698	0.392	0.232	3.22782e-61	UP	NA	NA
Arhgap26	0.0157867	-0.270388	1	DOWN	NA	9.99759e-66	0.848698	0.392	0.232	3.22782e-61	UP	NA	non concordant_upGE_dwnDA
Arhgap26	1.42788e-05	-0.156733	1	DOWN	NA	9.99759e-66	0.848698	0.392	0.232	3.22782e-61	UP	NA	non concordant_upGE_dwnDA
Arhgap26	0.00113397	-0.311862	1	DOWN	NA	9.99759e-66	0.848698	0.392	0.232	3.22782e-61	UP	NA	non concordant_upGE_dwnDA
Arhgap26	0.0949211	0.246153	1	UP	low	9.99759e-66	0.848698	0.392	0.232	3.22782e-61	UP	NA	NA
Arhgap26	0.000967143	-0.348227	1	DOWN	NA	9.99759e-66	0.848698	0.392	0.232	3.22782e-61	UP	NA	non concordant_upGE_dwnDA
Arhgap26	0.346439	-0.0541759	1	DOWN	low	9.99759e-66	0.848698	0.392	0.232	3.22782e-61	UP	NA	NA
Arhgap26	0.990299	0.0657124	1	UP	low	9.99759e-66	0.848698	0.392	0.232	3.22782e-61	UP	NA	NA
Arhgap26	0.085952	0.306752	1	UP	low	9.99759e-66	0.848698	0.392	0.232	3.22782e-61	UP	NA	NA
Arhgap26	0.128906	-0.122227	1	DOWN	low	9.99759e-66	0.848698	0.392	0.232	3.22782e-61	UP	NA	NA
Arhgap26	3.36911e-10	-0.75234	4.63417e-05	DOWN	NA	9.99759e-66	0.848698	0.392	0.232	3.22782e-61	UP	NA	non concordant_upGE_dwnDA
Arhgap27	0.577778	0.120964	1	UP	low	0.0197049	0.198345	0.132	0.116	1	UP	low	NA
Arhgap27	0.022592	-0.146238	1	DOWN	NA	0.0197049	0.198345	0.132	0.116	1	UP	low	NA
Arhgap27	0.127692	-0.0563055	1	DOWN	low	0.0197049	0.198345	0.132	0.116	1	UP	low	NA
Arhgap28	1.1926e-05	-0.179016	1	DOWN	NA	6.13037e-18	-0.677282	0.143	0.206	1.97925e-13	DOWN	NA	concordant_down
Arhgap28	0.976847	0.0542321	1	UP	low	6.13037e-18	-0.677282	0.143	0.206	1.97925e-13	DOWN	NA	NA
Arhgap29	0.182093	-0.0304871	1	DOWN	low	4.25073e-06	0.163656	0.58	0.54	0.137239	UP	low	NA
Arhgap29	1.11253e-22	-0.802553	1.53027e-17	DOWN	NA	4.25073e-06	0.163656	0.58	0.54	0.137239	UP	low	NA
Arhgap29	0.00374069	-0.161269	1	DOWN	NA	4.25073e-06	0.163656	0.58	0.54	0.137239	UP	low	NA
Arhgap29	0.0495131	-0.12115	1	DOWN	NA	4.25073e-06	0.163656	0.58	0.54	0.137239	UP	low	NA
Arhgap31	0.029072	-0.115876	1	DOWN	NA	1.70179e-05	-0.101309	0.778	0.799	0.549439	DOWN	low	NA
Arhgap31	0.0536255	-0.100831	1	DOWN	low	1.70179e-05	-0.101309	0.778	0.799	0.549439	DOWN	low	NA
Arhgap31	2.59941e-22	-0.443233	3.57546e-17	DOWN	NA	1.70179e-05	-0.101309	0.778	0.799	0.549439	DOWN	low	NA
Arhgap31	1.79693e-41	-1.30444	2.47166e-36	DOWN	NA	1.70179e-05	-0.101309	0.778	0.799	0.549439	DOWN	low	NA
Arhgap32	0.626662	0.0956714	1	UP	low	7.33043e-08	1.01069	0.047	0.027	0.0023667	UP	NA	NA
Arhgap33	2.24699e-06	-0.238677	0.309071	DOWN	NA	0.0378379	0.33628	0.023	0.017	1	UP	low	NA
Arhgap35	0.124423	-0.122347	1	DOWN	low	1.12109e-08	0.155335	0.574	0.508	0.000361954	UP	low	NA
Arhgap39	6.78256e-09	-0.32395	0.000932935	DOWN	NA	0.0262407	0.142505	0.093	0.08	1	UP	low	NA
Arhgap39	0.749702	0.0213146	1	UP	low	0.0262407	0.142505	0.093	0.08	1	UP	low	NA
Arhgap39	1.141e-09	-0.696076	0.000156944	DOWN	NA	0.0262407	0.142505	0.093	0.08	1	UP	low	NA
Arhgap4	0.856122	0.0602665	1	UP	low	0.00277366	0.300489	0.037	0.026	1	UP	low	NA
Arhgap42	7.69845e-10	-0.828497	0.000105891	DOWN	NA	1.17009e-43	2.05912	0.081	0.019	3.77774e-39	UP	NA	non concordant_upGE_dwnDA
Arhgap42	0.0202874	0.341796	1	UP	NA	1.17009e-43	2.05912	0.081	0.019	3.77774e-39	UP	NA	concordant_up
Arhgap44	0.00205675	-0.190298	1	DOWN	NA	1.45707e-05	-0.111731	0.769	0.79	0.470428	DOWN	low	NA
Arhgap44	2.993e-09	-0.71403	0.000411684	DOWN	NA	1.45707e-05	-0.111731	0.769	0.79	0.470428	DOWN	low	NA
Arhgap44	0.0367887	-0.188168	1	DOWN	NA	1.45707e-05	-0.111731	0.769	0.79	0.470428	DOWN	low	NA
Arhgap44	6.87918e-32	-0.712322	9.46225e-27	DOWN	NA	1.45707e-05	-0.111731	0.769	0.79	0.470428	DOWN	low	NA
Arhgap44	1.22097e-12	-0.664659	1.67943e-07	DOWN	NA	1.45707e-05	-0.111731	0.769	0.79	0.470428	DOWN	low	NA
Arhgap5	0.239255	-0.0179523	1	DOWN	low	8.32576e-11	0.187378	0.712	0.655	2.68805e-06	UP	low	NA
Arhgap5	0.75209	0.0179193	1	UP	low	8.32576e-11	0.187378	0.712	0.655	2.68805e-06	UP	low	NA
Arhgap6	0.509852	0.11249	1	UP	low	4.03561e-106	0.94297	0.561	0.356	1.30294e-101	UP	NA	NA
Arhgap8	0.958007	0.0590937	1	UP	low	6.30971e-20	0.610366	0.22	0.147	2.03715e-15	UP	NA	NA
Arhgap8	0.0799118	-0.0719152	1	DOWN	low	6.30971e-20	0.610366	0.22	0.147	2.03715e-15	UP	NA	NA
Arhgap8	0.357003	-0.0351726	1	DOWN	low	6.30971e-20	0.610366	0.22	0.147	2.03715e-15	UP	NA	NA
Arhgdig	3.24261e-05	-0.464082	1	DOWN	NA	0.775491	-0.142746	0.02	0.019	1	DOWN	low	NA
Arhgef1	0.0346446	0.282001	1	UP	NA	3.45279e-15	0.363368	0.386	0.31	1.11477e-10	UP	low	NA
Arhgef1	0.458825	0.143515	1	UP	low	3.45279e-15	0.363368	0.386	0.31	1.11477e-10	UP	low	NA
Arhgef1	0.0278896	-0.0826173	1	DOWN	NA	3.45279e-15	0.363368	0.386	0.31	1.11477e-10	UP	low	NA
Arhgef1	4.41774e-05	-0.326764	1	DOWN	NA	3.45279e-15	0.363368	0.386	0.31	1.11477e-10	UP	low	NA
Arhgef10	0.0387684	-0.191104	1	DOWN	NA	0.000125596	0.550338	0.053	0.036	1	UP	NA	non concordant_upGE_dwnDA
Arhgef10	0.00126674	-0.363086	1	DOWN	NA	0.000125596	0.550338	0.053	0.036	1	UP	NA	non concordant_upGE_dwnDA
Arhgef10	0.316616	-0.0319778	1	DOWN	low	0.000125596	0.550338	0.053	0.036	1	UP	NA	NA
Arhgef10	2.77349e-05	-0.450888	1	DOWN	NA	0.000125596	0.550338	0.053	0.036	1	UP	NA	non concordant_upGE_dwnDA
Arhgef10	0.380899	-0.0153174	1	DOWN	low	0.000125596	0.550338	0.053	0.036	1	UP	NA	NA
Arhgef10l	0.0369043	-0.091401	1	DOWN	NA	1.96682e-101	1.08822	0.454	0.259	6.35008e-97	UP	NA	non concordant_upGE_dwnDA
Arhgef10l	0.0486166	-0.153484	1	DOWN	NA	1.96682e-101	1.08822	0.454	0.259	6.35008e-97	UP	NA	non concordant_upGE_dwnDA
Arhgef10l	0.36101	-0.0270927	1	DOWN	low	1.96682e-101	1.08822	0.454	0.259	6.35008e-97	UP	NA	NA
Arhgef10l	0.0169653	0.218374	1	UP	NA	1.96682e-101	1.08822	0.454	0.259	6.35008e-97	UP	NA	concordant_up
Arhgef11	2.46928e-06	-0.21718	0.339647	DOWN	NA	0.000333776	0.103048	0.515	0.469	1	UP	low	NA
Arhgef12	0.0112593	-0.244594	1	DOWN	NA	0.424586	0.0276162	0.765	0.777	1	UP	low	NA
Arhgef12	0.02396	-0.0894629	1	DOWN	NA	0.424586	0.0276162	0.765	0.777	1	UP	low	NA
Arhgef16	2.27825e-05	-0.468228	1	DOWN	NA	0.032657	0.119487	0.09	0.078	1	UP	low	NA
Arhgef16	0.000118788	-0.168345	1	DOWN	NA	0.032657	0.119487	0.09	0.078	1	UP	low	NA
Arhgef17	6.83319e-08	-0.215224	0.00939899	DOWN	NA	1.07043e-05	0.257867	0.24	0.202	0.345598	UP	low	NA
Arhgef18	0.090268	-0.143688	1	DOWN	low	4.2792e-08	0.256491	0.268	0.216	0.00138158	UP	low	NA
Arhgef18	0.0540714	0.282162	1	UP	low	4.2792e-08	0.256491	0.268	0.216	0.00138158	UP	low	NA
Arhgef18	3.78339e-05	-0.251595	1	DOWN	NA	4.2792e-08	0.256491	0.268	0.216	0.00138158	UP	low	NA
Arhgef19	0.0616851	-0.138864	1	DOWN	low	0.276786	0.243058	0.065	0.06	1	UP	low	NA
Arhgef19	0.00393943	-0.135569	1	DOWN	NA	0.276786	0.243058	0.065	0.06	1	UP	low	NA
Arhgef19	0.00617139	-0.21226	1	DOWN	NA	0.276786	0.243058	0.065	0.06	1	UP	low	NA
Arhgef19	7.05915e-05	-0.273494	1	DOWN	NA	0.276786	0.243058	0.065	0.06	1	UP	low	NA
Arhgef19	4.7369e-08	-0.472027	0.00651556	DOWN	NA	0.276786	0.243058	0.065	0.06	1	UP	low	NA
Arhgef2	0.0264695	-0.155342	1	DOWN	NA	1.5337e-14	0.294844	0.539	0.468	4.95171e-10	UP	low	NA
Arhgef2	0.0605069	-0.196906	1	DOWN	low	1.5337e-14	0.294844	0.539	0.468	4.95171e-10	UP	low	NA
Arhgef26	0.640678	0.108059	1	UP	low	5.57947e-28	-0.762538	0.19	0.275	1.80139e-23	DOWN	NA	NA
Arhgef26	0.0133828	-0.111452	1	DOWN	NA	5.57947e-28	-0.762538	0.19	0.275	1.80139e-23	DOWN	NA	concordant_down
Arhgef26	2.86031e-09	-0.722584	0.000393432	DOWN	NA	5.57947e-28	-0.762538	0.19	0.275	1.80139e-23	DOWN	NA	concordant_down
Arhgef26	0.213066	0.211074	1	UP	low	5.57947e-28	-0.762538	0.19	0.275	1.80139e-23	DOWN	NA	NA
Arhgef28	0.0478506	-0.148737	1	DOWN	NA	0.275222	-0.046375	0.474	0.455	1	DOWN	low	NA
Arhgef28	4.99365e-07	-0.384824	0.0686872	DOWN	NA	0.275222	-0.046375	0.474	0.455	1	DOWN	low	NA
Arhgef28	3.35641e-21	-1.39086	4.61671e-16	DOWN	NA	0.275222	-0.046375	0.474	0.455	1	DOWN	low	NA
Arhgef28	2.77126e-05	-0.493936	1	DOWN	NA	0.275222	-0.046375	0.474	0.455	1	DOWN	low	NA
Arhgef28	0.670471	0.112831	1	UP	low	0.275222	-0.046375	0.474	0.455	1	DOWN	low	NA
Arhgef28	1.60849e-09	-0.532174	0.000221247	DOWN	NA	0.275222	-0.046375	0.474	0.455	1	DOWN	low	NA
Arhgef28	1.909e-05	-0.348636	1	DOWN	NA	0.275222	-0.046375	0.474	0.455	1	DOWN	low	NA
Arhgef28	0.00128739	-0.315742	1	DOWN	NA	0.275222	-0.046375	0.474	0.455	1	DOWN	low	NA
Arhgef28	0.202972	-0.0299966	1	DOWN	low	0.275222	-0.046375	0.474	0.455	1	DOWN	low	NA
Arhgef28	1.66545e-05	0.603004	1	UP	NA	0.275222	-0.046375	0.474	0.455	1	DOWN	low	NA
Arhgef28	1.6285e-05	-0.301486	1	DOWN	NA	0.275222	-0.046375	0.474	0.455	1	DOWN	low	NA
Arhgef28	4.80136e-05	-0.429866	1	DOWN	NA	0.275222	-0.046375	0.474	0.455	1	DOWN	low	NA
Arhgef3	0.865312	0.0630703	1	UP	low	1.50585e-05	0.808291	0.026	0.013	0.486178	UP	NA	NA
Arhgef3	0.00984792	-0.153015	1	DOWN	NA	1.50585e-05	0.808291	0.026	0.013	0.486178	UP	NA	non concordant_upGE_dwnDA
Arhgef38	0.0149751	-0.230878	1	DOWN	NA	0	-1.31224	0.721	0.936	0	DOWN	NA	concordant_down
Arhgef38	2.00085e-05	-0.218449	1	DOWN	NA	0	-1.31224	0.721	0.936	0	DOWN	NA	concordant_down
Arhgef38	1.26632e-14	-1.08491	1.74182e-09	DOWN	NA	0	-1.31224	0.721	0.936	0	DOWN	NA	concordant_down
Arhgef39	0.149161	-0.0935127	1	DOWN	low	0.149152	0.215906	0.014	0.011	1	UP	low	NA
Arhgef4	0.860955	0.0332807	1	UP	low	0.00398351	0.280172	0.028	0.019	1	UP	low	NA
Arhgef40	0.115736	-0.0869491	1	DOWN	low	0.000334376	0.534084	0.045	0.031	1	UP	NA	NA
Arhgef5	0.00208262	-0.15206	1	DOWN	NA	0.0761385	0.124163	0.191	0.176	1	UP	low	NA
Arhgef6	0.00724883	-0.217207	1	DOWN	NA	0.00298723	-0.250714	0.132	0.152	1	DOWN	low	NA
Arhgef7	0.000221855	-0.235518	1	DOWN	NA	5.13019e-05	0.209477	0.31	0.271	1	UP	low	NA
Arhgef7	0.00271912	-0.210041	1	DOWN	NA	5.13019e-05	0.209477	0.31	0.271	1	UP	low	NA
Arhgef7	0.0127893	-0.189372	1	DOWN	NA	5.13019e-05	0.209477	0.31	0.271	1	UP	low	NA
Arid1a	0.846311	0.0766582	1	UP	low	2.72208e-14	0.244565	0.662	0.595	8.7885e-10	UP	low	NA
Arid1a	0.0924444	-0.162718	1	DOWN	low	2.72208e-14	0.244565	0.662	0.595	8.7885e-10	UP	low	NA
Arid1a	4.20322e-05	-0.172645	1	DOWN	NA	2.72208e-14	0.244565	0.662	0.595	8.7885e-10	UP	low	NA
Arid1a	0.298323	-0.025322	1	DOWN	low	2.72208e-14	0.244565	0.662	0.595	8.7885e-10	UP	low	NA
Arid1b	0.299832	-0.0345596	1	DOWN	low	6.91989e-14	0.154837	0.92	0.894	2.23416e-09	UP	low	NA
Arid1b	0.543778	-0.0125231	1	DOWN	low	6.91989e-14	0.154837	0.92	0.894	2.23416e-09	UP	low	NA
Arid1b	0.150576	-0.0817264	1	DOWN	low	6.91989e-14	0.154837	0.92	0.894	2.23416e-09	UP	low	NA
Arid1b	0.00127048	-0.138808	1	DOWN	NA	6.91989e-14	0.154837	0.92	0.894	2.23416e-09	UP	low	NA
Arid1b	0.00115988	-0.345867	1	DOWN	NA	6.91989e-14	0.154837	0.92	0.894	2.23416e-09	UP	low	NA
Arid1b	0.590679	0.0967605	1	UP	low	6.91989e-14	0.154837	0.92	0.894	2.23416e-09	UP	low	NA
Arid1b	0.531495	0.0944007	1	UP	low	6.91989e-14	0.154837	0.92	0.894	2.23416e-09	UP	low	NA
Arid1b	0.524729	0.12818	1	UP	low	6.91989e-14	0.154837	0.92	0.894	2.23416e-09	UP	low	NA
Arid1b	0.239488	-0.0629536	1	DOWN	low	6.91989e-14	0.154837	0.92	0.894	2.23416e-09	UP	low	NA
Arid1b	0.0162845	-0.253719	1	DOWN	NA	6.91989e-14	0.154837	0.92	0.894	2.23416e-09	UP	low	NA
Arid1b	0.624666	0.0155742	1	UP	low	6.91989e-14	0.154837	0.92	0.894	2.23416e-09	UP	low	NA
Arid1b	1.17942e-06	-0.599671	0.162228	DOWN	NA	6.91989e-14	0.154837	0.92	0.894	2.23416e-09	UP	low	NA
Arid1b	7.4245e-20	-1.3067	1.02123e-14	DOWN	NA	6.91989e-14	0.154837	0.92	0.894	2.23416e-09	UP	low	NA
Arid1b	0.230229	-0.0209755	1	DOWN	low	6.91989e-14	0.154837	0.92	0.894	2.23416e-09	UP	low	NA
Arid1b	0.00327788	-0.113672	1	DOWN	NA	6.91989e-14	0.154837	0.92	0.894	2.23416e-09	UP	low	NA
Arid1b	0.707126	0.105284	1	UP	low	6.91989e-14	0.154837	0.92	0.894	2.23416e-09	UP	low	NA
Arid2	0.268951	-0.0450245	1	DOWN	low	7.05919e-19	0.255785	0.768	0.704	2.27913e-14	UP	low	NA
Arid2	0.702534	0.0210514	1	UP	low	7.05919e-19	0.255785	0.768	0.704	2.27913e-14	UP	low	NA
Arid2	0.813204	0.0298016	1	UP	low	7.05919e-19	0.255785	0.768	0.704	2.27913e-14	UP	low	NA
Arid3a	0.0376679	-0.0881705	1	DOWN	NA	0.0810375	-0.286297	0.084	0.093	1	DOWN	low	NA
Arid3a	0.478659	0.124701	1	UP	low	0.0810375	-0.286297	0.084	0.093	1	DOWN	low	NA
Arid3a	0.757474	0.0803585	1	UP	low	0.0810375	-0.286297	0.084	0.093	1	DOWN	low	NA
Arid3a	0.000326991	-0.399029	1	DOWN	NA	0.0810375	-0.286297	0.084	0.093	1	DOWN	low	NA
Arid3b	0.0142022	-0.158982	1	DOWN	NA	0.00295233	0.158299	0.131	0.11	1	UP	low	NA
Arid3b	6.38971e-05	-0.171589	1	DOWN	NA	0.00295233	0.158299	0.131	0.11	1	UP	low	NA
Arid3b	0.157601	-0.0777446	1	DOWN	low	0.00295233	0.158299	0.131	0.11	1	UP	low	NA
Arid4a	7.29811e-05	-0.133516	1	DOWN	NA	0.00481663	-0.186943	0.41	0.425	1	DOWN	low	NA
Arid4b	4.34372e-06	-0.341573	0.597474	DOWN	NA	0.189928	0.047207	0.907	0.902	1	UP	low	NA
Arid4b	0.039619	-0.0522914	1	DOWN	NA	0.189928	0.047207	0.907	0.902	1	UP	low	NA
Arid5a	0.129385	-0.0511937	1	DOWN	low	0.00851382	0.263872	0.133	0.115	1	UP	low	NA
Arid5a	0.0741863	-0.115481	1	DOWN	low	0.00851382	0.263872	0.133	0.115	1	UP	low	NA
Arid5a	1.04009e-05	-0.239027	1	DOWN	NA	0.00851382	0.263872	0.133	0.115	1	UP	low	NA
Arid5b	0.246295	-0.0425288	1	DOWN	low	6.76531e-59	-0.444974	0.81	0.876	2.18425e-54	DOWN	low	NA
Arid5b	3.52303e-08	-0.703353	0.00484589	DOWN	NA	6.76531e-59	-0.444974	0.81	0.876	2.18425e-54	DOWN	low	NA
Arid5b	0.391524	-0.0401668	1	DOWN	low	6.76531e-59	-0.444974	0.81	0.876	2.18425e-54	DOWN	low	NA
Arid5b	0.00199068	-0.192164	1	DOWN	NA	6.76531e-59	-0.444974	0.81	0.876	2.18425e-54	DOWN	low	NA
Arid5b	0.0010613	-0.218814	1	DOWN	NA	6.76531e-59	-0.444974	0.81	0.876	2.18425e-54	DOWN	low	NA
Arid5b	0.0410138	-0.147677	1	DOWN	NA	6.76531e-59	-0.444974	0.81	0.876	2.18425e-54	DOWN	low	NA
Arid5b	0.0062042	-0.178472	1	DOWN	NA	6.76531e-59	-0.444974	0.81	0.876	2.18425e-54	DOWN	low	NA
Arid5b	2.63151e-06	-0.58511	0.361961	DOWN	NA	6.76531e-59	-0.444974	0.81	0.876	2.18425e-54	DOWN	low	NA
Arid5b	0.141622	-0.0902055	1	DOWN	low	6.76531e-59	-0.444974	0.81	0.876	2.18425e-54	DOWN	low	NA
Arid5b	0.321261	-0.0566146	1	DOWN	low	6.76531e-59	-0.444974	0.81	0.876	2.18425e-54	DOWN	low	NA
Arid5b	0.00289499	-0.187087	1	DOWN	NA	6.76531e-59	-0.444974	0.81	0.876	2.18425e-54	DOWN	low	NA
Arid5b	5.93026e-10	-0.723193	8.15702e-05	DOWN	NA	6.76531e-59	-0.444974	0.81	0.876	2.18425e-54	DOWN	low	NA
Arid5b	0.603749	0.116542	1	UP	low	6.76531e-59	-0.444974	0.81	0.876	2.18425e-54	DOWN	low	NA
Arih1	4.50927e-06	-0.164241	0.620246	DOWN	NA	3.13133e-05	0.0915486	0.898	0.888	1	UP	low	NA
Arih2	0.350175	-0.041121	1	DOWN	low	0.967284	-0.0155995	0.496	0.49	1	DOWN	low	NA
Arih2	0.00014143	-0.176985	1	DOWN	NA	0.967284	-0.0155995	0.496	0.49	1	DOWN	low	NA
Arl1	0.099799	-0.0624242	1	DOWN	low	1.69386e-15	-0.544144	0.19	0.25	5.4688e-11	DOWN	NA	NA
Arl10	0.0446157	-0.131573	1	DOWN	NA	0.19309	-0.291924	0.024	0.028	1	DOWN	low	NA
Arl13b	0.0109061	-0.103741	1	DOWN	NA	1.24361e-06	0.411968	0.193	0.155	0.0401511	UP	low	NA
Arl14ep	0.0560716	-0.123799	1	DOWN	low	0.0452458	0.121094	0.085	0.074	1	UP	low	NA
Arl15	2.20526e-38	-1.68356	3.03331e-33	DOWN	NA	0.162827	0.0204982	0.636	0.608	1	UP	low	NA
Arl15	0.000739911	-0.29625	1	DOWN	NA	0.162827	0.0204982	0.636	0.608	1	UP	low	NA
Arl15	0.082269	-0.0604891	1	DOWN	low	0.162827	0.0204982	0.636	0.608	1	UP	low	NA
Arl2	0.000118359	-0.175892	1	DOWN	NA	0.0115204	-0.277077	0.139	0.154	1	DOWN	low	NA
Arl2bp	0.111427	-0.0703371	1	DOWN	low	0.000322968	0.29859	0.119	0.096	1	UP	low	NA
Arl3	0.000195231	-0.36604	1	DOWN	NA	1.15168e-41	-0.722873	0.234	0.349	3.71832e-37	DOWN	NA	concordant_down
Arl3	8.58034e-07	-0.211468	0.118022	DOWN	NA	1.15168e-41	-0.722873	0.234	0.349	3.71832e-37	DOWN	NA	concordant_down
Arl3	0.000762049	-0.35779	1	DOWN	NA	1.15168e-41	-0.722873	0.234	0.349	3.71832e-37	DOWN	NA	concordant_down
Arl3	5.234e-10	-0.355891	7.19931e-05	DOWN	NA	1.15168e-41	-0.722873	0.234	0.349	3.71832e-37	DOWN	NA	concordant_down
Arl3	0.228802	0.219712	1	UP	low	1.15168e-41	-0.722873	0.234	0.349	3.71832e-37	DOWN	NA	NA
Arl3	8.17955e-08	-0.598286	0.0112509	DOWN	NA	1.15168e-41	-0.722873	0.234	0.349	3.71832e-37	DOWN	NA	concordant_down
Arl3	0.244611	-0.066504	1	DOWN	low	1.15168e-41	-0.722873	0.234	0.349	3.71832e-37	DOWN	NA	NA
Arl4a	3.14229e-05	-0.141349	1	DOWN	NA	0.00755661	-0.263918	0.119	0.136	1	DOWN	low	NA
Arl4c	0.0818723	-0.12034	1	DOWN	low	9.90806e-09	0.31855	0.277	0.225	0.000319891	UP	low	NA
Arl4c	0.327888	0.152613	1	UP	low	9.90806e-09	0.31855	0.277	0.225	0.000319891	UP	low	NA
Arl4c	0.0383869	-0.0770752	1	DOWN	NA	9.90806e-09	0.31855	0.277	0.225	0.000319891	UP	low	NA
Arl4d	0.556528	0.0848896	1	UP	low	2.18035e-31	1.13911	0.158	0.081	7.03948e-27	UP	NA	NA
Arl4d	0.00685053	-0.13803	1	DOWN	NA	2.18035e-31	1.13911	0.158	0.081	7.03948e-27	UP	NA	non concordant_upGE_dwnDA
Arl4d	0.0414665	0.270023	1	UP	NA	2.18035e-31	1.13911	0.158	0.081	7.03948e-27	UP	NA	concordant_up
Arl5a	0.127995	-0.0491425	1	DOWN	low	3.50115e-15	-0.340989	0.272	0.338	1.13038e-10	DOWN	low	NA
Arl5b	0.00382806	-0.0994661	1	DOWN	NA	0.81281	0.0898034	0.27	0.265	1	UP	low	NA
Arl5b	7.60512e-25	-1.28589	1.04608e-19	DOWN	NA	0.81281	0.0898034	0.27	0.265	1	UP	low	NA
Arl6	0.310856	-0.0259708	1	DOWN	low	0.47648	0.216253	0.018	0.016	1	UP	low	NA
Arl6ip1	0.0111808	-0.105783	1	DOWN	NA	2.80345e-07	-0.119919	0.667	0.706	0.00905122	DOWN	low	NA
Arl6ip1	0.00960311	-0.161176	1	DOWN	NA	2.80345e-07	-0.119919	0.667	0.706	0.00905122	DOWN	low	NA
Arl6ip4	0.00385988	-0.27504	1	DOWN	NA	0.851434	-0.127046	0.08	0.08	1	DOWN	low	NA
Arl6ip5	0.000504498	-0.227349	1	DOWN	NA	7.27202e-06	0.245309	0.194	0.157	0.234784	UP	low	NA
Arl8a	9.42739e-05	-0.204723	1	DOWN	NA	0.00985302	-0.35855	0.081	0.095	1	DOWN	low	NA
Arl8b	9.45307e-05	-0.198584	1	DOWN	NA	4.94971e-28	-0.520377	0.391	0.478	1.59806e-23	DOWN	NA	concordant_down
Armc1	0.00292631	-0.149794	1	DOWN	NA	0.254857	-0.1567	0.095	0.101	1	DOWN	low	NA
Armc10	0.000382013	-0.106484	1	DOWN	NA	1.30367e-08	0.450674	0.161	0.121	0.000420902	UP	low	NA
Armc7	0.00888224	-0.164327	1	DOWN	NA	0.00538791	0.529307	0.033	0.023	1	UP	NA	non concordant_upGE_dwnDA
Armc8	0.000950389	-0.199398	1	DOWN	NA	2.64415e-10	0.250498	0.339	0.273	8.53691e-06	UP	low	NA
Armc9	0.00306392	-0.16741	1	DOWN	NA	0.00549779	0.173379	0.128	0.109	1	UP	low	NA
Armc9	0.944778	0.061334	1	UP	low	0.00549779	0.173379	0.128	0.109	1	UP	low	NA
Armcx1	5.23868e-05	-0.461817	1	DOWN	NA	0.326701	-0.126763	0.018	0.021	1	DOWN	low	NA
Armcx3	0.585007	0.119073	1	UP	low	0.108024	-0.156595	0.079	0.088	1	DOWN	low	NA
Arnt	0.00312551	-0.124422	1	DOWN	NA	0.590767	0.0106073	0.492	0.478	1	UP	low	NA
Arntl	0.000673882	-0.26503	1	DOWN	NA	0.000771912	-0.190239	0.291	0.315	1	DOWN	low	NA
Arntl	0.51248	-0.0171617	1	DOWN	low	0.000771912	-0.190239	0.291	0.315	1	DOWN	low	NA
Arntl	0.0278567	-0.0616242	1	DOWN	NA	0.000771912	-0.190239	0.291	0.315	1	DOWN	low	NA
Arntl	1.49945e-20	-0.650015	2.06248e-15	DOWN	NA	0.000771912	-0.190239	0.291	0.315	1	DOWN	low	NA
Arntl	0.716135	0.0217703	1	UP	low	0.000771912	-0.190239	0.291	0.315	1	DOWN	low	NA
Arpc1b	6.27636e-10	-0.400932	8.63307e-05	DOWN	NA	5.70303e-05	-0.205607	0.323	0.353	1	DOWN	low	NA
Arpc1b	0.00127799	-0.279267	1	DOWN	NA	5.70303e-05	-0.205607	0.323	0.353	1	DOWN	low	NA
Arpc2	0.00249282	0.476129	1	UP	NA	1.11844e-91	0.803285	0.738	0.588	3.61098e-87	UP	NA	concordant_up
Arpc2	5.47833e-07	-0.252985	0.0753539	DOWN	NA	1.11844e-91	0.803285	0.738	0.588	3.61098e-87	UP	NA	non concordant_upGE_dwnDA
Arpc3	3.49665e-07	-0.422324	0.048096	DOWN	NA	0.00749438	-0.202539	0.254	0.271	1	DOWN	low	NA
Arpc5	0.00268414	-0.126056	1	DOWN	NA	0.758304	0.0174657	0.326	0.32	1	UP	low	NA
Arpc5l	0.00123633	-0.16055	1	DOWN	NA	0.335492	0.0204357	0.129	0.121	1	UP	low	NA
Arrb1	0.599029	0.117182	1	UP	low	1.41047e-06	0.33685	0.138	0.105	0.0455386	UP	low	NA
Arrb1	3.92092e-09	-0.329847	0.000539319	DOWN	NA	1.41047e-06	0.33685	0.138	0.105	0.0455386	UP	low	NA
Arrdc1	5.72261e-07	-0.553927	0.0787139	DOWN	NA	1.93748e-09	0.241119	0.512	0.448	6.25536e-05	UP	low	NA
Arrdc1	6.26971e-08	-0.222754	0.00862392	DOWN	NA	1.93748e-09	0.241119	0.512	0.448	6.25536e-05	UP	low	NA
Arrdc1	0.00271046	-0.0928677	1	DOWN	NA	1.93748e-09	0.241119	0.512	0.448	6.25536e-05	UP	low	NA
Arrdc2	0.00434839	-0.0814101	1	DOWN	NA	0.0336559	0.161409	0.039	0.031	1	UP	low	NA
Arrdc3	0.891255	0.031354	1	UP	low	0.232129	0.125345	0.485	0.48	1	UP	low	NA
Arrdc3	0.31084	-0.0203208	1	DOWN	low	0.232129	0.125345	0.485	0.48	1	UP	low	NA
Arrdc4	0.122286	-0.0443571	1	DOWN	low	0.934773	0.0746505	0.024	0.024	1	UP	low	NA
Arsa	0.000523012	-0.200529	1	DOWN	NA	0.0167645	-0.564488	0.016	0.023	1	DOWN	NA	concordant_down
Arsb	3.38949e-05	-0.254187	1	DOWN	NA	0.246851	-0.110061	0.154	0.161	1	DOWN	low	NA
Arsg	1.39318e-14	-0.852539	1.91631e-09	DOWN	NA	0.443225	-0.187112	0.053	0.056	1	DOWN	low	NA
Arsk	0.342038	0.135284	1	UP	low	0.00170426	0.340167	0.054	0.041	1	UP	low	NA
Artn	0.0648431	-0.102005	1	DOWN	low	0.0390473	0.629675	0.01	0.006	1	UP	NA	NA
Arvcf	0.0765425	-0.0752232	1	DOWN	low	0.000276696	0.465952	0.051	0.036	1	UP	low	NA
Asah1	0.00654707	-0.104662	1	DOWN	NA	0.444755	0.0343	0.417	0.405	1	UP	low	NA
Asah1	0.995699	0.0537806	1	UP	low	0.444755	0.0343	0.417	0.405	1	UP	low	NA
Asah2	0.933178	0.0394329	1	UP	low	0.0868528	0.0676509	0.224	0.208	1	UP	low	NA
Asap1	5.81782e-08	-0.510411	0.00800236	DOWN	NA	4.45469e-11	0.546942	0.13	0.088	1.43824e-06	UP	NA	non concordant_upGE_dwnDA
Asap1	0.00485058	-0.233745	1	DOWN	NA	4.45469e-11	0.546942	0.13	0.088	1.43824e-06	UP	NA	non concordant_upGE_dwnDA
Asap1	0.00173188	-0.314403	1	DOWN	NA	4.45469e-11	0.546942	0.13	0.088	1.43824e-06	UP	NA	non concordant_upGE_dwnDA
Asap1	0.309941	-0.0163463	1	DOWN	low	4.45469e-11	0.546942	0.13	0.088	1.43824e-06	UP	NA	NA
Asap2	1.26597e-05	-0.226623	1	DOWN	NA	1.16914e-07	-0.439238	0.119	0.154	0.00377468	DOWN	low	NA
Asap2	5.32955e-29	-0.961844	7.33075e-24	DOWN	NA	1.16914e-07	-0.439238	0.119	0.154	0.00377468	DOWN	low	NA
Asap3	1.94165e-22	-1.31918	2.67073e-17	DOWN	NA	0.0156319	-0.305107	0.102	0.116	1	DOWN	low	NA
Asap3	1.16314e-05	-0.196214	1	DOWN	NA	0.0156319	-0.305107	0.102	0.116	1	DOWN	low	NA
Asb1	7.01625e-09	-0.237904	0.000965078	DOWN	NA	0.0133818	0.219871	0.057	0.045	1	UP	low	NA
Asb11	0.258136	-0.092083	1	DOWN	low	0.00288464	0.393584	0.034	0.024	1	UP	low	NA
Asb13	0.00183463	0.286929	1	UP	NA	0.939373	-0.116371	0.09	0.09	1	DOWN	low	NA
Asb13	9.83589e-05	-0.286805	1	DOWN	NA	0.939373	-0.116371	0.09	0.09	1	DOWN	low	NA
Asb13	1.30097e-06	-0.406523	0.178947	DOWN	NA	0.939373	-0.116371	0.09	0.09	1	DOWN	low	NA
Asb6	0.0937002	-0.0839705	1	DOWN	low	0.103831	0.132728	0.042	0.036	1	UP	low	NA
Asb8	0.0778098	-0.119157	1	DOWN	low	0.117873	-0.149266	0.056	0.064	1	DOWN	low	NA
Ascc1	1.47674e-29	-1.71787	2.03124e-24	DOWN	NA	0.159534	0.106742	0.208	0.196	1	UP	low	NA
Ascc2	4.1073e-08	-0.544745	0.00564955	DOWN	NA	0.0930888	0.0522507	0.413	0.39	1	UP	low	NA
Ascc2	0.0240433	-0.107102	1	DOWN	NA	0.0930888	0.0522507	0.413	0.39	1	UP	low	NA
Ascc3	0.0426868	-0.0728361	1	DOWN	NA	2.36887e-05	0.115827	0.638	0.595	0.764813	UP	low	NA
Ascl4	0.629719	0.015107	1	UP	low	3.02041e-05	1.0274	0.019	0.009	0.975169	UP	NA	NA
Asf1a	0.00330295	-0.094871	1	DOWN	NA	0.689913	-0.0658769	0.08	0.082	1	DOWN	low	NA
Ash1l	0.062763	-0.146507	1	DOWN	low	1.79465e-13	0.162817	0.886	0.844	5.79421e-09	UP	low	NA
Asl	0.15522	-0.0446803	1	DOWN	low	0.0502535	-0.310344	0.08	0.09	1	DOWN	low	NA
Asna1	0.019137	-0.121192	1	DOWN	NA	0.680549	-0.0387963	0.068	0.07	1	DOWN	low	NA
Asns	4.91628e-05	-0.31385	1	DOWN	NA	1.66911e-10	-1.11235	0.018	0.039	5.38889e-06	DOWN	NA	concordant_down
Asnsd1	0.0141972	-0.14008	1	DOWN	NA	0.907929	-0.063572	0.058	0.059	1	DOWN	low	NA
Aspscr1	8.32392e-08	-0.261776	0.0114495	DOWN	NA	0.42167	-0.108041	0.184	0.187	1	DOWN	low	NA
Aspscr1	0.0994328	-0.129072	1	DOWN	low	0.42167	-0.108041	0.184	0.187	1	DOWN	low	NA
Aspscr1	0.00362051	-0.226367	1	DOWN	NA	0.42167	-0.108041	0.184	0.187	1	DOWN	low	NA
Asrgl1	0.785711	0.022785	1	UP	low	0.115463	0.0683341	0.066	0.057	1	UP	low	NA
Asrgl1	0.00905506	-0.245647	1	DOWN	NA	0.115463	0.0683341	0.066	0.057	1	UP	low	NA
Ass1	0.000463786	-0.207228	1	DOWN	NA	5.36988e-08	-1.45789	0.01	0.024	0.00173372	DOWN	NA	concordant_down
Ass1	4.54716e-12	-0.455563	6.25458e-07	DOWN	NA	5.36988e-08	-1.45789	0.01	0.024	0.00173372	DOWN	NA	concordant_down
Ass1	0.000245683	-0.360983	1	DOWN	NA	5.36988e-08	-1.45789	0.01	0.024	0.00173372	DOWN	NA	concordant_down
Aste1	4.74096e-07	-0.281162	0.0652114	DOWN	NA	0.00826425	0.275578	0.06	0.048	1	UP	low	NA
Asxl1	0.000111271	-0.161295	1	DOWN	NA	2.43257e-12	0.218092	0.64	0.577	7.85379e-08	UP	low	NA
Asxl3	5.85601e-10	-0.703485	8.05488e-05	DOWN	NA	8.83036e-05	-1.02824	0.011	0.02	1	DOWN	NA	concordant_down
Atad1	0.0141879	-0.120944	1	DOWN	NA	0.0611628	0.0451409	0.209	0.191	1	UP	low	NA
Atad2	0.384039	0.15239	1	UP	low	0.00181969	0.187086	0.17	0.145	1	UP	low	NA
Atad2	0.00685692	-0.107545	1	DOWN	NA	0.00181969	0.187086	0.17	0.145	1	UP	low	NA
Atad2b	0.000809078	-0.130236	1	DOWN	NA	0.00034923	0.103907	0.688	0.651	1	UP	low	NA
Atad3a	2.73026e-05	-0.262634	1	DOWN	NA	0.00978499	0.20435	0.08	0.066	1	UP	low	NA
Atat1	0.0989197	-0.138147	1	DOWN	low	4.12324e-07	0.42434	0.16	0.125	0.0133123	UP	low	NA
Atat1	0.276435	-0.0456813	1	DOWN	low	4.12324e-07	0.42434	0.16	0.125	0.0133123	UP	low	NA
Atat1	0.038853	-0.124939	1	DOWN	NA	4.12324e-07	0.42434	0.16	0.125	0.0133123	UP	low	NA
Ate1	1.35924e-05	-0.185507	1	DOWN	NA	0.084813	0.0670794	0.116	0.104	1	UP	low	NA
Atf1	6.35415e-07	-0.563504	0.0874007	DOWN	NA	0.00701638	-0.152878	0.38	0.394	1	DOWN	low	NA
Atf1	0.161964	-0.0924683	1	DOWN	low	0.00701638	-0.152878	0.38	0.394	1	DOWN	low	NA
Atf1	2.84253e-07	-0.229887	0.0390987	DOWN	NA	0.00701638	-0.152878	0.38	0.394	1	DOWN	low	NA
Atf2	4.08462e-06	-0.171258	0.561836	DOWN	NA	0.0475386	0.0641651	0.448	0.427	1	UP	low	NA
Atf3	0.0257587	0.341262	1	UP	NA	8.66563e-08	-0.17817	0.664	0.702	0.00279778	DOWN	low	NA
Atf3	0.0349502	-0.184136	1	DOWN	NA	8.66563e-08	-0.17817	0.664	0.702	0.00279778	DOWN	low	NA
Atf3	0.0390755	-0.154974	1	DOWN	NA	8.66563e-08	-0.17817	0.664	0.702	0.00279778	DOWN	low	NA
Atf3	0.0219065	-0.13491	1	DOWN	NA	8.66563e-08	-0.17817	0.664	0.702	0.00279778	DOWN	low	NA
Atf3	0.00104778	-0.0992206	1	DOWN	NA	8.66563e-08	-0.17817	0.664	0.702	0.00279778	DOWN	low	NA
Atf5	0.00867801	-0.0864494	1	DOWN	NA	6.65191e-28	-1.52464	0.039	0.092	2.14764e-23	DOWN	NA	concordant_down
Atf6	0.00045596	-0.226489	1	DOWN	NA	0.0339999	-0.163839	0.454	0.458	1	DOWN	low	NA
Atf6b	0.0143442	0.274187	1	UP	NA	0.0089621	0.249082	0.076	0.062	1	UP	low	NA
Atf6b	0.00861131	-0.119796	1	DOWN	NA	0.0089621	0.249082	0.076	0.062	1	UP	low	NA
Atf7	0.335645	-0.0432444	1	DOWN	low	2.2461e-05	0.142498	0.658	0.623	0.725175	UP	low	NA
Atf7	2.38655e-05	-0.146315	1	DOWN	NA	2.2461e-05	0.142498	0.658	0.623	0.725175	UP	low	NA
Atf7ip	0.152036	-0.0690739	1	DOWN	low	1.69809e-10	0.198327	0.689	0.638	5.48245e-06	UP	low	NA
Atf7ip	0.0455498	0.338722	1	UP	NA	1.69809e-10	0.198327	0.689	0.638	5.48245e-06	UP	low	NA
Atf7ip	0.0322157	-0.0880488	1	DOWN	NA	1.69809e-10	0.198327	0.689	0.638	5.48245e-06	UP	low	NA
Atf7ip	7.63348e-05	0.447893	1	UP	NA	1.69809e-10	0.198327	0.689	0.638	5.48245e-06	UP	low	NA
Atf7ip	0.152585	-0.104018	1	DOWN	low	1.69809e-10	0.198327	0.689	0.638	5.48245e-06	UP	low	NA
Atg10	0.00170018	-0.147326	1	DOWN	NA	0.941706	-0.0220441	0.418	0.41	1	DOWN	low	NA
Atg10	0.00327965	0.435559	1	UP	NA	0.941706	-0.0220441	0.418	0.41	1	DOWN	low	NA
Atg10	0.00723363	-0.294256	1	DOWN	NA	0.941706	-0.0220441	0.418	0.41	1	DOWN	low	NA
Atg101	0.144643	-0.0396387	1	DOWN	low	0.00073833	-0.509928	0.057	0.073	1	DOWN	NA	NA
Atg12	0.00205656	-0.116904	1	DOWN	NA	0.00385973	-0.293771	0.152	0.17	1	DOWN	low	NA
Atg13	2.50225e-40	-1.26945	3.44182e-35	DOWN	NA	7.87076e-24	-0.581973	0.24	0.322	2.54115e-19	DOWN	NA	concordant_down
Atg14	3.59593e-06	-0.293167	0.494616	DOWN	NA	1.45339e-13	-0.765168	0.088	0.132	4.69242e-09	DOWN	NA	concordant_down
Atg16l1	0.0146835	-0.149997	1	DOWN	NA	0.000133643	0.213488	0.219	0.187	1	UP	low	NA
Atg16l2	0.00693016	-0.0850697	1	DOWN	NA	0.0147993	0.13519	0.187	0.166	1	UP	low	NA
Atg16l2	0.063293	0.242442	1	UP	low	0.0147993	0.13519	0.187	0.166	1	UP	low	NA
Atg2a	8.51646e-09	-0.269113	0.00117143	DOWN	NA	0.458518	-0.0657691	0.095	0.099	1	DOWN	low	NA
Atg4c	0.00532688	-0.204928	1	DOWN	NA	0.000116356	0.275566	0.145	0.118	1	UP	low	NA
Atg4d	1.19875e-08	-0.255424	0.00164887	DOWN	NA	0.17956	0.025629	0.108	0.098	1	UP	low	NA
Atg5	0.00201396	-0.32744	1	DOWN	NA	0.00277158	0.137746	0.238	0.21	1	UP	low	NA
Atg5	0.0331386	-0.0902987	1	DOWN	NA	0.00277158	0.137746	0.238	0.21	1	UP	low	NA
Atg5	0.0158073	0.350638	1	UP	NA	0.00277158	0.137746	0.238	0.21	1	UP	low	NA
Atg7	0.000335327	-0.422122	1	DOWN	NA	4.71993e-05	0.185889	0.313	0.273	1	UP	low	NA
Atg7	0.16723	-0.101143	1	DOWN	low	4.71993e-05	0.185889	0.313	0.273	1	UP	low	NA
Atic	0.000135198	-0.228137	1	DOWN	NA	0.238614	0.0724364	0.058	0.052	1	UP	low	NA
Atl2	1.12248e-06	-0.502749	0.154396	DOWN	NA	0.767209	0.0258006	0.505	0.493	1	UP	low	NA
Atl2	2.14005e-05	-0.166651	1	DOWN	NA	0.767209	0.0258006	0.505	0.493	1	UP	low	NA
Atl2	0.00227125	-0.256668	1	DOWN	NA	0.767209	0.0258006	0.505	0.493	1	UP	low	NA
Atl2	1.68359e-11	-0.77557	2.31576e-06	DOWN	NA	0.767209	0.0258006	0.505	0.493	1	UP	low	NA
Atl2	0.164203	-0.118058	1	DOWN	low	0.767209	0.0258006	0.505	0.493	1	UP	low	NA
Atl3	0.000208513	-0.153249	1	DOWN	NA	3.04837e-19	-0.357585	0.452	0.523	9.84197e-15	DOWN	low	NA
Atmin	0.0196891	-0.111261	1	DOWN	NA	0.915449	-0.100889	0.063	0.064	1	DOWN	low	NA
Atmin	0.00378061	0.431485	1	UP	NA	0.915449	-0.100889	0.063	0.064	1	DOWN	low	NA
Atn1	8.41805e-06	-0.238362	1	DOWN	NA	0.000761792	0.182042	0.203	0.173	1	UP	low	NA
Atn1	0.00479487	-0.104186	1	DOWN	NA	0.000761792	0.182042	0.203	0.173	1	UP	low	NA
Atox1	0.00051082	-0.120454	1	DOWN	NA	5.91735e-09	0.253414	0.457	0.399	0.000191048	UP	low	NA
Atp10a	0.00793391	0.414926	1	UP	NA	7.96233e-08	0.504508	0.072	0.046	0.00257072	UP	NA	concordant_up
Atp10a	0.65287	0.0773735	1	UP	low	7.96233e-08	0.504508	0.072	0.046	0.00257072	UP	NA	NA
Atp10a	0.898013	0.0661403	1	UP	low	7.96233e-08	0.504508	0.072	0.046	0.00257072	UP	NA	NA
Atp10a	0.242399	-0.0923722	1	DOWN	low	7.96233e-08	0.504508	0.072	0.046	0.00257072	UP	NA	NA
Atp11a	7.24977e-28	-0.768894	9.97199e-23	DOWN	NA	1.48053e-76	0.328528	0.982	0.978	4.78005e-72	UP	low	NA
Atp11a	0.188831	-0.060807	1	DOWN	low	1.48053e-76	0.328528	0.982	0.978	4.78005e-72	UP	low	NA
Atp11a	0.339856	-0.0611864	1	DOWN	low	1.48053e-76	0.328528	0.982	0.978	4.78005e-72	UP	low	NA
Atp11a	5.76353e-07	-0.27468	0.0792767	DOWN	NA	1.48053e-76	0.328528	0.982	0.978	4.78005e-72	UP	low	NA
Atp11a	6.13568e-09	-0.757073	0.000843956	DOWN	NA	1.48053e-76	0.328528	0.982	0.978	4.78005e-72	UP	low	NA
Atp11a	0.00356533	-0.276306	1	DOWN	NA	1.48053e-76	0.328528	0.982	0.978	4.78005e-72	UP	low	NA
Atp11a	0.0367036	-0.148015	1	DOWN	NA	1.48053e-76	0.328528	0.982	0.978	4.78005e-72	UP	low	NA
Atp11a	0.376935	0.142543	1	UP	low	1.48053e-76	0.328528	0.982	0.978	4.78005e-72	UP	low	NA
Atp11a	0.12686	-0.0503306	1	DOWN	low	1.48053e-76	0.328528	0.982	0.978	4.78005e-72	UP	low	NA
Atp11b	0.00454265	0.318081	1	UP	NA	1.05258e-14	0.217943	0.586	0.501	3.39836e-10	UP	low	NA
Atp11b	0.00323712	-0.103693	1	DOWN	NA	1.05258e-14	0.217943	0.586	0.501	3.39836e-10	UP	low	NA
Atp11b	0.0689533	0.226978	1	UP	low	1.05258e-14	0.217943	0.586	0.501	3.39836e-10	UP	low	NA
Atp11c	0.137614	-0.0507529	1	DOWN	low	0.187233	-0.129703	0.419	0.42	1	DOWN	low	NA
Atp13a1	0.000610835	-0.242813	1	DOWN	NA	0.0436658	0.101453	0.106	0.093	1	UP	low	NA
Atp13a2	0.000904481	-0.270481	1	DOWN	NA	0.0222575	0.183394	0.039	0.031	1	UP	low	NA
Atp13a4	0.0416071	-0.198197	1	DOWN	NA	1.23624e-113	1.19525	0.42	0.21	3.99133e-109	UP	NA	non concordant_upGE_dwnDA
Atp13a4	1.81248e-05	-0.43643	1	DOWN	NA	1.23624e-113	1.19525	0.42	0.21	3.99133e-109	UP	NA	non concordant_upGE_dwnDA
Atp1a1	0.839746	0.0363907	1	UP	low	1.68202e-05	0.223892	0.736	0.713	0.543058	UP	low	NA
Atp1a1	0.170877	-0.0860262	1	DOWN	low	1.68202e-05	0.223892	0.736	0.713	0.543058	UP	low	NA
Atp1a1	0.0470419	-0.148731	1	DOWN	NA	1.68202e-05	0.223892	0.736	0.713	0.543058	UP	low	NA
Atp1a1	5.75254e-05	-0.295077	1	DOWN	NA	1.68202e-05	0.223892	0.736	0.713	0.543058	UP	low	NA
Atp1a1	0.308891	0.145957	1	UP	low	1.68202e-05	0.223892	0.736	0.713	0.543058	UP	low	NA
Atp1a1	4.71742e-09	-0.600547	0.000648876	DOWN	NA	1.68202e-05	0.223892	0.736	0.713	0.543058	UP	low	NA
Atp1a1	0.000111716	-0.150901	1	DOWN	NA	1.68202e-05	0.223892	0.736	0.713	0.543058	UP	low	NA
Atp1b1	3.16006e-10	-0.548881	4.34663e-05	DOWN	NA	1.96779e-32	-0.211754	0.934	0.959	6.35322e-28	DOWN	low	NA
Atp1b1	1.57207e-05	-0.537878	1	DOWN	NA	1.96779e-32	-0.211754	0.934	0.959	6.35322e-28	DOWN	low	NA
Atp1b1	0.00334517	-0.0909055	1	DOWN	NA	1.96779e-32	-0.211754	0.934	0.959	6.35322e-28	DOWN	low	NA
Atp1b3	2.24132e-27	-1.03607	3.08292e-22	DOWN	NA	1.03153e-06	-0.209068	0.378	0.416	0.033304	DOWN	low	NA
Atp1b3	0.0163101	-0.0664503	1	DOWN	NA	1.03153e-06	-0.209068	0.378	0.416	0.033304	DOWN	low	NA
Atp1b3	9.52732e-07	-0.370208	0.131047	DOWN	NA	1.03153e-06	-0.209068	0.378	0.416	0.033304	DOWN	low	NA
Atp2a2	3.16878e-24	-1.1416	4.35862e-19	DOWN	NA	0.00523063	0.0923417	0.772	0.744	1	UP	low	NA
Atp2a2	1.98476e-06	-0.543164	0.273002	DOWN	NA	0.00523063	0.0923417	0.772	0.744	1	UP	low	NA
Atp2a2	0.413666	0.0838413	1	UP	low	0.00523063	0.0923417	0.772	0.744	1	UP	low	NA
Atp2a3	0.195758	0.201519	1	UP	low	1.13421e-64	0.793072	0.461	0.301	3.66192e-60	UP	NA	NA
Atp2a3	0.347514	0.174176	1	UP	low	1.13421e-64	0.793072	0.461	0.301	3.66192e-60	UP	NA	NA
Atp2a3	0.0647109	-0.108168	1	DOWN	low	1.13421e-64	0.793072	0.461	0.301	3.66192e-60	UP	NA	NA
Atp2a3	0.10682	-0.0744104	1	DOWN	low	1.13421e-64	0.793072	0.461	0.301	3.66192e-60	UP	NA	NA
Atp2b1	0.749359	0.105602	1	UP	low	0.0202373	-0.0437893	0.762	0.763	1	DOWN	low	NA
Atp2b1	0.268425	-0.0126956	1	DOWN	low	0.0202373	-0.0437893	0.762	0.763	1	DOWN	low	NA
Atp2b1	0.132924	-0.111987	1	DOWN	low	0.0202373	-0.0437893	0.762	0.763	1	DOWN	low	NA
Atp2b1	0.00561998	-0.194607	1	DOWN	NA	0.0202373	-0.0437893	0.762	0.763	1	DOWN	low	NA
Atp2b2	0.00895639	0.267646	1	UP	NA	1.97942e-08	1.84964	0.016	0.004	0.000639076	UP	NA	concordant_up
Atp5a1	1.95837e-06	-0.292361	0.269371	DOWN	NA	0.30046	-0.0143037	0.651	0.656	1	DOWN	low	NA
Atp5b	9.27654e-05	-0.297531	1	DOWN	NA	0.00280463	-0.115147	0.48	0.496	1	DOWN	low	NA
Atp5b	0.0675582	-0.0587361	1	DOWN	low	0.00280463	-0.115147	0.48	0.496	1	DOWN	low	NA
Atp5d	0.000710435	-0.128774	1	DOWN	NA	1.24284e-16	-0.380456	0.39	0.456	4.01262e-12	DOWN	low	NA
Atp5e	0.0933043	-0.0585114	1	DOWN	low	0.000663599	0.105698	0.67	0.642	1	UP	low	NA
Atp5f1	2.48986e-05	-0.213883	1	DOWN	NA	3.79882e-15	-0.324087	0.428	0.489	1.22649e-10	DOWN	low	NA
Atp5g2	0.0234275	-0.0713683	1	DOWN	NA	4.77793e-20	-0.343037	0.496	0.558	1.5426e-15	DOWN	low	NA
Atp5g3	0.288271	-0.0308124	1	DOWN	low	0.122903	-0.0630934	0.376	0.383	1	DOWN	low	NA
Atp5j	0.0504083	-0.0616581	1	DOWN	low	0.0151066	-0.114603	0.307	0.323	1	DOWN	low	NA
Atp5j2	0.0147691	-0.157469	1	DOWN	NA	0.0391073	0.0833768	0.492	0.468	1	UP	low	NA
Atp5k	0.0084231	-0.191648	1	DOWN	NA	0.0156848	0.115675	0.343	0.314	1	UP	low	NA
Atp5l	0.107055	-0.0872865	1	DOWN	low	0.164731	-0.0452071	0.573	0.573	1	DOWN	low	NA
Atp5o	0.00352911	0.429975	1	UP	NA	0.155497	-0.0849477	0.376	0.384	1	DOWN	low	NA
Atp5o	0.671831	0.0853226	1	UP	low	0.155497	-0.0849477	0.376	0.384	1	DOWN	low	NA
Atp5o	0.0713791	-0.0993012	1	DOWN	low	0.155497	-0.0849477	0.376	0.384	1	DOWN	low	NA
Atp5o	0.392387	-0.0521026	1	DOWN	low	0.155497	-0.0849477	0.376	0.384	1	DOWN	low	NA
Atp6ap1	0.264764	-0.0336565	1	DOWN	low	0.138015	0.0668208	0.282	0.264	1	UP	low	NA
Atp6ap2	0.000142614	-0.215454	1	DOWN	NA	0.00116927	-0.188163	0.245	0.269	1	DOWN	low	NA
Atp6v0a1	0.393561	-0.0329784	1	DOWN	low	4.25973e-05	-0.1183	0.746	0.764	1	DOWN	low	NA
Atp6v0a1	0.000413239	-0.171549	1	DOWN	NA	4.25973e-05	-0.1183	0.746	0.764	1	DOWN	low	NA
Atp6v0a1	0.958296	0.0347584	1	UP	low	4.25973e-05	-0.1183	0.746	0.764	1	DOWN	low	NA
Atp6v0a1	0.0231087	-0.14541	1	DOWN	NA	4.25973e-05	-0.1183	0.746	0.764	1	DOWN	low	NA
Atp6v0a2	1.23689e-05	-0.242831	1	DOWN	NA	0.0114892	0.143009	0.154	0.134	1	UP	low	NA
Atp6v0a4	0.358435	0.136032	1	UP	low	1.09168e-22	0.770945	0.198	0.125	3.52459e-18	UP	NA	NA
Atp6v0a4	0.318153	-0.0634681	1	DOWN	low	1.09168e-22	0.770945	0.198	0.125	3.52459e-18	UP	NA	NA
Atp6v0a4	0.000928014	-0.273233	1	DOWN	NA	1.09168e-22	0.770945	0.198	0.125	3.52459e-18	UP	NA	non concordant_upGE_dwnDA
Atp6v0a4	8.2045e-09	-0.57854	0.00112852	DOWN	NA	1.09168e-22	0.770945	0.198	0.125	3.52459e-18	UP	NA	non concordant_upGE_dwnDA
Atp6v0b	0.000461879	-0.179749	1	DOWN	NA	0.235976	0.0508719	0.501	0.485	1	UP	low	NA
Atp6v0c	0.000121675	-0.18667	1	DOWN	NA	0.226219	-0.0658277	0.527	0.519	1	DOWN	low	NA
Atp6v0d1	1.4756e-08	-0.382711	0.00202968	DOWN	NA	0.660162	0.0352086	0.539	0.525	1	UP	low	NA
Atp6v0d1	0.831307	0.0360001	1	UP	low	0.660162	0.0352086	0.539	0.525	1	UP	low	NA
Atp6v0d2	2.90041e-07	-0.433644	0.0398949	DOWN	NA	0.171978	-0.58112	0.007	0.01	1	DOWN	low	NA
Atp6v0d2	6.47344e-08	-0.430971	0.00890415	DOWN	NA	0.171978	-0.58112	0.007	0.01	1	DOWN	low	NA
Atp6v0e	0.000177793	-0.210278	1	DOWN	NA	0.0191647	0.0696953	0.273	0.247	1	UP	low	NA
Atp6v0e	0.0381769	-0.129628	1	DOWN	NA	0.0191647	0.0696953	0.273	0.247	1	UP	low	NA
Atp6v0e2	1.89483e-27	2.06687	2.60632e-22	UP	NA	7.11983e-16	3.16404	0.018	0.002	2.29871e-11	UP	NA	concordant_up
Atp6v1a	3.98275e-09	-0.624602	0.000547824	DOWN	NA	1.07668e-07	-0.174034	0.557	0.593	0.00347617	DOWN	low	NA
Atp6v1b2	0.725487	0.0697318	1	UP	low	9.27486e-69	-0.57824	0.506	0.655	2.99448e-64	DOWN	NA	NA
Atp6v1b2	1.34575e-26	-1.36705	1.85106e-21	DOWN	NA	9.27486e-69	-0.57824	0.506	0.655	2.99448e-64	DOWN	NA	concordant_down
Atp6v1c1	7.61459e-05	-0.22699	1	DOWN	NA	0.588638	-0.0530335	0.161	0.162	1	DOWN	low	NA
Atp6v1c2	0.0763997	-0.0789145	1	DOWN	low	6.32884e-55	-0.367628	0.834	0.89	2.04333e-50	DOWN	low	NA
Atp6v1c2	4.35653e-05	-0.244817	1	DOWN	NA	6.32884e-55	-0.367628	0.834	0.89	2.04333e-50	DOWN	low	NA
Atp6v1c2	0.000712098	-0.220039	1	DOWN	NA	6.32884e-55	-0.367628	0.834	0.89	2.04333e-50	DOWN	low	NA
Atp6v1c2	0.000107903	-0.286073	1	DOWN	NA	6.32884e-55	-0.367628	0.834	0.89	2.04333e-50	DOWN	low	NA
Atp6v1d	6.42662e-05	-0.142051	1	DOWN	NA	0.0593926	-0.127856	0.177	0.191	1	DOWN	low	NA
Atp6v1e1	7.50333e-17	-1.23984	1.03208e-11	DOWN	NA	2.33474e-08	-0.275595	0.352	0.396	0.000753793	DOWN	low	NA
Atp6v1e1	0.0012257	-0.189305	1	DOWN	NA	2.33474e-08	-0.275595	0.352	0.396	0.000753793	DOWN	low	NA
Atp6v1f	0.00251477	-0.184774	1	DOWN	NA	0.493757	-0.059677	0.228	0.231	1	DOWN	low	NA
Atp6v1g1	6.69642e-32	-1.02797	9.21086e-27	DOWN	NA	2.51323e-57	-0.693214	0.391	0.52	8.11422e-53	DOWN	NA	concordant_down
Atp6v1g1	0.0213098	-0.0944609	1	DOWN	NA	2.51323e-57	-0.693214	0.391	0.52	8.11422e-53	DOWN	NA	concordant_down
Atp6v1g2	0.0143569	-0.117634	1	DOWN	NA	0.000668263	0.513589	0.031	0.02	1	UP	NA	non concordant_upGE_dwnDA
Atp6v1h	0.00445823	-0.178297	1	DOWN	NA	0.0408446	0.0545364	0.432	0.402	1	UP	low	NA
Atp7a	0.00180063	-0.197451	1	DOWN	NA	0.00045343	0.30814	0.334	0.303	1	UP	low	NA
Atp7b	1.91349e-22	-1.17479	2.63199e-17	DOWN	NA	1.57881e-134	-1.39859	0.193	0.407	5.09735e-130	DOWN	NA	concordant_down
Atp7b	0.0912769	-0.145748	1	DOWN	low	1.57881e-134	-1.39859	0.193	0.407	5.09735e-130	DOWN	NA	NA
Atp7b	0.359432	-0.0471408	1	DOWN	low	1.57881e-134	-1.39859	0.193	0.407	5.09735e-130	DOWN	NA	NA
Atp8a1	1.64108e-16	-0.741038	2.2573e-11	DOWN	NA	6.64506e-178	0.43967	1	1	2.14543e-173	UP	low	NA
Atp8a1	7.38594e-31	-0.754267	1.01593e-25	DOWN	NA	6.64506e-178	0.43967	1	1	2.14543e-173	UP	low	NA
Atp8a1	2.55872e-07	-0.548598	0.035195	DOWN	NA	6.64506e-178	0.43967	1	1	2.14543e-173	UP	low	NA
Atp8a1	0.569889	0.118827	1	UP	low	6.64506e-178	0.43967	1	1	2.14543e-173	UP	low	NA
Atp8a1	0.0129735	-0.256055	1	DOWN	NA	6.64506e-178	0.43967	1	1	2.14543e-173	UP	low	NA
Atp8a1	0.318872	-0.0551337	1	DOWN	low	6.64506e-178	0.43967	1	1	2.14543e-173	UP	low	NA
Atp8a1	0.15381	-0.0921573	1	DOWN	low	6.64506e-178	0.43967	1	1	2.14543e-173	UP	low	NA
Atp8a1	0.00790484	-0.301783	1	DOWN	NA	6.64506e-178	0.43967	1	1	2.14543e-173	UP	low	NA
Atp8a1	0.0411442	-0.209007	1	DOWN	NA	6.64506e-178	0.43967	1	1	2.14543e-173	UP	low	NA
Atp8a1	1.09762e-05	-0.165578	1	DOWN	NA	6.64506e-178	0.43967	1	1	2.14543e-173	UP	low	NA
Atp8b1	0.427338	0.162129	1	UP	low	2.61294e-58	-1.17919	0.155	0.282	8.43613e-54	DOWN	NA	NA
Atp8b1	2.2252e-06	-0.494022	0.306074	DOWN	NA	2.61294e-58	-1.17919	0.155	0.282	8.43613e-54	DOWN	NA	concordant_down
Atp8b1	4.25026e-15	-1.10839	5.84619e-10	DOWN	NA	2.61294e-58	-1.17919	0.155	0.282	8.43613e-54	DOWN	NA	concordant_down
Atp8b1	5.33236e-07	-0.464686	0.0733461	DOWN	NA	2.61294e-58	-1.17919	0.155	0.282	8.43613e-54	DOWN	NA	concordant_down
Atp8b1	1.58927e-09	-0.273478	0.000218603	DOWN	NA	2.61294e-58	-1.17919	0.155	0.282	8.43613e-54	DOWN	NA	concordant_down
Atp8b2	9.17114e-05	-0.258116	1	DOWN	NA	0.243153	-0.236692	0.013	0.016	1	DOWN	low	NA
Atp9a	3.37988e-05	-0.191471	1	DOWN	NA	0.00857714	-0.185902	0.277	0.294	1	DOWN	low	NA
Atp9b	0.157136	-0.0541014	1	DOWN	low	0.000123115	0.11911	0.618	0.581	1	UP	low	NA
Atp9b	0.00158147	-0.302825	1	DOWN	NA	0.000123115	0.11911	0.618	0.581	1	UP	low	NA
Atpaf2	0.00196731	-0.105801	1	DOWN	NA	0.288171	-0.0141729	0.071	0.065	1	DOWN	low	NA
Atpif1	3.57376e-06	-0.310768	0.491567	DOWN	NA	3.04521e-18	0.372534	0.421	0.333	9.83178e-14	UP	low	NA
Atr	0.408882	-0.0108096	1	DOWN	low	0.00104655	0.21258	0.179	0.152	1	UP	low	NA
Atraid	2.4544e-07	-0.170375	0.03376	DOWN	NA	0.573477	-0.0953579	0.169	0.171	1	DOWN	low	NA
Atrn	3.13791e-07	-0.28095	0.0431616	DOWN	NA	0.0027594	0.104928	0.351	0.316	1	UP	low	NA
Atrn	4.67251e-13	-0.902776	6.427e-08	DOWN	NA	0.0027594	0.104928	0.351	0.316	1	UP	low	NA
Atrnl1	7.61674e-12	-0.614699	1.04767e-06	DOWN	NA	0.170781	-0.0541003	0.872	0.874	1	DOWN	low	NA
Atrnl1	9.77991e-05	-0.166286	1	DOWN	NA	0.170781	-0.0541003	0.872	0.874	1	DOWN	low	NA
Atrnl1	1.37154e-23	-0.894402	1.88653e-18	DOWN	NA	0.170781	-0.0541003	0.872	0.874	1	DOWN	low	NA
Atrx	0.257001	-0.0713988	1	DOWN	low	8.14279e-30	0.217705	0.946	0.918	2.62898e-25	UP	low	NA
Atxn1	1.56998e-23	-0.775977	2.1595e-18	DOWN	NA	0.00110254	-0.0991827	0.933	0.938	1	DOWN	low	NA
Atxn1	0.0242988	-0.0580626	1	DOWN	NA	0.00110254	-0.0991827	0.933	0.938	1	DOWN	low	NA
Atxn1	0.397834	-0.0242813	1	DOWN	low	0.00110254	-0.0991827	0.933	0.938	1	DOWN	low	NA
Atxn1	0.002968	-0.14138	1	DOWN	NA	0.00110254	-0.0991827	0.933	0.938	1	DOWN	low	NA
Atxn1	0.000317908	-0.320191	1	DOWN	NA	0.00110254	-0.0991827	0.933	0.938	1	DOWN	low	NA
Atxn1	0.916369	0.0408	1	UP	low	0.00110254	-0.0991827	0.933	0.938	1	DOWN	low	NA
Atxn1	0.0916121	-0.133884	1	DOWN	low	0.00110254	-0.0991827	0.933	0.938	1	DOWN	low	NA
Atxn1	0.267748	-0.0511782	1	DOWN	low	0.00110254	-0.0991827	0.933	0.938	1	DOWN	low	NA
Atxn1	4.07587e-07	-0.495819	0.0560632	DOWN	NA	0.00110254	-0.0991827	0.933	0.938	1	DOWN	low	NA
Atxn1	6.12683e-10	-0.83879	8.4274e-05	DOWN	NA	0.00110254	-0.0991827	0.933	0.938	1	DOWN	low	NA
Atxn1	0.00833803	-0.292528	1	DOWN	NA	0.00110254	-0.0991827	0.933	0.938	1	DOWN	low	NA
Atxn1	0.997568	0.0641095	1	UP	low	0.00110254	-0.0991827	0.933	0.938	1	DOWN	low	NA
Atxn1	6.77356e-10	-0.697814	9.31696e-05	DOWN	NA	0.00110254	-0.0991827	0.933	0.938	1	DOWN	low	NA
Atxn1	0.0144865	-0.130569	1	DOWN	NA	0.00110254	-0.0991827	0.933	0.938	1	DOWN	low	NA
Atxn10	0.000560805	-0.32664	1	DOWN	NA	1.23902e-06	0.137962	0.745	0.708	0.040003	UP	low	NA
Atxn10	2.23253e-13	-0.805826	3.07082e-08	DOWN	NA	1.23902e-06	0.137962	0.745	0.708	0.040003	UP	low	NA
Atxn10	0.00210639	-0.178746	1	DOWN	NA	1.23902e-06	0.137962	0.745	0.708	0.040003	UP	low	NA
Atxn10	0.500137	-0.0101953	1	DOWN	low	1.23902e-06	0.137962	0.745	0.708	0.040003	UP	low	NA
Atxn1l	0.0639342	-0.131953	1	DOWN	low	0.119334	-0.329486	0.049	0.056	1	DOWN	low	NA
Atxn2	0.00340951	-0.118764	1	DOWN	NA	0.0132948	0.0472948	0.708	0.682	1	UP	low	NA
Atxn2	7.99567e-09	-0.664812	0.0010998	DOWN	NA	0.0132948	0.0472948	0.708	0.682	1	UP	low	NA
Atxn2l	0.00500349	-0.0856761	1	DOWN	NA	0.00302368	0.143984	0.306	0.275	1	UP	low	NA
Atxn3	0.0352966	-0.0798227	1	DOWN	NA	0.28105	-0.141933	0.152	0.158	1	DOWN	low	NA
Atxn7	0.00218226	-0.13294	1	DOWN	NA	0.204926	-0.0107483	0.645	0.651	1	DOWN	low	NA
Atxn7	6.05818e-05	-0.435466	1	DOWN	NA	0.204926	-0.0107483	0.645	0.651	1	DOWN	low	NA
Atxn7	0.00171464	-0.204922	1	DOWN	NA	0.204926	-0.0107483	0.645	0.651	1	DOWN	low	NA
Atxn7l1	0.313673	-0.0640913	1	DOWN	low	1.66166e-09	0.208521	0.65	0.599	5.36485e-05	UP	low	NA
Atxn7l1	4.0067e-06	-0.287415	0.551118	DOWN	NA	1.66166e-09	0.208521	0.65	0.599	5.36485e-05	UP	low	NA
Atxn7l1	0.43358	-0.0239847	1	DOWN	low	1.66166e-09	0.208521	0.65	0.599	5.36485e-05	UP	low	NA
Atxn7l1	2.22748e-05	-0.30391	1	DOWN	NA	1.66166e-09	0.208521	0.65	0.599	5.36485e-05	UP	low	NA
Atxn7l1	0.00158765	-0.150994	1	DOWN	NA	1.66166e-09	0.208521	0.65	0.599	5.36485e-05	UP	low	NA
Atxn7l2	0.001812	-0.362303	1	DOWN	NA	0.0985644	0.418344	0.021	0.017	1	UP	low	NA
Atxn7l2	0.0546241	-0.0766639	1	DOWN	low	0.0985644	0.418344	0.021	0.017	1	UP	low	NA
Atxn7l3	0.0182293	-0.0606154	1	DOWN	NA	0.232854	0.096873	0.111	0.103	1	UP	low	NA
Atxn7l3b	0.2949	-0.0495123	1	DOWN	low	0.0267587	-0.139871	0.368	0.379	1	DOWN	low	NA
Atxn7l3b	0.0516627	-0.197621	1	DOWN	low	0.0267587	-0.139871	0.368	0.379	1	DOWN	low	NA
AU020206	0.0874774	-0.128895	1	DOWN	low	0.190019	-0.226219	0.029	0.033	1	DOWN	low	NA
AU022252	0.0164885	-0.0791395	1	DOWN	NA	0.236152	-0.173844	0.056	0.061	1	DOWN	low	NA
AU022754	4.79728e-07	-0.206503	0.0659861	DOWN	NA	0.000957231	0.998725	0.014	0.007	1	UP	NA	non concordant_upGE_dwnDA
AU022754	0.0355778	-0.143513	1	DOWN	NA	0.000957231	0.998725	0.014	0.007	1	UP	NA	non concordant_upGE_dwnDA
AU022754	0.168466	0.173819	1	UP	low	0.000957231	0.998725	0.014	0.007	1	UP	NA	NA
AU040320	0.711562	0.103833	1	UP	low	2.02637e-14	0.344015	0.354	0.277	6.54233e-10	UP	low	NA
AU041133	0.766684	0.080772	1	UP	low	1.29964e-06	0.507122	0.071	0.047	0.0419601	UP	NA	NA
Auh	3.56619e-23	-1.43844	4.90526e-18	DOWN	NA	5.63933e-05	-0.238854	0.204	0.235	1	DOWN	low	NA
Auh	0.153407	-0.0846461	1	DOWN	low	5.63933e-05	-0.238854	0.204	0.235	1	DOWN	low	NA
Auh	0.000132305	-0.436433	1	DOWN	NA	5.63933e-05	-0.238854	0.204	0.235	1	DOWN	low	NA
Auh	7.94437e-05	-0.332497	1	DOWN	NA	5.63933e-05	-0.238854	0.204	0.235	1	DOWN	low	NA
Auh	6.06554e-54	-1.15795	8.34309e-49	DOWN	NA	5.63933e-05	-0.238854	0.204	0.235	1	DOWN	low	NA
Auh	0.000107306	-0.227683	1	DOWN	NA	5.63933e-05	-0.238854	0.204	0.235	1	DOWN	low	NA
Auh	1.90017e-10	-0.428435	2.61366e-05	DOWN	NA	5.63933e-05	-0.238854	0.204	0.235	1	DOWN	low	NA
Auh	0.167878	-0.0957495	1	DOWN	low	5.63933e-05	-0.238854	0.204	0.235	1	DOWN	low	NA
Aunip	0.126599	0.185271	1	UP	low	0.000955431	0.858584	0.012	0.006	1	UP	NA	NA
Aunip	6.51054e-13	-0.672935	8.95518e-08	DOWN	NA	0.000955431	0.858584	0.012	0.006	1	UP	NA	non concordant_upGE_dwnDA
Aunip	0.00251121	0.293122	1	UP	NA	0.000955431	0.858584	0.012	0.006	1	UP	NA	concordant_up
Aurkaip1	5.9326e-06	-0.254228	0.816023	DOWN	NA	0.0495533	-0.164089	0.117	0.129	1	DOWN	low	NA
Auts2	0.00244013	-0.14948	1	DOWN	NA	6.2831e-73	-0.844477	0.315	0.483	2.02856e-68	DOWN	NA	concordant_down
Auts2	0.128522	0.198863	1	UP	low	6.2831e-73	-0.844477	0.315	0.483	2.02856e-68	DOWN	NA	NA
Auts2	3.59685e-17	-0.949259	4.94743e-12	DOWN	NA	6.2831e-73	-0.844477	0.315	0.483	2.02856e-68	DOWN	NA	concordant_down
Auts2	1.30115e-06	0.597717	0.178972	UP	NA	6.2831e-73	-0.844477	0.315	0.483	2.02856e-68	DOWN	NA	non concordant_dwnGE_upDA
Auts2	0.000905956	-0.33217	1	DOWN	NA	6.2831e-73	-0.844477	0.315	0.483	2.02856e-68	DOWN	NA	concordant_down
Aven	0.0651007	-0.0870795	1	DOWN	low	3.51675e-08	0.341268	0.236	0.19	0.00113542	UP	low	NA
Avl9	0.012238	-0.0735089	1	DOWN	NA	0.0900943	-0.112488	0.415	0.421	1	DOWN	low	NA
Avpi1	0.154272	-0.0795818	1	DOWN	low	0.0879912	-0.0761188	0.344	0.353	1	DOWN	low	NA
Avpi1	0.0269575	-0.0571419	1	DOWN	NA	0.0879912	-0.0761188	0.344	0.353	1	DOWN	low	NA
Avpr1a	0.00723486	-0.258112	1	DOWN	NA	0.717328	0.0130682	0.026	0.025	1	UP	low	NA
Avpr1a	0.240281	-0.0773631	1	DOWN	low	0.717328	0.0130682	0.026	0.025	1	UP	low	NA
Avpr1a	0.000393243	-0.425428	1	DOWN	NA	0.717328	0.0130682	0.026	0.025	1	UP	low	NA
AW112010	0.961697	0.0571105	1	UP	low	0.119724	0.27896	0.017	0.014	1	UP	low	NA
AW146154	0.0188456	-0.118481	1	DOWN	NA	0.0994369	0.13781	0.089	0.079	1	UP	low	NA
AW209491	0.263684	-0.0317135	1	DOWN	low	0.0910256	-0.243867	0.048	0.055	1	DOWN	low	NA
AW549877	0.00358714	-0.086755	1	DOWN	NA	1.26374e-10	-0.45407	0.209	0.257	4.08011e-06	DOWN	low	NA
AW554918	0.000825422	-0.14154	1	DOWN	NA	6.03502e-05	0.147605	0.389	0.345	1	UP	low	NA
Axdnd1	2.4195e-07	-0.366885	0.03328	DOWN	NA	7.82459e-05	0.224458	0.157	0.128	1	UP	low	NA
Axin1	1.1309e-05	-0.184415	1	DOWN	NA	1.14976e-06	0.237232	0.272	0.226	0.0371212	UP	low	NA
Axin2	0.0393935	0.332194	1	UP	NA	0.000883889	0.234477	0.116	0.094	1	UP	low	NA
Axin2	0.310629	0.139167	1	UP	low	0.000883889	0.234477	0.116	0.094	1	UP	low	NA
Axin2	0.991103	0.0408629	1	UP	low	0.000883889	0.234477	0.116	0.094	1	UP	low	NA
Axin2	0.905591	0.0859763	1	UP	low	0.000883889	0.234477	0.116	0.094	1	UP	low	NA
AY512931	5.0457e-09	-0.252813	0.000694032	DOWN	NA	1.99322e-06	-1.3696	0.011	0.022	0.0643531	DOWN	NA	concordant_down
Azi2	0.00827043	-0.0808068	1	DOWN	NA	0.0287759	0.104282	0.359	0.333	1	UP	low	NA
Azin1	0.27724	0.155559	1	UP	low	1.36672e-55	0.547931	0.87	0.808	4.4126e-51	UP	NA	NA
Azin1	0.027243	-0.141035	1	DOWN	NA	1.36672e-55	0.547931	0.87	0.808	4.4126e-51	UP	NA	non concordant_upGE_dwnDA
Azin1	3.57519e-09	-0.606801	0.000491763	DOWN	NA	1.36672e-55	0.547931	0.87	0.808	4.4126e-51	UP	NA	non concordant_upGE_dwnDA
Azin1	4.37083e-12	-0.745357	6.01204e-07	DOWN	NA	1.36672e-55	0.547931	0.87	0.808	4.4126e-51	UP	NA	non concordant_upGE_dwnDA
Azin1	0.0784427	-0.0348463	1	DOWN	low	1.36672e-55	0.547931	0.87	0.808	4.4126e-51	UP	NA	NA
Azin2	9.02378e-08	-0.224721	0.0124121	DOWN	NA	0.00266873	-0.0974123	0.528	0.544	1	DOWN	low	NA
Azin2	0.281963	-0.0472549	1	DOWN	low	0.00266873	-0.0974123	0.528	0.544	1	DOWN	low	NA
Azin2	1.31894e-06	-0.24375	0.181419	DOWN	NA	0.00266873	-0.0974123	0.528	0.544	1	DOWN	low	NA
Azin2	3.99823e-11	-0.490996	5.49952e-06	DOWN	NA	0.00266873	-0.0974123	0.528	0.544	1	DOWN	low	NA
Azin2	0.0902354	-0.131793	1	DOWN	low	0.00266873	-0.0974123	0.528	0.544	1	DOWN	low	NA
B130024G19Rik	0.000117648	-0.328034	1	DOWN	NA	0.89924	-0.17506	0.012	0.011	1	DOWN	low	NA
B130024G19Rik	2.27711e-11	-0.578592	3.13214e-06	DOWN	NA	0.89924	-0.17506	0.012	0.011	1	DOWN	low	NA
B230118H07Rik	0.0237007	-0.14342	1	DOWN	NA	8.17167e-08	0.416698	0.095	0.065	0.00263831	UP	low	NA
B230206L02Rik	1.8814e-05	0.394043	1	UP	NA	0.813583	0.230634	0.014	0.014	1	UP	low	NA
B230206L02Rik	0.000578766	-0.167543	1	DOWN	NA	0.813583	0.230634	0.014	0.014	1	UP	low	NA
B230206L02Rik	3.8113e-05	-0.383956	1	DOWN	NA	0.813583	0.230634	0.014	0.014	1	UP	low	NA
B230208H11Rik	0.76733	0.0226403	1	UP	low	0.918239	-0.0740396	0.031	0.031	1	DOWN	low	NA
B230217O12Rik	6.86649e-10	-0.479383	9.44479e-05	DOWN	NA	0.0211702	0.500378	0.036	0.028	1	UP	NA	non concordant_upGE_dwnDA
B230219D22Rik	0.000180969	-0.236245	1	DOWN	NA	0.560553	-0.0469891	0.228	0.231	1	DOWN	low	NA
B2m	0.0260333	-0.0916274	1	DOWN	NA	0.116279	-0.0439895	0.651	0.657	1	DOWN	low	NA
B3galnt2	9.63865e-09	-0.368865	0.00132579	DOWN	NA	8.70854e-10	-0.38193	0.26	0.307	2.81164e-05	DOWN	low	NA
B3galnt2	7.83609e-07	-0.172422	0.107785	DOWN	NA	8.70854e-10	-0.38193	0.26	0.307	2.81164e-05	DOWN	low	NA
B3galt6	0.166036	-0.0318494	1	DOWN	low	0.176416	0.0928857	0.019	0.016	1	UP	low	NA
B3gat2	0.772885	0.0747542	1	UP	low	0.048041	-0.352483	0.023	0.029	1	DOWN	low	NA
B3gat3	0.000205719	-0.194269	1	DOWN	NA	0.116101	0.0279808	0.179	0.163	1	UP	low	NA
B3glct	0.0305373	-0.0985314	1	DOWN	NA	0.0503137	-0.328215	0.063	0.072	1	DOWN	low	NA
B3gnt5	1.28624e-09	-0.413652	0.000176921	DOWN	NA	4.39046e-05	-0.513154	0.067	0.088	1	DOWN	NA	concordant_down
B3gnt9	0.053942	-0.144822	1	DOWN	low	1.08523e-09	-0.80236	0.035	0.061	3.50378e-05	DOWN	NA	NA
B3gntl1	0.051923	-0.0588031	1	DOWN	low	7.69599e-10	0.474252	0.149	0.107	2.48473e-05	UP	low	NA
B4galnt1	0.000904636	-0.259445	1	DOWN	NA	0.000207564	-0.185714	0.221	0.251	1	DOWN	low	NA
B4galnt1	5.99747e-05	-0.397105	1	DOWN	NA	0.000207564	-0.185714	0.221	0.251	1	DOWN	low	NA
B4galnt1	0.00853424	-0.224763	1	DOWN	NA	0.000207564	-0.185714	0.221	0.251	1	DOWN	low	NA
B4galnt1	0.00131986	-0.184004	1	DOWN	NA	0.000207564	-0.185714	0.221	0.251	1	DOWN	low	NA
B4galnt1	0.185641	-0.0659013	1	DOWN	low	0.000207564	-0.185714	0.221	0.251	1	DOWN	low	NA
B4galt1	0.000134717	-0.390141	1	DOWN	NA	1.7508e-06	-0.123181	0.448	0.492	0.0565264	DOWN	low	NA
B4galt1	0.351354	-0.0588936	1	DOWN	low	1.7508e-06	-0.123181	0.448	0.492	0.0565264	DOWN	low	NA
B4galt1	0.775727	0.0291787	1	UP	low	1.7508e-06	-0.123181	0.448	0.492	0.0565264	DOWN	low	NA
B4galt1	0.0148214	-0.205685	1	DOWN	NA	1.7508e-06	-0.123181	0.448	0.492	0.0565264	DOWN	low	NA
B4galt1	2.53574e-08	-0.459237	0.00348788	DOWN	NA	1.7508e-06	-0.123181	0.448	0.492	0.0565264	DOWN	low	NA
B4galt1	0.00168786	-0.289189	1	DOWN	NA	1.7508e-06	-0.123181	0.448	0.492	0.0565264	DOWN	low	NA
B4galt1	7.31723e-09	-0.209785	0.00100648	DOWN	NA	1.7508e-06	-0.123181	0.448	0.492	0.0565264	DOWN	low	NA
B4galt2	0.371327	-0.0443389	1	DOWN	low	2.48461e-06	1.08457	0.025	0.012	0.0802182	UP	NA	NA
B4galt3	1.17975e-11	-0.310801	1.62273e-06	DOWN	NA	0.45794	-0.0439038	0.213	0.219	1	DOWN	low	NA
B4galt4	0.0026454	-0.221936	1	DOWN	NA	0.171974	-0.262195	0.026	0.031	1	DOWN	low	NA
B4galt5	8.62963e-05	-0.161964	1	DOWN	NA	0.000408873	0.659737	0.032	0.021	1	UP	NA	non concordant_upGE_dwnDA
B4galt7	1.23626e-06	-0.434153	0.170046	DOWN	NA	0.508445	0.0700184	0.028	0.026	1	UP	low	NA
B630019K06Rik	0.367063	-0.0267126	1	DOWN	low	0.339893	-0.419682	0.009	0.01	1	DOWN	low	NA
B9d1	0.0799855	-0.104772	1	DOWN	low	0.702175	0.0331864	0.024	0.023	1	UP	low	NA
B9d2	0.00610327	-0.112531	1	DOWN	NA	0.504402	-0.145123	0.041	0.043	1	DOWN	low	NA
Babam1	0.000412966	-0.236827	1	DOWN	NA	0.0534151	0.0846216	0.127	0.113	1	UP	low	NA
Bach1	1.70168e-05	-0.15447	1	DOWN	NA	0.570478	0.0647974	0.428	0.42	1	UP	low	NA
Bach1	8.99983e-20	-0.861227	1.23792e-14	DOWN	NA	0.570478	0.0647974	0.428	0.42	1	UP	low	NA
Bach1	0.0465589	-0.0995478	1	DOWN	NA	0.570478	0.0647974	0.428	0.42	1	UP	low	NA
Bach2	1.16562e-07	-0.486787	0.016033	DOWN	NA	0	-1.90272	0.397	0.806	0	DOWN	NA	concordant_down
Bach2	0.0370006	-0.149226	1	DOWN	NA	0	-1.90272	0.397	0.806	0	DOWN	NA	concordant_down
Bach2	4.40544e-06	-0.262174	0.605964	DOWN	NA	0	-1.90272	0.397	0.806	0	DOWN	NA	concordant_down
Bach2	1.70264e-43	-1.37542	2.34196e-38	DOWN	NA	0	-1.90272	0.397	0.806	0	DOWN	NA	concordant_down
Bach2	6.04679e-17	-0.388428	8.3173e-12	DOWN	NA	0	-1.90272	0.397	0.806	0	DOWN	NA	concordant_down
Bach2	0.00223008	-0.177117	1	DOWN	NA	0	-1.90272	0.397	0.806	0	DOWN	NA	concordant_down
Bach2	0.00035766	-0.387942	1	DOWN	NA	0	-1.90272	0.397	0.806	0	DOWN	NA	concordant_down
Bach2	0.0041049	-0.188349	1	DOWN	NA	0	-1.90272	0.397	0.806	0	DOWN	NA	concordant_down
Bach2	0.0099549	-0.227573	1	DOWN	NA	0	-1.90272	0.397	0.806	0	DOWN	NA	concordant_down
Bad	7.60517e-08	-0.240334	0.0104608	DOWN	NA	0.699678	-0.0207174	0.118	0.115	1	DOWN	low	NA
Bag1	0.00125061	-0.110709	1	DOWN	NA	0.162473	0.0695894	0.394	0.38	1	UP	low	NA
Bag2	0.143738	-0.0825699	1	DOWN	low	0.12877	0.182058	0.061	0.054	1	UP	low	NA
Bag3	0.00029249	-0.280291	1	DOWN	NA	1.19785e-11	-0.336231	0.277	0.335	3.86737e-07	DOWN	low	NA
Bag3	3.77439e-07	-0.238685	0.0519163	DOWN	NA	1.19785e-11	-0.336231	0.277	0.335	3.86737e-07	DOWN	low	NA
Bag4	7.69897e-05	-0.181941	1	DOWN	NA	2.16592e-10	-0.678632	0.079	0.116	6.99289e-06	DOWN	NA	concordant_down
Bag6	9.15812e-07	-0.247229	0.125969	DOWN	NA	0.00155405	0.246596	0.223	0.197	1	UP	low	NA
Bahcc1	0.79585	0.038933	1	UP	low	7.71281e-12	0.535404	0.191	0.138	2.49016e-07	UP	NA	NA
Bahcc1	0.0232574	-0.109	1	DOWN	NA	7.71281e-12	0.535404	0.191	0.138	2.49016e-07	UP	NA	non concordant_upGE_dwnDA
Bahcc1	0.112038	-0.11218	1	DOWN	low	7.71281e-12	0.535404	0.191	0.138	2.49016e-07	UP	NA	NA
Bahcc1	0.201444	-0.031405	1	DOWN	low	7.71281e-12	0.535404	0.191	0.138	2.49016e-07	UP	NA	NA
Bahcc1	0.00029953	-0.370921	1	DOWN	NA	7.71281e-12	0.535404	0.191	0.138	2.49016e-07	UP	NA	non concordant_upGE_dwnDA
Bahd1	0.545638	0.138737	1	UP	low	0.00192538	0.298612	0.09	0.073	1	UP	low	NA
Bahd1	0.00420071	-0.102789	1	DOWN	NA	0.00192538	0.298612	0.09	0.073	1	UP	low	NA
Baiap2	1.63496e-06	-0.422953	0.224887	DOWN	NA	0.554165	0.0887892	0.41	0.413	1	UP	low	NA
Baiap2	0.00656611	-0.194128	1	DOWN	NA	0.554165	0.0887892	0.41	0.413	1	UP	low	NA
Baiap2	0.000130696	-0.337931	1	DOWN	NA	0.554165	0.0887892	0.41	0.413	1	UP	low	NA
Baiap2	0.814194	0.02145	1	UP	low	0.554165	0.0887892	0.41	0.413	1	UP	low	NA
Baiap2	1.44873e-20	-0.600242	1.99272e-15	DOWN	NA	0.554165	0.0887892	0.41	0.413	1	UP	low	NA
Baiap2l1	3.4694e-07	-0.141254	0.0477212	DOWN	NA	3.77162e-124	-0.618569	0.826	0.909	1.21771e-119	DOWN	NA	concordant_down
Baiap2l1	9.73922e-07	-0.561494	0.133962	DOWN	NA	3.77162e-124	-0.618569	0.826	0.909	1.21771e-119	DOWN	NA	concordant_down
Baiap3	0.00618231	-0.27111	1	DOWN	NA	0.513912	-0.146183	0.05	0.053	1	DOWN	low	NA
Bak1	0.116495	-0.084182	1	DOWN	low	0.0548217	0.232663	0.042	0.034	1	UP	low	NA
Bambi	2.83154e-20	-1.0331	3.89476e-15	DOWN	NA	1.63645e-16	-0.606382	0.123	0.181	5.28343e-12	DOWN	NA	concordant_down
Bambi	4.29751e-10	-0.559474	5.91118e-05	DOWN	NA	1.63645e-16	-0.606382	0.123	0.181	5.28343e-12	DOWN	NA	concordant_down
Bambi	1.61331e-23	-1.03131	2.21909e-18	DOWN	NA	1.63645e-16	-0.606382	0.123	0.181	5.28343e-12	DOWN	NA	concordant_down
Banf1	1.16874e-05	-0.197938	1	DOWN	NA	0.325285	-0.0993036	0.108	0.114	1	DOWN	low	NA
Banp	0.14853	-0.0251535	1	DOWN	low	0.00263469	0.132949	0.272	0.242	1	UP	low	NA
Banp	9.79275e-22	-0.826662	1.34698e-16	DOWN	NA	0.00263469	0.132949	0.272	0.242	1	UP	low	NA
Bap1	4.47504e-05	-0.185774	1	DOWN	NA	0.129502	0.0388926	0.08	0.071	1	UP	low	NA
Batf	0.00257721	-0.189013	1	DOWN	NA	0.543435	0.105043	0.113	0.11	1	UP	low	NA
Batf	0.581745	0.102207	1	UP	low	0.543435	0.105043	0.113	0.11	1	UP	low	NA
Batf	0.10781	-0.0629927	1	DOWN	low	0.543435	0.105043	0.113	0.11	1	UP	low	NA
Bax	3.92305e-05	-0.249579	1	DOWN	NA	0.2275	-0.197328	0.087	0.093	1	DOWN	low	NA
Baz1b	0.00579259	-0.0966122	1	DOWN	NA	2.17598e-05	0.204966	0.438	0.394	0.702539	UP	low	NA
Baz2a	5.97804e-06	-0.332693	0.822274	DOWN	NA	0.0196052	0.0620764	0.345	0.316	1	UP	low	NA
Baz2a	0.000802956	-0.178322	1	DOWN	NA	0.0196052	0.0620764	0.345	0.316	1	UP	low	NA
Baz2a	0.0387516	-0.139619	1	DOWN	NA	0.0196052	0.0620764	0.345	0.316	1	UP	low	NA
Bbc3	0.0920965	-0.109163	1	DOWN	low	7.32996e-10	-0.6786	0.063	0.096	2.36655e-05	DOWN	NA	NA
Bbc3	8.06995e-11	-0.28173	1.11001e-05	DOWN	NA	7.32996e-10	-0.6786	0.063	0.096	2.36655e-05	DOWN	NA	concordant_down
Bbc3	0.000106904	-0.152366	1	DOWN	NA	7.32996e-10	-0.6786	0.063	0.096	2.36655e-05	DOWN	NA	concordant_down
Bbs2	0.0110664	-0.113396	1	DOWN	NA	0.00160012	-0.330328	0.071	0.088	1	DOWN	low	NA
Bbs4	1.67309e-06	-0.31216	0.230132	DOWN	NA	0.42418	0.0689364	0.063	0.059	1	UP	low	NA
Bbs5	0.0204331	-0.179097	1	DOWN	NA	0.223539	0.146289	0.051	0.046	1	UP	low	NA
Bbs7	0.000345001	-0.226732	1	DOWN	NA	0.204117	-0.270225	0.054	0.06	1	DOWN	low	NA
Bbs9	8.40531e-06	-0.292086	1	DOWN	NA	0.0331678	-0.187806	0.193	0.207	1	DOWN	low	NA
Bbx	0.576259	-0.0136292	1	DOWN	low	0.00626698	0.0585284	0.496	0.461	1	UP	low	NA
Bbx	0.0111583	-0.11393	1	DOWN	NA	0.00626698	0.0585284	0.496	0.461	1	UP	low	NA
Bbx	0.0534133	-0.166359	1	DOWN	low	0.00626698	0.0585284	0.496	0.461	1	UP	low	NA
Bbx	0.391301	-0.0473191	1	DOWN	low	0.00626698	0.0585284	0.496	0.461	1	UP	low	NA
BC002059	0.0307399	-0.116575	1	DOWN	NA	3.60881e-06	0.403484	0.108	0.081	0.116514	UP	low	NA
BC002059	0.921033	0.0359474	1	UP	low	3.60881e-06	0.403484	0.108	0.081	0.116514	UP	low	NA
BC003965	0.0739877	-0.0987264	1	DOWN	low	0.030704	0.156408	0.084	0.071	1	UP	low	NA
BC004004	6.37085e-07	-0.599475	0.0876305	DOWN	NA	0.00353851	-0.249588	0.248	0.265	1	DOWN	low	NA
BC004004	0.214669	-0.0282891	1	DOWN	low	0.00353851	-0.249588	0.248	0.265	1	DOWN	low	NA
BC004004	0.00723588	-0.277313	1	DOWN	NA	0.00353851	-0.249588	0.248	0.265	1	DOWN	low	NA
BC005537	0.00815112	-0.0807504	1	DOWN	NA	0.0904113	0.0754969	0.666	0.647	1	UP	low	NA
BC005561	0.306365	-0.0401622	1	DOWN	low	0.00109396	0.0863561	0.394	0.355	1	UP	low	NA
BC005624	0.00265895	-0.0821438	1	DOWN	NA	0.101544	-0.189465	0.129	0.138	1	DOWN	low	NA
BC017158	0.735163	0.0266488	1	UP	low	1.5756e-07	-0.635518	0.057	0.083	0.00508698	DOWN	NA	NA
BC017158	0.77192	0.0216532	1	UP	low	1.5756e-07	-0.635518	0.057	0.083	0.00508698	DOWN	NA	NA
BC017158	0.321481	-0.0674782	1	DOWN	low	1.5756e-07	-0.635518	0.057	0.083	0.00508698	DOWN	NA	NA
BC017158	2.42489e-35	-1.23476	3.33541e-30	DOWN	NA	1.5756e-07	-0.635518	0.057	0.083	0.00508698	DOWN	NA	concordant_down
BC028777	2.97076e-64	-1.72117	4.08625e-59	DOWN	NA	5.79743e-15	-3.54352	0.002	0.016	1.87176e-10	DOWN	NA	concordant_down
BC029722	3.46714e-07	-0.263686	0.0476902	DOWN	NA	0.00384106	-0.381423	0.051	0.064	1	DOWN	low	NA
BC031181	8.76203e-05	-0.202036	1	DOWN	NA	0.0106219	-0.140718	0.267	0.282	1	DOWN	low	NA
BC048403	1.01185e-11	-0.954028	1.39179e-06	DOWN	NA	0.00239255	-0.298486	0.067	0.083	1	DOWN	low	NA
BC048403	1.82306e-06	-0.257669	0.25076	DOWN	NA	0.00239255	-0.298486	0.067	0.083	1	DOWN	low	NA
BC048403	0.963384	0.0663527	1	UP	low	0.00239255	-0.298486	0.067	0.083	1	DOWN	low	NA
BC051142	0.339431	-0.0157961	1	DOWN	low	0.036314	-0.341519	0.032	0.039	1	DOWN	low	NA
BC052040	0.774559	0.031176	1	UP	low	1.75066e-15	0.643402	0.145	0.092	5.6522e-11	UP	NA	NA
BC052040	0.0727946	-0.164709	1	DOWN	low	1.75066e-15	0.643402	0.145	0.092	5.6522e-11	UP	NA	NA
BC055324	0.00387007	-0.186528	1	DOWN	NA	0.809164	-0.0243226	0.01	0.01	1	DOWN	low	NA
Bcam	0.00100713	-0.153279	1	DOWN	NA	8.87637e-134	0.64616	0.858	0.743	2.86583e-129	UP	NA	non concordant_upGE_dwnDA
Bcam	0.370676	-0.0254475	1	DOWN	low	8.87637e-134	0.64616	0.858	0.743	2.86583e-129	UP	NA	NA
Bcan	0.0219458	-0.110427	1	DOWN	NA	3.11271e-39	1.18069	0.14	0.059	1.00497e-34	UP	NA	non concordant_upGE_dwnDA
Bcan	0.00148063	-0.353978	1	DOWN	NA	3.11271e-39	1.18069	0.14	0.059	1.00497e-34	UP	NA	non concordant_upGE_dwnDA
Bcan	0.00196973	-0.212478	1	DOWN	NA	3.11271e-39	1.18069	0.14	0.059	1.00497e-34	UP	NA	non concordant_upGE_dwnDA
Bcan	0.408223	-0.018476	1	DOWN	low	3.11271e-39	1.18069	0.14	0.059	1.00497e-34	UP	NA	NA
Bcap29	0.0416527	-0.138185	1	DOWN	NA	6.51457e-39	0.670329	0.39	0.266	2.10329e-34	UP	NA	non concordant_upGE_dwnDA
Bcap29	0.00132343	-0.297321	1	DOWN	NA	6.51457e-39	0.670329	0.39	0.266	2.10329e-34	UP	NA	non concordant_upGE_dwnDA
Bcap29	0.000159864	-0.331985	1	DOWN	NA	6.51457e-39	0.670329	0.39	0.266	2.10329e-34	UP	NA	non concordant_upGE_dwnDA
Bcap29	0.163802	0.235531	1	UP	low	6.51457e-39	0.670329	0.39	0.266	2.10329e-34	UP	NA	NA
Bcar1	0.188008	-0.0803353	1	DOWN	low	2.91386e-06	0.383716	0.126	0.095	0.0940769	UP	low	NA
Bcar1	1.30515e-07	-0.271762	0.0179522	DOWN	NA	2.91386e-06	0.383716	0.126	0.095	0.0940769	UP	low	NA
Bcar1	0.806261	0.0851331	1	UP	low	2.91386e-06	0.383716	0.126	0.095	0.0940769	UP	low	NA
Bcar1	0.141042	0.136287	1	UP	low	2.91386e-06	0.383716	0.126	0.095	0.0940769	UP	low	NA
Bcar1	0.000246909	-0.336936	1	DOWN	NA	2.91386e-06	0.383716	0.126	0.095	0.0940769	UP	low	NA
Bcar3	0.331843	-0.0255578	1	DOWN	low	1.66469e-32	1.29268	0.134	0.062	5.37462e-28	UP	NA	NA
[truncated: 16,100 more rows]

## Sheet: Fig. 5G
Fig. 5G: differentially accessible peaks between adult mutant AT2 and adult control AT2 cells and Homer motif analysis
P-values were calculated using a two-tailed Wald test as part of the DESeq2 analysis
adult increased peaks						adult decreased peaks							Homer motif analysis
ch	start	end	log2FoldChange	p-adj	p-val	ch	start	end	log2FoldChange	p-adj	p-val		decreased peaks				increased peaks
chr4	129614087	129614487	2.45566	4.86619e-16	6.63815e-19	chr13	70641369	70641769	-2.84525	4.19545e-50	4.57854e-55		Motif	P-value	% of Targets	%Background	Motif	P-value	% of Targets	%Background
chr4	135933884	135934284	3.03257	4.96489e-15	7.96481e-18	chr18	84600557	84600957	-2.93978	1.64993e-47	3.71168e-52		CEBP	1e-1212	68.1	6.9	TEAD	1e- 81	36.1	7.7
chr6	48537407	48537807	1.94608	2.58483e-12	7.55989e-15	chr10	94098150	94098550	-2.69125	1.64993e-47	5.40175e-52		NKX	1e- 137	60.5	26.7	AP-1	1e- 33	20.5	5.6
chr4	134120502	134120902	2.75018	6.637e-12	2.1365e-14	chr7	35118857	35119257	-2.76353	3.53883e-47	1.54478e-51		FOXM1	1e- 86	26.3	11.3	NKX	1e- 31	36.8	16.5
chr12	28694241	28694641	2.52635	1.35447e-11	4.64139e-14	chr7	46719491	46719891	-2.13032	2.62081e-41	1.43006e-45
chr8	26887083	26887483	1.83044	1.9767e-10	8.75822e-13	chr4	140747923	140748323	-4.40745	4.93459e-39	3.2311e-43
chr4	135439187	135439587	1.23596	2.98095e-10	1.3956e-12	chr9	45201310	45201710	-2.55065	3.7038e-37	2.8294e-41
chr1	57885099	57885499	1.52357	1.23062e-09	6.6881e-12	chr10	76674637	76675037	-2.89464	1.61516e-36	1.41011e-40
chr9	50646809	50647209	1.55469	6.804e-09	4.55169e-11	chr17	24212272	24212672	-2.08264	3.40038e-31	3.33978e-35
chr4	107468268	107468668	1.1675	6.84705e-09	4.58796e-11	chr16	21327979	21328379	-1.94456	7.81657e-31	8.5303e-35
chr3	100515125	100515525	1.13568	8.385e-09	5.75575e-11	chr5	9107362	9107762	-1.79257	2.44139e-30	2.93075e-34
chr13	76591219	76591619	1.98079	9.27151e-09	6.42499e-11	chr18	75638330	75638730	-2.52421	2.37239e-29	3.10682e-33
chr4	116157860	116158260	1.41058	1.85529e-08	1.38803e-10	chr16	52371926	52372326	-2.66407	2.49238e-29	3.53594e-33
chr4	79357764	79358164	1.75915	2.08953e-08	1.60307e-10	chr10	68057808	68058208	-2.43855	1.05498e-28	1.61183e-32
chr4	141025017	141025417	1.30226	2.28059e-08	1.76956e-10	chr15	58999224	58999624	-2.0192	1.09391e-28	1.79069e-32
chr15	101424937	101425337	1.18119	1.46486e-07	1.37161e-09	chr2	173280893	173281293	-2.69285	1.48996e-28	2.60161e-32
chr10	60114294	60114694	2.18763	1.98167e-07	1.92041e-09	chr2	166115981	166116381	-2.26934	6.23692e-28	1.15709e-31
chr6	99833424	99833824	1.85921	2.11989e-07	2.06592e-09	chr2	166083236	166083636	-3.14059	1.42445e-27	2.79812e-31
chr6	50390260	50390660	1.11597	2.7567e-07	2.78279e-09	chr12	87393626	87394026	-1.87373	3.41694e-27	7.08498e-31
chr4	133879177	133879577	1.3863	3.0687e-07	3.13122e-09	chr7	126625419	126625819	-1.56723	8.97911e-26	1.9598e-29
chr2	43404139	43404539	1.50548	4.06844e-07	4.28009e-09	chr14	25312815	25313215	-1.51786	1.24722e-25	2.85832e-29
chr4	148009655	148010055	1.27243	5.16839e-07	5.56699e-09	chr9	118650953	118651353	-1.61206	1.40269e-25	3.36768e-29
chr18	16642747	16643147	1.7488	7.73215e-07	8.73351e-09	chr2	147926851	147927251	-1.85594	2.23036e-25	5.59824e-29
chr18	10213586	10213986	1.29051	9.04033e-07	1.04113e-08	chr19	42829217	42829617	-1.41842	1.24206e-24	3.25314e-28
chr3	122409043	122409443	1.58395	9.41528e-07	1.09429e-08	chr5	65279221	65279621	-1.61767	2.18705e-24	5.96687e-28
chr13	49345434	49345834	1.31398	9.73968e-07	1.13624e-08	chr19	44193869	44194269	-1.2327	2.62976e-24	7.4617e-28
chr15	100777350	100777750	1.17306	1.02176e-06	1.1998e-08	chr7	73338400	73338800	-2.41327	2.96513e-24	8.73686e-28
chr4	131187525	131187925	2.3149	1.2179e-06	1.45538e-08	chr13	72044021	72044421	-1.94417	5.4353e-24	1.66085e-27
chr4	129051782	129052182	1.57053	1.30152e-06	1.57154e-08	chr1	169166009	169166409	-2.82331	1.52682e-23	4.83208e-27
chr3	38415521	38415921	1.77001	1.38001e-06	1.67965e-08	chr8	61161444	61161844	-2.2838	1.69169e-23	5.53848e-27
chr17	69969052	69969452	2.81335	1.38741e-06	1.69124e-08	chr14	72293624	72294024	-1.18904	2.51776e-23	8.51773e-27
chr8	73568448	73568848	1.97643	1.5271e-06	1.88652e-08	chr3	98050504	98050904	-1.51679	1.09092e-22	3.80971e-26
chr3	49870771	49871171	1.362	1.73487e-06	2.18674e-08	chr6	5233754	5234154	-2.18557	1.6942e-22	6.10136e-26
chr10	99948714	99949114	1.08056	2.39593e-06	3.11801e-08	chr4	106193541	106193941	-2.80755	3.34736e-22	1.24202e-25
chr4	123803619	123804019	2.23394	3.17664e-06	4.31604e-08	chr5	140500753	140501153	-3.57423	4.60242e-22	1.77868e-25
chr1	72872453	72872853	1.67576	3.46677e-06	4.74534e-08	chr1	176826218	176826618	-3.76824	4.60242e-22	1.80816e-25
chr10	94486193	94486593	1.42837	3.52572e-06	4.84804e-08	chr8	11517855	11518255	-1.38021	4.79331e-22	1.93546e-25
chr12	54823934	54824334	1.66176	3.59021e-06	4.94063e-08	chr7	90277255	90277655	-1.13075	9.15081e-22	3.79482e-25
chr7	142437366	142437766	1.05873	3.93928e-06	5.49409e-08	chr8	126360732	126361132	-3.65474	1.29359e-21	5.50568e-25
chr1	175988934	175989334	2.08689	4.06571e-06	5.69704e-08	chr2	158306220	158306620	-1.02973	1.49766e-21	6.53766e-25
chr16	54346109	54346509	1.40795	4.34273e-06	6.12787e-08	chr2	152741517	152741917	-1.46604	1.62785e-21	7.28361e-25
chr4	11619837	11620237	1.68307	4.53375e-06	6.4271e-08	chr3	105910516	105910916	-1.76642	1.93543e-21	8.87104e-25
chr3	138745542	138745942	1.13524	4.98823e-06	7.14758e-08	chr12	70985209	70985609	-1.30679	2.30666e-21	1.08243e-24
chr4	133333361	133333761	2.05985	6.23837e-06	9.10909e-08	chr9	21762147	21762547	-1.19563	3.47773e-21	1.66992e-24
chr2	118437225	118437625	1.83327	7.62891e-06	1.13893e-07	chr11	90240643	90241043	-2.85067	5.45757e-21	2.68016e-24
chr4	111442636	111443036	1.01724	7.98416e-06	1.19806e-07	chr1	10147809	10148209	-1.99798	5.59174e-21	2.80707e-24
chr4	131947854	131948254	2.25108	1.0216e-05	1.57198e-07	chr16	45311472	45311872	-2.51313	6.55085e-21	3.36003e-24
chr4	41197173	41197573	1.67045	1.07051e-05	1.66126e-07	chr1	171232927	171233327	-1.51934	8.7789e-21	4.59864e-24
chr1	158699274	158699674	1.1525	1.21111e-05	1.90721e-07	chr2	152784617	152785017	-1.49972	9.38675e-21	5.01949e-24
chr6	37895932	37896332	1.41653	1.22724e-05	1.93936e-07	chr11	46123326	46123726	-2.79558	1.11481e-20	6.08301e-24
chr5	150083185	150083585	1.25206	1.51093e-05	2.47829e-07	chr6	118162716	118163116	-1.22958	1.17492e-20	6.53923e-24
chr8	95781135	95781535	1.11282	1.51438e-05	2.4856e-07	chr11	43770113	43770513	-2.38119	2.16728e-20	1.22989e-23
chr15	95989536	95989936	1.79143	1.54345e-05	2.53668e-07	chr7	27251912	27252312	-1.51117	3.1682e-20	1.83247e-23
chr8	25702537	25702937	2.25644	1.63501e-05	2.71035e-07	chr13	37562777	37563177	-1.27735	3.56145e-20	2.09879e-23
chr11	83598205	83598605	1.27075	1.67707e-05	2.79289e-07	chr17	57227978	57228378	-1.48833	3.56907e-20	2.17093e-23
chr9	75437847	75438247	1.3238	1.70562e-05	2.8533e-07	chr1	127627116	127627516	-1.49221	3.56907e-20	2.18118e-23
chr5	124851752	124852152	1.39427	1.84737e-05	3.12286e-07	chr8	80120535	80120935	-2.02351	3.60357e-20	2.24159e-23
chr4	137473986	137474386	1.52835	2.00636e-05	3.42447e-07	chr8	12984041	12984441	-2.42919	3.70411e-20	2.34455e-23
chr8	7430430	7430830	1.22462	2.15961e-05	3.7261e-07	chr17	74672426	74672826	-2.42905	3.93888e-20	2.53614e-23
chr1	71235343	71235743	1.73477	2.20605e-05	3.81105e-07	chr3	84350345	84350745	-3.15819	5.16992e-20	3.38519e-23
chr3	41195366	41195766	1.33331	2.2715e-05	3.94642e-07	chr19	60795228	60795628	-3.19977	5.33526e-20	3.55168e-23
chr10	8917449	8917849	1.14609	2.58317e-05	4.55556e-07	chr3	97998333	97998733	-2.29521	5.36745e-20	3.63168e-23
chr4	135949938	135950338	1.92656	3.14306e-05	5.69045e-07	chr1	153122799	153123199	-2.08054	8.20443e-20	5.72357e-23
chr11	61616004	61616404	1.00058	3.20578e-05	5.8215e-07	chr1	134182155	134182555	-2.32244	8.20443e-20	5.73029e-23
chr9	29900819	29901219	2.61832	3.34406e-05	6.11586e-07	chr9	50890505	50890905	-3.16693	1.05485e-19	7.48262e-23
chr8	71507574	71507974	1.03771	3.79381e-05	7.0508e-07	chr16	42592349	42592749	-1.78189	1.0559e-19	7.60525e-23
chr14	58989825	58990225	1.60622	3.87741e-05	7.23156e-07	chr12	7876568	7876968	-2.00076	1.13732e-19	8.3158e-23
chr8	71282628	71283028	1.55667	3.92476e-05	7.34128e-07	chr8	92313707	92314107	-1.61118	1.4849e-19	1.10193e-22
chr4	130081761	130082161	1.4838	4.13732e-05	7.81564e-07	chr18	5817708	5818108	-1.25923	1.5862e-19	1.19442e-22
chr8	124556150	124556550	1.48213	4.44324e-05	8.46626e-07	chr8	122463826	122464226	-1.15761	1.74494e-19	1.33299e-22
chr6	53664844	53665244	1.75487	4.76488e-05	9.16234e-07	chr18	5856037	5856437	-2.11595	3.20528e-19	2.48354e-22
chr8	124125288	124125688	2.76166	4.77293e-05	9.18907e-07	chr10	80035700	80036100	-1.57875	3.87322e-19	3.04335e-22
chr11	107137552	107137952	1.20311	4.84241e-05	9.35367e-07	chr8	22262336	22262736	-4.02865	4.62825e-19	3.68712e-22
chr15	26774884	26775284	1.80258	5.0794e-05	9.87244e-07	chr8	124691685	124692085	-1.36882	7.15605e-19	5.77901e-22
chr9	57631678	57632078	1.86394	5.12338e-05	9.98587e-07	chr13	113227705	113228105	-1.20259	7.65068e-19	6.26195e-22
chr2	164737377	164737777	1.18854	5.27135e-05	1.02973e-06	chr13	43765415	43765815	-2.7924	8.39434e-19	6.96223e-22
chr18	11226360	11226760	1.66538	5.3071e-05	1.03845e-06	chr5	31602361	31602761	-1.47578	8.8496e-19	7.4364e-22
chr10	28493245	28493645	1.06098	5.82015e-05	1.15027e-06	chr12	16042331	16042731	-3.13196	1.00467e-18	8.55201e-22
chr8	122635754	122636154	1.13156	6.41154e-05	1.28744e-06	chr5	112266288	112266688	-3.13829	1.04543e-18	9.01304e-22
chr13	34696769	34697169	2.19611	6.69553e-05	1.34958e-06	chr4	19970792	19971192	-3.17158	1.09304e-18	9.54274e-22
chr2	29628143	29628543	1.5437	6.7287e-05	1.357e-06	chr4	99561385	99561785	-1.94431	1.17803e-18	1.04133e-21
chr19	56122205	56122605	1.20993	7.67049e-05	1.5754e-06	chr8	70562743	70563143	-1.32203	1.39959e-18	1.25245e-21
chr17	48738750	48739150	1.2188	7.78418e-05	1.6064e-06	chr15	81886812	81887212	-2.00503	1.50856e-18	1.36644e-21
chr14	28456325	28456725	1.1362	8.44294e-05	1.77047e-06	chr5	125273704	125274104	-1.7112	1.57549e-18	1.44425e-21
chr4	131191491	131191891	1.58179	8.63565e-05	1.81509e-06	chr1	185235821	185236221	-1.41628	1.62514e-18	1.5075e-21
chr6	23084588	23084988	1.4649	8.8793e-05	1.87309e-06	chr5	125094126	125094526	-2.10417	2.08265e-18	1.95462e-21
chr4	141204677	141205077	1.33907	9.30725e-05	1.97454e-06	chr7	25372455	25372855	-2.67293	3.45966e-18	3.28473e-21
chr15	30276674	30277074	1.61276	9.54753e-05	2.03608e-06	chr18	5134086	5134486	-1.09616	4.24823e-18	4.0798e-21
chr10	110953104	110953504	2.14321	9.79872e-05	2.09698e-06	chr13	36620955	36621355	-1.56361	5.26915e-18	5.11774e-21
chr17	43070942	43071342	1.89758	9.82684e-05	2.10515e-06	chr9	118686138	118686538	-2.1161	1.38686e-17	1.36215e-20
chr7	66734968	66735368	1.894	0.000106616	2.30491e-06	chr14	101549144	101549544	-1.55168	1.54072e-17	1.53008e-20
chr12	24642266	24642666	1.23825	0.000109909	2.3857e-06	chr18	39666352	39666752	-1.21305	1.57355e-17	1.59306e-20
chr18	4803593	4803993	1.09998	0.000110426	2.39934e-06	chr8	10501746	10502146	-2.24511	1.57355e-17	1.59703e-20
chr6	22033159	22033559	1.005	0.000115977	2.53892e-06	chr13	46932867	46933267	-1.67359	1.92297e-17	1.97264e-20
chr3	58156811	58157211	1.80441	0.000117858	2.58654e-06	chr13	52822690	52823090	-1.30706	2.05182e-17	2.12721e-20
chr6	40078357	40078757	1.22205	0.000118446	2.60203e-06	chr3	116357884	116358284	-1.82771	2.3413e-17	2.45288e-20
chr11	114965416	114965816	1.49695	0.00012225	2.69894e-06	chr15	11745912	11746312	-2.32865	2.41499e-17	2.55644e-20
chr5	131613325	131613725	1.08015	0.000124708	2.75864e-06	chr14	20135144	20135544	-1.57814	2.99005e-17	3.23045e-20
chr14	30473621	30474021	1.18588	0.00014093	3.15595e-06	chr2	164356534	164356934	-1.57034	3.21946e-17	3.51342e-20
chr9	7032504	7032904	1.63016	0.00014441	3.24017e-06	chr11	32552645	32553045	-1.65977	3.58548e-17	3.952e-20
chr8	105303844	105304244	1.05536	0.000152953	3.46189e-06	chr6	96581192	96581592	-3.97046	3.84648e-17	4.28166e-20
chr7	92626073	92626473	1.68527	0.000153955	3.49299e-06	chr8	72146083	72146483	-1.8347	3.97755e-17	4.47096e-20
chr16	16866112	16866512	1.12417	0.000154023	3.49619e-06	chr9	21835237	21835637	-1.50982	4.49277e-17	5.09912e-20
chr15	44676526	44676926	2.0287	0.000155716	3.54488e-06	chr16	72225475	72225875	-1.92117	4.69822e-17	5.38357e-20
chr16	63049355	63049755	1.54783	0.000161259	3.68508e-06	chr10	41341335	41341735	-1.99674	4.84492e-17	5.60455e-20
chr7	35388722	35389122	1.16279	0.00016277	3.72673e-06	chr7	79822392	79822792	-1.51063	6.04555e-17	7.0594e-20
chr17	25414174	25414574	1.32448	0.000168504	3.87553e-06	chr8	124200427	124200827	-2.26555	7.16399e-17	8.44358e-20
chr4	129417744	129418144	1.84592	0.000168906	3.88749e-06	chr14	23959052	23959452	-1.80205	7.78988e-17	9.26628e-20
chr2	154390239	154390639	1.33686	0.00016914	3.89792e-06	chr17	12925035	12925435	-3.10288	8.15177e-17	9.78572e-20
chr8	124652537	124652937	1.37995	0.000172848	3.99143e-06	chr11	5785727	5786127	-2.10812	9.41646e-17	1.15094e-19
chr2	109562991	109563391	1.12802	0.000173017	3.9991e-06	chr18	33435947	33436347	-1.81432	1.01057e-16	1.24621e-19
chr2	135175661	135176061	1.73796	0.000175384	4.06556e-06	chr2	127297446	127297846	-2.11845	1.02201e-16	1.27148e-19
chr11	115606313	115606713	1.35634	0.000183224	4.29301e-06	chr14	45325410	45325810	-1.23838	1.51999e-16	1.9076e-19
chr3	122475750	122476150	1.43944	0.000188469	4.43853e-06	chr17	5936273	5936673	-1.09366	1.54308e-16	1.95342e-19
chr13	73812886	73813286	1.3687	0.00019397	4.58502e-06	chr4	141069705	141070105	-2.3407	1.56043e-16	1.99241e-19
chr6	51076729	51077129	1.58123	0.000200111	4.75857e-06	chr12	26316249	26316649	-2.23163	1.73905e-16	2.23945e-19
chr18	62169176	62169576	1.01684	0.000205653	4.90929e-06	chr16	5130741	5131141	-1.13509	2.21723e-16	2.87943e-19
chr9	34279861	34280261	1.59949	0.000205653	4.91226e-06	chr8	31468296	31468696	-3.86402	2.25179e-16	2.94889e-19
chr9	67264934	67265334	1.19859	0.000205653	4.91279e-06	chr19	55131628	55132028	-1.83249	2.40286e-16	3.17294e-19
chr6	131316410	131316810	1.37788	0.000208472	4.98925e-06	chr14	57127355	57127755	-2.46337	2.59908e-16	3.4604e-19
chr15	83070953	83071353	1.19093	0.000213957	5.15357e-06	chr4	63344224	63344624	-1.94156	4.43304e-16	5.95052e-19
chr4	141226451	141226851	1.89665	0.000214614	5.18074e-06	chr12	84763604	84764004	-1.27421	4.44037e-16	6.00881e-19
chr2	148107643	148108043	1.58849	0.000216088	5.22103e-06	chr8	124250833	124251233	-1.81662	5.46371e-16	7.51287e-19
chr5	77931879	77932279	1.02912	0.000226681	5.50926e-06	chr19	4497596	4497996	-1.08431	6.04038e-16	8.37174e-19
chr3	123296641	123297041	1.68377	0.000235647	5.77076e-06	chr13	80949022	80949422	-1.67172	7.06783e-16	9.87289e-19
chr13	95011855	95012255	1.00149	0.000236579	5.80042e-06	chr11	72364527	72364927	-2.56235	7.31318e-16	1.02954e-18
chr1	157143302	157143702	1.94057	0.000237025	5.82261e-06	chr8	3594436	3594836	-1.75201	7.9626e-16	1.12966e-18
chr4	111451495	111451895	1.40062	0.000250134	6.18285e-06	chr12	75473012	75473412	-1.74746	8.14557e-16	1.1645e-18
chr1	34167786	34168186	1.26722	0.000257269	6.40166e-06	chr4	126067397	126067797	-1.43391	8.2321e-16	1.18586e-18
chr9	35342412	35342812	1.09283	0.00025777	6.41943e-06	chr15	99546239	99546639	-1.82064	1.01884e-15	1.47878e-18
chr12	12898711	12899111	1.6682	0.000263413	6.57434e-06	chr10	40467541	40467941	-1.37501	1.12964e-15	1.65194e-18
chr9	70757126	70757526	1.8289	0.000269047	6.72963e-06	chr16	23374903	23375303	-1.65875	1.17434e-15	1.73012e-18
chr2	37756193	37756593	2.11337	0.000271919	6.81629e-06	chr1	24007573	24007973	-1.27203	1.25632e-15	1.8646e-18
chr2	154396541	154396941	1.90937	0.000275746	6.9303e-06	chr6	134702992	134703392	-2.224	1.26722e-15	1.89462e-18
chr4	140910892	140911292	1.21916	0.000278559	7.01314e-06	chr9	44191130	44191530	-2.90812	1.2821e-15	1.93085e-18
chr18	60952263	60952663	1.40679	0.000285942	7.224e-06	chr15	3973357	3973757	-1.5011	1.33675e-15	2.02775e-18
chr8	123343432	123343832	1.53871	0.000286921	7.25497e-06	chr8	92258302	92258702	-1.932	2.54906e-15	3.89454e-18
chr9	29748068	29748468	1.10181	0.000303205	7.74947e-06	chr1	194117598	194117998	-2.45699	2.80628e-15	4.31815e-18
chr18	54255102	54255502	1.30428	0.000308769	7.91863e-06	chr1	51882726	51883126	-2.06688	3.13587e-15	4.85954e-18
chr8	68827928	68828328	1.31887	0.000314352	8.07211e-06	chr18	84880795	84881195	-2.29889	3.82789e-15	6.01548e-18
chr10	51926666	51927066	1.59653	0.000315614	8.10795e-06	chr10	37504491	37504891	-2.92084	3.87592e-15	6.13325e-18
chr1	167468817	167469217	1.75669	0.000317515	8.16699e-06	chr16	24120840	24121240	-3.21346	5.39036e-15	8.70618e-18
chr4	134067975	134068375	1.39654	0.000319822	8.23698e-06	chr7	79376485	79376885	-1.70891	5.44855e-15	8.85963e-18
chr11	66972027	66972427	2.19056	0.000336376	8.70738e-06	chr12	35291854	35292254	-2.38683	5.51768e-15	9.03224e-18
chr4	130077148	130077548	2.23536	0.000351597	9.16662e-06	chr16	91601104	91601504	-1.64744	6.03637e-15	9.9472e-18
chr5	148443693	148444093	1.69613	0.000359708	9.40557e-06	chr7	88244455	88244855	-1.48572	6.30308e-15	1.04555e-17
chr6	91301715	91302115	1.03684	0.000373241	9.80016e-06	chr2	150623960	150624360	-1.53874	6.30785e-15	1.05322e-17
chr11	101060189	101060589	1.02008	0.000394745	1.0494e-05	chr9	27301199	27301599	-1.88576	6.53248e-15	1.09786e-17
chr15	38028172	38028572	1.19486	0.000397898	1.05952e-05	chr7	141460607	141461007	-1.15419	6.64539e-15	1.12409e-17
chr6	135559535	135559935	1.43981	0.00040782	1.08861e-05	chr14	30907813	30908213	-1.02142	7.52974e-15	1.2819e-17
chr1	79664950	79665350	1.53533	0.000433755	1.16873e-05	chr1	177711121	177711521	-1.66845	7.60044e-15	1.30223e-17
chr13	6921659	6922059	1.67943	0.000436733	1.17914e-05	chr3	101948555	101948955	-1.44209	7.70281e-15	1.32817e-17
chr6	53200266	53200666	2.25679	0.000444158	1.20354e-05	chr1	162891945	162892345	-1.30038	8.66547e-15	1.50362e-17
chr1	88794927	88795327	1.48255	0.00045427	1.2359e-05	chr4	136246493	136246893	-1.73457	8.66964e-15	1.5138e-17
chr9	96538940	96539340	1.44387	0.000460414	1.25463e-05	chr19	29907901	29908301	-1.85488	9.68973e-15	1.70249e-17
chr2	109389954	109390354	1.47181	0.000472779	1.29245e-05	chr14	118848088	118848488	-1.47971	1.00087e-14	1.76946e-17
chr1	134679393	134679793	1.21172	0.000489079	1.34448e-05	chr1	169418600	169419000	-2.19318	1.18333e-14	2.10495e-17
chr2	37749324	37749724	1.22936	0.000506941	1.40742e-05	chr19	29942385	29942785	-1.08519	1.20144e-14	2.15027e-17
chr19	7589794	7590194	1.83771	0.000508129	1.41293e-05	chrX	57372978	57373378	-1.90924	1.2155e-14	2.18871e-17
chr4	133950966	133951366	2.21404	0.000509485	1.41837e-05	chr12	85820026	85820426	-1.46874	1.3712e-14	2.48403e-17
chr8	43179263	43179663	1.28073	0.000563832	1.5869e-05	chr7	64011823	64012223	-1.78521	1.43341e-14	2.62696e-17
chr9	62575786	62576186	1.09592	0.00059387	1.687e-05	chr9	101160627	101161027	-3.06805	1.43341e-14	2.62801e-17
chr7	110807403	110807803	1.17388	0.000598552	1.70225e-05	chr4	117041375	117041775	-1.4496	1.64817e-14	3.03975e-17
chr4	62732852	62733252	1.95118	0.000605349	1.72621e-05	chr10	85189917	85190317	-2.32403	1.65691e-14	3.07394e-17
chr4	119079929	119080329	2.03678	0.000606747	1.73086e-05	chr10	37275888	37276288	-2.33676	1.7834e-14	3.32807e-17
chr7	96374048	96374448	1.22977	0.000617522	1.77372e-05	chr15	27477652	27478052	-2.60364	1.90714e-14	3.57981e-17
chr7	118882337	118882737	1.82004	0.000621262	1.78718e-05	chr15	59570075	59570475	-2.56079	1.95964e-14	3.69973e-17
chr1	16626929	16627329	1.83314	0.000631583	1.82583e-05	chr13	113993198	113993598	-1.67845	2.08671e-14	3.96241e-17
chr12	12278572	12278972	1.27963	0.000633164	1.83178e-05	chr10	62343989	62344389	-2.54118	2.16134e-14	4.12772e-17
chr1	35196486	35196886	2.11546	0.000650233	1.88968e-05	chr9	116187076	116187476	-1.2525	2.17372e-14	4.17507e-17
chr16	48500760	48501160	1.68411	0.00066091	1.92576e-05	chr10	28181120	28181520	-2.24042	2.62563e-14	5.07172e-17
chr14	12218717	12219117	1.88448	0.000714724	2.1005e-05	chr19	28167415	28167815	-3.22968	3.12256e-14	6.06567e-17
chr18	61929178	61929578	1.76104	0.000715316	2.10302e-05	chr17	74710856	74711256	-2.81609	3.72763e-14	7.28171e-17
chr7	101750241	101750641	1.19681	0.000723459	2.1317e-05	chr11	68333506	68333906	-2.3795	4.11229e-14	8.078e-17
chr16	30835689	30836089	1.03051	0.00072398	2.13443e-05	chr2	127854303	127854703	-2.53252	4.3429e-14	8.58057e-17
chr19	42258604	42259004	1.1574	0.000772021	2.30849e-05	chr12	110207509	110207909	-1.46413	4.3429e-14	8.62581e-17
chr3	38381650	38382050	1.77981	0.000778702	2.33187e-05	chr2	102325866	102326266	-2.659	4.52651e-14	9.03989e-17
chr2	28829284	28829684	1.07226	0.000788917	2.36504e-05	chr10	117301764	117302164	-2.80746	4.59871e-14	9.23425e-17
chr14	60621003	60621403	1.4948	0.000806962	2.42882e-05	chr3	116302625	116303025	-2.0567	4.9547e-14	1.00032e-16
chr13	64514243	64514643	1.41322	0.000808671	2.43661e-05	chr18	34025537	34025937	-1.71356	5.22508e-14	1.06061e-16
chr9	60335539	60335939	1.93466	0.000846553	2.56277e-05	chr8	22266745	22267145	-3.2607	5.30807e-14	1.08904e-16
chr9	102759487	102759887	1.06044	0.00084728	2.56603e-05	chr2	112373098	112373498	-1.71724	5.66324e-14	1.16809e-16
chr4	133459507	133459907	1.97301	0.000879582	2.67955e-05	chr7	99146084	99146484	-1.68945	5.9083e-14	1.22508e-16
chr12	107856394	107856794	1.07146	0.000879582	2.68003e-05	chr4	48130287	48130687	-1.63546	6.04908e-14	1.26087e-16
chr1	163576364	163576764	1.14733	0.000888202	2.71405e-05	chr5	89450767	89451167	-3.09773	6.20694e-14	1.30055e-16
chr4	151545088	151545844	1.3774	0.000901013	2.76008e-05	chr5	5695642	5696042	-1.69745	6.3529e-14	1.33807e-16
chr13	31309059	31309459	1.09935	0.000921559	2.83207e-05	chr15	77124358	77124758	-2.17752	6.45303e-14	1.3662e-16
chr2	36200811	36201211	1.18967	0.000923049	2.83805e-05	chr2	60797390	60797790	-1.99302	6.54869e-14	1.3936e-16
chr12	16635894	16636294	1.13561	0.00092595	2.8496e-05	chr6	73246825	73247225	-1.09738	6.78533e-14	1.45164e-16
chr18	14240028	14240428	1.64752	0.000962448	2.97453e-05	chr7	126670130	126670530	-2.09875	6.78533e-14	1.45876e-16
chr2	29767952	29768352	1.69614	0.000970815	3.00357e-05	chr12	103308547	103308947	-2.01679	7.1189e-14	1.53825e-16
chr4	70804662	70805062	1.20574	0.000977547	3.02982e-05	chr12	70102406	70102806	-1.77024	8.91664e-14	1.94616e-16
chr18	4824557	4824957	1.41072	0.00100498	3.13012e-05	chr1	168362431	168362831	-1.25499	8.99462e-14	1.973e-16
chr15	87544715	87545115	1.65246	0.00100998	3.14789e-05	chr11	44349588	44349988	-1.35855	9.51889e-14	2.10214e-16
chr9	29850289	29850689	1.44861	0.00102599	3.20452e-05	chr11	3566036	3566436	-1.6099	9.51889e-14	2.10877e-16
chr1	79637786	79638186	1.45499	0.00103053	3.21981e-05	chr8	22274919	22275319	-1.73898	1.00152e-13	2.22967e-16
chr12	108751893	108752293	1.42165	0.00109871	3.48438e-05	chr17	44246309	44246709	-1.42227	1.05989e-13	2.37118e-16
chr16	50745729	50746129	1.45927	0.00111143	3.53323e-05	chr15	88882878	88883278	-1.79257	1.47022e-13	3.3052e-16
chr9	121619396	121619796	1.45259	0.00112369	3.58322e-05	chr1	136698464	136698864	-1.54777	1.47401e-13	3.3298e-16
chr7	61737474	61737874	1.40599	0.001204	3.88098e-05	chr9	121854247	121854647	-1.51962	1.64333e-13	3.73024e-16
chr9	83023691	83024091	1.13462	0.00121566	3.92839e-05	chr4	94987065	94987465	-2.14573	1.66694e-13	3.80202e-16
chr9	68879186	68879586	2.00617	0.00122194	3.95449e-05	chr6	119418565	119418965	-1.46058	1.71271e-13	3.92511e-16
chr4	6472739	6473139	1.17099	0.00123397	3.99817e-05	chr19	55164724	55165124	-1.80286	1.74933e-13	4.02813e-16
chr9	57550113	57550513	1.16484	0.00126458	4.10149e-05	chr4	141033915	141034315	-1.44333	1.87539e-13	4.33887e-16
chr7	77303905	77304305	1.53314	0.00128226	4.17143e-05	chr3	97317333	97317733	-1.41414	1.968e-13	4.57459e-16
chr8	107248449	107248849	1.72777	0.00135227	4.45381e-05	chr2	91696168	91696568	-1.16366	2.11331e-13	4.9637e-16
chr18	61346251	61346651	1.43378	0.00138578	4.57777e-05	chr16	38599228	38599628	-1.22005	2.11331e-13	4.98156e-16
chr6	56362259	56362659	1.32532	0.00138841	4.5895e-05	chr4	120380698	120381098	-1.17465	2.2188e-13	5.25444e-16
chr13	8278525	8278925	1.30072	0.00145497	4.83076e-05	chr5	148267411	148267811	-2.08711	2.36898e-13	5.63594e-16
chr1	86914092	86914492	1.8005	0.00146207	4.86012e-05	chr1	138294418	138294818	-3.21498	2.41986e-13	5.78338e-16
chr6	50395593	50395993	1.42215	0.00147777	4.92359e-05	chr14	8246874	8247274	-1.74693	2.49699e-13	5.99499e-16
chr10	59724658	59725058	1.3252	0.0014973	5.00826e-05	chr2	125154304	125154704	-1.79868	2.51801e-13	6.07292e-16
chr7	125846838	125847238	1.51924	0.00151335	5.07516e-05	chr4	106094908	106095308	-1.39688	2.55004e-13	6.17799e-16
chr7	56304397	56304797	1.70633	0.00151375	5.08146e-05	chr10	53888382	53888782	-1.17819	2.55513e-13	6.21823e-16
chr18	24861004	24861404	1.80692	0.00151704	5.09912e-05	chr1	42894699	42895099	-1.71413	2.60787e-13	6.37502e-16
chr16	9165913	9166313	1.38258	0.00151869	5.10633e-05	chr15	59784229	59784629	-1.29867	2.73219e-13	6.70874e-16
chr7	99276665	99277065	1.43657	0.00152526	5.13176e-05	chr13	9929870	9930270	-2.53018	2.93661e-13	7.24274e-16
chr8	6789126	6789526	1.58618	0.00155988	5.26356e-05	chr6	127953083	127953483	-1.06228	2.93895e-13	7.28059e-16
chr5	31974816	31975216	1.31322	0.00156521	5.28324e-05	chr5	136020001	136020401	-1.63353	3.75175e-13	9.376e-16
chr3	22826484	22826884	1.70562	0.00162436	5.50843e-05	chr17	25374062	25374462	-1.9051	4.06429e-13	1.02014e-15
chr4	134741600	134742000	1.93083	0.00163756	5.56321e-05	chr3	51485346	51485746	-1.87855	4.51046e-13	1.13705e-15
chr3	68765063	68765463	1.17708	0.00165876	5.65961e-05	chr9	96844848	96845248	-1.27686	4.58666e-13	1.16127e-15
chr10	43684216	43684616	1.22917	0.00168428	5.76603e-05	chr17	52794442	52794842	-3.68716	4.59363e-13	1.16916e-15
chr7	3168253	3168653	1.58744	0.00168537	5.77343e-05	chr2	6149784	6150184	-2.25103	4.59363e-13	1.17306e-15
chr3	103385988	103386388	1.56827	0.00170515	5.85794e-05	chr10	40107899	40108299	-1.77946	4.79457e-13	1.22961e-15
chr8	122616427	122616827	1.01107	0.00172497	5.94674e-05	chr9	117297919	117298319	-1.07434	4.83068e-13	1.24414e-15
chr15	58017495	58017895	1.59843	0.00175467	6.05872e-05	chr8	127084567	127084967	-1.49422	4.87893e-13	1.26189e-15
chr1	22091031	22091431	1.22256	0.00177487	6.15769e-05	chr2	121177541	121177941	-3.28668	5.70191e-13	1.48097e-15
chr13	11111960	11112360	1.44597	0.00177487	6.15943e-05	chr1	83045022	83045422	-1.39402	5.94786e-13	1.55134e-15
chr13	55269640	55270040	1.2112	0.00178596	6.20379e-05	chr5	88699517	88699917	-1.23636	5.9891e-13	1.56863e-15
chr17	50048378	50048778	1.71658	0.00179757	6.24804e-05	chr11	53503728	53504128	-1.61785	6.52993e-13	1.71741e-15
chr5	29343290	29343690	1.88538	0.00179935	6.2562e-05	chr7	43685149	43685549	-1.94752	6.55398e-13	1.73107e-15
chr10	73907646	73908046	1.31539	0.00181881	6.33789e-05	chr11	111443289	111443689	-1.88478	6.55398e-13	1.73804e-15
chr3	40674847	40675247	1.89127	0.00182823	6.38451e-05	chr13	31578448	31578848	-1.34584	6.84403e-13	1.82243e-15
chr5	119651184	119651584	1.53221	0.00183742	6.42065e-05	chr18	23810630	23811030	-1.34975	6.90617e-13	1.84651e-15
chr15	55629510	55629910	1.70407	0.00188243	6.61283e-05	chr2	102711498	102711898	-3.15005	8.38757e-13	2.2609e-15
chr1	152704002	152704402	1.35393	0.0018978	6.67511e-05	chr14	105370069	105370469	-2.55395	8.98487e-13	2.43171e-15
chr1	30776208	30776608	1.06454	0.00191864	6.756e-05	chr5	129929935	129930335	-1.43944	9.02576e-13	2.45262e-15
chr13	83603876	83604276	1.02535	0.00191946	6.76386e-05	chr15	67048107	67048507	-3.55938	9.15948e-13	2.49896e-15
chr12	36008363	36008763	1.20872	0.00194421	6.86593e-05	chr18	69225010	69225410	-1.20796	9.43e-13	2.58305e-15
chr1	160531387	160531787	1.50262	0.00197417	6.98896e-05	chr6	28459164	28459564	-2.78996	1.0988e-12	3.0218e-15
chr6	50008955	50009355	1.68689	0.00201966	7.1919e-05	chr10	20595469	20595869	-3.16823	1.1868e-12	3.28608e-15
chr5	116484976	116485376	1.32098	0.00202817	7.23517e-05	chr16	4045656	4046056	-1.89155	1.1868e-12	3.28971e-15
chr9	67930606	67931006	1.11699	0.00206215	7.38146e-05	chr4	145200004	145200404	-1.56526	1.20198e-12	3.34491e-15
chr13	5444840	5445240	1.37787	0.0020673	7.40442e-05	chr13	60508082	60508482	-2.54723	1.32397e-12	3.69884e-15
chr1	88431245	88431645	1.45703	0.00207994	7.45195e-05	chr2	113902163	113902563	-3.37443	1.40568e-12	3.94245e-15
chr5	45084706	45085106	1.16725	0.00210432	7.57602e-05	chr3	108113941	108114341	-1.9325	1.41988e-12	3.99778e-15
chr16	14303648	14304048	1.39113	0.00211965	7.6428e-05	chr4	136320059	136320459	-2.51245	1.43957e-12	4.06892e-15
chr8	122423628	122424028	1.69888	0.00212435	7.66206e-05	chr11	72496095	72496495	-2.03461	1.46423e-12	4.15462e-15
chr1	88608225	88608625	1.56383	0.00219716	7.97983e-05	chr19	57367194	57367594	-1.28447	1.56249e-12	4.45046e-15
chr11	38721701	38722101	1.69377	0.00221684	8.07547e-05	chr6	34714592	34714992	-3.50902	1.68624e-12	4.82136e-15
chr15	38728257	38728657	1.19928	0.00221945	8.08743e-05	chr1	58720065	58720465	-1.61569	1.77573e-12	5.0966e-15
chr15	5953073	5953473	1.00143	0.00222714	8.11788e-05	chr16	78473414	78473814	-1.79914	1.94367e-12	5.59984e-15
chr15	87196501	87196901	1.63173	0.00230821	8.47129e-05	chr15	67217978	67218378	-1.69556	2.08286e-12	6.02357e-15
chr1	163561200	163561600	1.27046	0.0023371	8.5901e-05	chr17	29336582	29336982	-1.37406	2.29239e-12	6.65454e-15
chr6	37730487	37730887	1.70887	0.00234347	8.61605e-05	chr10	63415804	63416204	-1.83967	2.29586e-12	6.68966e-15
chr1	73546973	73547373	1.43954	0.00234531	8.62538e-05	chr1	128586864	128587264	-2.96068	2.86237e-12	8.40283e-15
chr16	74795908	74796308	1.06929	0.00236044	8.69391e-05	chr15	100403329	100403729	-1.57146	3.05358e-12	8.9975e-15
chr17	70218228	70218628	1.27123	0.0023919	8.83327e-05	chr2	148685738	148686138	-1.59098	3.21735e-12	9.51515e-15
chr1	189698455	189698855	1.35102	0.00239387	8.84837e-05	chr11	90585950	90586350	-1.96649	3.26271e-12	9.68492e-15
chr13	108498372	108498772	1.19657	0.00242719	8.98477e-05	chr3	94338564	94338964	-2.86151	3.42154e-12	1.01937e-14
chr4	79456243	79456643	1.54935	0.00250511	9.35525e-05	chr10	128144968	128145368	-1.66039	3.51896e-12	1.05224e-14
chr18	51879350	51879750	1.27465	0.00255465	9.58207e-05	chr8	33855759	33856159	-1.50682	3.53235e-12	1.06009e-14
chr7	45843417	45843817	1.24609	0.00260189	9.78763e-05	chr2	35063468	35063868	-1.53242	3.88253e-12	1.16942e-14
chr18	25996312	25996712	1.15627	0.00261398	9.8531e-05	chr9	21764260	21764660	-1.56859	4.1094e-12	1.24224e-14
chr1	137591284	137591684	1.27417	0.00268982	0.000101865	chr15	85629946	85630346	-2.05055	4.17245e-12	1.26586e-14
chr18	52639543	52639943	1.73693	0.00270834	0.000102768	chr16	36964466	36964866	-2.32812	4.208e-12	1.28123e-14
chr4	142229028	142229428	1.16212	0.00271379	0.000103033	chr12	77014906	77015306	-1.36546	4.22822e-12	1.292e-14
chr13	14428901	14429301	1.02436	0.00278475	0.000106244	chr8	45329572	45329972	-1.92197	4.87912e-12	1.50155e-14
chr12	35981710	35982110	1.54217	0.00291261	0.000111949	chr8	78463910	78464310	-1.56393	5.2473e-12	1.62058e-14
chr15	42275139	42275539	1.63687	0.00291768	0.000112176	chr13	107371863	107372263	-1.1033	5.35861e-12	1.66081e-14
chr5	76154778	76155178	1.5406	0.00292139	0.00011235	chr4	19967906	19968306	-1.88742	5.40644e-12	1.68153e-14
chr12	45047105	45047505	1.11488	0.00294936	0.000113683	chr10	75165774	75166174	-1.12214	5.43033e-12	1.69489e-14
chr6	51284372	51284772	1.30213	0.00295561	0.000114073	chr14	17046858	17047258	-2.68565	5.71203e-12	1.78904e-14
chr18	46920189	46920589	1.01086	0.00309904	0.000120772	chr12	119402718	119403118	-2.31984	5.79011e-12	1.81982e-14
chr12	4588605	4589005	1.30447	0.00313539	0.000122565	chr9	75764769	75765169	-1.72096	6.30771e-12	1.99626e-14
chr8	71303630	71304030	1.48404	0.00315599	0.000123682	chr2	163147370	163147770	-2.22662	6.32878e-12	2.00984e-14
chr15	34953398	34953798	1.7414	0.00315846	0.000123846	chr2	68796004	68796404	-3.34879	6.53427e-12	2.08223e-14
chr7	111708613	111709013	1.65031	0.00318463	0.000125115	chr6	143153836	143154236	-1.22772	6.61244e-12	2.11435e-14
chr8	44526001	44526401	1.43266	0.00319502	0.000125558	chr16	94449604	94450004	-2.07673	6.637e-12	2.13669e-14
chr2	93696334	93696734	1.59131	0.00324176	0.000127713	chr3	19953827	19954227	-1.50413	7.14007e-12	2.30644e-14
chr4	131163176	131163576	1.66924	0.00325311	0.000128231	chr1	58101593	58101993	-1.95051	7.52101e-12	2.4377e-14
chr9	68225660	68226060	1.15542	0.0032764	0.000129364	chr14	22587254	22587654	-2.71923	7.63805e-12	2.48397e-14
chr5	141704394	141704794	1.58937	0.00330504	0.000130747	chr6	90836059	90836459	-2.71657	8.17152e-12	2.66638e-14
chr2	167844527	167844927	1.39358	0.00335346	0.000133139	chr11	32600337	32600737	-2.0785	9.33349e-12	3.06591e-14
chr2	27464124	27464524	1.24247	0.00337287	0.000134093	chr17	87356267	87356667	-2.42134	9.41885e-12	3.10422e-14
chr12	118177361	118177761	1.59453	0.00340464	0.000135468	chr15	82160685	82161085	-1.24908	9.47695e-12	3.13371e-14
chr13	5229070	5229470	1.59085	0.00340888	0.000135674	chr15	10717281	10717681	-1.46399	9.54079e-12	3.16524e-14
chr7	70041122	70041522	1.6791	0.00342369	0.00013645	chr5	92524787	92525187	-1.88117	9.55067e-12	3.17894e-14
chr2	29944582	29944982	1.55642	0.00342486	0.000136571	chr1	118905304	118905704	-1.43695	9.6201e-12	3.21254e-14
chr3	85029110	85029510	1.47054	0.00346306	0.000138397	chr4	45361320	45361720	-2.21591	1.02522e-11	3.43483e-14
chr5	138132394	138132794	1.52847	0.00348666	0.000139606	chr5	21267042	21267442	-1.57638	1.1281e-11	3.79182e-14
chr5	150145171	150145571	1.32188	0.00352836	0.000141546	chr13	12408660	12409060	-3.05251	1.14783e-11	3.87067e-14
chr12	119099764	119100164	1.39734	0.00353031	0.000141662	chr16	21955689	21956089	-1.25063	1.16843e-11	3.95288e-14
chr18	59684561	59684961	1.49142	0.0035327	0.000141797	chr2	139919793	139920193	-3.71843	1.23074e-11	4.19054e-14
chr7	24522895	24523295	1.05997	0.003558	0.000143045	chr6	99636815	99637215	-2.30055	1.31376e-11	4.48755e-14
chr15	44690059	44690459	1.64946	0.00357174	0.000143715	chr13	49460227	49460627	-1.76095	1.3567e-11	4.66384e-14
chr7	105497840	105498240	1.61699	0.00360044	0.000145223	chr10	30752450	30752850	-1.17378	1.44368e-11	4.99435e-14
chr7	56275624	56276024	1.48191	0.00362514	0.000146457	chr16	45640070	45640470	-1.75644	1.53691e-11	5.33735e-14
chrX	47882814	47883214	1.26538	0.00365107	0.000147584	chr15	38177268	38177668	-1.73554	1.53691e-11	5.3504e-14
chr10	83374390	83374790	1.59244	0.00366739	0.000148364	chr7	49298499	49298899	-1.08648	1.71795e-11	5.99943e-14
chr13	77838695	77839095	1.32224	0.00384289	0.000156512	chr9	50835029	50835429	-1.76455	1.82132e-11	6.40014e-14
chr15	87391414	87391814	1.03184	0.00389402	0.000159274	chr10	117275729	117276129	-2.29816	1.83766e-11	6.47763e-14
chr13	46507973	46508373	1.20314	0.00390521	0.00015986	chr12	76009079	76009479	-1.86308	1.84813e-11	6.5347e-14
chr4	130357898	130358298	1.65363	0.00391908	0.000160556	chr11	117130025	117130425	-1.34325	1.88302e-11	6.6786e-14
chr18	75401121	75401521	1.12337	0.00393964	0.000161613	chr6	147686986	147687386	-1.17913	2.06387e-11	7.34255e-14
chr18	44668298	44668698	1.42888	0.00395481	0.000162451	chr17	8272307	8272707	-1.81857	2.42602e-11	8.65747e-14
chr9	45518350	45518750	1.61907	0.00396621	0.000163006	chr11	80190342	80190742	-1.40669	2.49594e-11	8.93419e-14
chr7	99668896	99669296	1.1392	0.00396899	0.000163164	chr3	10018204	10018604	-2.30016	2.57875e-11	9.25876e-14
chr3	10722429	10722829	1.07509	0.00403531	0.000166463	chr1	184478010	184478410	-2.0172	2.64401e-11	9.52193e-14
chr12	24690378	24690778	1.15577	0.00409781	0.000169565	chr6	28514863	28515263	-1.41157	3.01557e-11	1.0893e-13
chr4	133223934	133224334	1.42977	0.00417119	0.000173115	chr16	24891488	24891888	-2.00348	3.11426e-11	1.12834e-13
chr5	101829545	101829945	1.17914	0.0042141	0.000175126	chr13	44629990	44630390	-1.37357	3.13428e-11	1.13902e-13
chr6	53724617	53725017	1.49398	0.00423477	0.00017617	chr15	75507024	75507424	-1.37504	3.28412e-11	1.19705e-13
chr8	34858606	34859006	1.35269	0.00424286	0.000176609	chr9	114838874	114839274	-1.2721	3.36343e-11	1.22963e-13
chr3	58038915	58039315	1.60354	0.00428215	0.000178561	chr10	128980966	128981366	-1.05758	3.397e-11	1.24561e-13
chr2	91061828	91062228	1.10388	0.00432801	0.000180662	chr6	120628970	120629370	-2.09199	3.45874e-11	1.27202e-13
chr7	99547696	99548096	1.03693	0.00433531	0.000181109	chr9	86643777	86644177	-2.09526	3.52686e-11	1.30093e-13
chr17	65811003	65811403	1.43028	0.00434272	0.000181466	chr6	135387632	135388032	-2.05762	3.62244e-11	1.34013e-13
chr14	120921821	120922221	1.00288	0.00434814	0.000181787	chr4	115996746	115997146	-1.33575	3.97591e-11	1.47524e-13
chr10	122777442	122777842	1.07668	0.00436756	0.000182647	chr11	102246261	102246661	-2.37718	4.02706e-11	1.49861e-13
chr13	58046167	58046567	1.50145	0.00437685	0.000183179	chr8	127076592	127076992	-1.24102	4.03871e-11	1.50736e-13
chr3	135767312	135767712	1.2653	0.00438198	0.000183448	chr3	33074003	33074403	-1.61643	4.09464e-11	1.53717e-13
chr13	111099184	111099584	1.44896	0.0043947	0.000184309	chr19	55193933	55194333	-1.15612	4.38889e-11	1.65243e-13
chr15	100933113	100933513	1.63289	0.00441988	0.000185692	chr5	37960183	37960583	-1.78908	4.42933e-11	1.67248e-13
chr12	95563411	95563811	1.55198	0.00445808	0.000188135	chr7	118714872	118715272	-1.89392	4.62059e-11	1.74975e-13
chr1	92379080	92379480	1.34067	0.00446474	0.000188514	chr5	66232153	66232553	-1.6432	4.68852e-11	1.78059e-13
chr16	72996115	72996515	1.21764	0.0045237	0.000191349	chr9	16484623	16485023	-1.87047	4.69542e-11	1.78833e-13
chr4	57834262	57834662	1.48854	0.00454635	0.000192605	chr4	149161214	149161614	-2.18483	4.7302e-11	1.80674e-13
chr2	92735558	92735958	1.10065	0.00455959	0.000193215	chr11	32868752	32869152	-2.35277	4.83778e-11	1.85311e-13
chr11	52551463	52551863	1.38283	0.00462328	0.00019652	chr6	108418153	108418553	-2.66149	4.86019e-11	1.867e-13
chr7	144780225	144780625	1.19897	0.00469003	0.000200688	chr17	11663471	11663871	-1.533	5.19404e-11	2.00091e-13
chr3	57990308	57990708	1.5606	0.00477012	0.000204583	chr5	122503380	122503780	-1.26563	5.59308e-11	2.16074e-13
chr17	43023704	43024104	1.03643	0.00482782	0.000207637	chr6	34309399	34309799	-2.02895	5.61217e-11	2.17424e-13
chr7	34943705	34944105	1.09545	0.00484637	0.000208488	chr15	27564110	27564510	-2.17745	5.64445e-11	2.1929e-13
chr15	78832796	78833196	1.40856	0.0048473	0.000208614	chr10	95779870	95780270	-1.52461	5.67573e-11	2.21125e-13
chr12	17636551	17636951	1.0932	0.005127	0.000223078	chr13	19394056	19394456	-1.00574	5.72336e-11	2.23605e-13
chr7	31069467	31069867	1.51755	0.00518808	0.000226246	chr5	90789364	90789764	-1.66135	6.06912e-11	2.37776e-13
chr4	135399046	135399446	1.13172	0.00524131	0.000229082	chr3	106495934	106496334	-1.33091	6.07203e-11	2.38553e-13
chr15	81793335	81793735	1.46903	0.00524589	0.000229396	chr6	41606243	41606643	-2.01742	6.16915e-11	2.43041e-13
chr3	69140771	69141171	1.15712	0.00529512	0.000231896	chr19	47149790	47150190	-2.32995	6.22888e-11	2.46075e-13
chr8	119513361	119513761	1.46059	0.00535385	0.000234702	chr11	35750536	35750936	-1.82154	6.23267e-11	2.46904e-13
chr7	129003124	129003524	1.04677	0.00537364	0.000235921	chr18	4644417	4644817	-1.74101	6.41682e-11	2.549e-13
chr5	32392258	32392658	1.21968	0.00538985	0.000236868	chr11	87611026	87611426	-2.48171	6.58396e-11	2.62258e-13
chr7	135610532	135610932	1.18514	0.00540432	0.000237563	chr7	112813734	112814134	-1.49945	6.69393e-11	2.67369e-13
chr9	55136621	55137021	1.35806	0.00541603	0.000238373	chr11	101878748	101879148	-2.4274	6.90921e-11	2.76721e-13
chr1	75325007	75325407	1.22154	0.00543931	0.000239457	chr4	63725983	63726383	-1.4009	7.14773e-11	2.87054e-13
chr9	28289724	28290124	1.12984	0.00545405	0.000240165	chr18	84089299	84089699	-1.14152	7.31398e-11	2.94529e-13
chr15	42944619	42945019	1.56056	0.00570994	0.00025343	chr2	91098136	91098536	-2.23259	7.39277e-11	2.9889e-13
chr2	25374073	25374473	1.0005	0.00570994	0.00025349	chr2	32581413	32581813	-1.00315	7.74464e-11	3.14407e-13
chr5	13477704	13478104	1.25561	0.0057227	0.000254341	chr14	55724336	55724736	-1.2203	8.16315e-11	3.32288e-13
chr12	65115184	65115584	1.32315	0.00590185	0.000264264	chr5	65356945	65357345	-2.21072	8.26604e-11	3.37378e-13
chr18	4436107	4436507	1.20921	0.00598157	0.000268486	chr9	110525749	110526149	-1.12868	8.36886e-11	3.42488e-13
chr18	18274550	18274950	1.16266	0.00601673	0.000270346	chr1	36536011	36536411	-1.02373	8.99472e-11	3.70064e-13
chr16	49775577	49775977	1.32777	0.00611436	0.000276005	chr15	34513958	34514358	-1.15269	1.04132e-10	4.30695e-13
chr3	93645809	93646209	1.51125	0.00611436	0.000276123	chr4	95310335	95310735	-2.25249	1.04754e-10	4.34411e-13
chr3	62435941	62436341	1.1809	0.0061589	0.000278664	chr15	73681307	73681707	-2.63695	1.10832e-10	4.60828e-13
chr2	74093492	74093892	1.07642	0.00617814	0.000279939	chr16	24399380	24399780	-1.24732	1.21423e-10	5.07512e-13
chr1	37610942	37611342	1.38721	0.00618071	0.000280123	chr2	77003148	77003548	-1.60283	1.25172e-10	5.25915e-13
chr4	107024881	107025281	1.47105	0.00621247	0.000281698	chr18	36708924	36709324	-1.10092	1.2913e-10	5.43956e-13
chr1	74049457	74049857	1.21454	0.00621979	0.000282165	chr6	97145168	97145568	-1.71904	1.29297e-10	5.46069e-13
chr19	9019308	9019708	1.20731	0.00624729	0.000283958	chr8	108060440	108060840	-2.31361	1.30561e-10	5.52832e-13
chr7	144120155	144120555	1.09044	0.00626973	0.0002853	chr8	121919778	121920178	-2.38532	1.32305e-10	5.61662e-13
chr2	72169457	72169857	1.11289	0.00635744	0.000290141	chr7	24327253	24327653	-1.17559	1.32651e-10	5.64578e-13
chr17	64123621	64124021	1.08835	0.00641467	0.000293582	chr14	45667165	45667565	-3.00308	1.34464e-10	5.73761e-13
chr4	134065604	134066004	1.01887	0.00649306	0.000298035	chr11	86603764	86604164	-2.42437	1.3581e-10	5.80987e-13
chr3	41332517	41332917	1.01332	0.00654138	0.000300824	chr7	81232666	81233066	-2.1729	1.42574e-10	6.13035e-13
chr12	76901580	76901980	1.10149	0.00656232	0.00030215	chr2	125932683	125933083	-2.22293	1.5874e-10	6.89475e-13
chr11	30221291	30221691	1.07912	0.0065774	0.000303198	chr10	29457497	29457897	-1.75983	1.64477e-10	7.16185e-13
chr4	6339401	6339801	1.49567	0.00659338	0.000304183	chr16	11757970	11758370	-1.80241	1.76543e-10	7.72496e-13
chr1	136174018	136174418	1.43722	0.00659416	0.00030433	chr18	3618491	3618891	-1.15979	1.76543e-10	7.72579e-13
chr1	73362220	73362620	1.03863	0.00676096	0.000313062	chr14	31188784	31189184	-2.05607	1.85296e-10	8.14311e-13
chr17	43226096	43226496	1.3469	0.00679792	0.000314847	chr17	48067147	48067547	-1.08122	1.85296e-10	8.14927e-13
chr17	48818879	48819279	1.29146	0.00680225	0.000315122	chr2	161341576	161341976	-1.17821	1.97514e-10	8.72974e-13
chr11	114981889	114982289	1.42786	0.00692756	0.00032191	chr19	10165913	10166313	-2.10658	2.04756e-10	9.09451e-13
chr13	49400139	49400539	1.07711	0.00694625	0.000322854	chr16	21329196	21329596	-2.59254	2.21744e-10	9.87325e-13
chr4	130352637	130353037	1.43792	0.00710025	0.000330864	chr10	53382672	53383072	-2.4755	2.25024e-10	1.00439e-12
chr14	68771022	68771422	1.4377	0.00710582	0.000331382	chr1	162778139	162778539	-1.60757	2.28723e-10	1.02339e-12
chr2	93432580	93432980	1.44834	0.00710582	0.000331464	chr15	80975535	80975935	-1.40858	2.29697e-10	1.03025e-12
chr1	39205745	39206145	1.14002	0.00715238	0.000334308	chr9	37650643	37651043	-1.74706	2.35418e-10	1.06052e-12
chr4	106858376	106858776	1.39997	0.00723372	0.000338426	chr3	108533454	108533854	-1.12473	2.35418e-10	1.06105e-12
chr8	65885201	65885601	1.49183	0.00723857	0.000338731	chr10	38295746	38296146	-2.69439	2.51127e-10	1.13734e-12
chr12	10350652	10351052	1.4907	0.00724687	0.000339278	chr5	135674807	135675207	-1.03721	2.56193e-10	1.16308e-12
chr5	20628957	20629357	1.4331	0.00729507	0.000341933	chr11	71012731	71013131	-1.09845	2.66353e-10	1.21792e-12
chr8	3694105	3694505	1.13409	0.00738365	0.000347052	chr4	108074417	108074817	-2.96358	2.68945e-10	1.23271e-12
chr15	81536078	81536478	1.30031	0.00738601	0.000347243	chr3	10247111	10247511	-1.55348	2.72786e-10	1.25329e-12
chr8	81558399	81558799	1.0139	0.00742158	0.000349159	chr15	97896378	97896778	-1.81331	2.74155e-10	1.26257e-12
chr3	122330515	122330915	1.05873	0.00749591	0.000353555	chr14	68432146	68432546	-1.21132	2.78007e-10	1.28335e-12
chr6	56066662	56067062	1.25497	0.00757417	0.00035799	chr5	143058366	143058766	-2.00112	2.80745e-10	1.29905e-12
chr3	95054413	95054813	1.24803	0.00770967	0.000365676	chr9	121799800	121800200	-2.69837	2.86861e-10	1.33048e-12
chr14	118057885	118058285	1.47098	0.00770967	0.000365902	chrX	101769503	101769903	-1.6854	2.95689e-10	1.37788e-12
chr2	157320884	157321284	1.20132	0.00770967	0.000365993	chr3	89578763	89579163	-1.61335	2.97052e-10	1.38747e-12
chr19	47279750	47280150	1.22795	0.00772337	0.000366728	chr10	89751069	89751469	-1.30837	3.05709e-10	1.43458e-12
chr6	18822853	18823253	1.16604	0.00780147	0.000371032	chr12	8432878	8433278	-2.57932	3.15673e-10	1.48478e-12
chr7	67775606	67776006	1.31819	0.0078359	0.000372841	chr3	65603349	65603749	-1.2165	3.20161e-10	1.50939e-12
chr3	55924760	55925160	1.05743	0.00785146	0.000373952	chr3	127769172	127769572	-1.69943	3.20359e-10	1.51643e-12
chr9	70811644	70812044	1.45879	0.00785146	0.00037401	chr15	85405552	85405952	-2.26272	3.20359e-10	1.51731e-12
chr6	48783084	48783484	1.23194	0.00785362	0.000374284	chr16	5067169	5067569	-2.07094	3.28023e-10	1.55719e-12
chr4	114578196	114578596	1.42986	0.00789858	0.000376685	chr5	64753029	64753429	-2.2876	3.3414e-10	1.58988e-12
chr12	12030077	12030477	1.41468	0.00795194	0.000379751	chr14	115052580	115052980	-1.83677	3.43553e-10	1.63841e-12
chr10	99902599	99902999	1.44371	0.0080049	0.000382716	chr12	40202420	40202820	-1.70146	3.58043e-10	1.71142e-12
chr3	21905671	21906071	1.31892	0.00805094	0.000385884	chr10	60042347	60042747	-1.66905	3.70281e-10	1.77396e-12
chr17	25756466	25756866	1.24379	0.00832765	0.000402237	chr4	32198580	32198980	-1.2081	3.91125e-10	1.87809e-12
chr4	72946609	72947009	1.39877	0.00836121	0.000404588	chr8	117714608	117715008	-1.90402	4.36199e-10	2.11295e-12
chr12	84707779	84708179	1.22377	0.00840525	0.000406994	chr2	122237941	122238341	-1.39012	4.36199e-10	2.11357e-12
chr2	38302009	38302409	1.19051	0.00841099	0.000407364	chr10	115263224	115263624	-1.30092	4.53854e-10	2.20902e-12
chr1	166319164	166319564	1.28773	0.00856901	0.000416513	chr10	54042421	54042821	-1.17199	4.55593e-10	2.22538e-12
chr18	78978753	78979153	1.34919	0.00859074	0.00041786	chr7	132419672	132420072	-1.00699	4.55593e-10	2.22742e-12
chr7	70025454	70025854	1.08872	0.00859074	0.000418052	chr7	143751464	143751864	-1.88432	4.57922e-10	2.24381e-12
chr7	49206019	49206419	1.05992	0.00862341	0.000419886	chr12	32890482	32890882	-1.55651	4.71107e-10	2.31356e-12
chr12	45107825	45108225	1.43834	0.00862676	0.000420262	chr15	82876823	82877223	-1.21612	4.73857e-10	2.33223e-12
chr13	16805554	16805954	1.43178	0.00881858	0.000431628	chr15	43479613	43480013	-2.51072	4.8425e-10	2.38867e-12
chr8	26888142	26888542	1.15502	0.00895937	0.000440767	chr3	60507988	60508388	-2.0271	5.07032e-10	2.50658e-12
chr17	22722354	22722754	1.03806	0.00908762	0.000448565	chr6	90466022	90466422	-1.45132	5.07848e-10	2.51616e-12
chr9	7042984	7043384	1.23198	0.00912384	0.000450651	chr13	99481376	99481776	-1.28236	5.19114e-10	2.57764e-12
chr1	62843206	62843606	1.17681	0.0091514	0.000452511	chr10	117282094	117282494	-2.59435	5.50708e-10	2.74654e-12
chr15	26766866	26767266	1.39367	0.00915461	0.00045277	chr6	146469926	146470326	-1.92539	5.78785e-10	2.8992e-12
chr17	79177214	79177614	1.25091	0.00918484	0.000454767	chr6	5199871	5200271	-1.34295	5.90085e-10	2.96224e-12
chr12	85436261	85436661	1.12807	0.00920102	0.000455668	chr4	129508514	129508914	-1.74798	6.2025e-10	3.12044e-12
chr9	67485030	67485430	1.34655	0.00921025	0.000456527	chr4	123665944	123666344	-1.39323	6.29183e-10	3.17225e-12
chr7	117451215	117451615	1.2458	0.00922543	0.000457682	chr3	153492969	153493369	-1.15591	6.36995e-10	3.21858e-12
chr15	68301109	68301509	1.15007	0.0092622	0.000460012	chr2	180270500	180270900	-1.007	6.68218e-10	3.38364e-12
chr1	72778784	72779184	1.35651	0.00933047	0.000464217	chr10	13823185	13823585	-1.4906	6.79151e-10	3.44641e-12
chr1	106236981	106237381	1.16054	0.00933753	0.00046467	chr8	127087420	127087820	-1.57467	6.9373e-10	3.52796e-12
chr6	17224861	17225261	1.01276	0.00945654	0.000471728	chr12	35294634	35295034	-1.87027	7.10298e-10	3.61997e-12
chr9	42076439	42076839	1.33672	0.00945732	0.00047187	chr9	70025411	70025811	-1.15875	7.31185e-10	3.75036e-12
chrX	130473158	130473558	1.03035	0.0094858	0.000473705	chr8	25774760	25775160	-2.21889	7.57901e-10	3.89567e-12
chr14	68776030	68776430	1.40201	0.00954008	0.000476728	chr2	151940014	151940414	-3.30944	8.59655e-10	4.44683e-12
chr4	155852923	155853323	1.28876	0.00960115	0.000479989	chr16	45287812	45288212	-3.00708	8.64595e-10	4.48182e-12
chr17	35716057	35716457	1.14454	0.00980196	0.00049281	chr17	86525999	86526399	-1.32933	8.68186e-10	4.51939e-12
chr1	170834689	170835089	1.13041	0.00984815	0.000495682	chr4	32011243	32011643	-1.77345	8.68443e-10	4.5302e-12
chr9	66042412	66042812	1.35678	0.00984815	0.000495765	chr17	71300334	71300734	-2.26915	8.73162e-10	4.56434e-12
chr1	189773486	189773886	1.04708	0.00990229	0.000498826	chr8	121580472	121580872	-1.12049	8.90869e-10	4.66663e-12
chr14	54073952	54074352	1.2132	0.00993094	0.000500812	chr17	12290705	12291105	-1.28714	9.29223e-10	4.87768e-12
chr17	43116821	43117221	1.04053	0.00997393	0.000503415	chr17	48043469	48043869	-1.8341	9.34899e-10	4.91768e-12
chr3	138827905	138828305	1.20984	0.0100313	0.00050686	chr8	10882373	10882773	-1.82519	9.57919e-10	5.04922e-12
chr3	81058596	81058996	1.2827	0.0100488	0.000507961	chr8	94427945	94428345	-1.2878	9.582e-10	5.06115e-12
chr9	57402320	57402720	1.27457	0.0101793	0.000515889	chr6	135036364	135036764	-1.75178	9.63586e-10	5.10012e-12
chr13	108866817	108867217	1.15505	0.0101964	0.000517092	chr19	20722928	20723328	-1.08319	1.00991e-09	5.35632e-12
chr8	128679984	128680384	1.05121	0.0103577	0.000526999	chr1	54837666	54838066	-1.46184	1.11974e-09	5.98057e-12
chr11	93944987	93945387	1.19384	0.0103577	0.000527306	chr18	75448146	75448546	-1.28426	1.11974e-09	5.98772e-12
chr8	123278478	123278878	1.36868	0.0103914	0.000529361	chr11	106493268	106493668	-2.527	1.12965e-09	6.06538e-12
chr4	134453924	134454324	1.37919	0.0104278	0.000531784	chr14	47562529	47562929	-2.33628	1.20653e-09	6.50446e-12
chr4	134013130	134013530	1.35306	0.010494	0.000536076	chr19	55115533	55115933	-2.04661	1.22872e-09	6.65546e-12
chr1	62782114	62782514	1.35133	0.0105575	0.000539785	chr6	146907743	146908143	-2.09864	1.22872e-09	6.66433e-12
chr4	40801876	40802276	1.05656	0.0105612	0.000540135	chr8	11089208	11089608	-1.54618	1.23757e-09	6.73937e-12
chr2	129185515	129185915	1.22592	0.0105612	0.000540203	chr16	11455009	11455409	-1.73667	1.23996e-09	6.7659e-12
chr6	40076245	40076645	1.36875	0.0106644	0.000546411	chr2	133497070	133497470	-2.58384	1.25315e-09	6.85157e-12
chr2	68052487	68052887	1.2009	0.0107473	0.000551246	chr1	191449520	191449920	-1.25559	1.26548e-09	6.93277e-12
chr8	128546311	128546711	1.28858	0.01077	0.00055288	chr17	84611959	84612359	-1.30425	1.32466e-09	7.27146e-12
chr6	24586874	24587274	1.29149	0.0108297	0.000557749	chr1	136001514	136001914	-2.22485	1.3354e-09	7.34497e-12
chr2	30244694	30245094	1.12423	0.0108297	0.000557982	chr17	10326687	10327087	-1.11742	1.37746e-09	7.59132e-12
chr11	22270365	22270765	1.285	0.0108297	0.000558169	chr12	79365247	79365647	-2.96612	1.38845e-09	7.66707e-12
chr3	138056847	138057247	1.18047	0.010852	0.000559698	chr1	6287273	6287673	-1.02513	1.39768e-09	7.73401e-12
chr4	5749320	5749720	1.1739	0.0108561	0.000560025	chr6	84262760	84263160	-1.54231	1.47128e-09	8.17262e-12
chr3	94392232	94392632	1.03946	0.0108888	0.000562245	chr18	47216189	47216589	-2.2544	1.47503e-09	8.20955e-12
chr15	18488906	18489306	1.08949	0.0109231	0.000564794	chr18	31640810	31641210	-1.45582	1.4868e-09	8.29129e-12
chr19	56736195	56736595	1.03801	0.0109791	0.000568646	chr6	108404641	108405041	-3.17503	1.49937e-09	8.37774e-12
chr7	89769396	89769796	1.19822	0.0110018	0.000570662	chr7	65802637	65803037	-1.47427	1.53475e-09	8.59219e-12
chr1	43127848	43128248	1.01752	0.0110126	0.000571462	chr8	91858658	91859058	-2.8495	1.56508e-09	8.77904e-12
chr1	132641385	132641785	1.35056	0.0110513	0.00057447	chr10	95420252	95420652	-1.31674	1.57675e-09	8.8727e-12
chr1	73545265	73545665	1.35116	0.0110515	0.000574859	chr1	64884856	64885256	-1.84196	1.58488e-09	8.94202e-12
chr11	103318025	103318425	1.04709	0.0113089	0.000591034	chr12	57402363	57402763	-1.50866	1.62314e-09	9.1756e-12
chr10	99841487	99841887	1.34812	0.0114456	0.000599931	chr2	126600491	126600891	-2.18174	1.64078e-09	9.29324e-12
chr9	76400881	76401281	1.01993	0.0114559	0.000600844	chr15	100485565	100485965	-2.06147	1.68636e-09	9.56979e-12
chr10	39524348	39524748	1.32588	0.0115784	0.000609291	chr6	97381327	97381727	-2.03673	1.70378e-09	9.68722e-12
chr14	56012271	56012671	1.27086	0.0116283	0.000612378	chr11	70583850	70584250	-1.06474	1.73297e-09	9.88447e-12
chr17	23587237	23587637	1.05539	0.011634	0.000613105	chr15	35914038	35914438	-1.95428	1.73297e-09	9.89101e-12
chr17	47726556	47726956	1.00614	0.0116485	0.000614193	chr16	94556263	94556663	-1.67662	1.75329e-09	1.00261e-11
chr15	100732679	100733079	1.32393	0.0116595	0.000614957	chr4	106195545	106195945	-2.07007	1.75908e-09	1.00784e-11
chr9	23938667	23939067	1.29596	0.0116902	0.000617212	chr3	9052026	9052426	-1.17297	1.84475e-09	1.05894e-11
chr3	92313985	92314385	1.01671	0.0116906	0.000617363	chr6	5198617	5199017	-1.75885	1.86049e-09	1.07001e-11
chr9	61823491	61823891	1.14015	0.0117251	0.000619439	chr1	153351023	153351423	-1.4478	1.87415e-09	1.07991e-11
chr13	46763205	46763605	1.24915	0.0120003	0.000637518	chr4	40828867	40829267	-1.80671	2.03674e-09	1.17804e-11
chr2	20339498	20339898	1.03179	0.0120136	0.00063844	chr12	7878724	7879124	-1.47202	2.07617e-09	1.20311e-11
chr10	24493455	24493855	1.07656	0.0120987	0.000643535	chr3	158062120	158062520	-2.07967	2.12938e-09	1.23627e-11
chr12	35979655	35980055	1.14176	0.0123563	0.000660951	chr15	92563578	92563978	-3.96935	2.14031e-09	1.24728e-11
chrX	46160586	46160986	1.17898	0.0123828	0.000662698	chr16	58554676	58555076	-1.74644	2.15297e-09	1.25701e-11
chr4	137677891	137678291	1.07187	0.0123843	0.00066294	chr12	71971243	71971643	-1.03084	2.17413e-09	1.27411e-11
chr1	89494787	89495187	1.07282	0.0124203	0.00066579	chr12	105092682	105093082	-1.33026	2.17435e-09	1.27661e-11
chr13	15802406	15802806	1.23972	0.0125934	0.000677139	chr8	83964006	83964406	-1.07217	2.21818e-09	1.30477e-11
chr3	101104801	101105201	1.13427	0.0125934	0.000677161	chr12	32846637	32847037	-2.07121	2.25936e-09	1.33248e-11
chr8	45579645	45580045	1.02443	0.0126183	0.000679358	chr10	23892988	23893388	-2.70067	2.28282e-09	1.35026e-11
chr10	22696158	22696558	1.09112	0.0126482	0.000681733	chr11	101090053	101090453	-3.35483	2.33669e-09	1.38723e-11
chr7	111528659	111529059	1.07063	0.0126635	0.000682835	chr3	20288760	20289160	-2.2296	2.36457e-09	1.40636e-11
chr15	33590660	33591060	1.09167	0.0127559	0.000689352	chr14	46277429	46277829	-1.22095	2.38587e-09	1.42163e-11
chr19	32800484	32800884	1.19897	0.0127589	0.000689653	chr15	58986437	58986837	-1.37417	2.42461e-09	1.44736e-11
chr4	129726173	129726573	1.09705	0.0127978	0.000692035	chr9	14726595	14726995	-1.48526	2.45548e-09	1.46847e-11
chr12	45031439	45031839	1.06189	0.012873	0.000697505	chr11	60146191	60146591	-1.34053	2.46095e-09	1.47443e-11
chr3	103988091	103988491	1.00122	0.0128896	0.000698656	chr12	117554570	117554970	-2.00784	2.639e-09	1.58587e-11
chr4	131850248	131850648	1.17019	0.0128896	0.000698777	chr8	86788092	86788492	-1.36464	2.75272e-09	1.66125e-11
chr13	114215414	114215814	1.29142	0.0129998	0.000706926	chr11	76033344	76033744	-1.60539	2.7964e-09	1.69067e-11
chr11	114867148	114867548	1.18459	0.0133571	0.000730293	chr10	80276267	80276667	-1.70539	2.84967e-09	1.72909e-11
chr9	78081869	78082269	1.01729	0.0134052	0.00073346	chr15	100443537	100443937	-1.12395	2.88534e-09	1.75388e-11
chr8	74674008	74674408	1.29636	0.0134052	0.000733508	chr1	106155685	106156085	-1.52541	2.95109e-09	1.79707e-11
chr8	123352790	123353190	1.26991	0.0134978	0.000740492	chr8	69125335	69125735	-1.12151	2.97003e-09	1.81185e-11
chr1	59321318	59321718	1.09057	0.0135254	0.000742152	chr3	129296985	129297385	-2.06364	3.00506e-09	1.83977e-11
chr4	54356032	54356432	1.18322	0.0135368	0.000743074	chr3	62976931	62977331	-2.20624	3.04444e-09	1.8672e-11
chr18	53133622	53134022	1.25519	0.0136134	0.000747874	chr15	85231793	85232193	-1.20713	3.06353e-09	1.88226e-11
chr15	83485116	83485516	1.03647	0.0136163	0.000748179	chr15	85828066	85828466	-1.62797	3.08463e-09	1.90196e-11
chr15	38691269	38691669	1.01524	0.0136565	0.000750985	chr13	9940177	9940577	-2.57131	3.17994e-09	1.96766e-11
chr16	9217765	9218165	1.1137	0.0137611	0.00075869	chr1	118525340	118525740	-1.35067	3.19359e-09	1.97959e-11
chr6	122344721	122345121	1.00061	0.0138601	0.000765055	chr10	41403391	41403791	-1.14753	3.19488e-09	1.98388e-11
chr2	162637518	162637918	1.1758	0.0138789	0.000766245	chr11	87609888	87610288	-1.77379	3.28594e-09	2.04759e-11
chr7	19394587	19394987	1.11306	0.0139024	0.000767846	chrX	100687418	100687818	-1.46647	3.29758e-09	2.06205e-11
chr16	90878086	90878486	1.21685	0.0139634	0.000771826	chr19	34505277	34505677	-2.62555	3.4198e-09	2.1422e-11
chr15	49234114	49234514	1.24496	0.014079	0.000779289	chr15	59831050	59831450	-2.0552	3.54893e-09	2.22696e-11
chr8	122056159	122056559	1.20651	0.0141898	0.000787437	chr10	94792508	94792908	-1.71987	3.55661e-09	2.23566e-11
chr11	83457926	83458326	1.06008	0.0142152	0.000789403	chr8	80321008	80321408	-1.77505	3.57678e-09	2.25225e-11
chr18	31249382	31249782	1.23311	0.0143633	0.000799416	chr16	55523262	55523662	-1.29702	3.58185e-09	2.25935e-11
chr6	42356908	42357308	1.06519	0.0143746	0.000800829	chr1	42865971	42866371	-1.9111	3.62284e-09	2.28916e-11
chr1	75021801	75022201	1.25339	0.0143947	0.000802105	chr15	57804685	57805085	-2.21437	3.67357e-09	2.32522e-11
chr3	64901404	64901804	1.13478	0.014402	0.000802667	chr4	140390841	140391241	-1.45467	3.81124e-09	2.41652e-11
chr3	68012373	68012773	1.11745	0.0144184	0.0008039	chr13	37290640	37291040	-1.06982	3.87543e-09	2.46145e-11
chr6	145379059	145379459	1.00779	0.0144709	0.000807301	chr10	62895352	62895752	-1.07561	3.91286e-09	2.4895e-11
chr14	95928373	95928773	1.03134	0.0145577	0.000813095	chr10	58891094	58891494	-2.08668	3.96761e-09	2.52866e-11
chr9	25454988	25455388	1.23173	0.0145699	0.000813936	chr10	94104101	94104501	-1.57455	3.97063e-09	2.53492e-11
chr8	106252787	106253187	1.22532	0.014604	0.000816572	chr8	124201658	124202058	-1.58673	4.06095e-09	2.59701e-11
chr6	8105857	8106257	1.1421	0.0146259	0.000818181	chr2	59653301	59653701	-1.73145	4.07911e-09	2.61308e-11
chr12	35881376	35881776	1.26662	0.014641	0.000819827	chr4	41368179	41368579	-1.61723	4.23408e-09	2.71697e-11
chr5	75377858	75378258	1.25642	0.0146497	0.000820471	chr13	113023416	113023816	-1.4025	4.4201e-09	2.84116e-11
chr2	179332895	179333295	1.01496	0.0146573	0.000821059	chr16	17309006	17309406	-1.50137	4.57116e-09	2.94324e-11
chr1	74268341	74268741	1.00061	0.0147491	0.000827786	chr15	12490496	12490896	-1.20682	4.61291e-09	2.97516e-11
chr1	191949559	191949959	1.26138	0.0148116	0.000832289	chr7	109524787	109525187	-2.22858	4.98264e-09	3.21906e-11
chr11	89672253	89672653	1.22419	0.0148209	0.000833293	chr11	111932065	111932465	-2.24178	5.19276e-09	3.37181e-11
chr8	93088611	93089011	1.0696	0.0148839	0.000837974	chr9	102701082	102701482	-1.39293	5.29363e-09	3.44308e-11
chr12	33263836	33264236	1.07762	0.0151503	0.000859089	chr2	24042932	24043332	-1.5964	5.29658e-09	3.45079e-11
chr13	11030420	11030820	1.16419	0.015411	0.000878074	chr10	25128356	25128756	-1.27787	5.42591e-09	3.54097e-11
chr6	63448176	63448576	1.06492	0.0154778	0.000882558	chr5	107283965	107284365	-2.11245	5.4303e-09	3.54976e-11
chr17	49448839	49449239	1.24689	0.0155243	0.000885551	chr6	142508690	142509090	-1.44945	5.58477e-09	3.65683e-11
chr5	27450993	27451393	1.24396	0.0156	0.000890377	chr3	52576766	52577166	-1.18001	5.62535e-09	3.68954e-11
chr2	160321779	160322179	1.23641	0.0156916	0.000896462	chr16	24420672	24421072	-2.28197	5.76462e-09	3.78717e-11
chr4	131195882	131196282	1.0208	0.0157142	0.000898612	chr11	78408368	78408768	-1.11842	5.778e-09	3.80227e-11
chr10	77666265	77666665	1.14802	0.0157157	0.000898868	chr3	101958045	101958445	-2.00976	5.89963e-09	3.88875e-11
chr17	5575520	5575920	1.22688	0.0158579	0.000908214	chr9	86713400	86713800	-1.98541	6.07342e-09	4.01531e-11
chr12	3887573	3887973	1.02183	0.01589	0.000910227	chr2	30147400	30147800	-2.39473	6.07342e-09	4.01656e-11
chr15	39990097	39990497	1.23668	0.0160138	0.000919414	chr8	107821486	107821886	-1.22197	6.08826e-09	4.03302e-11
chrX	61722379	61722779	1.11494	0.0161343	0.000927388	chr5	114793265	114793665	-1.28878	6.27529e-09	4.16376e-11
chr6	113006703	113007103	1.01851	0.0163313	0.000941516	chr15	4726860	4727260	-1.92994	6.4342e-09	4.27622e-11
chrX	101889624	101890024	1.21825	0.0163687	0.000944033	chr5	74240901	74241301	-1.22781	6.44101e-09	4.28778e-11
chr1	51094752	51095152	1.01569	0.0164036	0.000946628	chr13	29197187	29197587	-1.03751	6.44345e-09	4.29643e-11
chr1	72780671	72781071	1.22373	0.0164459	0.000949785	chr5	122937126	122937526	-1.16179	6.99306e-09	4.69343e-11
chr16	96436132	96436532	1.18839	0.016448	0.000950088	chr14	73162360	73162760	-2.98891	7.02997e-09	4.72587e-11
chr4	135838871	135839271	1.18838	0.0164513	0.000950549	chr1	119666861	119667261	-1.15704	7.08939e-09	4.77356e-11
chr6	55275784	55276184	1.12198	0.0164724	0.000952215	chr19	46777926	46778326	-1.63858	7.30859e-09	4.92913e-11
chr10	106775612	106776012	1.06831	0.0164855	0.000953154	chr9	103230164	103230564	-1.28993	7.43832e-09	5.02552e-11
chr6	94344215	94344615	1.13005	0.0165014	0.000954974	chr13	43995643	43996043	-1.25195	7.43832e-09	5.03286e-11
chr9	32394554	32394954	1.22553	0.0165684	0.000961563	chr15	96547736	96548136	-1.51105	7.67859e-09	5.21219e-11
chr3	89492702	89493102	1.13717	0.0166838	0.000969167	chr14	78288364	78288764	-1.46571	7.74821e-09	5.2679e-11
chr17	70341885	70342285	1.22311	0.016702	0.000970415	chr9	122639264	122639664	-1.77043	7.87663e-09	5.37241e-11
chr17	47163693	47164093	1.11267	0.0168044	0.000977828	chr1	67116585	67116985	-2.59166	8.05434e-09	5.5024e-11
chr6	113910680	113911080	1.02378	0.0168394	0.00098078	chr15	70601116	70601516	-1.69715	8.2269e-09	5.63825e-11
chr18	39052559	39052959	1.11739	0.0168619	0.000982457	chr15	39813818	39814218	-1.09384	8.6844e-09	5.97074e-11
chr12	17196976	17197376	1.17344	0.0170563	0.000996765	chr9	29430762	29431162	-2.53976	8.74425e-09	6.02143e-11
chr9	35016772	35017172	1.07228	0.0170917	0.00100032	chr10	76537555	76537955	-1.15158	8.81526e-09	6.07995e-11
chr4	85439333	85439733	1.1257	0.017133	0.00100349	chr11	66499040	66499440	-1.86438	8.83464e-09	6.10296e-11
chr12	44858523	44858923	1.08273	0.0171373	0.00100412	chr19	53074871	53075271	-1.62586	9.39419e-09	6.52026e-11
chr1	127002633	127003033	1.05634	0.0171414	0.00100455	chr11	5068384	5068784	-1.14601	9.47798e-09	6.58875e-11
chr9	23410587	23410987	1.16879	0.0171867	0.00100776	chr16	13161541	13161941	-1.49164	9.53037e-09	6.63558e-11
chr9	78078219	78078619	1.09709	0.0171959	0.00100849	chr10	125494453	125494853	-1.97285	9.91337e-09	6.91306e-11
chr4	59118150	59118550	1.10604	0.0173423	0.00102067	chr11	19961146	19961546	-1.14044	1.00146e-08	6.9946e-11
chr15	26883637	26884037	1.04314	0.0174614	0.0010292	chr1	136366013	136366413	-1.09374	1.00579e-08	7.04676e-11
chr17	73891633	73892033	1.19312	0.0175738	0.0010366	chr12	57178796	57179196	-1.18406	1.00672e-08	7.06431e-11
chr6	24707121	24707521	1.14305	0.0176522	0.00104257	chr18	82656637	82657037	-1.74284	1.02964e-08	7.24757e-11
chr7	113147634	113148034	1.01244	0.0176767	0.00104496	chr10	67439270	67439670	-2.29392	1.03742e-08	7.3151e-11
chr2	37788179	37788951	1.14941	0.017696	0.0010472	chr1	63032920	63033320	-1.33346	1.04043e-08	7.36896e-11
chr7	128980762	128981162	1.17218	0.0177363	0.00105005	chr10	20584436	20584836	-2.9138	1.05946e-08	7.51532e-11
chr18	74475002	74475402	1.04956	0.0178614	0.00106015	chr3	146265614	146266014	-1.14152	1.06683e-08	7.57924e-11
chr16	13577192	13577592	1.12792	0.0178614	0.00106019	chr11	75571273	75571673	-1.28223	1.07047e-08	7.62846e-11
chr3	14976467	14976867	1.01608	0.0179623	0.00106716	chr6	61166879	61167279	-1.98414	1.08551e-08	7.74746e-11
chr3	70227164	70227564	1.18531	0.0180541	0.00107379	chr6	126105329	126105729	-1.03095	1.09415e-08	7.82106e-11
chr2	181471283	181471683	1.19451	0.0181149	0.0010784	chr9	72936288	72936688	-1.31999	1.09835e-08	7.86308e-11
chr11	42944564	42944964	1.1427	0.0182205	0.00108667	chr9	110841550	110841950	-2.07554	1.13727e-08	8.15415e-11
chr1	173361656	173362056	1.10616	0.0183705	0.00109722	chr16	8008912	8009312	-2.72319	1.18334e-08	8.49736e-11
chr9	117420127	117420527	1.18964	0.0183735	0.001098	chr1	156658655	156659055	-1.86985	1.19729e-08	8.61056e-11
chr2	79839555	79839955	1.05455	0.0183888	0.00109952	chr6	32392265	32392665	-1.17701	1.19814e-08	8.62981e-11
chr8	43169219	43169619	1.06257	0.018403	0.00110097	chr11	111426678	111427078	-1.26725	1.19877e-08	8.64738e-11
chr11	119120826	119121226	1.19028	0.01848	0.00110618	chr2	74409887	74410287	-1.04572	1.27692e-08	9.22505e-11
chr15	86491662	86492062	1.00021	0.0186861	0.00112219	chr8	123763442	123763842	-1.29887	1.28278e-08	9.28143e-11
chr8	73064772	73065172	1.08217	0.018739	0.00112792	chr2	127861870	127862270	-2.34365	1.28929e-08	9.3426e-11
chr7	144994286	144994686	1.16713	0.018739	0.00112802	chr10	95778554	95778954	-1.57514	1.30313e-08	9.45708e-11
chr10	31536284	31536684	1.15061	0.0187926	0.00113207	chr9	103234416	103234816	-1.95853	1.30849e-08	9.51027e-11
chr11	43892552	43892952	1.15355	0.0187964	0.00113251	chr3	33000582	33000982	-1.50919	1.31649e-08	9.58275e-11
chr4	7921538	7921938	1.08047	0.0188418	0.00113668	chr12	40813509	40813909	-1.5387	1.36954e-08	9.98389e-11
chr3	51200315	51200715	1.1623	0.0189102	0.00114171	chr1	75284926	75285326	-1.96918	1.37231e-08	1.00223e-10
chr1	77749077	77749477	1.16119	0.0189799	0.00114771	chr15	102696896	102697296	-1.30145	1.37231e-08	1.0034e-10
chr7	78769307	78769707	1.02652	0.0189905	0.00114857	chr8	10928491	10928891	-1.18003	1.45697e-08	1.06689e-10
chr16	58682884	58683284	1.17408	0.0191255	0.00115839	chr18	76098167	76098567	-2.01704	1.47519e-08	1.08185e-10
chr8	41270950	41271350	1.15887	0.0191581	0.00116099	chr4	53823719	53824119	-1.28143	1.50783e-08	1.10743e-10
chr7	110655174	110655574	1.17439	0.0192048	0.00116486	chr10	125497597	125497997	-1.60731	1.53584e-08	1.12967e-10
chr13	12196026	12196426	1.14408	0.0194237	0.00118239	chr1	136135048	136135448	-1.40518	1.60416e-08	1.18168e-10
chr8	3438754	3439154	1.12313	0.0195109	0.00119003	chr10	85044126	85044526	-1.40814	1.60558e-08	1.18448e-10
chr7	118499165	118499565	1.05172	0.0197416	0.00120885	chr6	90692063	90692463	-1.94305	1.63264e-08	1.20763e-10
chr14	61505972	61506372	1.16806	0.0197471	0.0012094	chr11	90259065	90259465	-1.32577	1.63489e-08	1.21145e-10
chr7	30209207	30209607	1.12959	0.0197748	0.00121152	chr16	32555598	32555998	-2.24196	1.65399e-08	1.22883e-10
chr12	82284729	82285129	1.0442	0.0197829	0.00121224	chr19	23028232	23028632	-1.65592	1.6779e-08	1.24881e-10
chr2	13960146	13960546	1.03468	0.0198652	0.00121858	chr2	31147045	31147445	-2.93889	1.68502e-08	1.25596e-10
chr15	95725806	95726206	1.01406	0.0200981	0.00123748	chr4	150781359	150781759	-1.40448	1.84793e-08	1.37939e-10
chr9	72846129	72846529	1.12803	0.0201779	0.00124283	chr3	28099170	28099570	-1.9537	1.85529e-08	1.38894e-10
chr4	98595345	98595745	1.14057	0.0202323	0.00124706	chr1	133685762	133686162	-1.30825	1.86028e-08	1.39471e-10
chr16	48574193	48574593	1.13363	0.020234	0.00124761	chr5	122026784	122027184	-1.36615	1.87155e-08	1.4052e-10
chr15	30197829	30198229	1.15924	0.0203041	0.00125349	chr4	88909870	88910270	-1.69266	1.87316e-08	1.40845e-10
chr15	30371127	30371527	1.15406	0.0204152	0.00126169	chr17	35047598	35047998	-1.28876	1.91503e-08	1.44202e-10
chr10	115846184	115846584	1.15602	0.0205044	0.0012686	chr4	58935035	58935435	-1.05963	1.92338e-08	1.45041e-10
chr9	14559486	14559886	1.15254	0.0205044	0.00126876	chr15	8088737	8089137	-1.72469	1.94101e-08	1.46582e-10
chr10	86196402	86196802	1.10661	0.0205891	0.0012758	chr16	24183235	24183635	-1.33602	1.94189e-08	1.46861e-10
chr7	73749965	73750365	1.05387	0.0209848	0.00130604	chr8	69091005	69091405	-1.171	1.94877e-08	1.47594e-10
chr1	15506716	15507116	1.04604	0.0210506	0.00131059	chr15	10829649	10830049	-1.51481	1.95195e-08	1.48048e-10
chr19	25856303	25856703	1.10717	0.0210881	0.00131388	chr2	84733351	84733751	-1.76947	1.9829e-08	1.50828e-10
chr15	31620520	31620920	1.03096	0.0211449	0.00131946	chr13	42346831	42347231	-1.33288	1.98846e-08	1.51684e-10
chr15	51872279	51872679	1.05537	0.0211625	0.00132079	chr5	43801776	43802176	-2.39985	2.0613e-08	1.57466e-10
chr1	126747980	126748380	1.11173	0.0212448	0.00132848	chr9	97135867	97136267	-2.05338	2.06872e-08	1.58259e-10
chr3	64982388	64982788	1.10104	0.0212458	0.00132877	chr1	93132678	93133078	-1.87288	2.12557e-08	1.63304e-10
chr8	72263868	72264268	1.12088	0.0213022	0.00133323	chr6	42396432	42396832	-1.1811	2.21274e-08	1.70725e-10
chr8	117101124	117101524	1.1412	0.0213731	0.00133837	chr13	63726510	63726910	-2.08007	2.22389e-08	1.71829e-10
chr3	135235556	135235956	1.12708	0.0214612	0.00134591	chr15	59728217	59728617	-1.20312	2.23188e-08	1.72689e-10
chr5	89748154	89748554	1.1404	0.0215076	0.00134938	chr3	149239588	149239988	-1.8582	2.26289e-08	1.75335e-10
chr15	33328495	33328895	1.08527	0.021782	0.00136897	chr12	26398531	26398931	-2.98407	2.32413e-08	1.80588e-10
chr8	73162005	73162405	1.11815	0.0219827	0.00138542	chr12	117517230	117517630	-1.73486	2.39171e-08	1.86361e-10
chr4	131190978	131191378	1.12564	0.0220533	0.00139011	chr6	38950400	38950800	-2.2716	2.4387e-08	1.90289e-10
chr15	46623634	46624034	1.05618	0.0220702	0.00139262	chr18	56407383	56407783	-1.03844	2.47075e-08	1.93059e-10
chr11	113074323	113074723	1.03732	0.0220887	0.00139428	chr4	56867040	56867440	-1.38001	2.48151e-08	1.9417e-10
chr2	131726542	131726942	1.01893	0.022238	0.00140684	chr11	103257972	103258372	-1.40926	2.53474e-08	1.98612e-10
chr2	139637799	139638199	1.11381	0.0222937	0.00141134	chr6	145885079	145885479	-1.41303	2.54398e-08	1.99614e-10
chr5	90167214	90167614	1.06511	0.0223485	0.00141673	chr6	94168043	94168443	-2.11833	2.69283e-08	2.11881e-10
chr2	174849298	174849698	1.02897	0.0224105	0.00142143	chr9	113874576	113874976	-1.97045	2.69457e-08	2.12312e-10
chr11	81411309	81411709	1.05734	0.0224536	0.00142588	chr13	52845425	52845825	-1.60877	2.77128e-08	2.18659e-10
chr1	183129655	183130055	1.08589	0.0226258	0.00144002	chr6	90558240	90558640	-1.17988	2.84578e-08	2.24847e-10
chr1	78155776	78156176	1.11976	0.0229357	0.001464	chr8	69124328	69124728	-1.73499	2.86655e-08	2.26801e-10
chr4	140879750	140880150	1.11469	0.0231352	0.00148027	chr1	47216660	47217060	-2.00293	2.9209e-08	2.32058e-10
chr15	100727775	100728175	1.10764	0.0232247	0.00148726	chr16	22076558	22076958	-1.00643	2.93577e-08	2.3356e-10
chr12	31726639	31727039	1.10328	0.0232627	0.00149097	chr9	47409572	47409972	-1.31314	2.9969e-08	2.3875e-10
chr16	76816426	76816826	1.10328	0.0232627	0.00149097	chr13	104639051	104639451	-1.84239	2.99769e-08	2.3914e-10
chrX	23823596	23823996	1.04764	0.0233577	0.00149909	chr2	48520608	48521008	-1.71624	3.15018e-08	2.51992e-10
chr12	45080035	45080435	1.10516	0.0233925	0.00150414	chr15	55145644	55146044	-1.01867	3.1935e-08	2.55806e-10
chr9	114617964	114618364	1.01907	0.0234289	0.00150674	chr10	86225473	86225873	-1.73399	3.2245e-08	2.58641e-10
chr4	89348855	89349255	1.08788	0.023479	0.00151047	chr8	8225353	8225753	-1.27005	3.26893e-08	2.62918e-10
chr4	53327397	53327797	1.08686	0.0235667	0.00151662	chr8	11085229	11085629	-1.13184	3.38679e-08	2.72768e-10
chr15	26687540	26687940	1.01998	0.0239157	0.00154769	chr2	76939288	76939688	-2.52311	3.43864e-08	2.77529e-10
chr2	135569018	135569418	1.02352	0.023925	0.00154908	chr1	134164394	134164794	-1.28506	3.43864e-08	2.77694e-10
chr6	50337393	50337793	1.0906	0.0239692	0.0015524	chr1	187048838	187049238	-1.16825	3.49793e-08	2.82864e-10
chr10	44359656	44360056	1.09699	0.0240029	0.00155649	chr17	84477179	84477579	-2.26387	3.50569e-08	2.83874e-10
chr5	140824042	140824442	1.10228	0.0241283	0.00156698	chr4	63362113	63362513	-1.60832	3.56365e-08	2.88956e-10
chr7	66812628	66813028	1.00677	0.0248961	0.00162392	chr10	125500376	125500776	-1.74547	3.59752e-08	2.92095e-10
chr8	23720501	23720901	1.04822	0.0249824	0.00163051	chr14	23997894	23998294	-1.15736	3.68015e-08	2.99206e-10
chr4	9530287	9530687	1.0195	0.0249905	0.00163198	chr8	91384402	91384802	-1.42876	3.81402e-08	3.10506e-10
chr1	122940311	122940711	1.09106	0.0250613	0.00163742	chr15	72798512	72798912	-1.70045	3.86543e-08	3.15113e-10
chr17	25082126	25082526	1.08755	0.0251643	0.00164607	chr19	48429898	48430298	-1.8112	3.88293e-08	3.16963e-10
chr17	43177264	43177664	1.06661	0.0255154	0.00167211	chr3	102276767	102277167	-2.52103	4.03361e-08	3.30144e-10
chr2	8756568	8756968	1.07354	0.02569	0.00168719	chr1	127222045	127222445	-1.17278	4.17224e-08	3.41946e-10
chr3	53687779	53688179	1.08125	0.0257778	0.00169436	chr4	144960492	144960892	-1.00926	4.23249e-08	3.47346e-10
chr2	50368327	50368727	1.0218	0.0258039	0.00169636	chr1	43082923	43083323	-2.04366	4.50633e-08	3.7031e-10
chr3	92033872	92034272	1.0542	0.0258843	0.0017025	chr5	53326029	53326429	-1.28562	4.51417e-08	3.71447e-10
chr17	36893486	36893886	1.02863	0.0261331	0.00172228	chr4	155217375	155217775	-1.59491	4.53642e-08	3.73773e-10
chr5	139950135	139950535	1.01457	0.0264856	0.00175014	chr1	16161392	16161792	-1.83503	4.568e-08	3.76874e-10
chr10	127925047	127925447	1.02804	0.0265597	0.00175677	chr19	27260867	27261267	-1.36698	4.75449e-08	3.92778e-10
chr12	8030093	8030493	1.06688	0.0265847	0.001759	chr8	10653333	10653733	-1.5683	4.92445e-08	4.07357e-10
chr16	77003834	77004234	1.01312	0.0266116	0.00176165	chr8	108822914	108823314	-1.09048	4.92456e-08	4.07903e-10
chr3	46771828	46772228	1.01389	0.0267238	0.00177113	chr2	137085157	137085557	-2.21052	5.0541e-08	4.19737e-10
chr15	100277320	100277720	1.01175	0.0267238	0.00177142	chr5	66135800	66136200	-1.98129	5.06456e-08	4.21158e-10
chr9	30346045	30346445	1.03906	0.0271231	0.00180493	chr11	72917623	72918023	-1.28079	5.12205e-08	4.26497e-10
chr10	126470939	126471339	1.05695	0.027864	0.00186889	chr18	3839741	3840141	-1.04762	5.12236e-08	4.27083e-10
chr13	32479071	32479471	1.05378	0.0278891	0.0018724	chr4	134160099	134160499	-2.21223	5.22358e-08	4.36298e-10
chr1	35935051	35935451	1.05545	0.0279698	0.00187965	chr9	31145330	31145730	-1.77825	5.35554e-08	4.48862e-10
chr2	181571237	181571637	1.03986	0.028219	0.00190132	chr5	43788357	43788757	-1.14253	5.46566e-08	4.59284e-10
chr15	98587754	98588154	1.00419	0.0284224	0.00191992	chr19	40728151	40728551	-2.62649	5.56133e-08	4.6793e-10
chr14	74294618	74295018	1.01115	0.0284526	0.0019239	chrX	136051203	136051603	-1.53797	5.63591e-08	4.74821e-10
chr4	58660503	58660903	1.03794	0.0285119	0.00193008	chr18	65155858	65156258	-1.02337	5.66581e-08	4.77958e-10
chr12	27796644	27797044	1.03513	0.0285383	0.00193249	chr9	79997313	79997713	-1.05233	5.7772e-08	4.87985e-10
chr14	8342753	8343153	1.01691	0.0285955	0.00193824	chr1	58111382	58111782	-1.1491	5.90204e-08	4.99174e-10
chr13	55813587	55813987	1.02281	0.0286055	0.00193923	chr13	116986659	116987059	-1.37213	5.92529e-08	5.01787e-10
chr15	16582954	16583354	1.03565	0.0286932	0.0019455	chr6	9013367	9013767	-2.77239	6.00168e-08	5.08911e-10
chr3	10686742	10687142	1.03155	0.0288228	0.00195522	chr5	72857728	72858128	-1.46234	6.11934e-08	5.20224e-10
chr19	45419634	45420034	1.0207	0.0292226	0.00199485	chr2	71901771	71902171	-1.97653	6.20333e-08	5.28041e-10
chr6	135689742	135690142	1.01478	0.0293491	0.0020079	chr4	129268722	129269122	-1.43813	6.26279e-08	5.33875e-10
chr2	31884815	31885215	1.00603	0.0294186	0.00201426	chr19	46378087	46378487	-2.22393	6.2958e-08	5.39286e-10
chr18	46931396	46931796	1.01944	0.0297456	0.00204087	chr8	93974826	93975226	-1.41972	6.2958e-08	5.39348e-10
chr10	41763761	41764161	1.02248	0.0300086	0.00206578	chr6	136303526	136303926	-1.84026	6.32047e-08	5.42151e-10
chr13	106829335	106829735	1.01857	0.0300183	0.00206695	chr6	14777904	14778304	-1.34177	6.34183e-08	5.45039e-10
chr2	52987906	52988306	1.01008	0.0300718	0.00207243	chr2	34828021	34828421	-2.57917	6.34183e-08	5.45367e-10
chr6	84028696	84029096	1.00938	0.0301236	0.00207666	chr3	84666011	84666411	-1.1073	6.38661e-08	5.49915e-10
chr6	120418475	120418875	1.01714	0.0303727	0.00209682	chr7	128304467	128304867	-1.4553	6.47616e-08	5.58332e-10
chr1	187961440	187961840	1.00656	0.0304846	0.00210654	chr1	34253978	34254378	-2.06265	6.71534e-08	5.79686e-10
chrX	8242879	8243279	1.0134	0.0305001	0.00210894	chr19	55216797	55217197	-1.31642	6.75518e-08	5.83862e-10
chr1	72165671	72166071	1.02288	0.0307828	0.00213386	chr3	36071016	36071416	-2.31719	6.88975e-08	5.96245e-10
chrX	157079603	157080003	1.0179	0.0309377	0.00215136	chr9	110366818	110367218	-1.81184	7.17858e-08	6.22024e-10
chr14	64288168	64288568	1.01427	0.0312232	0.00217734	chr18	61297375	61297775	-2.35381	7.36267e-08	6.39583e-10
chr1	71667335	71667735	1.0105	0.0313608	0.00219309	chr17	86507626	86508026	-1.43365	7.40712e-08	6.446e-10
chr15	60226306	60226706	1.00711	0.0316423	0.00222107	chr13	101980151	101980551	-2.57397	7.42996e-08	6.4786e-10
chr3	103659995	103660395	1.00639	0.0319806	0.00225598	chr7	105706251	105706651	-1.03965	7.5104e-08	6.55694e-10
chr6	56388299	56388699	1.00639	0.0319806	0.00225598	chr2	126695288	126695688	-1.22526	7.74971e-08	6.77433e-10
chr8	109756852	109757252	1.00639	0.0319806	0.00225598	chr9	31127798	31128198	-1.11798	7.96925e-08	6.98363e-10
						chr1	194115736	194116136	-3.25872	8.04943e-08	7.07146e-10
						chr11	79878085	79878485	-1.27108	8.09344e-08	7.11896e-10
						chr8	121695808	121696208	-1.36536	8.12331e-08	7.15409e-10
						chr8	86578687	86579087	-1.35655	8.25301e-08	7.27732e-10
						chr5	96003314	96003714	-2.02892	8.27963e-08	7.30984e-10
						chr6	99649347	99649747	-2.21733	8.54068e-08	7.54963e-10
						chr1	89746204	89746604	-1.74745	8.56708e-08	7.58231e-10
						chr16	93913871	93914271	-1.84006	8.64091e-08	7.65709e-10
						chr19	57270749	57271149	-1.40777	8.65438e-08	7.69405e-10
						chr16	45378604	45379004	-1.02278	8.65438e-08	7.69923e-10
						chr14	77825095	77825495	-1.89034	8.65438e-08	7.70235e-10
						chr4	150266800	150267200	-1.15774	8.65438e-08	7.71625e-10
						chr11	52401471	52401871	-2.01927	8.76377e-08	7.82334e-10
						chr6	91589196	91589596	-1.03994	8.84978e-08	7.91944e-10
						chr14	57122384	57122784	-2.44407	8.89599e-08	7.9705e-10
						chr3	85965851	85966251	-3.13409	8.90454e-08	7.98788e-10
						chr17	47754179	47754579	-1.42248	9.22723e-08	8.29749e-10
						chr7	66003518	66003918	-2.10133	9.39171e-08	8.45565e-10
						chr18	34968726	34969126	-1.08547	9.63034e-08	8.69151e-10
						chr15	59550371	59550771	-1.0774	9.70645e-08	8.7708e-10
						chr9	57295625	57296025	-1.91812	9.7534e-08	8.82386e-10
						chr1	22737424	22737824	-2.15652	1.0015e-07	9.07147e-10
						chr16	52605415	52605815	-3.11798	1.02328e-07	9.27994e-10
						chr17	67150369	67150769	-1.2381	1.05335e-07	9.57558e-10
						chr14	117844053	117844453	-1.59954	1.08961e-07	9.91715e-10
						chr9	57300840	57301240	-2.40484	1.10985e-07	1.01135e-09
						chr1	119450958	119451358	-1.05446	1.11912e-07	1.02101e-09
						chr1	16153006	16153406	-2.04814	1.14025e-07	1.04153e-09
						chr9	116178060	116178460	-2.04008	1.16226e-07	1.06417e-09
						chr19	46784594	46784994	-1.09161	1.16797e-07	1.07068e-09
						chr19	53102846	53103246	-1.47341	1.25004e-07	1.14999e-09
						chr4	118282105	118282505	-1.05555	1.2657e-07	1.16579e-09
						chr6	115666647	115667047	-1.68429	1.29287e-07	1.19415e-09
						chr9	30441763	30442163	-1.68429	1.29287e-07	1.19415e-09
						chr10	26231145	26231545	-1.90469	1.29287e-07	1.19506e-09
						chr11	54181702	54182102	-1.00333	1.30439e-07	1.20841e-09
						chr7	43713687	43714087	-1.22373	1.30439e-07	1.20854e-09
						chr1	90836129	90836529	-2.41793	1.33076e-07	1.23588e-09
						chr4	130302228	130302628	-1.01639	1.33492e-07	1.24121e-09
						chr10	118993841	118994241	-1.11504	1.38309e-07	1.28901e-09
						chr10	111534684	111535084	-1.25574	1.4073e-07	1.31311e-09
						chr16	37788995	37789395	-1.28505	1.40787e-07	1.31518e-09
						chr10	41336160	41336560	-2.66312	1.49159e-07	1.39827e-09
						chr5	98791466	98791866	-2.52363	1.51481e-07	1.42169e-09
						chr11	109706020	109706420	-1.9109	1.52461e-07	1.43255e-09
						chr9	123512472	123512872	-2.34595	1.52807e-07	1.43747e-09
						chr1	71912392	71912792	-2.19025	1.53518e-07	1.44907e-09
						chr19	58909325	58909725	-2.34959	1.56543e-07	1.48116e-09
						chr9	13484458	13484858	-1.38248	1.56638e-07	1.48376e-09
						chr3	104420891	104421291	-1.78256	1.60123e-07	1.51852e-09
						chr16	77174694	77175094	-3.18158	1.61118e-07	1.52972e-09
						chr12	80135241	80135641	-1.38377	1.61598e-07	1.53643e-09
						chr19	36768085	36768485	-1.59042	1.63156e-07	1.55619e-09
						chr15	79543961	79544361	-1.73164	1.65061e-07	1.57616e-09
						chr15	67899071	67899471	-1.90714	1.70323e-07	1.62827e-09
						chr3	92633325	92633725	-2.70392	1.71944e-07	1.64564e-09
						chr9	50887310	50887710	-1.07088	1.74135e-07	1.66851e-09
						chr5	90843842	90844242	-1.93317	1.80149e-07	1.7281e-09
						chr6	146432511	146432911	-1.08686	1.83921e-07	1.7683e-09
						chr2	179225402	179225802	-2.36658	1.8987e-07	1.82756e-09
						chr8	92158179	92158579	-1.1504	1.93673e-07	1.86951e-09
						chr6	99632595	99632995	-1.58538	1.93673e-07	1.87052e-09
						chr9	92865833	92866233	-1.19669	1.97185e-07	1.90679e-09
						chr1	138292104	138292504	-1.53823	2.02903e-07	1.96852e-09
						chr9	60187474	60187874	-1.31009	2.06296e-07	2.00368e-09
						chr18	11956470	11956870	-2.16044	2.10048e-07	2.04471e-09
						chr4	62517011	62517411	-1.02883	2.1756e-07	2.12495e-09
						chr3	116950770	116951170	-1.77144	2.18985e-07	2.14127e-09
						chr14	73410084	73410484	-1.28099	2.20161e-07	2.15517e-09
						chr2	112448477	112448877	-1.90169	2.21957e-07	2.17517e-09
						chr5	65176995	65177395	-1.07471	2.24976e-07	2.20722e-09
						chr11	6504650	6505050	-1.67755	2.26406e-07	2.22371e-09
						chr2	103209675	103210075	-1.09053	2.3171e-07	2.27833e-09
						chr12	35246262	35246662	-1.73827	2.32513e-07	2.28877e-09
						chr5	9149259	9149659	-1.0529	2.36357e-07	2.32919e-09
						chr15	32586972	32587372	-1.36603	2.40701e-07	2.37987e-09
						chr1	68973736	68974136	-1.74452	2.41393e-07	2.38935e-09
						chr17	15701562	15701962	-1.48579	2.41553e-07	2.39357e-09
						chr12	69331229	69331629	-1.39393	2.43544e-07	2.42128e-09
						chr13	98012060	98012460	-1.20701	2.45706e-07	2.44545e-09
						chr8	93992578	93992978	-2.34485	2.50512e-07	2.49602e-09
						chr12	79372684	79373084	-2.53776	2.51289e-07	2.5065e-09
						chr5	140205957	140206357	-2.30483	2.52652e-07	2.52285e-09
						chr5	21115624	21116024	-1.92022	2.55851e-07	2.55759e-09
						chr3	89113059	89113459	-1.47051	2.59441e-07	2.59631e-09
						chr8	26023288	26023688	-1.07739	2.595e-07	2.59972e-09
						chr2	117693514	117693914	-1.19634	2.63557e-07	2.64325e-09
						chr2	32591074	32591474	-1.5807	2.65645e-07	2.66709e-09
						chr4	136179395	136179795	-1.26461	2.68284e-07	2.69651e-09
						chr15	6312413	6312813	-2.30295	2.69942e-07	2.71612e-09
						chr2	104841740	104842140	-2.19093	2.75692e-07	2.78601e-09
						chr6	84691909	84692309	-1.68771	2.81584e-07	2.84863e-09
						chr10	25116045	25116445	-2.94723	2.81817e-07	2.85406e-09
						chr1	150164863	150165263	-1.26831	2.83037e-07	2.86951e-09
						chr11	68067793	68068193	-1.36342	2.84021e-07	2.88258e-09
						chr3	19447737	19448137	-1.61935	2.97323e-07	3.02083e-09
						chr13	42238507	42238907	-1.04506	2.98073e-07	3.0317e-09
						chr11	75566262	75566662	-1.72329	2.98709e-07	3.04143e-09
						chr18	22707883	22708283	-2.60673	3.0351e-07	3.09362e-09
						chr1	193310083	193310483	-1.76383	3.08024e-07	3.14636e-09
						chr10	68124999	68125399	-1.95653	3.11098e-07	3.18115e-09
						chr5	144792414	144792814	-2.25239	3.12156e-07	3.19538e-09
						chr18	76117044	76117444	-2.39405	3.15613e-07	3.23421e-09
						chr3	89119210	89119610	-2.04985	3.25724e-07	3.34493e-09
						chr17	45798454	45798854	-1.34375	3.32878e-07	3.42566e-09
						chr13	36250793	36251193	-2.24498	3.3767e-07	3.47866e-09
						chr3	153520243	153520643	-1.11679	3.39806e-07	3.50438e-09
						chr19	32298180	32298580	-2.25246	3.47516e-07	3.58769e-09
						chr1	71397719	71398119	-1.57903	3.4892e-07	3.60599e-09
						chr8	107146173	107146573	-1.40741	3.53291e-07	3.65501e-09
						chr2	31776512	31776912	-1.86107	3.59281e-07	3.72482e-09
						chr10	98948020	98948420	-1.75779	3.75221e-07	3.89417e-09
						chr5	30012727	30013127	-1.06362	3.7899e-07	3.93743e-09
						chr7	25084605	25085005	-1.01207	3.87093e-07	4.03007e-09
						chr8	75172242	75172642	-1.56268	3.88022e-07	4.04397e-09
						chr11	70200085	70200485	-1.19832	3.94644e-07	4.12591e-09
						chr3	146219420	146219820	-1.26003	3.98051e-07	4.16586e-09
						chr13	71532812	71533212	-1.25562	4.01878e-07	4.21031e-09
						chr9	69439724	69440124	-1.29277	4.05739e-07	4.25961e-09
						chr10	20689868	20690268	-2.64422	4.06962e-07	4.28577e-09
						chr16	23314780	23315180	-2.62857	4.08698e-07	4.30851e-09
						chr7	117285993	117286393	-1.84827	4.12311e-07	4.35111e-09
						chr13	10335515	10335915	-1.95294	4.16353e-07	4.3983e-09
						chr8	61178678	61179078	-1.35655	4.19987e-07	4.44127e-09
						chr1	58401450	58401850	-2.16476	4.2311e-07	4.47892e-09
						chr15	52005808	52006208	-2.65458	4.23991e-07	4.49287e-09
						chr17	83049946	83050346	-1.35262	4.29064e-07	4.55131e-09
						chr6	86163961	86164361	-1.52651	4.31385e-07	4.58535e-09
						chr8	94992986	94993386	-1.18136	4.3438e-07	4.62192e-09
						chr8	41046917	41047317	-2.09802	4.42577e-07	4.71396e-09
						chr11	24401195	24401595	-1.58539	4.62879e-07	4.93629e-09
						chr8	84670340	84670740	-1.5746	4.62879e-07	4.94031e-09
						chr11	118318733	118319133	-1.64917	4.67009e-07	4.98949e-09
						chr5	72222908	72223308	-2.0186	4.68894e-07	5.01474e-09
						chr19	30107370	30107770	-2.19678	4.81638e-07	5.1563e-09
						chr11	95844664	95845064	-2.07336	4.9819e-07	5.34437e-09
						chr7	126298887	126299287	-1.76237	5.0524e-07	5.42552e-09
						chr2	118805379	118805779	-1.57411	5.05776e-07	5.43679e-09
						chr11	58966304	58966704	-1.25293	5.14639e-07	5.53768e-09
						chr12	33000343	33000743	-1.23199	5.27482e-07	5.68738e-09
						chr14	46805129	46805529	-2.60946	5.30134e-07	5.72176e-09
						chr9	74920487	74920887	-2.48777	5.34517e-07	5.77491e-09
						chr9	102735982	102736382	-1.56683	5.41445e-07	5.85949e-09
						chr2	133829422	133829822	-2.79377	5.41445e-07	5.8631e-09
						chr3	55549405	55549805	-1.30761	5.41445e-07	5.86748e-09
						chr19	29011352	29011752	-2.59387	5.45273e-07	5.92087e-09
						chr3	102678542	102678942	-1.45739	5.48729e-07	5.96438e-09
						chr2	146676451	146676851	-1.66771	5.49285e-07	5.97641e-09
						chr13	59216641	59217041	-1.49766	5.51776e-07	6.00954e-09
						chr6	100847256	100847656	-1.58175	5.5684e-07	6.07685e-09
						chr8	91278901	91279301	-1.83868	5.6217e-07	6.14115e-09
						chr11	88989160	88989560	-1.463	5.62461e-07	6.15046e-09
						chr3	153759170	153759570	-1.45867	5.70027e-07	6.23943e-09
						chr10	19127806	19128206	-1.06331	5.82011e-07	6.3833e-09
						chr4	132702564	132702964	-1.37491	5.96824e-07	6.55227e-09
						chr6	115420912	115421312	-1.85814	6.11363e-07	6.73191e-09
						chr16	76539637	76540037	-1.09054	6.23602e-07	6.87349e-09
						chr9	84526524	84526924	-1.57483	6.4828e-07	7.16671e-09
						chr4	140835701	140836101	-3.03608	6.55165e-07	7.2514e-09
						chr10	88793646	88794046	-1.20622	6.65885e-07	7.38313e-09
						chr4	6454961	6455361	-1.10857	6.66064e-07	7.3924e-09
						chr11	115899906	115900306	-1.67009	6.67017e-07	7.41025e-09
						chr5	101741989	101742389	-1.00107	6.67619e-07	7.42422e-09
						chr11	75136889	75137289	-1.72151	6.84412e-07	7.61844e-09
						chr6	35500027	35500427	-1.81962	6.99311e-07	7.79191e-09
						chr1	136491618	136492018	-1.00031	7.07648e-07	7.89253e-09
						chr11	3229588	3229988	-2.49721	7.10751e-07	7.9349e-09
						chr12	28804833	28805233	-1.87744	7.25431e-07	8.1067e-09
						chr5	91961034	91961434	-1.13297	7.28366e-07	8.14745e-09
						chrX	23409749	23410149	-1.36292	7.33738e-07	8.21555e-09
						chr11	121770193	121770593	-1.95393	7.4537e-07	8.37019e-09
						chr7	126606920	126607320	-1.64387	7.46783e-07	8.39421e-09
						chrX	52183535	52183935	-1.95221	7.67235e-07	8.64084e-09
						chr16	93850682	93851082	-1.83522	7.79e-07	8.81585e-09
						chr18	58180395	58180795	-1.44807	8.17157e-07	9.27443e-09
						chr15	101583546	101583946	-2.43907	8.25239e-07	9.37573e-09
						chr16	29843518	29843918	-1.67527	8.31345e-07	9.47174e-09
						chr4	134448000	134448400	-1.64735	8.43172e-07	9.61569e-09
						chr2	132098954	132099354	-1.36968	8.57279e-07	9.78592e-09
						chr19	21548951	21549351	-1.15443	8.65766e-07	9.90641e-09
						chr11	121518075	121518475	-1.37729	8.65766e-07	9.91115e-09
						chr18	74856976	74857376	-1.77742	8.67835e-07	9.94431e-09
						chr9	54073712	54074112	-1.10821	8.78435e-07	1.00754e-08
						chr3	66447878	66448278	-2.48903	8.8451e-07	1.01547e-08
						chr17	50735383	50735783	-1.3795	8.86489e-07	1.01871e-08
						chr2	140621958	140622358	-1.40572	8.98246e-07	1.0332e-08
						chr12	24538031	24538431	-1.06804	9.04033e-07	1.04183e-08
						chr14	11741203	11741603	-2.0506	9.10048e-07	1.05075e-08
						chr3	57532492	57532892	-1.35636	9.11286e-07	1.05317e-08
						chr8	70544140	70544540	-1.09659	9.3138e-07	1.08046e-08
						chr19	32319868	32320268	-1.01595	9.37924e-07	1.08907e-08
						chr2	4832165	4832565	-1.62733	9.63117e-07	1.12043e-08
						chr5	98812378	98812778	-1.26977	9.66106e-07	1.12496e-08
						chr16	37874496	37874896	-2.19179	9.75111e-07	1.13864e-08
						chr3	107715919	107716319	-1.12191	9.87112e-07	1.15373e-08
						chr12	40746065	40746465	-1.08534	1.00221e-06	1.17247e-08
						chr5	118355945	118356345	-1.0002	1.00973e-06	1.18236e-08
						chr8	22037039	22037439	-1.03543	1.03061e-06	1.21132e-08
						chr6	128495388	128495788	-1.3091	1.04487e-06	1.22922e-08
						chr15	99265717	99266117	-1.00349	1.07818e-06	1.27076e-08
						chr5	114722897	114723297	-2.37498	1.0827e-06	1.27806e-08
						chr3	133215360	133215760	-1.67171	1.0827e-06	1.27845e-08
						chr7	144550953	144551353	-1.17803	1.08674e-06	1.28559e-08
						chr2	102201522	102201922	-2.35704	1.09243e-06	1.29352e-08
						chr17	5206736	5207136	-1.17521	1.10196e-06	1.30644e-08
						chr6	91743012	91743412	-1.85142	1.10196e-06	1.30721e-08
						chr6	147953641	147954041	-1.74732	1.12075e-06	1.33072e-08
						chr9	46215571	46215971	-1.49085	1.12249e-06	1.33401e-08
						chr14	65001048	65001448	-1.62573	1.13778e-06	1.35466e-08
						chr18	76254761	76255161	-1.34467	1.14052e-06	1.35917e-08
						chr10	76328586	76328986	-2.06306	1.21807e-06	1.45823e-08
						chr4	100258446	100258846	-1.15505	1.23675e-06	1.48329e-08
						chr10	78296365	78296765	-1.3058	1.25641e-06	1.50824e-08
						chr15	8693227	8693627	-1.26903	1.25945e-06	1.51327e-08
						chr1	106942471	106942871	-2.1617	1.26747e-06	1.52567e-08
						chr6	136810196	136810596	-1.20185	1.28284e-06	1.54557e-08
						chr13	34464198	34464598	-2.28992	1.30152e-06	1.57234e-08
						chr8	25368595	25368995	-2.04268	1.30216e-06	1.57453e-08
						chr7	126621889	126622289	-1.42334	1.33051e-06	1.61026e-08
						chr2	146586391	146586791	-1.49174	1.35445e-06	1.64072e-08
						chr6	41643189	41643589	-1.10387	1.37321e-06	1.66944e-08
						chr6	17508603	17509003	-1.33921	1.38001e-06	1.68072e-08
						chr17	74773204	74773604	-1.50937	1.39278e-06	1.69931e-08
						chr1	54523731	54524131	-1.44278	1.39764e-06	1.70676e-08
						chr16	59658513	59658913	-2.12325	1.42388e-06	1.74347e-08
						chr8	127294721	127295121	-1.69652	1.42828e-06	1.75041e-08
						chr8	10801558	10801958	-1.57747	1.44176e-06	1.76851e-08
						chr11	85275221	85275621	-1.56696	1.4666e-06	1.80538e-08
						chr7	116469436	116469836	-1.96165	1.46718e-06	1.8077e-08
						chr8	121909133	121909533	-1.25191	1.47854e-06	1.82331e-08
						chr1	90723772	90724172	-2.43175	1.52337e-06	1.88025e-08
						chr6	85985162	85985562	-1.94625	1.5362e-06	1.90112e-08
						chr6	38942768	38943168	-1.67462	1.5529e-06	1.92687e-08
						chr10	121486375	121486775	-1.85378	1.56875e-06	1.94824e-08
						chr2	73509616	73510016	-1.06054	1.58193e-06	1.9678e-08
						chr1	83032479	83032879	-1.26973	1.58193e-06	1.96806e-08
						chr10	41335021	41335421	-1.82782	1.59071e-06	1.98072e-08
						chr5	32034484	32034884	-1.24407	1.62632e-06	2.02684e-08
						chr10	24911103	24911503	-2.51988	1.65196e-06	2.0624e-08
						chr5	144771850	144772250	-1.19566	1.67253e-06	2.08991e-08
						chr6	143049661	143050061	-1.27947	1.67705e-06	2.09738e-08
						chr5	112281623	112282023	-1.58884	1.70158e-06	2.13178e-08
						chr2	37837573	37837973	-2.49623	1.70365e-06	2.13623e-08
						chr19	11761130	11761530	-2.6841	1.7119e-06	2.14844e-08
						chr15	81954035	81954435	-1.26945	1.71487e-06	2.15404e-08
						chr5	111132914	111133314	-1.63094	1.72403e-06	2.16743e-08
						chr1	54729334	54729734	-2.12588	1.72494e-06	2.17045e-08
						chr2	52602614	52603014	-1.46637	1.7257e-06	2.1733e-08
						chr12	75486965	75487365	-1.63548	1.84081e-06	2.3243e-08
						chr11	69782252	69782652	-1.40999	1.87768e-06	2.3729e-08
						chr14	79642090	79642490	-1.77333	1.87986e-06	2.3777e-08
						chr13	99701324	99701724	-1.77206	1.91839e-06	2.42852e-08
						chr8	36820547	36820947	-1.12523	1.93492e-06	2.45156e-08
						chr5	137522442	137522842	-1.26192	1.93884e-06	2.45865e-08
						chr5	141382462	141382862	-1.40138	1.96332e-06	2.49268e-08
						chr5	92496004	92496404	-1.0094	1.96651e-06	2.50018e-08
						chr5	53937156	53937556	-2.30161	1.973e-06	2.51058e-08
						chr17	75323224	75323624	-1.32431	2.02262e-06	2.57593e-08
						chr7	88243040	88243440	-1.51435	2.02798e-06	2.5894e-08
						chr16	85152321	85152721	-1.08337	2.04447e-06	2.61491e-08
						chr6	97319130	97319530	-1.54377	2.04968e-06	2.62381e-08
						chr14	105899824	105900224	-1.2404	2.09407e-06	2.68291e-08
						chr17	71207299	71207699	-1.33863	2.14335e-06	2.75308e-08
						chr17	6078392	6078792	-1.7319	2.14799e-06	2.76138e-08
						chr8	126807276	126807676	-1.70924	2.14965e-06	2.76586e-08
						chrX	71285490	71285890	-2.39881	2.20438e-06	2.84108e-08
						chr6	128841658	128842058	-1.03806	2.224e-06	2.86881e-08
						chr19	58609698	58610098	-1.29603	2.22553e-06	2.87321e-08
						chr10	18510648	18511048	-1.67645	2.33329e-06	3.02251e-08
						chr7	70300496	70300896	-1.21093	2.34693e-06	3.04274e-08
						chr5	130044153	130044553	-1.03618	2.34963e-06	3.0488e-08
						chr9	61389079	61389479	-1.12219	2.38031e-06	3.09381e-08
						chr11	5380308	5380708	-1.3118	2.39593e-06	3.11935e-08
						chr11	66469100	66469500	-1.75102	2.40927e-06	3.13934e-08
						chr8	45267087	45267487	-1.01351	2.42259e-06	3.15934e-08
						chr4	136220129	136220529	-1.18853	2.43287e-06	3.1754e-08
						chr6	5309821	5310221	-1.20295	2.43353e-06	3.17891e-08
						chr1	165751881	165752281	-1.43588	2.44242e-06	3.19585e-08
						chr1	182785538	182785938	-1.36802	2.53567e-06	3.32064e-08
						chr4	141655777	141656177	-1.77982	2.53644e-06	3.32442e-08
						chr17	46706715	46707115	-1.26901	2.53736e-06	3.3284e-08
						chr19	38035771	38036171	-1.14069	2.55995e-06	3.36361e-08
						chr1	35600845	35601245	-2.42631	2.62153e-06	3.44738e-08
						chr2	137122494	137122894	-1.82724	2.62781e-06	3.45851e-08
						chr11	23672282	23672682	-1.10023	2.6392e-06	3.47639e-08
						chr4	87384495	87384895	-1.81099	2.64545e-06	3.49039e-08
						chr10	63979379	63979779	-1.58505	2.66245e-06	3.51572e-08
						chr7	49351762	49352162	-1.66023	2.68667e-06	3.55065e-08
						chr18	5002171	5002571	-1.52179	2.78883e-06	3.70392e-08
						chr10	59262983	59263383	-1.88398	2.79147e-06	3.71047e-08
						chr8	36722386	36722786	-1.37405	2.79567e-06	3.7191e-08
						chr1	59381456	59381856	-1.51158	2.84723e-06	3.7908e-08
						chr19	58696301	58696701	-2.14285	2.8621e-06	3.81371e-08
						chr3	104279519	104279919	-1.85228	2.86407e-06	3.81946e-08
						chr4	94984964	94985364	-1.67359	2.89865e-06	3.86875e-08
						chr8	108858970	108859370	-1.9213	2.93958e-06	3.933e-08
						chr19	61080333	61080733	-1.34323	2.94032e-06	3.9372e-08
						chr16	52348576	52348976	-1.10245	2.95361e-06	3.95822e-08
						chr4	43975217	43975617	-2.27789	2.95821e-06	3.97084e-08
						chr8	79934546	79934946	-2.11257	2.95868e-06	3.97469e-08
						chr4	43878274	43878674	-1.49086	2.97139e-06	3.99501e-08
						chr3	63293051	63293451	-1.16607	2.98998e-06	4.02327e-08
						chr5	125019076	125019476	-1.00105	2.99899e-06	4.04194e-08
						chr1	167936673	167937073	-2.33832	3.0293e-06	4.09271e-08
						chr13	12421330	12421730	-1.14897	3.08115e-06	4.17285e-08
						chr12	77107229	77107629	-2.51045	3.25944e-06	4.4321e-08
						chr4	62496817	62497217	-1.00035	3.32325e-06	4.52975e-08
						chr8	106617296	106617696	-1.08689	3.35353e-06	4.582e-08
						chr3	95793667	95794067	-2.13708	3.44498e-06	4.7107e-08
						chr1	127586191	127586591	-1.08663	3.48565e-06	4.78534e-08
						chr11	5919579	5919979	-2.02692	3.49082e-06	4.79625e-08
						chr8	25237266	25237666	-1.91583	3.59186e-06	4.94683e-08
						chr1	172168270	172168670	-2.24246	3.68879e-06	5.08837e-08
						chr17	28682674	28683074	-1.14839	3.68899e-06	5.09267e-08
						chr10	95302195	95302595	-1.43143	3.68939e-06	5.09726e-08
						chr19	38398936	38399336	-1.56023	3.69413e-06	5.10783e-08
						chr11	103399852	103400252	-2.61555	3.70707e-06	5.12977e-08
						chr8	124764907	124765307	-2.02286	3.78673e-06	5.24828e-08
						chr17	45742404	45742804	-1.52943	3.79702e-06	5.26667e-08
						chr11	102168726	102169126	-1.24201	3.88887e-06	5.40257e-08
						chr8	11225524	11225924	-1.04515	3.90925e-06	5.43514e-08
						chr17	35068527	35068927	-1.08552	3.91765e-06	5.45964e-08
						chr7	99313272	99313672	-1.81437	4.03521e-06	5.63669e-08
						chr4	63554138	63554538	-1.10715	4.04764e-06	5.65848e-08
						chr8	34692612	34693012	-1.43644	4.06342e-06	5.68497e-08
						chr11	59941377	59941777	-1.3114	4.06571e-06	5.6968e-08
						chr1	152058808	152059208	-1.89868	4.13301e-06	5.79586e-08
						chr15	59552392	59552792	-1.12855	4.15878e-06	5.83653e-08
						chr2	134654610	134655010	-2.0342	4.19405e-06	5.89061e-08
						chr11	83720758	83721158	-2.84392	4.19807e-06	5.90084e-08
						chr15	6645716	6646116	-1.04435	4.2422e-06	5.96749e-08
						chr13	34135037	34135437	-2.306	4.29132e-06	6.04128e-08
						chr14	66847585	66847985	-1.05946	4.31131e-06	6.07412e-08
						chr3	75631176	75631576	-1.08479	4.31862e-06	6.08913e-08
						chr9	41163385	41163785	-2.28959	4.39731e-06	6.20968e-08
						chr16	45375778	45376178	-1.66419	4.42353e-06	6.25154e-08
						chr14	67283155	67283555	-1.42472	4.46064e-06	6.30885e-08
						chr11	112270920	112271320	-1.34754	4.48924e-06	6.3542e-08
						chr17	80977729	80978129	-1.21821	4.50496e-06	6.38136e-08
						chr5	135161235	135161635	-1.04999	4.59196e-06	6.51964e-08
						chr10	127881048	127881448	-1.01447	4.60292e-06	6.54023e-08
						chr11	103144559	103144959	-2.08518	4.63447e-06	6.59012e-08
						chr6	108836205	108836605	-1.08673	4.6374e-06	6.59933e-08
						chr12	35284038	35284438	-1.7541	4.64925e-06	6.62128e-08
						chr13	80959706	80960106	-1.62184	4.70361e-06	6.70896e-08
						chr7	134647785	134648185	-1.35352	4.71321e-06	6.7278e-08
						chr5	149329577	149329977	-1.11854	4.84991e-06	6.9388e-08
						chr3	94984287	94984687	-1.15593	4.94448e-06	7.07951e-08
						chr13	99675919	99676319	-2.36931	5.14566e-06	7.40124e-08
						chrX	112778440	112778840	-1.22359	5.35081e-06	7.70215e-08
						chr13	112932606	112933006	-2.27198	5.51031e-06	7.94979e-08
						chr5	148577178	148577578	-1.47996	5.52305e-06	7.9742e-08
						chr1	170646355	170646755	-1.28834	5.54479e-06	8.01163e-08
						chr8	111584956	111585356	-1.97419	5.78943e-06	8.38407e-08
						chr5	135702587	135702987	-1.0682	5.84078e-06	8.47118e-08
						chr3	65573520	65573920	-1.33263	5.98826e-06	8.69815e-08
						chr2	15146954	15147354	-1.10386	6.00938e-06	8.74194e-08
						chr9	117259549	117259949	-2.21449	6.06354e-06	8.82735e-08
						chr9	19691443	19691843	-2.64043	6.11859e-06	8.92084e-08
						chr16	95464527	95464927	-1.5211	6.26547e-06	9.1555e-08
						chr1	193242244	193242644	-2.56721	6.26692e-06	9.16987e-08
						chr18	65207606	65208006	-1.24544	6.26692e-06	9.1713e-08
						chr18	3520284	3520684	-1.74686	6.396e-06	9.37416e-08
						chr9	99306176	99306576	-1.47277	6.52401e-06	9.57601e-08
						chr5	25001506	25001906	-1.06949	6.5874e-06	9.67625e-08
						chr4	48202466	48202866	-2.00138	6.62757e-06	9.74249e-08
						chr2	165473791	165474191	-2.44796	6.67249e-06	9.81581e-08
						chr7	109976209	109976609	-1.96996	6.70778e-06	9.87504e-08
						chr9	65995976	65996376	-1.02863	6.74237e-06	9.94068e-08
						chr9	123177401	123177801	-1.07655	6.97785e-06	1.03107e-07
						chr4	55718457	55718857	-1.04624	7.16955e-06	1.06174e-07
						chr11	50147225	50147625	-1.71092	7.19325e-06	1.06604e-07
						chr2	79237224	79237624	-2.10382	7.28572e-06	1.08362e-07
						chr1	51878433	51878833	-1.08236	7.41243e-06	1.10418e-07
						chr15	38986514	38986914	-1.42177	7.5123e-06	1.1207e-07
						chr15	98717265	98717665	-1.49709	7.66079e-06	1.14453e-07
						chr7	16418640	16419040	-1.26482	7.78631e-06	1.16413e-07
						chr11	35951397	35951797	-1.27649	7.78919e-06	1.16541e-07
						chr2	104525516	104525916	-1.00912	7.89177e-06	1.18248e-07
						chr2	174437712	174438112	-1.17073	7.92445e-06	1.18824e-07
						chr9	20476055	20476455	-2.29879	7.98926e-06	1.1997e-07
						chr9	61309848	61310248	-1.66203	8.04475e-06	1.20891e-07
						chr8	124754170	124754570	-1.3661	8.37212e-06	1.25993e-07
						chr2	163428524	163428924	-1.05012	8.42481e-06	1.26878e-07
						chr19	29905899	29906299	-2.39953	8.50881e-06	1.28422e-07
						chr10	70022597	70022997	-1.25516	8.57603e-06	1.2953e-07
						chr11	73283958	73284358	-1.11162	8.68619e-06	1.31289e-07
						chr13	52972619	52973019	-1.46465	8.82395e-06	1.33467e-07
						chr12	87154440	87154840	-2.1821	9.27386e-06	1.40373e-07
						chr11	102257521	102257921	-1.26951	9.40107e-06	1.42402e-07
						chr13	25856563	25856963	-1.51121	9.41263e-06	1.42679e-07
						chr7	132989903	132990303	-1.21897	9.42627e-06	1.42989e-07
						chr5	20227957	20228357	-1.22358	9.63975e-06	1.46543e-07
						chr2	65035298	65035698	-1.44872	9.67865e-06	1.47325e-07
						chr8	80117746	80118146	-1.74433	9.67865e-06	1.47346e-07
						chr15	102092195	102092595	-1.23443	9.78004e-06	1.49103e-07
						chr8	78099089	78099489	-1.23659	9.81904e-06	1.49911e-07
						chr4	119467866	119468266	-1.32364	9.83661e-06	1.50287e-07
						chr16	42635754	42636154	-1.12352	9.86018e-06	1.50798e-07
						chr15	99965114	99965514	-1.36132	9.86018e-06	1.50862e-07
						chr4	88537418	88537818	-1.12646	9.91911e-06	1.51872e-07
						chr9	59537684	59538084	-1.14005	1.01888e-05	1.56224e-07
						chr4	141041411	141041811	-2.40639	1.01914e-05	1.56374e-07
						chr17	28858250	28858650	-1.58492	1.02003e-05	1.56623e-07
						chr1	171365941	171366341	-1.52134	1.02003e-05	1.56734e-07
						chr10	121705740	121706140	-2.07364	1.0216e-05	1.57183e-07
						chr8	121921715	121922115	-1.53541	1.02862e-05	1.58499e-07
						chr1	127793497	127793897	-1.66974	1.02862e-05	1.58503e-07
						chr19	3695150	3695550	-1.15439	1.04566e-05	1.61244e-07
						chr7	98303888	98304288	-1.13117	1.04966e-05	1.61974e-07
						chr16	13379506	13379906	-2.56937	1.05146e-05	1.62481e-07
						chr9	29463232	29463632	-1.76409	1.05204e-05	1.62686e-07
						chr13	8633955	8634355	-1.35054	1.0546e-05	1.63197e-07
						chr15	7117945	7118345	-1.4506	1.06264e-05	1.64557e-07
						chr14	45935162	45935562	-1.96854	1.06773e-05	1.65578e-07
						chr12	84202053	84202453	-1.2151	1.10511e-05	1.71738e-07
						chr17	78363694	78364094	-1.33381	1.10787e-05	1.72286e-07
						chr1	155075879	155076279	-1.32092	1.11156e-05	1.72981e-07
						chr15	8698555	8698955	-1.38203	1.13399e-05	1.76844e-07
						chr2	31092958	31093358	-2.40009	1.13472e-05	1.77082e-07
						chr1	179978736	179979136	-1.03643	1.14739e-05	1.79474e-07
						chr2	26496532	26496932	-1.31572	1.14739e-05	1.7956e-07
						chr1	178223147	178223547	-2.07639	1.14972e-05	1.80074e-07
						chr15	81966308	81966708	-1.06667	1.14972e-05	1.80176e-07
						chr9	113879710	113880110	-1.19876	1.17346e-05	1.84023e-07
						chr1	37300699	37301099	-1.34053	1.17968e-05	1.85128e-07
						chr17	12936045	12936445	-1.00543	1.18076e-05	1.85426e-07
						chr10	76725891	76726291	-1.07248	1.20058e-05	1.88801e-07
						chr3	122551216	122551616	-1.7292	1.22572e-05	1.93423e-07
						chr6	115424453	115424853	-3.01951	1.22645e-05	1.93673e-07
						chr2	29157197	29157597	-2.43784	1.23349e-05	1.95187e-07
						chr18	20931315	20931715	-1.27591	1.24864e-05	1.97993e-07
						chr6	54179487	54179887	-1.57226	1.28467e-05	2.03987e-07
						chr9	14215408	14215808	-1.85595	1.30027e-05	2.07032e-07
						chr19	14518430	14518830	-1.31643	1.30385e-05	2.07744e-07
						chr7	6161546	6161946	-1.17153	1.31054e-05	2.08953e-07
						chr2	26955042	26955442	-2.14712	1.31818e-05	2.10459e-07
						chr12	5353029	5353429	-1.56467	1.33881e-05	2.14337e-07
						chr1	58610475	58610875	-1.32368	1.34845e-05	2.16028e-07
						chr3	93580907	93581307	-1.69867	1.37967e-05	2.21632e-07
						chr19	28850486	28850886	-1.11467	1.39665e-05	2.24663e-07
						chr6	118935756	118936156	-1.32262	1.40321e-05	2.26025e-07
						chr8	12856033	12856433	-1.2591	1.40399e-05	2.26392e-07
						chr11	107427975	107428375	-1.26514	1.42933e-05	2.30856e-07
						chr4	56880273	56880673	-2.42741	1.43544e-05	2.32001e-07
						chr14	16508736	16509136	-1.07966	1.44176e-05	2.33493e-07
						chr8	86599244	86599644	-1.44728	1.4424e-05	2.33755e-07
						chr19	58850779	58851179	-2.41759	1.44439e-05	2.34234e-07
						chr2	73531799	73532199	-1.47742	1.4506e-05	2.35558e-07
						chr11	105587903	105588303	-1.172	1.46174e-05	2.37527e-07
						chr3	40801058	40801458	-1.48576	1.47018e-05	2.39059e-07
						chr10	13543551	13543951	-1.24018	1.47682e-05	2.403e-07
						chr12	24563459	24563859	-1.95944	1.47749e-05	2.4057e-07
						chr8	124924222	124924622	-1.38894	1.48719e-05	2.42475e-07
						chr1	82238227	82238627	-1.77682	1.49758e-05	2.44332e-07
						chr14	117835073	117835473	-1.99225	1.50066e-05	2.44998e-07
						chr16	52186716	52187116	-1.12035	1.50448e-05	2.4595e-07
						chr12	31170167	31170567	-2.52746	1.50588e-05	2.46507e-07
						chr18	35627198	35627598	-1.29028	1.50909e-05	2.47197e-07
						chr13	48862957	48863357	-1.16933	1.51027e-05	2.47555e-07
						chr4	106950881	106951281	-1.18542	1.54345e-05	2.53541e-07
						chr3	123163385	123163785	-2.18243	1.54804e-05	2.5476e-07
						chr13	101995503	101995903	-2.19531	1.55415e-05	2.55935e-07
						chr13	9058680	9059080	-1.25139	1.55496e-05	2.56238e-07
						chr1	171452971	171453371	-1.19483	1.5558e-05	2.56547e-07
						chr4	123044784	123045184	-1.4648	1.56319e-05	2.58107e-07
						chr11	112081386	112081786	-1.40068	1.58143e-05	2.61291e-07
						chr17	73948126	73948526	-1.03844	1.60527e-05	2.65405e-07
						chr3	149215696	149216096	-1.01299	1.61824e-05	2.67903e-07
						chr18	57781301	57781701	-1.25609	1.63853e-05	2.71978e-07
						chr14	11523027	11523427	-1.22143	1.64548e-05	2.7331e-07
						chr12	57275450	57275850	-1.62855	1.65522e-05	2.75288e-07
						chr6	28592472	28592872	-1.24733	1.65681e-05	2.75735e-07
						chr17	31703556	31703956	-1.49224	1.68789e-05	2.81276e-07
						chr3	97701210	97701610	-1.60102	1.69748e-05	2.83415e-07
						chr8	40876575	40876975	-1.83315	1.69748e-05	2.83611e-07
						chr1	91823491	91823891	-1.2398	1.69748e-05	2.83613e-07
						chr17	80827958	80828358	-1.85389	1.70562e-05	2.85347e-07
						chr3	116301699	116302099	-2.30525	1.73594e-05	2.90987e-07
						chr7	66704610	66705010	-2.21527	1.75054e-05	2.93625e-07
						chr2	29162696	29163096	-1.69701	1.75822e-05	2.95105e-07
						chr12	70247732	70248132	-1.0285	1.75973e-05	2.95552e-07
						chr7	134579815	134580215	-2.22081	1.78545e-05	3.0026e-07
						chr12	31281006	31281406	-1.1069	1.78651e-05	3.00634e-07
						chr10	128204606	128205006	-1.31425	1.8132e-05	3.0552e-07
						chr2	33869302	33869702	-1.01656	1.8144e-05	3.05921e-07
						chr10	52821119	52821519	-2.44685	1.84266e-05	3.11088e-07
						chr8	125776973	125777373	-1.37936	1.85181e-05	3.13239e-07
						chr3	97305969	97306369	-2.17658	1.89051e-05	3.20405e-07
						chr12	4463706	4464106	-1.65	1.89515e-05	3.21397e-07
						chr4	141073672	141074072	-1.06553	1.90218e-05	3.22797e-07
						chr11	22864664	22865064	-1.1786	1.91727e-05	3.25568e-07
						chr5	72907436	72907836	-1.09473	1.9313e-05	3.28372e-07
						chr7	14116638	14117038	-2.49818	1.96187e-05	3.33997e-07
						chr6	29820888	29821288	-1.17164	1.97725e-05	3.36832e-07
						chr15	7138478	7138878	-1.25623	1.98288e-05	3.38006e-07
						chr14	99981202	99981602	-1.10047	2.02114e-05	3.45191e-07
						chr8	119709675	119710075	-1.22263	2.0275e-05	3.46498e-07
						chr6	117989216	117989616	-1.488	2.0283e-05	3.46856e-07
						chr16	93396245	93396645	-2.72116	2.02834e-05	3.47085e-07
						chr6	99656077	99656477	-1.78655	2.04096e-05	3.49688e-07
						chr13	19195466	19195866	-2.06338	2.06135e-05	3.53526e-07
						chr5	73186841	73187241	-1.20467	2.06135e-05	3.53632e-07
						chr14	118714688	118715088	-1.2872	2.06976e-05	3.55301e-07
						chr9	102196876	102197276	-2.42855	2.07603e-05	3.56605e-07
						chr14	118822800	118823200	-2.18126	2.08934e-05	3.59119e-07
						chr9	40575130	40575530	-1.34852	2.10406e-05	3.61879e-07
						chr4	100214589	100214989	-1.20101	2.11801e-05	3.64508e-07
						chr11	76146222	76146622	-1.64007	2.1246e-05	3.65875e-07
						chr16	11814887	11815287	-2.1288	2.13209e-05	3.6763e-07
						chr12	79613768	79614168	-1.88215	2.20605e-05	3.80916e-07
						chr3	152350890	152351290	-1.3649	2.21916e-05	3.83612e-07
						chr8	111535392	111535792	-1.40201	2.22642e-05	3.8511e-07
						chr7	88310594	88310994	-1.95835	2.24299e-05	3.88221e-07
						chr7	82688735	82689135	-1.01517	2.24842e-05	3.89406e-07
						chr5	104040249	104040649	-2.32322	2.25253e-05	3.90364e-07
						chr5	93108731	93109131	-1.82614	2.26192e-05	3.92484e-07
						chr13	111137677	111138077	-2.12174	2.2715e-05	3.94431e-07
						chr17	80113472	80113872	-1.22179	2.27884e-05	3.96167e-07
						chr6	18357022	18357422	-1.543	2.28063e-05	3.96726e-07
						chr3	146212875	146213275	-1.35391	2.3099e-05	4.02574e-07
						chr2	136582762	136583162	-1.46169	2.31978e-05	4.04549e-07
[truncated: 1,405 more rows]

## Sheet: Supplementary Figure 6C
Supplementary Figure 6C: quantification of number of lamellar bodies per cell
[truncated: 21 more rows]

[truncated: 2 more sheets: Supplementary Figure 6G , Supplementary Figure 6E]
