# Supplementary material for: CEBPA restricts alveolar type 2 cell plasticity during development and injury-repair
Source: Nat Commun. 2024 May 16;15:4148. doi: 10.1038/s41467-024-48632-3 (PMC11099190; doi:10.1038/s41467-024-48632-3)
Supplement: Supplementary file 4 — Source Data [file 41467_2024_48632_MOESM4_ESM.zip › Source Data/Tables/Source data for Fig 6 Supplementary Figure 9.xlsx]

## Sheet: Fig. 6G
Fig. 6G : Transitional genes (DATPS score)
S100a6
Anxa1
Cldn4
Lgals3
Cdkn1a
Sprr1a
Gm26870
Phlda3
Cryab
Clu
Hspb1
Krt19
Sfn
F3
Krt7
S100a11
2200002D01Rik
Ccng1
Gsto1
Rps27l
Hist1h1c
Timp2
Bax
Dusp1
Nupr1
Hsp90aa1
Igfbp7
Anxa5
Hist1h2bc
Pkm
Hspa1a
Tmsb10
Ctsd
Rtn4
Isg15
Anxa3
Gadd45b
Krt18
Tnfrsf12a
Mdm2
Gdf15
Esd
Cd81
Myl12a
Cxcl16
Perp
Tacstd2
Mfge8
S100a10
Anxa2
Msn
S100a14
Cystm1
Cyr61
Gsn
Hist1h4h
Ifitm3
Ly6a
Lamc2
Prr13
Krtap17-1
Emp2
AW112010
Plaur
Gprc5a
Ywhah
Btg2
Psmd8
Lmo7
Neat1
Krt8
Tpm2
Plk2
Usp50
Eno1
Malat1
Ahnak
Hsp90ab1
Ndnf
Taldo1
Cox6b2
Epcam
Tnip3
Rheb
Vmp1
Capzb
Ccnd2
Cltb
Rnh1

## Sheet: Fig. 6D
Fig. 6D: Quantifications from immunofluorescence images
Quantification of HOPX+
	GFP+	GFP+/HOPX+	%HOPX+
mutant mouse 1
image1	320	26	0.08125
image2	432	24	0.0555556
image3	262	22	0.0839695
mutant mouse 2
image1	307	6	0.019544
image2	488	26	0.0532787
image3	508	31	0.0610236
mutant mouse 3
image1	216	9	0.0416667
image2	162	16	0.0987654
image3	165	2	0.0121212
Control mouse 1
image1	225	1	0.00444444
image2	374	27	0.0721925
image3	274	22	0.080292
Control mouse 2
image1	323	16	0.0495356
image2	242	18	0.0743802
image3
Control mouse 3
image1	306	1	0.00326797
image2	159	1	0.00628931
image3	307	0	0
Quantification of KI67 & SOX9+
	GFP+	GFP+/KI67+	GFP+/SOX9+
mutant mouse 1
image1	1353	270	147
image2
image3
mutant mouse 2
image1	3355	376	165
image2
image3
mutant mouse 3
image1	3059	206	263
image2
image3
Control mouse 1
image1	2728	137	0
image2
image3
Control mouse 2
image1	3239	160	4
image2
image3
Control mouse 3
image1	2898	55	0
image2
image3
Quantification of CLDN4+
	GFP+	GFP+/CLDN4+		%CLDN4+
mutant mouse 1
image1	1940	320	0.164948	16.4948
mutant mouse 2
image1	171	29	0.169591	16.9591
mutant mouse 3
image1	820	88	0.107317	10.7317
Control mouse 1
image1	2874	16	0.00556715	0.556715
Control mouse 2
image1	85	2	0.0235294	2.35294
image2	286	4	0.013986	1.3986
image3	129	3	0.0232558	2.32558
Control mouse 3
image1	220	5	0.0227273	2.27273
image2	314	2	0.00636943	0.636943
image3	235	8	0.0340426	3.40426
%Ki67 in SOX9+ & SOX9- SeV 14dpi
	gfp+	gfp+ki67+	sox9+	sox9-	sox9+/ki67+	sox9-/ki67+	%prolif Sox9-	%of prolif SOX9+
64_mut2	2794	173	253	2541	135	38	0.0149547	0.533597
64_mut3	2504	122	80	2424	36	86	0.0354785	0.45
64_mut1	3264	293	363	2901	134	159	0.0548087	0.369146
% KI67 in control SeV 14dpi
	gfp+	gfp+/ki67+	gfp+/cebpa-	gfp+/cebpa+	gfp+/cebpa-/ki67+	gfp+/cebpa+/ki67+	%ki67 in cebpa-ve	%ki67 in cebpa+ve
65-ctrl1-001	125	8	21	104	0	8	0	7.69231
65-ctrl1-003	171	1	14	157	0	1	0	0.636943
65-ctrl1-003	134	10	7	127	0	10	0	7.87402
65-ctrl2-001	205	17	5	200	0	17	0	8.5
65-ctrl2-002	187	29	24	163	3	26	12.5	15.9509
65-ctrl2-003	331	22	15	316	2	20	13.3333	6.32911
70-ctrl2-001	239	10	7	232	0	10	0	4.31034
70-ctrl2-003	360	6	46	314	0	6	0	1.91083
70-ctrl2-000	335	20	59	276	2	18	3.38983	6.52174
70-ctrl3-001	206	13	20	186	2	11	10	5.91398
70-ctrl3-003	152	10	1	151	0	10	0	6.62252
70-ctrl3-004	197	19	14	183	2	17	14.2857	0.0928962

## Sheet: Fig. 6E
Fig. 6E: Differential gene expression mutant AT2 vs control AT2 14dpi SeV
P values were calculated using two-tailed, non-parametric Wilcoxon rank sum test
gene	p_val	avg_log2FC	pct.1	pct.2	p_val_adj
Lyz2	0	-4.12033	0.205	0.905	0
Chil1	0	-3.62043	0.157	0.809	0
Acoxl	0	-4.20927	0.1	0.655	0
Mme	0	-2.73739	0.197	0.61	0
Tmem163	0	-2.02602	0.348	0.746	0
Adam19	0	-2.25502	0.318	0.69	0
C6	0	-4.10946	0.035	0.375	0
Cxcl15	0	-1.72409	0.829	0.97	0
Scgb1a1	0	-1.41436	0.824	0.964	0
mt-Nd4	0	-0.564586	0.999	1	0
Gm42418	0	-0.595867	1	1	0
mt-Nd2	0	-0.786093	0.999	0.999	0
Hexb	1.70863e-301	-0.666231	0.998	0.997	5.51649e-297
Ctsh	4.44403e-290	1.17061	0.936	0.678	1.4348e-285
Malt1	7.51391e-273	1.53249	0.88	0.614	2.42594e-268
Slc26a4	8.5368e-266	1.67354	0.816	0.447	2.75619e-261
Itga9	6.64449e-254	-1.40224	0.513	0.796	2.14524e-249
Hc	2.66171e-246	-1.46988	0.698	0.879	8.59361e-242
Tmsb4x	3.657e-232	0.678702	1	0.986	1.1807e-227
Gpam	4.08977e-229	-2.16682	0.335	0.619	1.32042e-224
Sema3a	9.85242e-222	1.64942	0.543	0.139	3.18095e-217
mt-Cytb	1.1405e-220	-0.396639	0.999	0.999	3.68223e-216
Arhgef38	2.30785e-218	-1.70006	0.526	0.729	7.45114e-214
Itih4	9.32352e-217	-3.17393	0.076	0.357	3.01019e-212
Eya2	1.07493e-215	1.20409	0.802	0.451	3.47051e-211
Fabp5	4.4034e-215	-2.68954	0.112	0.41	1.42168e-210
Pkhd1	4.99819e-213	2.7015	0.447	0.086	1.61371e-208
Ctnnd2	3.40028e-208	1.27643	0.836	0.57	1.09781e-203
Sorcs2	4.96039e-202	1.12377	0.85	0.558	1.60151e-197
Scgb3a2	5.39108e-202	-2.04859	0.232	0.53	1.74057e-197
Foxp2	6.71337e-200	1.05918	0.957	0.857	2.16748e-195
Abca3	8.43084e-199	-0.996313	0.797	0.882	2.72198e-194
Hdc	1.90325e-194	-3.28797	0.041	0.278	6.14482e-190
Sftpa1	4.56565e-187	-0.810884	0.973	0.99	1.47406e-182
Sorbs2	9.74304e-187	2.41726	0.426	0.092	3.14564e-182
Itga6	1.46978e-186	1.59039	0.675	0.321	4.74535e-182
Scd1	4.74801e-185	-0.848509	0.969	0.986	1.53294e-180
Diaph3	7.04007e-175	1.71218	0.555	0.207	2.27296e-170
Rbms3	1.27494e-173	-1.05811	0.697	0.833	4.11626e-169
Lpp	3.02496e-173	0.69426	0.972	0.858	9.76638e-169
Ppp1r14c	5.34125e-171	-0.986824	0.753	0.862	1.72447e-166
Rnase4	1.01864e-170	-2.23726	0.162	0.428	3.28877e-166
St6galnac3	1.60264e-170	-2.50561	0.089	0.341	5.17428e-166
Icam1	8.10134e-167	0.856817	0.897	0.641	2.6156e-162
Shroom3	1.17949e-164	1.04847	0.923	0.757	3.80809e-160
Tspan8	7.5849e-164	1.03012	0.731	0.379	2.44886e-159
mt-Nd1	2.93524e-163	-0.40452	0.998	0.998	9.4767e-159
S100g	6.0068e-161	-1.996	0.18	0.45	1.93936e-156
Soat1	8.47166e-161	-1.20958	0.573	0.738	2.73516e-156
Mbnl1	4.27671e-160	0.929047	0.905	0.731	1.38078e-155
Ano1	1.97434e-159	1.4001	0.573	0.229	6.37434e-155
Pde7b	1.15724e-154	-1.38304	0.43	0.673	3.73628e-150
Clu	1.63725e-154	1.57199	0.688	0.367	5.28603e-150
Il33	5.9265e-151	-1.79587	0.205	0.473	1.91343e-146
Actb	5.869e-150	0.595747	0.989	0.933	1.89486e-145
Cdk14	2.46738e-148	0.832375	0.884	0.674	7.96617e-144
Actg1	1.90043e-145	0.772502	0.931	0.739	6.13572e-141
Lcn2	2.69038e-144	-1.64539	0.253	0.508	8.68617e-140
Ndnf	3.39595e-143	1.2919	0.645	0.331	1.09642e-138
Cyp2f2	9.82041e-143	-1.45761	0.391	0.605	3.17062e-138
5330417C22Rik	1.1543e-142	-2.48223	0.089	0.312	3.72677e-138
Magi3	3.23014e-142	0.806508	0.956	0.833	1.04288e-137
Slc34a2	1.35454e-140	-0.648626	0.924	0.975	4.37325e-136
Clip4	1.94207e-138	0.742698	0.929	0.742	6.27018e-134
mt-Nd4l	6.23874e-138	-0.52537	0.967	0.966	2.01424e-133
Lyz1	1.82219e-137	-5.79842	0.007	0.149	5.88313e-133
S100a11	8.30808e-136	0.957348	0.743	0.428	2.68235e-131
Krt8	9.18936e-134	1.10271	0.692	0.368	2.96688e-129
Anxa1	2.38722e-133	1.27622	0.656	0.333	7.70739e-129
H2afz	1.86953e-132	1.1784	0.591	0.267	6.03596e-128
mt-Nd5	1.43266e-130	-0.388143	0.995	0.995	4.62548e-126
Tjp1	2.61556e-129	0.826331	0.819	0.554	8.4446e-125
Ptgs1	5.57358e-129	0.984537	0.799	0.575	1.79949e-124
Gclc	3.41163e-127	1.03863	0.945	0.85	1.10148e-122
Epha4	8.18978e-125	1.36371	0.518	0.219	2.64415e-120
Cacna1c	4.22512e-124	0.719716	0.95	0.841	1.36412e-119
Qk	4.82164e-124	0.804049	0.918	0.747	1.55671e-119
Gramd2	2.55631e-123	0.956085	0.716	0.42	8.2533e-119
Dtna	5.94302e-119	1.13697	0.556	0.258	1.91876e-114
Msn	1.00085e-118	0.85885	0.735	0.431	3.23135e-114
Camk2d	7.69017e-117	0.8077	0.857	0.64	2.48285e-112
Large1	1.52862e-116	0.943312	0.848	0.635	4.93531e-112
Myh9	1.25266e-115	0.789118	0.803	0.532	4.04434e-111
Ctsc	2.55094e-115	-0.884153	0.764	0.84	8.23596e-111
Lamp3	2.61713e-115	-0.601154	0.89	0.931	8.44966e-111
Trim24	5.45834e-115	1.19042	0.521	0.229	1.76228e-110
St3gal4	7.51138e-115	1.30831	0.604	0.324	2.42512e-110
Lmo7	1.87706e-114	0.721056	0.906	0.743	6.06029e-110
Cebpg	7.41043e-114	1.1787	0.588	0.303	2.39253e-109
Sftpc	1.66584e-113	-0.5556	1	1	5.37833e-109
Krt18	8.37737e-113	1.0094	0.668	0.367	2.70472e-108
Rbm3	1.07539e-112	0.981504	0.598	0.289	3.47202e-108
S100a6	2.65031e-112	1.08291	0.58	0.274	8.55679e-108
Adamtsl1	3.48782e-110	1.04915	0.738	0.522	1.12608e-105
Itpr2	5.6937e-110	-1.44264	0.361	0.545	1.83827e-105
Mrtfa	4.6233e-109	0.824758	0.771	0.516	1.49268e-104
Chia1	2.91076e-108	-2.98255	0.053	0.218	9.3977e-104
Aox3	2.47835e-107	-2.82006	0.072	0.247	8.00161e-103
Akap13	3.03881e-107	0.548304	0.98	0.925	9.81111e-103
Afdn	2.21528e-106	0.624564	0.887	0.679	7.15224e-102
Cfap47	2.61328e-106	2.02998	0.38	0.14	8.43722e-102
Vegfa	3.73487e-106	0.801178	0.731	0.459	1.20584e-101
Tbc1d4	3.99258e-106	-1.78763	0.18	0.383	1.28904e-101
Sftpd	5.5307e-106	-0.540638	0.971	0.981	1.78564e-101
Lamc2	2.59746e-105	0.963956	0.63	0.34	8.38615e-101
Lama3	3.8071e-105	0.910943	0.636	0.351	1.22916e-100
Prdx4	5.30683e-105	1.48478	0.375	0.123	1.71336e-100
Ppp3ca	1.22059e-104	0.620965	0.96	0.855	3.94079e-100
Atp6v1c2	2.4076e-104	-1.34051	0.361	0.538	7.77317e-100
Lrrk2	4.96869e-104	-0.646477	0.829	0.876	1.60419e-99
Tspan5	6.17789e-104	1.12992	0.497	0.218	1.99459e-99
Airn	8.21932e-103	0.787664	0.815	0.587	2.65369e-98
Magi1	7.31908e-102	0.493098	0.963	0.878	2.36304e-97
Ncoa2	1.5847e-101	0.717324	0.87	0.667	5.11637e-97
Lars2	5.65915e-100	-0.362269	1	0.999	1.82711e-95
Grb14	1.36163e-99	-1.05915	0.637	0.723	4.39615e-95
Adam10	8.18003e-99	0.906842	0.666	0.391	2.641e-94
Mprip	9.88816e-99	0.716621	0.793	0.539	3.19249e-94
Kcnmb2	3.06024e-98	-2.98822	0.035	0.178	9.8803e-94
Pias1	4.82722e-98	0.696208	0.874	0.704	1.55852e-93
Bach2	7.45238e-98	-1.32483	0.317	0.512	2.40608e-93
Tinag	7.74033e-98	-1.41565	0.307	0.503	2.49904e-93
Spats2l	1.57921e-97	1.67914	0.295	0.076	5.09864e-93
AC149090.1	3.15195e-97	-0.849986	0.704	0.771	1.01764e-92
Tcf12	4.42235e-97	0.570872	0.924	0.778	1.4278e-92
Mboat1	8.78883e-97	2.13656	0.255	0.054	2.83756e-92
Kcnb2	2.46922e-95	3.16742	0.197	0.023	7.97211e-91
Uri1	5.23632e-95	0.780275	0.772	0.53	1.6906e-90
Tpm3	2.99601e-94	0.674048	0.785	0.524	9.67293e-90
Iqgap2	3.60036e-94	2.25588	0.24	0.048	1.16241e-89
Arpc2	1.40514e-93	0.75795	0.745	0.474	4.53664e-89
Celf4	1.68754e-93	2.83144	0.212	0.033	5.44841e-89
Phlda1	2.84027e-93	0.823992	0.762	0.511	9.17009e-89
Pkp4	4.86081e-93	0.663655	0.857	0.662	1.56936e-88
Pard3b	1.51766e-91	0.65869	0.831	0.617	4.8999e-87
Krt7	5.48247e-91	0.916245	0.589	0.313	1.77007e-86
Dram1	7.85702e-91	-0.547888	0.88	0.907	2.53672e-86
Pde7a	9.7782e-91	0.697234	0.837	0.632	3.15699e-86
Gm39094	1.22047e-90	-1.49543	0.23	0.428	3.94042e-86
Agrn	5.35544e-90	0.813541	0.503	0.231	1.72906e-85
Mcu	9.54551e-90	0.851652	0.643	0.382	3.08186e-85
Exoc4	1.4341e-89	0.65077	0.862	0.69	4.63012e-85
Dock4	3.44367e-89	-1.14672	0.458	0.613	1.11182e-84
Fgfr2	8.50326e-89	-0.744543	0.858	0.867	2.74536e-84
Setbp1	1.43413e-88	0.706105	0.767	0.511	4.63024e-84
9030622O22Rik	2.24311e-88	1.0279	0.585	0.333	7.2421e-84
Carmil1	9.28942e-88	0.687959	0.753	0.5	2.99918e-83
Cystm1	2.85324e-87	0.745233	0.672	0.39	9.21199e-83
Bcap29	1.03551e-86	1.12208	0.462	0.214	3.34324e-82
Hpcal1	3.03377e-85	0.894097	0.62	0.362	9.79482e-81
Cox6a2	5.377e-85	-3.63054	0.016	0.122	1.73602e-80
Serpinb9	1.74611e-84	0.980311	0.473	0.221	5.63748e-80
Slit2	2.01984e-84	1.66302	0.412	0.193	6.52126e-80
Adam12	2.29417e-84	2.75431	0.188	0.026	7.40697e-80
Mpp7	4.11905e-84	0.684915	0.848	0.647	1.32988e-79
Mki67	5.17835e-84	1.82374	0.257	0.067	1.67188e-79
Per2	2.43076e-83	1.49528	0.298	0.093	7.84794e-79
Tubb5	2.87498e-83	1.34604	0.33	0.114	9.28216e-79
2200002D01Rik	6.47375e-83	1.29021	0.296	0.089	2.09012e-78
Gm26671	8.12261e-83	1.05901	0.452	0.211	2.62246e-78
Txlng	9.42919e-83	-1.40112	0.301	0.468	3.04431e-78
Lasp1	1.83154e-82	0.85825	0.51	0.25	5.91329e-78
Il4ra	5.82675e-82	1.47516	0.324	0.113	1.88122e-77
Pik3r3	5.92e-82	1.05219	0.485	0.241	1.91133e-77
Adcy7	1.22772e-81	-1.47577	0.291	0.457	3.9638e-77
Flna	1.35716e-81	1.02302	0.444	0.205	4.38174e-77
Anxa3	2.15943e-81	0.704151	0.775	0.538	6.97192e-77
Fndc3b	3.79392e-81	0.636967	0.847	0.656	1.2249e-76
Smc4	7.30419e-81	0.927473	0.589	0.341	2.35823e-76
Mitf	1.74182e-80	-1.31375	0.369	0.528	5.62364e-76
Pam	2.34522e-80	0.845277	0.577	0.32	7.57179e-76
Stk39	9.19393e-80	0.707038	0.736	0.505	2.96835e-75
Dlg1	4.60857e-79	0.531504	0.883	0.708	1.48792e-74
Hdac9	7.66014e-79	-1.08025	0.28	0.481	2.47315e-74
Nipal2	8.06323e-79	0.776673	0.555	0.294	2.60329e-74
Col4a4	8.7544e-79	0.543667	0.649	0.394	2.82645e-74
Mybpc2	9.7554e-79	2.96809	0.169	0.02	3.14963e-74
Ybx1	1.27422e-78	0.704771	0.634	0.37	4.11394e-74
Lpcat1	1.38159e-78	-0.501847	0.877	0.908	4.46062e-74
A630089N07Rik	3.1136e-78	1.24766	0.357	0.144	1.00526e-73
Specc1	3.19216e-78	0.794255	0.624	0.371	1.03062e-73
Vmp1	4.40346e-78	0.662757	0.813	0.598	1.4217e-73
Ptgr1	2.24057e-77	1.35572	0.296	0.098	7.23392e-73
Resf1	3.19956e-77	0.676231	0.77	0.543	1.03301e-72
Bmpr2	3.94403e-77	0.667616	0.751	0.518	1.27337e-72
Cog5	4.05785e-77	0.62621	0.802	0.584	1.31012e-72
Sptbn1	4.71444e-76	0.433096	0.949	0.846	1.5221e-71
Serpinb6b	5.65214e-76	0.901684	0.443	0.207	1.82485e-71
Selenop	8.51398e-76	-1.22402	0.339	0.498	2.74882e-71
Nsd2	1.18741e-75	0.866514	0.611	0.373	3.83367e-71
Nr3c1	1.29344e-75	0.668544	0.731	0.497	4.17599e-71
Cd36	1.36551e-75	-0.714859	0.716	0.789	4.40868e-71
Ppia	2.06544e-75	0.631776	0.735	0.481	6.66847e-71
Gm6213	3.39175e-75	-2.77305	0.043	0.166	1.09506e-70
Apobec3	5.56847e-75	0.725922	0.67	0.428	1.79784e-70
Atp11a	5.77376e-75	0.435008	0.974	0.905	1.86411e-70
Krt19	6.72524e-75	1.14459	0.371	0.155	2.17131e-70
Ctps	6.98547e-75	1.06634	0.427	0.203	2.25533e-70
Tns3	1.1963e-74	0.882512	0.525	0.283	3.86236e-70
Tln2	3.79842e-74	1.12517	0.357	0.144	1.22636e-69
Cebpa	1.05291e-73	-3.08619	0.02	0.121	3.39943e-69
mt-Nd3	1.55108e-73	-0.300509	0.995	0.996	5.00781e-69
Igf1r	2.05567e-73	0.963525	0.339	0.131	6.63695e-69
Actn1	1.09945e-72	0.917813	0.605	0.364	3.54968e-68
Rnf128	2.19454e-72	2.41653	0.174	0.028	7.08528e-68
Ptpn14	5.06618e-72	0.901677	0.343	0.133	1.63567e-67
Foxn3	5.90968e-72	0.590984	0.757	0.53	1.908e-67
Ezh2	1.14538e-71	1.14718	0.388	0.18	3.69796e-67
Itgb6	1.67003e-71	1.12235	0.42	0.205	5.39187e-67
Xpo1	2.3747e-71	0.712705	0.637	0.393	7.66697e-67
Tmsb10	2.51933e-71	1.18939	0.311	0.115	8.13391e-67
Fat1	3.20203e-71	0.64385	0.726	0.495	1.03381e-66
Homer2	4.47688e-71	1.98947	0.199	0.044	1.4454e-66
Cttn	4.5971e-71	1.01883	0.352	0.142	1.48422e-66
Exosc7	6.82692e-71	-0.933395	0.475	0.609	2.20414e-66
Rps27l	9.48727e-71	0.962486	0.392	0.174	3.06306e-66
Myo18a	1.58243e-70	0.634824	0.781	0.558	5.10905e-66
Topbp1	1.599e-70	1.53499	0.265	0.087	5.16252e-66
Wfdc2	1.80041e-70	-0.533513	0.922	0.926	5.8128e-66
Junos	3.08763e-70	-1.1098	0.378	0.526	9.96872e-66
Hells	3.20472e-70	2.22291	0.196	0.044	1.03468e-65
Ly6c1	5.76984e-70	1.18109	0.316	0.12	1.86285e-65
Psmd14	1.37015e-69	0.831707	0.51	0.277	4.42366e-65
Prkar2a	1.9444e-69	0.823393	0.499	0.265	6.2777e-65
Top2a	2.97034e-69	1.99533	0.218	0.059	9.59005e-65
Hmgb2	4.41397e-69	0.945047	0.478	0.251	1.4251e-64
Gli3	4.93715e-69	0.991105	0.439	0.224	1.59401e-64
Thbs1	1.5943e-68	1.00543	0.478	0.255	5.14737e-64
Cldn4	2.02736e-68	2.77548	0.15	0.019	6.54554e-64
Fth1	3.55224e-68	0.560893	0.819	0.595	1.14688e-63
Met	4.62988e-68	-0.934588	0.549	0.632	1.4948e-63
Areg	6.66498e-68	1.14718	0.409	0.203	2.15185e-63
Wwtr1	1.1506e-67	0.730379	0.66	0.423	3.71482e-63
Capzb	1.34323e-67	0.635154	0.639	0.384	4.33676e-63
Atp7b	2.56204e-67	-2.30408	0.057	0.181	8.2718e-63
Nckap5	2.71434e-67	0.432084	0.991	0.987	8.76353e-63
Arl4c	5.42672e-67	1.13324	0.339	0.142	1.75207e-62
Sema3e	6.92926e-67	0.687854	0.285	0.1	2.23718e-62
Mast2	1.04012e-66	0.823738	0.498	0.271	3.35814e-62
Mms22l	1.04326e-66	2.04888	0.202	0.051	3.36826e-62
Ccser1	1.20829e-66	0.52821	0.837	0.654	3.90108e-62
Esrp1	1.44663e-66	0.708761	0.595	0.355	4.67059e-62
Gprc5a	2.03745e-66	0.624742	0.626	0.39	6.5781e-62
Plekha7	2.95199e-66	0.820952	0.497	0.267	9.53079e-62
Dnmt1	3.18649e-66	1.38687	0.271	0.095	1.02879e-61
Flnb	3.51946e-66	0.860698	0.54	0.316	1.13629e-61
Tpm1	4.09464e-66	0.553362	0.894	0.734	1.32199e-61
Zfp462	4.1473e-66	0.679427	0.643	0.412	1.339e-61
Zdhhc20	5.76485e-66	0.659738	0.643	0.406	1.86124e-61
Epb41l5	9.14742e-66	0.667628	0.758	0.542	2.95334e-61
Pdlim2	2.03484e-65	1.02853	0.32	0.127	6.5697e-61
Tnip3	2.87976e-65	2.68139	0.188	0.045	9.29759e-61
Car8	3.23773e-65	-0.562732	0.706	0.781	1.04533e-60
Gcnt2	3.38356e-65	1.01397	0.31	0.121	1.09242e-60
Zdhhc21	3.6512e-65	0.815237	0.468	0.242	1.17883e-60
Tgfbr2	5.21667e-65	0.727249	0.51	0.278	1.68426e-60
Dip2c	7.55501e-65	0.480258	0.865	0.701	2.43921e-60
Dtl	8.6914e-65	2.82455	0.142	0.018	2.8061e-60
Pls1	8.93701e-65	1.09158	0.327	0.134	2.8854e-60
Klhl32	1.80738e-64	1.34685	0.264	0.092	5.83529e-60
Galc	3.4867e-64	0.809462	0.517	0.292	1.12572e-59
Arhgap6	3.50217e-64	0.836642	0.536	0.321	1.13071e-59
Ppp1r12b	4.95143e-64	0.692196	0.647	0.422	1.59862e-59
Fign	7.32064e-64	1.39302	0.257	0.089	2.36354e-59
Taf15	8.24648e-64	0.58888	0.702	0.468	2.66246e-59
Acaca	8.41134e-64	-0.708124	0.719	0.741	2.71569e-59
Usp14	1.53367e-63	0.809201	0.449	0.232	4.95162e-59
Ahnak	1.65371e-63	0.443836	0.745	0.508	5.33918e-59
Zfp827	3.08167e-63	0.66214	0.563	0.332	9.94947e-59
Tmpo	3.23517e-63	0.99565	0.414	0.207	1.04451e-58
Lmnb1	3.27605e-63	1.28663	0.319	0.136	1.05771e-58
Cdc42se2	3.45737e-63	0.829068	0.44	0.221	1.11625e-58
Slc1a3	4.62825e-63	-1.15688	0.329	0.477	1.49428e-58
R3hdm1	8.80172e-63	0.620643	0.699	0.472	2.84172e-58
Gm45332	1.13795e-62	-3.439	0.011	0.089	3.67398e-58
Kif23	1.2719e-62	1.577	0.241	0.081	4.10645e-58
Sparc	1.63258e-62	0.164261	0.618	0.363	5.27095e-58
Fnbp1l	1.79214e-62	0.52877	0.796	0.583	5.7861e-58
Pitpnm3	2.20212e-62	0.728612	0.505	0.275	7.10977e-58
Iigp1	3.37927e-62	1.96331	0.18	0.041	1.09103e-57
9530026P05Rik	3.95457e-62	-0.874326	0.457	0.601	1.27677e-57
Per3	4.50418e-62	0.996727	0.332	0.141	1.45422e-57
Tef	5.22838e-62	1.10879	0.272	0.099	1.68804e-57
Cpm	6.62383e-62	-0.76298	0.592	0.702	2.13857e-57
Daam2	1.22599e-61	0.878722	0.418	0.213	3.95825e-57
Exoc6b	2.08879e-61	0.576519	0.793	0.595	6.74387e-57
Tspan11	2.68056e-61	-0.932359	0.408	0.544	8.65446e-57
Spats2	3.19201e-61	1.03267	0.316	0.131	1.03057e-56
Ect2	5.033e-61	1.68403	0.21	0.061	1.62496e-56
Nhsl1	6.19165e-61	0.938945	0.368	0.171	1.99904e-56
Rab3c	1.20379e-60	0.93613	0.46	0.253	3.88655e-56
Epas1	1.38975e-60	-1.1759	0.318	0.456	4.48695e-56
Malat1	1.7756e-60	-0.26169	1	1	5.7327e-56
Smarca4	2.58091e-60	0.740617	0.46	0.238	8.33271e-56
Osbpl6	2.91507e-60	0.645277	0.647	0.424	9.41161e-56
Secisbp2l	3.94925e-60	-0.809491	0.605	0.665	1.27505e-55
Rps2	4.01662e-60	0.648358	0.645	0.413	1.29681e-55
Dzip1l	7.37702e-60	1.31429	0.248	0.085	2.38175e-55
Gapdh	9.33063e-60	0.903015	0.374	0.174	3.01249e-55
Fam135a	9.59045e-60	0.696785	0.482	0.259	3.09637e-55
Smc2	1.01828e-59	1.85461	0.184	0.046	3.2876e-55
Gsn	1.27645e-59	0.692154	0.494	0.265	4.12116e-55
Gstcd	1.31502e-59	1.38846	0.218	0.067	4.24567e-55
Rngtt	1.9535e-59	0.667089	0.504	0.279	6.30708e-55
Akap5	5.93344e-59	0.643269	0.313	0.129	1.91567e-54
Gls	6.45891e-59	0.499854	0.605	0.367	2.08532e-54
Clic3	6.63172e-59	0.71267	0.395	0.189	2.14112e-54
Ltf	7.76866e-59	-2.05638	0.074	0.195	2.50819e-54
Numb	1.03345e-58	0.628219	0.601	0.369	3.33659e-54
Rev1	1.25341e-58	0.805312	0.444	0.235	4.04677e-54
Memo1	1.49236e-58	0.62522	0.587	0.362	4.81823e-54
Stk3	1.78346e-58	0.522068	0.74	0.517	5.75807e-54
Atad2	2.55228e-58	1.33311	0.337	0.16	8.24028e-54
Npepps	3.47524e-58	0.555869	0.747	0.524	1.12202e-53
Tbl1x	3.73265e-58	0.554693	0.689	0.464	1.20512e-53
C430049B03Rik	4.00135e-58	1.51172	0.199	0.055	1.29188e-53
Lbp	4.2732e-58	-1.75228	0.096	0.226	1.37965e-53
mt-Co1	6.03984e-58	-0.17078	1	0.999	1.95002e-53
Cab39	6.49744e-58	0.635081	0.623	0.389	2.09776e-53
Gm43259	6.88168e-58	1.25343	0.235	0.079	2.22182e-53
Zranb3	8.47789e-58	2.06807	0.168	0.038	2.73717e-53
Schip1	2.17196e-57	0.841599	0.399	0.2	7.01238e-53
Frk	2.47957e-57	0.672462	0.503	0.284	8.00555e-53
Ptprg	2.77677e-57	-0.670472	0.712	0.748	8.96507e-53
Sftpb	2.78865e-57	-0.305831	0.996	0.995	9.00345e-53
Cgn	3.20141e-57	0.661205	0.484	0.264	1.03361e-52
Rmdn2	3.44983e-57	-1.20049	0.327	0.457	1.11381e-52
Apbb2	4.79526e-57	0.461809	0.879	0.732	1.5482e-52
Ckap4	5.82363e-57	0.941766	0.29	0.115	1.88022e-52
Lrrc8c	7.32892e-57	0.538143	0.791	0.599	2.36622e-52
Setd5	8.08436e-57	0.43354	0.922	0.793	2.61012e-52
Tgfbi	8.71064e-57	2.04536	0.196	0.057	2.81232e-52
Ctnnd1	9.08717e-57	0.574343	0.837	0.656	2.93388e-52
Tcerg1	1.16212e-56	0.697501	0.502	0.288	3.75202e-52
Anln	1.39656e-56	2.30342	0.148	0.028	4.50895e-52
Pawr	1.94086e-56	0.58137	0.65	0.429	6.26627e-52
Tnfrsf21	2.48697e-56	2.30159	0.137	0.022	8.02944e-52
Zfp280d	2.52382e-56	0.539793	0.742	0.534	8.1484e-52
Pola1	2.59494e-56	1.58718	0.267	0.11	8.37804e-52
Ptprj	2.93588e-56	0.660903	0.681	0.477	9.4788e-52
Tspan13	3.13198e-56	2.29867	0.138	0.022	1.01119e-51
Cdca2	3.29239e-56	2.05368	0.162	0.037	1.06298e-51
Ncapg2	3.46242e-56	2.28489	0.157	0.034	1.11788e-51
Wls	3.7479e-56	0.421445	0.891	0.748	1.21005e-51
Plxna4	3.99378e-56	0.631103	0.833	0.7	1.28943e-51
Emp2	4.90686e-56	0.33436	0.818	0.608	1.58423e-51
Cit	5.05636e-56	2.0676	0.155	0.033	1.6325e-51
Uhrf1	8.21611e-56	2.7525	0.127	0.017	2.65265e-51
Sesn3	1.16671e-55	0.722215	0.514	0.298	3.76686e-51
Plce1	1.22603e-55	0.925664	0.227	0.076	3.95836e-51
Cox5a	1.48958e-55	0.710263	0.404	0.199	4.80927e-51
Cdh13	1.49303e-55	1.5523	0.21	0.067	4.82039e-51
Lims1	1.667e-55	0.63005	0.553	0.332	5.38206e-51
Pacrg	2.44852e-55	-1.17446	0.264	0.408	7.9053e-51
Capn2	2.95853e-55	0.747062	0.361	0.17	9.5519e-51
Slit3	3.33449e-55	-5.29316	0.003	0.061	1.07657e-50
Fmnl2	4.08686e-55	1.75282	0.195	0.058	1.31948e-50
Vti1a	6.30819e-55	0.461067	0.837	0.66	2.03666e-50
Atad5	6.43808e-55	2.00561	0.167	0.041	2.0786e-50
Pacsin2	7.24144e-55	0.627048	0.511	0.29	2.33797e-50
Slc16a7	8.44334e-55	-1.61983	0.121	0.253	2.72602e-50
Etv6	8.56206e-55	0.613524	0.593	0.37	2.76435e-50
Zdhhc15	1.00768e-54	2.49647	0.121	0.015	3.2534e-50
Zgrf1	1.04261e-54	1.77019	0.161	0.037	3.36619e-50
Cdh3	1.31852e-54	2.53378	0.122	0.015	4.25698e-50
Tmem37	1.35353e-54	1.04487	0.249	0.091	4.37001e-50
Igfbp7	1.61991e-54	0.616039	0.559	0.341	5.23004e-50
Rsrc1	1.94513e-54	0.596723	0.598	0.379	6.28003e-50
Stat1	2.01593e-54	1.17495	0.28	0.115	6.50864e-50
Cpeb4	2.02046e-54	0.488048	0.786	0.59	6.52326e-50
2900026A02Rik	6.13031e-54	1.02006	0.26	0.099	1.97923e-49
Slc4a7	6.66365e-54	0.962516	0.321	0.145	2.15143e-49
Plxnb2	6.92894e-54	0.601511	0.522	0.3	2.23708e-49
Rtn4	7.25401e-54	0.697031	0.463	0.259	2.34203e-49
Scamp1	7.80681e-54	-1.20723	0.348	0.462	2.52051e-49
Prim2	7.83219e-54	1.22953	0.294	0.13	2.5287e-49
Rangap1	8.14375e-54	1.21953	0.243	0.09	2.62929e-49
Actn4	8.28139e-54	0.492549	0.74	0.516	2.67373e-49
Zcchc7	9.08131e-54	0.437943	0.866	0.706	2.93199e-49
Mif	9.65094e-54	1.00454	0.29	0.122	3.1159e-49
Ager	9.72217e-54	0.16697	0.876	0.728	3.1389e-49
Mecom	1.23617e-53	0.307561	0.993	0.986	3.99109e-49
Itpr1	1.26009e-53	0.461916	0.871	0.719	4.06833e-49
A530020G20Rik	1.35288e-53	-2.16107	0.051	0.154	4.3679e-49
Pole	1.49933e-53	2.91929	0.114	0.012	4.84074e-49
AY036118	1.78038e-53	-0.188559	1	1	5.74814e-49
Ppp3cb	1.80461e-53	0.578306	0.598	0.37	5.82637e-49
Nbeal1	2.29598e-53	0.370896	0.902	0.767	7.41279e-49
Fam172a	2.3694e-53	0.545655	0.701	0.491	7.64983e-49
Samhd1	2.96006e-53	0.606349	0.473	0.261	9.55685e-49
Mgat4a	3.1924e-53	1.90824	0.16	0.038	1.0307e-48
Kmt5a	3.42659e-53	0.880569	0.318	0.141	1.10631e-48
Tmem164	3.48937e-53	-0.655321	0.769	0.783	1.12658e-48
Plxnb1	3.66344e-53	0.770867	0.415	0.218	1.18278e-48
Cenpp	4.97778e-53	2.23418	0.157	0.038	1.60713e-48
Tmem117	5.57382e-53	1.38453	0.201	0.063	1.79956e-48
Glg1	8.04401e-53	0.547165	0.699	0.481	2.59709e-48
Rbfox2	8.53724e-53	0.394676	0.867	0.696	2.75633e-48
Epha2	9.41556e-53	0.739731	0.395	0.202	3.03991e-48
Ldlrad4	1.03115e-52	0.781504	0.584	0.387	3.32918e-48
Rock2	1.10798e-52	0.428721	0.885	0.737	3.57722e-48
Yeats2	1.99036e-52	0.711139	0.391	0.198	6.42609e-48
Llgl2	2.05836e-52	0.820708	0.358	0.173	6.64561e-48
Spred1	2.19772e-52	0.563901	0.7	0.495	7.09556e-48
BC052040	2.24047e-52	1.05271	0.269	0.108	7.23357e-48
Ano6	2.88307e-52	0.513457	0.859	0.698	9.30826e-48
Kif11	3.05982e-52	2.49442	0.137	0.026	9.87892e-48
Hjurp	3.21926e-52	1.17055	0.263	0.105	1.03937e-47
Rpl41	4.05811e-52	0.367232	0.971	0.901	1.3102e-47
Abhd5	5.20429e-52	-1.83654	0.115	0.239	1.68026e-47
Tead1	6.47995e-52	0.434804	0.793	0.622	2.09212e-47
Fabp12	7.89022e-52	-2.54633	0.025	0.108	2.54744e-47
Prkd1	8.62467e-52	0.615709	0.544	0.336	2.78456e-47
Plekha1	9.62818e-52	0.596263	0.533	0.317	3.10855e-47
Cstf3	9.71119e-52	0.55316	0.661	0.45	3.13535e-47
Npas2	9.99074e-52	-1.13276	0.24	0.383	3.22561e-47
Emb	1.23228e-51	-1.0689	0.391	0.5	3.97854e-47
Fgfr3	1.5939e-51	1.40767	0.177	0.048	5.14605e-47
Itga3	1.7473e-51	0.630328	0.433	0.234	5.64134e-47
Mid1ip1	1.90051e-51	-1.2193	0.267	0.4	6.13598e-47
Pkm	1.97206e-51	0.84706	0.362	0.179	6.36699e-47
Psmd1	2.1553e-51	0.64407	0.495	0.284	6.9586e-47
Scgb3a1	3.24704e-51	-1.77318	0.105	0.226	1.04834e-46
Rrm1	4.49443e-51	1.56851	0.172	0.047	1.45107e-46
Itgb1	5.15984e-51	0.472366	0.724	0.502	1.66591e-46
Tcf20	5.73951e-51	0.55897	0.642	0.426	1.85306e-46
Mcm6	5.87359e-51	1.55354	0.184	0.055	1.89635e-46
Gtdc1	6.03061e-51	0.734102	0.417	0.227	1.94704e-46
Slx4ip	6.55158e-51	0.694768	0.386	0.197	2.11524e-46
Morrbid	7.65937e-51	2.83077	0.116	0.016	2.4729e-46
Cep128	8.58052e-51	1.32963	0.222	0.081	2.77031e-46
Mgst3	1.11209e-50	1.4067	0.186	0.055	3.59048e-46
P3h2	1.22376e-50	0.838949	0.365	0.183	3.95102e-46
Pfdn1	1.33592e-50	0.648865	0.424	0.224	4.31315e-46
Mvb12b	1.64901e-50	0.628258	0.607	0.409	5.32399e-46
Macc1	1.81574e-50	0.631086	0.567	0.36	5.8623e-46
Cfl1	2.34398e-50	0.668709	0.439	0.235	7.56777e-46
Elob	2.40927e-50	0.611407	0.439	0.236	7.77856e-46
Bend7	2.55247e-50	0.463739	0.798	0.61	8.24089e-46
Calr	2.5925e-50	0.622322	0.562	0.348	8.37013e-46
Arhgap35	2.77821e-50	0.595227	0.565	0.349	8.96972e-46
Nup153	3.00258e-50	0.623609	0.477	0.272	9.69412e-46
Nup205	3.16114e-50	1.08373	0.26	0.107	1.02061e-45
Slc9a1	4.22336e-50	0.776396	0.388	0.201	1.36355e-45
Foxo3	5.51538e-50	0.525899	0.664	0.448	1.7807e-45
Nsmaf	6.19415e-50	0.573862	0.596	0.375	1.99984e-45
Flvcr2	7.45792e-50	0.892633	0.268	0.109	2.40786e-45
Smc5	8.92728e-50	0.591389	0.467	0.261	2.88226e-45
Galnt13	9.27706e-50	-1.74233	0.069	0.179	2.99519e-45
Eif2ak2	1.14747e-49	0.66355	0.37	0.183	3.70472e-45
Atp11b	1.5386e-49	0.534098	0.621	0.399	4.96753e-45
Mpp5	1.62761e-49	0.549693	0.576	0.365	5.25491e-45
Snx13	1.71951e-49	0.502912	0.691	0.472	5.55161e-45
Rbpms	1.92455e-49	0.538974	0.836	0.676	6.21359e-45
Med13l	2.41287e-49	0.479977	0.747	0.54	7.7902e-45
Ctnna1	2.6709e-49	0.439962	0.88	0.723	8.62326e-45
Hdac7	2.83531e-49	0.453086	0.818	0.628	9.15408e-45
Nop58	3.65525e-49	0.894234	0.322	0.153	1.18014e-44
Ywhae	3.72835e-49	0.505895	0.658	0.439	1.20373e-44
Eif4a1	3.87281e-49	0.58649	0.534	0.317	1.25038e-44
Dennd5b	4.06218e-49	2.16245	0.132	0.026	1.31151e-44
Shtn1	4.20999e-49	0.615534	0.494	0.288	1.35924e-44
Ptma	6.1769e-49	0.407899	0.93	0.819	1.99427e-44
Rnf19a	6.31108e-49	0.541543	0.589	0.367	2.03759e-44
Aox1	6.35899e-49	0.897377	0.34	0.169	2.05306e-44
Gm20732	6.83404e-49	0.520581	0.749	0.558	2.20644e-44
AI506816	7.21917e-49	2.01904	0.134	0.027	2.33078e-44
Blm	7.67747e-49	2.58553	0.116	0.017	2.47875e-44
Cat	8.30341e-49	-1.12301	0.312	0.434	2.68084e-44
Knl1	8.8498e-49	2.15508	0.133	0.027	2.85725e-44
Ahdc1	9.3464e-49	0.820842	0.298	0.133	3.01758e-44
Celf2	1.02919e-48	0.419624	0.832	0.661	3.32283e-44
Dmd	1.08058e-48	0.781154	0.359	0.179	3.48875e-44
Ran	1.20947e-48	0.831558	0.274	0.116	3.9049e-44
Sbf2	1.43866e-48	0.678743	0.433	0.238	4.64487e-44
Plch1	1.77898e-48	1.18976	0.257	0.11	5.74361e-44
Pclaf	1.92967e-48	2.37683	0.122	0.021	6.23014e-44
Cnksr2	2.16387e-48	2.66223	0.11	0.014	6.98627e-44
Nme1	2.24832e-48	1.06242	0.246	0.098	7.25892e-44
Vrk2	2.29847e-48	0.980567	0.242	0.095	7.42083e-44
Mpzl1	2.72305e-48	0.97352	0.265	0.112	8.79162e-44
Fbxw8	3.86154e-48	0.584528	0.534	0.326	1.24674e-43
Ubap2	3.96165e-48	0.573398	0.512	0.304	1.27906e-43
Slc10a6	4.17002e-48	-2.22708	0.03	0.114	1.34633e-43
Rpl35	4.4218e-48	0.492222	0.674	0.453	1.42762e-43
Zwilch	4.50273e-48	2.84039	0.116	0.019	1.45375e-43
Ptges	4.83422e-48	1.10522	0.236	0.092	1.56078e-43
Rnf141	4.85204e-48	0.841707	0.283	0.122	1.56653e-43
Prpf40a	5.49227e-48	0.509158	0.671	0.457	1.77323e-43
Lama5	6.51861e-48	0.510971	0.63	0.412	2.1046e-43
Shroom4	6.71326e-48	0.512677	0.701	0.494	2.16744e-43
Adam9	7.09477e-48	0.688006	0.365	0.183	2.29062e-43
Ehbp1	8.29411e-48	0.539623	0.611	0.398	2.67783e-43
Prim1	8.38458e-48	1.93562	0.134	0.028	2.70705e-43
Gpr39	8.96167e-48	0.617108	0.454	0.259	2.89337e-43
Smc6	9.00157e-48	0.666575	0.483	0.286	2.90625e-43
Usp8	1.01638e-47	-0.753317	0.581	0.637	3.28149e-43
Rbl1	1.12357e-47	1.12575	0.227	0.086	3.62756e-43
Cox7a2	1.18002e-47	0.58024	0.465	0.265	3.80981e-43
Calm1	1.30352e-47	0.52732	0.739	0.533	4.20855e-43
Gm48099	1.87924e-47	-0.596849	0.753	0.758	6.06732e-43
Paip2b	1.89145e-47	0.900925	0.305	0.141	6.10673e-43
Ndufa4	2.58781e-47	0.591126	0.494	0.286	8.35502e-43
Hs6st1	2.63984e-47	0.851572	0.314	0.149	8.523e-43
Ceacam1	5.10872e-47	1.37025	0.216	0.081	1.6494e-42
Adnp	5.44389e-47	0.499867	0.639	0.417	1.75761e-42
Hmgn2	6.92807e-47	1.34016	0.191	0.064	2.2368e-42
Pdlim1	7.71222e-47	0.608784	0.657	0.457	2.48997e-42
Col4a3	8.74196e-47	0.375479	0.579	0.378	2.82243e-42
Nipa2	1.02502e-46	0.566735	0.426	0.229	3.30939e-42
Tmem176a	1.0295e-46	0.562305	0.503	0.297	3.32385e-42
Nexn	1.21345e-46	1.19207	0.208	0.075	3.91775e-42
Gab2	1.2332e-46	0.534202	0.667	0.471	3.9815e-42
Hsd11b2	1.47706e-46	2.00842	0.122	0.022	4.76884e-42
Ptbp3	1.5272e-46	0.473739	0.736	0.535	4.9307e-42
Phf24	1.53008e-46	-2.20499	0.053	0.148	4.94003e-42
Mgp	1.90482e-46	1.66102	0.149	0.038	6.14991e-42
Dock8	1.90728e-46	0.801886	0.347	0.177	6.15785e-42
Cd81	2.76057e-46	0.475038	0.47	0.264	8.91277e-42
Fkbp5	3.66821e-46	1.63809	0.158	0.044	1.18432e-41
Trerf1	3.89784e-46	2.45611	0.112	0.017	1.25846e-41
Ptpn4	4.44021e-46	0.549367	0.502	0.303	1.43357e-41
Rgs3	4.61766e-46	1.7077	0.144	0.035	1.49086e-41
Ipo5	4.64438e-46	0.856793	0.298	0.137	1.49949e-41
Npnt	5.31943e-46	0.419785	0.659	0.44	1.71743e-41
Myo1c	5.34615e-46	0.597993	0.375	0.193	1.72606e-41
Ptp4a2	5.61806e-46	0.48641	0.761	0.567	1.81385e-41
Racgap1	6.36407e-46	1.9394	0.142	0.034	2.0547e-41
Ocln	7.44832e-46	0.708437	0.359	0.185	2.40477e-41
Gm43305	8.14318e-46	1.70847	0.157	0.044	2.62911e-41
Lrp4	8.17818e-46	0.785756	0.358	0.185	2.64041e-41
Brca2	8.65239e-46	1.83242	0.133	0.029	2.79351e-41
Psme2	8.97618e-46	0.820927	0.283	0.126	2.89805e-41
Taok3	9.64794e-46	0.372049	0.955	0.886	3.11493e-41
Rnf213	1.22361e-45	0.620333	0.481	0.284	3.95055e-41
Nme2	1.26719e-45	0.610016	0.42	0.229	4.09125e-41
Anpep	1.42538e-45	-1.85152	0.077	0.182	4.60198e-41
Cobll1	1.66686e-45	0.48455	0.763	0.586	5.38163e-41
Slk	1.77547e-45	0.482759	0.698	0.502	5.73229e-41
E2f3	1.8117e-45	0.985874	0.252	0.107	5.84926e-41
Atpif1	2.06855e-45	0.599028	0.436	0.243	6.67851e-41
Snhg11	2.12053e-45	-1.04918	0.225	0.357	6.84634e-41
Coro1c	2.18162e-45	0.850791	0.313	0.152	7.04359e-41
Mbd5	2.38623e-45	0.448201	0.775	0.583	7.70418e-41
Hint1	2.44878e-45	0.714051	0.378	0.202	7.90613e-41
St7	2.64253e-45	0.625906	0.447	0.258	8.53168e-41
Mtf2	2.64893e-45	0.611483	0.455	0.26	8.55233e-41
1110051M20Rik	2.65331e-45	0.709256	0.353	0.182	8.56647e-41
Rad18	2.67577e-45	2.14042	0.126	0.026	8.639e-41
Hmgb1	3.70386e-45	0.505941	0.65	0.435	1.19583e-40
Slf1	4.25331e-45	0.904438	0.284	0.131	1.37322e-40
Stard13	4.69227e-45	0.554635	0.667	0.481	1.51495e-40
Efna5	4.89643e-45	1.23	0.218	0.085	1.58086e-40
Vgll4	5.43261e-45	0.513736	0.754	0.569	1.75397e-40
Vps13a	5.53693e-45	0.396573	0.808	0.608	1.78765e-40
Frmd4a	6.48157e-45	0.649381	0.378	0.198	2.09264e-40
Lemd1	7.85171e-45	2.62116	0.103	0.014	2.535e-40
Shb	8.13126e-45	0.502577	0.674	0.466	2.62526e-40
Rptor	9.17433e-45	0.504707	0.597	0.391	2.96202e-40
Yipf6	1.15174e-44	0.6606	0.535	0.341	3.7185e-40
Slc44a2	1.25014e-44	0.429964	0.57	0.355	4.03621e-40
Nup93	1.34624e-44	0.967758	0.261	0.116	4.34649e-40
Sfn	1.37111e-44	1.25957	0.222	0.088	4.42676e-40
Prkag2	2.10814e-44	0.632987	0.579	0.381	6.80636e-40
Ptpn21	2.24047e-44	0.631462	0.434	0.248	7.23359e-40
Col4a5	3.20366e-44	0.508585	0.62	0.419	1.03433e-39
Ssh1	3.34887e-44	0.580122	0.433	0.242	1.08122e-39
Epn2	3.64113e-44	0.557893	0.51	0.314	1.17558e-39
Eif2s2	3.71435e-44	0.540439	0.47	0.273	1.19922e-39
U2surp	3.87615e-44	0.470835	0.593	0.375	1.25145e-39
Fars2	5.19993e-44	0.478625	0.674	0.469	1.67885e-39
Slc26a2	5.49884e-44	0.804625	0.312	0.153	1.77536e-39
Nap1l1	5.53272e-44	0.631471	0.471	0.281	1.7863e-39
Atp6v0a4	6.13712e-44	1.41293	0.193	0.069	1.98143e-39
Ncapd2	6.15026e-44	1.71223	0.15	0.042	1.98567e-39
Fanca	6.37781e-44	3.30831	0.09	0.009	2.05914e-39
Abhd17c	6.51589e-44	0.608009	0.396	0.214	2.10372e-39
Zc3h6	6.85705e-44	1.00096	0.259	0.115	2.21387e-39
Wdhd1	7.43686e-44	1.74764	0.144	0.038	2.40107e-39
Hs2st1	7.52327e-44	0.505346	0.696	0.512	2.42896e-39
Fn1	8.76363e-44	2.2459	0.11	0.019	2.82943e-39
Gm47283	9.47015e-44	0.68874	0.557	0.377	3.05753e-39
Csnk1g1	1.01454e-43	0.50977	0.642	0.436	3.27553e-39
Plekhb2	1.01591e-43	0.695347	0.328	0.162	3.27995e-39
Rnf169	1.1228e-43	0.547991	0.596	0.392	3.62508e-39
D130040H23Rik	1.22696e-43	0.908176	0.243	0.102	3.96138e-39
Ptprs	1.40124e-43	0.892192	0.272	0.125	4.52405e-39
Cenpf	1.54263e-43	1.22332	0.166	0.052	4.98053e-39
Lpar3	1.55741e-43	-2.27465	0.03	0.109	5.02826e-39
Actr3	1.59979e-43	0.476495	0.651	0.443	5.16507e-39
F2r	1.84206e-43	1.16254	0.185	0.063	5.94727e-39
Tceal9	1.96493e-43	0.396386	0.811	0.627	6.34398e-39
Cd9	2.30977e-43	0.466596	0.692	0.485	7.45731e-39
Farp1	2.84137e-43	0.433309	0.84	0.672	9.17366e-39
Rnf150	2.87107e-43	1.01423	0.184	0.062	9.26952e-39
Anxa11	2.91231e-43	0.646234	0.413	0.229	9.40268e-39
Nckap1	2.92655e-43	0.431694	0.745	0.542	9.44866e-39
Birc5	2.92946e-43	2.15385	0.116	0.022	9.45805e-39
Plec	3.42264e-43	0.708243	0.335	0.169	1.10503e-38
Hacd2	3.6806e-43	0.790414	0.318	0.158	1.18832e-38
Bard1	3.84942e-43	2.34432	0.112	0.021	1.24282e-38
Rad54b	4.18035e-43	2.75667	0.101	0.014	1.34967e-38
Zkscan3	4.27186e-43	0.469922	0.633	0.414	1.37921e-38
Dennd1b	5.19722e-43	0.470043	0.702	0.496	1.67797e-38
Fubp1	5.73194e-43	0.412886	0.776	0.581	1.85061e-38
Ints7	5.78193e-43	0.806798	0.309	0.152	1.86675e-38
Tma7	6.21464e-43	0.595979	0.375	0.199	2.00646e-38
Tusc3	6.31283e-43	0.559184	0.527	0.327	2.03816e-38
Pfn1	6.41777e-43	0.446945	0.657	0.437	2.07204e-38
Irs1	6.54838e-43	-1.60155	0.081	0.185	2.11421e-38
Eif4enif1	7.04018e-43	0.61822	0.424	0.241	2.27299e-38
Smurf1	7.85942e-43	0.510777	0.575	0.373	2.53749e-38
Itpripl2	8.65286e-43	0.876922	0.224	0.089	2.79366e-38
Car2	9.597e-43	0.666263	0.455	0.271	3.09849e-38
Ttc3	9.96558e-43	0.487498	0.618	0.414	3.21749e-38
Kif4	1.01648e-42	2.18447	0.11	0.019	3.28181e-38
Ehmt1	1.02475e-42	0.438925	0.764	0.568	3.3085e-38
Rab11fip1	1.13987e-42	0.624789	0.532	0.34	3.68018e-38
9030404E10Rik	1.19184e-42	1.09133	0.164	0.05	3.84798e-38
Nupr1	1.35413e-42	-0.980217	0.129	0.249	4.37195e-38
Celf1	1.38789e-42	0.3881	0.786	0.591	4.48095e-38
Tpx2	1.66188e-42	2.08443	0.12	0.026	5.36554e-38
Irak1	1.73485e-42	0.766246	0.311	0.154	5.60113e-38
Ckmt1	1.83879e-42	1.04454	0.211	0.081	5.9367e-38
Epsti1	1.91592e-42	0.996756	0.236	0.101	6.18574e-38
Txnrd1	1.94166e-42	0.611087	0.41	0.228	6.26885e-38
Cep192	1.94315e-42	1.08	0.219	0.089	6.27365e-38
Tbc1d2	2.28752e-42	0.930725	0.261	0.117	7.38548e-38
Slc24a4	2.44721e-42	0.669623	0.689	0.566	7.90107e-38
Iqgap3	2.61742e-42	2.09413	0.11	0.02	8.45059e-38
Myo5b	2.67769e-42	0.43358	0.816	0.648	8.6452e-38
Faf1	2.77594e-42	0.38586	0.832	0.657	8.96239e-38
Capza1	3.04625e-42	0.586066	0.475	0.281	9.83512e-38
Piezo1	3.3983e-42	0.505027	0.531	0.327	1.09718e-37
Zfr	3.4468e-42	0.374346	0.797	0.603	1.11283e-37
Rc3h2	3.51235e-42	0.502217	0.529	0.334	1.134e-37
Hspa14	3.51816e-42	0.924793	0.236	0.099	1.13587e-37
Mapk14	3.92565e-42	0.564905	0.472	0.279	1.26743e-37
Fbxw4	4.33858e-42	0.586305	0.449	0.263	1.40075e-37
Brca1	4.4609e-42	2.304	0.111	0.021	1.44025e-37
Prxl2a	4.90091e-42	0.941375	0.219	0.087	1.58231e-37
Prc1	5.65605e-42	1.66523	0.178	0.063	1.82611e-37
Dhx9	5.93495e-42	0.571561	0.48	0.287	1.91616e-37
Mlph	6.2797e-42	0.694898	0.373	0.205	2.02746e-37
Neat1	6.31451e-42	0.432408	0.973	0.949	2.0387e-37
Kpnb1	7.06442e-42	0.724479	0.274	0.126	2.28082e-37
Set	7.16498e-42	0.553457	0.42	0.233	2.31328e-37
Far1	7.79188e-42	0.637407	0.424	0.245	2.51569e-37
Sh3rf3	7.94495e-42	0.639007	0.441	0.261	2.56511e-37
Patj	8.19645e-42	0.34123	0.878	0.718	2.64631e-37
Rhbdl2	8.99975e-42	2.75093	0.091	0.01	2.90566e-37
Neil3	9.72179e-42	2.85019	0.1	0.015	3.13878e-37
Rab10	1.54253e-41	0.425136	0.666	0.455	4.98021e-37
Cdk19	1.56368e-41	0.572649	0.458	0.271	5.04851e-37
Inava	1.65199e-41	1.31579	0.161	0.051	5.33361e-37
Fstl4	1.67128e-41	2.42587	0.2	0.081	5.39591e-37
Vsig10	2.09981e-41	1.03756	0.213	0.085	6.77944e-37
Fxyd4	2.28981e-41	2.91147	0.093	0.012	7.39289e-37
Arhgap26	2.53867e-41	0.602994	0.369	0.2	8.19636e-37
Ppic	2.62053e-41	0.506769	0.432	0.243	8.46065e-37
Efcab11	2.83319e-41	2.3752	0.104	0.018	9.14724e-37
Ube2e3	2.91013e-41	0.571683	0.423	0.242	9.39566e-37
Snx5	2.95326e-41	0.654818	0.382	0.211	9.53491e-37
Cnot6	3.12526e-41	0.476453	0.596	0.391	1.00902e-36
2024-09-09	3.43649e-41	1.14017	0.189	0.069	1.10951e-36
Cecr2	3.51112e-41	0.556481	0.68	0.495	1.1336e-36
Agps	3.70098e-41	0.366501	0.733	0.521	1.1949e-36
Cnn2	3.90643e-41	0.47428	0.536	0.336	1.26123e-36
Cip2a	4.45875e-41	2.0041	0.115	0.024	1.43955e-36
Rora	4.73151e-41	-0.773595	0.529	0.608	1.52762e-36
Nos1ap	5.12172e-41	0.497526	0.669	0.475	1.6536e-36
Ptpre	5.12244e-41	0.886705	0.179	0.062	1.65383e-36
Cox7c	5.19974e-41	0.463448	0.572	0.369	1.67879e-36
Traf3	5.30745e-41	0.592928	0.436	0.259	1.71356e-36
Melk	5.39836e-41	2.59915	0.096	0.014	1.74292e-36
Lrrk1	5.72345e-41	0.42833	0.761	0.575	1.84787e-36
Ddx60	5.91472e-41	1.27784	0.182	0.065	1.90963e-36
Gipc2	6.6918e-41	0.872109	0.213	0.084	2.16052e-36
Tes	6.9055e-41	0.712185	0.293	0.141	2.22951e-36
Stil	7.03744e-41	2.51376	0.103	0.018	2.27211e-36
Rcor1	7.29935e-41	0.57229	0.482	0.296	2.35667e-36
Wwc2	7.90538e-41	0.422011	0.718	0.529	2.55233e-36
F3	8.80153e-41	1.52028	0.194	0.074	2.84166e-36
Scmh1	9.14684e-41	0.484209	0.714	0.529	2.95315e-36
Tnfrsf11a	9.28759e-41	0.685612	0.372	0.204	2.99859e-36
Uba6	1.00344e-40	0.646295	0.355	0.188	3.2397e-36
Kntc1	1.05186e-40	2.70907	0.098	0.016	3.39603e-36
Haus6	1.18961e-40	1.4251	0.147	0.043	3.84076e-36
Lncppara	1.23576e-40	0.541152	0.527	0.332	3.98978e-36
Prkacb	1.26261e-40	0.644488	0.394	0.222	4.07645e-36
Slc25a4	1.26791e-40	0.773675	0.262	0.119	4.09357e-36
Cdk1	1.26798e-40	2.01248	0.119	0.027	4.09381e-36
Gm42702	1.28338e-40	0.897063	0.24	0.104	4.14353e-36
Fus	1.29179e-40	0.409835	0.777	0.59	4.17068e-36
Kif24	1.38548e-40	1.82316	0.128	0.032	4.47316e-36
Snapc3	1.42465e-40	0.638889	0.39	0.218	4.59962e-36
Uhrf2	1.45785e-40	0.611929	0.421	0.243	4.7068e-36
Emp1	1.55416e-40	1.67014	0.151	0.046	5.01775e-36
Dapp1	1.58152e-40	1.0697	0.193	0.072	5.10609e-36
Dot1l	1.65118e-40	0.598348	0.422	0.244	5.33099e-36
Sec14l1	1.66497e-40	0.501803	0.494	0.3	5.37553e-36
Pds5a	1.82268e-40	0.438573	0.711	0.519	5.88469e-36
Cox6c	1.98666e-40	0.429267	0.6	0.395	6.41413e-36
Pla2g4f	2.30956e-40	0.695816	0.348	0.188	7.45664e-36
Crip2	2.34888e-40	0.420031	0.519	0.314	7.5836e-36
Zmym4	2.61027e-40	0.417825	0.687	0.483	8.42751e-36
Atp11c	2.66722e-40	0.674246	0.487	0.307	8.61138e-36
Gm43260	2.87002e-40	0.977425	0.207	0.082	9.26614e-36
Gm4258	2.97352e-40	0.70259	0.408	0.242	9.60032e-36
Nfat5	3.14308e-40	0.425826	0.779	0.607	1.01477e-35
Brip1	3.42504e-40	1.92252	0.124	0.03	1.10581e-35
Pafah1b1	4.3975e-40	0.380592	0.818	0.639	1.41978e-35
Mettl15	4.65882e-40	0.957341	0.23	0.097	1.50415e-35
Mcph1	5.6429e-40	1.00169	0.217	0.09	1.82187e-35
Nup155	5.77061e-40	0.885034	0.229	0.098	1.8631e-35
AW554918	5.79445e-40	0.592347	0.448	0.271	1.8708e-35
Tspan14	5.88299e-40	0.615897	0.405	0.233	1.89938e-35
Abca17	6.63444e-40	-2.5746	0.025	0.095	2.142e-35
Sae1	6.67153e-40	0.641355	0.377	0.209	2.15397e-35
Samd4	6.82338e-40	0.673728	0.376	0.217	2.203e-35
Ppp3cc	7.42615e-40	1.26932	0.172	0.06	2.39761e-35
Slco3a1	7.58721e-40	0.361659	0.585	0.389	2.44961e-35
Kif20b	7.83275e-40	1.80533	0.135	0.037	2.52888e-35
Ppm1l	8.47105e-40	0.557877	0.511	0.325	2.73496e-35
Gk	9.22723e-40	0.618441	0.454	0.274	2.9791e-35
Ampd3	1.02774e-39	1.73012	0.123	0.03	3.31816e-35
Dctn4	1.08996e-39	0.54343	0.42	0.239	3.51903e-35
Cdc27	1.11338e-39	0.514646	0.427	0.25	3.59466e-35
Snx18	1.19305e-39	0.729009	0.303	0.153	3.85187e-35
Alcam	1.21819e-39	-0.25236	0.995	0.996	3.93306e-35
Nptn	1.25568e-39	0.513408	0.486	0.3	4.0541e-35
Tpk1	1.27046e-39	0.560645	0.454	0.274	4.1018e-35
Ankrd28	1.30148e-39	0.595626	0.459	0.279	4.20195e-35
Eif4g1	1.50233e-39	0.42337	0.573	0.363	4.85042e-35
Serbp1	1.56172e-39	0.432573	0.657	0.449	5.04217e-35
Atp5b	1.66413e-39	0.540964	0.438	0.254	5.37282e-35
Sp100	1.70625e-39	0.835785	0.234	0.1	5.50881e-35
Camk1d	1.83886e-39	-0.193587	1	1	5.93695e-35
Cbr2	1.87377e-39	-0.24046	0.781	0.864	6.04967e-35
Ints6	1.96035e-39	0.522007	0.567	0.381	6.32917e-35
Chd6	2.18536e-39	0.396451	0.777	0.592	7.05566e-35
Atl2	2.27134e-39	0.569001	0.515	0.328	7.33324e-35
Spink5	2.29091e-39	-3.63096	0.007	0.055	7.39642e-35
Myo10	2.38744e-39	0.531069	0.496	0.312	7.70809e-35
Wdr76	2.47327e-39	1.20026	0.197	0.078	7.98519e-35
Arhgap5	2.49433e-39	0.393318	0.737	0.545	8.05321e-35
Mcm5	2.9135e-39	2.25196	0.097	0.016	9.40652e-35
Elovl1	2.94322e-39	-0.544887	0.612	0.695	9.50247e-35
Peli1	3.03413e-39	0.431295	0.719	0.522	9.79598e-35
Ctdspl	3.1208e-39	0.362163	0.705	0.506	1.00758e-34
Mt1	3.30396e-39	0.856935	0.414	0.25	1.06672e-34
Trf	3.31725e-39	-2.40342	0.029	0.1	1.07101e-34
Ifi27	3.5422e-39	0.662191	0.321	0.164	1.14363e-34
Dynll1	4.6277e-39	0.626718	0.367	0.199	1.4941e-34
Magi2	5.40128e-39	-2.15738	0.048	0.131	1.74386e-34
Cox6b1	6.29409e-39	0.490847	0.472	0.283	2.03211e-34
Pcmtd1	6.37573e-39	0.435465	0.641	0.437	2.05847e-34
Khdc4	6.55716e-39	0.494731	0.518	0.321	2.11704e-34
Gsr	7.29463e-39	0.754244	0.287	0.14	2.35514e-34
Zfp266	7.41916e-39	0.482466	0.552	0.356	2.39535e-34
Wasf2	8.19686e-39	0.532364	0.525	0.337	2.64644e-34
Timp3	8.72387e-39	0.333293	0.551	0.35	2.81659e-34
Parp3	9.15749e-39	0.79533	0.26	0.121	2.95659e-34
Ipo11	9.82012e-39	0.643448	0.345	0.185	3.17052e-34
Rfc1	1.07371e-38	0.706778	0.3	0.15	3.46657e-34
Dzip3	1.10674e-38	0.704798	0.329	0.174	3.57321e-34
Gm10076	1.11594e-38	0.495066	0.463	0.274	3.60293e-34
Cbx5	1.12308e-38	0.565997	0.502	0.314	3.62599e-34
Atr	1.14589e-38	0.745644	0.284	0.14	3.69963e-34
Gnb5	1.22933e-38	1.02136	0.225	0.098	3.96903e-34
Dnm1l	1.37377e-38	0.488725	0.419	0.242	4.43537e-34
Ttll7	1.40112e-38	0.446824	0.604	0.41	4.52365e-34
Cul5	1.59179e-38	0.611374	0.393	0.226	5.13924e-34
Nup160	1.66545e-38	0.951284	0.219	0.094	5.37709e-34
Lrrc1	2.13736e-38	0.614251	0.356	0.192	6.90068e-34
Tipin	2.98988e-38	1.1954	0.176	0.064	9.65314e-34
Casp8ap2	2.99395e-38	0.630945	0.334	0.178	9.66626e-34
Khdrbs1	3.17761e-38	0.468461	0.532	0.336	1.02592e-33
Phlpp1	3.1901e-38	0.536456	0.544	0.361	1.02996e-33
Snx6	3.5053e-38	0.411868	0.501	0.304	1.13172e-33
Zfp367	3.63356e-38	1.7456	0.131	0.036	1.17313e-33
Uhrf1bp1l	3.84034e-38	-0.553361	0.688	0.705	1.23989e-33
Bmpr1a	4.0175e-38	0.432836	0.678	0.488	1.29709e-33
Rad51	4.17844e-38	2.53274	0.091	0.014	1.34905e-33
Htt	4.37696e-38	0.414898	0.51	0.312	1.41314e-33
Rbm26	4.88531e-38	0.372842	0.777	0.597	1.57727e-33
Kcmf1	5.58542e-38	0.448615	0.566	0.369	1.80331e-33
Anxa5	5.61344e-38	0.61906	0.399	0.232	1.81235e-33
Tent2	5.77622e-38	0.449017	0.592	0.396	1.86491e-33
Rps13	5.99458e-38	0.378373	0.784	0.582	1.93541e-33
Tnfrsf12a	6.30172e-38	0.836763	0.209	0.086	2.03457e-33
Mapk1	6.45241e-38	0.403095	0.692	0.481	2.08323e-33
Kpna3	6.70775e-38	0.672046	0.325	0.172	2.16567e-33
Ell2	7.18508e-38	0.488757	0.631	0.44	2.31977e-33
Atox1	7.64871e-38	0.498321	0.438	0.258	2.46946e-33
Nr6a1	8.27376e-38	0.393735	0.773	0.591	2.67127e-33
Tia1	8.66449e-38	0.471364	0.551	0.362	2.79742e-33
Mapk1ip1l	8.71214e-38	0.583292	0.383	0.217	2.8128e-33
Ppa1	9.10077e-38	1.13475	0.176	0.065	2.93827e-33
Pygb	1.01868e-37	0.597035	0.412	0.243	3.2889e-33
Fryl	1.03878e-37	0.39155	0.764	0.591	3.35381e-33
Arpc5	1.04213e-37	0.55776	0.354	0.19	3.36461e-33
Mtbp	1.06382e-37	1.5476	0.128	0.035	3.43466e-33
Epb41l4b	1.10988e-37	0.663038	0.252	0.115	3.58337e-33
Dock9	1.11882e-37	-0.433777	0.79	0.798	3.61221e-33
Ppp4r3a	1.12176e-37	0.422242	0.644	0.444	3.62172e-33
2024-03-05	1.16058e-37	0.599322	0.406	0.238	3.74704e-33
Efemp1	1.16198e-37	0.726725	0.336	0.183	3.75155e-33
Hpf1	1.28669e-37	1.01107	0.205	0.085	4.1542e-33
Spata13	1.30224e-37	1.18853	0.183	0.07	4.20442e-33
Mis18bp1	1.40391e-37	2.0359	0.108	0.023	4.53266e-33
Ncapd3	1.4168e-37	0.962672	0.211	0.09	4.57427e-33
Cdyl	1.43082e-37	0.720507	0.306	0.159	4.61956e-33
Csnk1g3	1.45174e-37	0.558871	0.39	0.219	4.68708e-33
Dlst	1.47471e-37	0.602497	0.344	0.185	4.76126e-33
Bora	1.54945e-37	1.8179	0.126	0.034	5.00255e-33
Eif1ax	1.74469e-37	0.832742	0.235	0.105	5.63291e-33
Ankrd17	1.79752e-37	0.342563	0.862	0.698	5.80346e-33
Ccdc122	1.80187e-37	0.722275	0.294	0.148	5.81751e-33
Csnk1d	1.97198e-37	0.532885	0.373	0.207	6.36674e-33
Cenpk	2.03209e-37	2.19746	0.097	0.017	6.56081e-33
Utrn	2.04575e-37	0.263441	0.919	0.809	6.60489e-33
Ranbp1	2.04668e-37	0.938026	0.211	0.089	6.6079e-33
Grasp	2.24166e-37	0.724448	0.336	0.182	7.23741e-33
Slfn9	2.44741e-37	1.96486	0.112	0.026	7.90171e-33
Arid2	2.53078e-37	0.371884	0.752	0.553	8.17086e-33
Ube2l3	2.73377e-37	0.546376	0.396	0.224	8.82626e-33
Arhgef1	2.84576e-37	0.436635	0.459	0.271	9.18783e-33
Rbbp7	2.96931e-37	0.597286	0.339	0.182	9.58673e-33
Nt5c2	3.06768e-37	0.475592	0.591	0.406	9.90431e-33
Sbno2	3.27464e-37	0.496419	0.49	0.307	1.05725e-32
Rrm2	3.5025e-37	2.26825	0.101	0.02	1.13082e-32
Pak6	3.62692e-37	1.27839	0.149	0.048	1.17099e-32
Snx29	3.70242e-37	-0.74644	0.494	0.564	1.19536e-32
Smchd1	3.78792e-37	0.480542	0.579	0.393	1.22297e-32
Wwc1	3.84478e-37	0.32438	0.916	0.814	1.24132e-32
Cdk5rap2	3.93026e-37	1.17045	0.183	0.071	1.26892e-32
Tpt1	4.18582e-37	-0.418587	0.911	0.903	1.35143e-32
Ttll5	4.18787e-37	0.50187	0.427	0.252	1.3521e-32
Rad51b	4.28062e-37	1.04804	0.344	0.205	1.38204e-32
Cdh1	4.31971e-37	0.426042	0.85	0.707	1.39466e-32
Pdcd6ip	4.55099e-37	0.430903	0.602	0.401	1.46933e-32
Ppip5k2	4.78285e-37	0.605632	0.304	0.156	1.54419e-32
Xdh	4.86496e-37	-0.959906	0.299	0.407	1.5707e-32
G2e3	5.04882e-37	0.846649	0.287	0.147	1.63006e-32
Dock5	5.62815e-37	0.468106	0.537	0.345	1.8171e-32
Kpna4	5.71602e-37	0.420062	0.616	0.42	1.84548e-32
AU021092	6.75044e-37	0.736609	0.257	0.121	2.17945e-32
Dapk1	6.91878e-37	-0.513501	0.749	0.767	2.2338e-32
Pura	7.75007e-37	0.448921	0.569	0.374	2.50219e-32
Aqp5	8.20726e-37	0.389917	0.599	0.404	2.6498e-32
Tuba1b	8.34593e-37	0.755817	0.279	0.138	2.69457e-32
Rad21	8.51061e-37	0.541322	0.425	0.254	2.74774e-32
Atp5k	9.4725e-37	0.495973	0.395	0.222	3.05829e-32
Tnfaip8	1.05154e-36	1.35006	0.144	0.046	3.395e-32
Tom1l1	1.08031e-36	0.555754	0.447	0.274	3.48788e-32
Adgrg6	1.08195e-36	1.46404	0.133	0.039	3.49319e-32
Synpo	1.13732e-36	0.844506	0.232	0.104	3.67195e-32
Arhgap8	1.21811e-36	0.663762	0.296	0.152	3.93279e-32
Ncapg	1.27402e-36	2.24316	0.098	0.019	4.1133e-32
Ccdc25	1.30019e-36	0.608518	0.294	0.146	4.19778e-32
Clasp1	1.34723e-36	0.435805	0.618	0.421	4.34967e-32
Kif15	1.43143e-36	2.08614	0.136	0.043	4.62152e-32
Polq	1.4616e-36	2.5301	0.092	0.016	4.71891e-32
Tmem161b	1.47714e-36	0.670421	0.314	0.167	4.76908e-32
Otud7b	1.55718e-36	0.534845	0.553	0.371	5.02751e-32
Ckap2	1.61221e-36	1.69899	0.107	0.024	5.20518e-32
Atp9b	1.68494e-36	0.390085	0.665	0.46	5.44001e-32
Tyms	1.69478e-36	1.39947	0.147	0.048	5.47176e-32
Hnrnpk	1.71974e-36	0.368082	0.7	0.511	5.55235e-32
Cep55	1.75003e-36	1.88642	0.102	0.021	5.65014e-32
Pigu	1.76408e-36	0.50344	0.633	0.449	5.6955e-32
Mad1l1	1.83711e-36	0.771109	0.283	0.143	5.9313e-32
Kif2a	1.94956e-36	0.563737	0.351	0.193	6.29437e-32
Syt12	1.95192e-36	2.27845	0.088	0.013	6.30196e-32
Mrtfb	2.00799e-36	0.48015	0.449	0.272	6.483e-32
Brd8	2.02305e-36	0.472126	0.49	0.307	6.53163e-32
Cox7b	2.07339e-36	0.603592	0.358	0.198	6.69415e-32
Nt5e	2.19759e-36	1.8586	0.103	0.021	7.09515e-32
Ldah	2.20359e-36	0.528749	0.424	0.252	7.1145e-32
Castor2	2.27236e-36	1.01019	0.182	0.071	7.33654e-32
Stmn1	2.31581e-36	0.712095	0.298	0.156	7.47682e-32
Tpm4	2.38311e-36	0.564025	0.399	0.233	7.69412e-32
Tnks	2.47723e-36	0.42149	0.587	0.398	7.99797e-32
Zfp57	2.58474e-36	0.818789	0.205	0.086	8.34508e-32
Cep290	2.63756e-36	0.715008	0.293	0.15	8.51563e-32
Kctd9	3.28573e-36	0.682223	0.277	0.137	1.06083e-31
Naa15	3.40008e-36	0.478158	0.521	0.334	1.09775e-31
Zfp809	3.44002e-36	0.561515	0.391	0.226	1.11065e-31
Ppp4r1	3.51609e-36	0.496651	0.448	0.265	1.1352e-31
Mnat1	3.52126e-36	0.485174	0.418	0.243	1.13687e-31
Mcm3	3.52677e-36	2.36754	0.091	0.015	1.13865e-31
Esco2	3.69029e-36	2.3998	0.088	0.014	1.19145e-31
Braf	3.81289e-36	0.370678	0.837	0.683	1.23103e-31
Cenpe	3.95757e-36	1.5305	0.128	0.036	1.27774e-31
Tfdp2	4.06694e-36	0.493273	0.522	0.339	1.31305e-31
Xiap	4.08264e-36	0.416559	0.652	0.455	1.31812e-31
Gm42722	4.50788e-36	-2.66736	0.022	0.084	1.45542e-31
Man1a2	4.60856e-36	0.442638	0.497	0.311	1.48792e-31
Psmd11	4.6318e-36	0.454069	0.506	0.314	1.49542e-31
Rabl6	4.77231e-36	0.459008	0.41	0.238	1.54079e-31
Pcsk7	5.06222e-36	0.779781	0.244	0.115	1.63439e-31
Epcam	5.10258e-36	0.506903	0.444	0.267	1.64742e-31
Snrpg	5.18846e-36	0.753524	0.262	0.128	1.67515e-31
Rad50	5.49098e-36	0.710909	0.243	0.112	1.77282e-31
Acbd3	5.80988e-36	0.61721	0.38	0.221	1.87578e-31
Kif5b	6.15064e-36	0.355267	0.802	0.608	1.9858e-31
Anapc5	6.29944e-36	0.58575	0.358	0.2	2.03384e-31
Cdkl5	6.62551e-36	0.536014	0.386	0.222	2.13911e-31
Tmem87a	6.66205e-36	0.447702	0.546	0.354	2.15091e-31
Cox5b	6.83825e-36	0.548651	0.329	0.174	2.2078e-31
Ngef	7.12046e-36	0.761864	0.284	0.146	2.29891e-31
Pgap2	7.42325e-36	0.547437	0.374	0.214	2.39667e-31
Lpgat1	7.6576e-36	0.607873	0.35	0.195	2.47233e-31
Hist1h2ap	7.91927e-36	3.09481	0.075	0.007	2.55681e-31
Nrf1	8.47319e-36	0.479326	0.624	0.446	2.73565e-31
Ap1g1	8.89293e-36	0.442958	0.626	0.433	2.87117e-31
Mindy3	9.70032e-36	0.505901	0.386	0.219	3.13185e-31
Strn3	9.94711e-36	0.317096	0.865	0.725	3.21152e-31
Zdhhc5	1.01481e-35	0.636866	0.271	0.133	3.2764e-31
Mmp14	1.05582e-35	0.576881	0.307	0.16	3.40883e-31
Tfdp1	1.1446e-35	0.893287	0.195	0.08	3.69545e-31
Wwp1	1.17002e-35	0.406004	0.764	0.586	3.77753e-31
Gtf2f2	1.2031e-35	0.560869	0.36	0.2	3.88433e-31
C3	1.39228e-35	-1.45017	0.1	0.197	4.49511e-31
AU040320	1.40064e-35	0.520455	0.4	0.233	4.52212e-31
Ppp2r5a	1.40118e-35	0.406458	0.681	0.487	4.52383e-31
Abce1	1.87509e-35	0.606451	0.287	0.145	6.05391e-31
Rock1	1.92073e-35	0.307034	0.915	0.804	6.20125e-31
Dynlrb1	1.96991e-35	0.630732	0.328	0.178	6.36004e-31
Lig1	2.12171e-35	1.62965	0.119	0.032	6.85014e-31
Prdx2	2.30835e-35	0.561002	0.318	0.166	7.45272e-31
Trim33	2.46927e-35	0.441528	0.622	0.431	7.97229e-31
Nfib	2.5259e-35	0.357082	0.886	0.769	8.15512e-31
Lrg1	2.65603e-35	-0.999309	0.428	0.524	8.57526e-31
Cnot2	2.66081e-35	0.406456	0.641	0.444	8.59068e-31
Smarca1	2.83492e-35	1.4649	0.119	0.031	9.15283e-31
Babam2	3.08315e-35	0.441605	0.644	0.457	9.95427e-31
Cbx3	3.68435e-35	0.494536	0.408	0.24	1.18953e-30
Hdac8	3.75093e-35	0.487769	0.651	0.479	1.21102e-30
Ncoa1	3.78325e-35	0.371829	0.859	0.713	1.22146e-30
Pkp2	3.80688e-35	0.45633	0.496	0.317	1.22909e-30
Hat1	3.99148e-35	0.971588	0.23	0.107	1.28869e-30
Hmgcll1	4.01412e-35	0.586713	0.384	0.228	1.296e-30
Mark2	4.11786e-35	0.414882	0.691	0.506	1.32949e-30
Pbrm1	4.12374e-35	0.350441	0.778	0.591	1.33139e-30
Lars	4.40617e-35	0.523108	0.322	0.172	1.42257e-30
Btbd9	4.72171e-35	0.403591	0.733	0.556	1.52445e-30
Mical1	4.74814e-35	1.95808	0.095	0.018	1.53298e-30
Hmgn1	5.32224e-35	0.367223	0.587	0.391	1.71834e-30
Psma1	5.37026e-35	0.680543	0.268	0.131	1.73384e-30
Pygo1	5.40359e-35	-2.31935	0.028	0.093	1.7446e-30
Dtymk	5.54826e-35	0.943717	0.181	0.071	1.79131e-30
Sh2d4a	6.41225e-35	0.454591	0.543	0.356	2.07026e-30
Timp2	7.82651e-35	0.399842	0.236	0.107	2.52687e-30
Xpo4	7.96413e-35	0.525518	0.394	0.23	2.5713e-30
Supt16	8.1485e-35	0.484838	0.416	0.248	2.63083e-30
Ndc80	8.15125e-35	2.18861	0.09	0.016	2.63171e-30
Kcnn3	8.17669e-35	2.90437	0.079	0.01	2.63993e-30
Gabpb2	8.40196e-35	0.563801	0.353	0.2	2.71266e-30
Plekhm3	9.07279e-35	0.745728	0.235	0.109	2.92924e-30
Slco4c1	9.21462e-35	-0.47097	0.726	0.774	2.97503e-30
Pls3	9.22133e-35	0.455648	0.646	0.463	2.9772e-30
Ppp2r3a	9.52007e-35	0.554361	0.447	0.279	3.07365e-30
Ckap5	9.59125e-35	0.668751	0.452	0.287	3.09663e-30
Snrpd1	9.70309e-35	0.814526	0.184	0.072	3.13274e-30
Tsc22d2	1.22951e-34	0.530749	0.584	0.403	3.96959e-30
Cenph	1.27343e-34	2.56762	0.076	0.009	4.11139e-30
Ssh2	1.27666e-34	0.387832	0.752	0.574	4.12181e-30
Ly6a	1.40503e-34	0.959423	0.216	0.097	4.53627e-30
Rbm15	1.4253e-34	0.686048	0.296	0.157	4.60173e-30
Ttk	1.42878e-34	2.54354	0.084	0.013	4.61297e-30
Ncaph2	1.53137e-34	0.552157	0.326	0.177	4.94417e-30
Nfia	1.57386e-34	0.3053	0.924	0.824	5.08136e-30
Src	1.66837e-34	0.607809	0.291	0.15	5.38651e-30
Rab27a	1.71409e-34	-0.809881	0.399	0.488	5.53413e-30
Atp5c1	1.73115e-34	0.573811	0.337	0.184	5.5892e-30
Selenoi	1.80383e-34	0.767531	0.214	0.094	5.82385e-30
Ube2k	2.03616e-34	0.40593	0.735	0.558	6.57394e-30
Camsap1	2.05501e-34	0.519166	0.367	0.209	6.63481e-30
Aatf	2.12544e-34	0.773046	0.258	0.127	6.86221e-30
Katnbl1	2.16529e-34	0.587396	0.333	0.184	6.99086e-30
Amotl1	2.17266e-34	0.597936	0.304	0.16	7.01464e-30
Insig1	2.2476e-34	-1.29787	0.15	0.253	7.25661e-30
Zcrb1	2.40774e-34	0.787318	0.221	0.1	7.77365e-30
Tnxb	2.48072e-34	2.43426	0.085	0.014	8.00924e-30
Ifi27l2a	2.48443e-34	1.12842	0.159	0.057	8.02123e-30
Pou2f1	2.51541e-34	0.54399	0.466	0.297	8.12125e-30
Mtus2	2.58329e-34	0.680949	0.279	0.143	8.3404e-30
Incenp	2.66172e-34	1.27762	0.148	0.051	8.59362e-30
Cdkl3	2.99325e-34	1.20883	0.14	0.045	9.66402e-30
Ube2d2a	3.30969e-34	0.41581	0.596	0.402	1.06857e-29
Arhgap21	3.37162e-34	0.42991	0.591	0.404	1.08856e-29
Hif1a	3.59657e-34	0.387722	0.548	0.359	1.16119e-29
Srsf3	3.86038e-34	0.417141	0.601	0.409	1.24636e-29
Fbln5	3.95019e-34	0.51992	0.153	0.053	1.27536e-29
Apmap	3.96345e-34	0.876527	0.216	0.098	1.27964e-29
Myl6	4.25242e-34	0.275375	0.894	0.765	1.37294e-29
Mllt10	4.29526e-34	0.322698	0.82	0.657	1.38677e-29
Mt2	4.43993e-34	1.29479	0.167	0.065	1.43347e-29
Myo19	4.44741e-34	1.35798	0.121	0.034	1.43589e-29
Pcna	4.49745e-34	0.887623	0.215	0.097	1.45205e-29
Prkch	4.73079e-34	1.437	0.121	0.034	1.52738e-29
Srsf10	4.87248e-34	0.458048	0.526	0.343	1.57313e-29
Eif4e	5.11256e-34	0.535579	0.342	0.19	1.65064e-29
Trim30a	5.78331e-34	0.850011	0.18	0.072	1.8672e-29
Chchd3	6.13018e-34	0.380095	0.609	0.417	1.97919e-29
Sumo2	6.76826e-34	0.423387	0.399	0.232	2.1852e-29
Cadm1	7.13104e-34	0.33774	0.877	0.748	2.30233e-29
Sgo2a	7.20747e-34	1.79762	0.106	0.026	2.327e-29
B230219D22Rik	7.24182e-34	0.589626	0.305	0.162	2.33809e-29
Cnot1	7.97719e-34	0.373842	0.705	0.503	2.57552e-29
Hes1	8.48061e-34	0.644353	0.356	0.202	2.73805e-29
Oasl2	8.51519e-34	1.178	0.127	0.038	2.74921e-29
Unk	8.55727e-34	0.586547	0.346	0.197	2.7628e-29
Tacc2	9.31046e-34	0.411172	0.621	0.428	3.00597e-29
Hnrnpm	9.73859e-34	0.361097	0.721	0.531	3.1442e-29
Prdm5	9.96916e-34	0.979365	0.162	0.061	3.21864e-29
Ago3	1.04286e-33	0.479066	0.475	0.297	3.36699e-29
Als2cl	1.29278e-33	0.621654	0.243	0.115	4.17387e-29
Anxa2	1.36371e-33	0.456753	0.692	0.514	4.40288e-29
Tacc3	1.42125e-33	2.01912	0.098	0.022	4.58863e-29
Parp12	1.43074e-33	0.538015	0.32	0.172	4.61928e-29
Bcam	1.44002e-33	0.304063	0.751	0.569	4.64923e-29
Pum1	1.71112e-33	0.321185	0.777	0.593	5.52453e-29
Tspan1	1.72625e-33	0.785338	0.229	0.107	5.57338e-29
Kctd3	1.76778e-33	0.662465	0.302	0.164	5.70745e-29
Apaf1	1.79034e-33	0.565042	0.302	0.16	5.78029e-29
Jak2	1.84035e-33	0.513792	0.534	0.361	5.94176e-29
Stag1	2.11346e-33	0.378913	0.771	0.602	6.82351e-29
Mapkap1	2.25482e-33	0.456064	0.512	0.333	7.27992e-29
Spc25	2.27777e-33	1.83175	0.089	0.017	7.35402e-29
Atp13a4	2.30458e-33	0.664542	0.335	0.193	7.44057e-29
Igf2r	2.37309e-33	0.512612	0.354	0.198	7.66176e-29
Bcar3	2.37964e-33	0.938338	0.168	0.066	7.68291e-29
Mcm2	2.41866e-33	1.57884	0.102	0.024	7.80889e-29
Rell1	2.49624e-33	0.74714	0.197	0.083	8.05935e-29
Slc7a6	2.61672e-33	0.999404	0.169	0.066	8.44835e-29
Brms1l	2.64055e-33	0.736966	0.233	0.11	8.52529e-29
Tmc4	2.66953e-33	0.435862	0.447	0.276	8.61883e-29
Spag5	2.88612e-33	2.08052	0.094	0.02	9.31814e-29
Ptprm	2.90745e-33	0.28116	0.963	0.909	9.38698e-29
Xndc1	3.06851e-33	0.861025	0.2	0.087	9.90699e-29
Ube2q2	3.18339e-33	0.563024	0.376	0.22	1.02779e-28
Rapgef5	3.20164e-33	-0.489473	0.721	0.722	1.03368e-28
Klf7	3.24252e-33	0.653718	0.308	0.169	1.04688e-28
Pxn	3.24906e-33	0.480088	0.356	0.2	1.04899e-28
6030443J06Rik	3.28261e-33	0.892452	0.208	0.094	1.05982e-28
Fggy	3.30134e-33	1.01448	0.173	0.07	1.06587e-28
Naaladl2	3.50737e-33	0.528703	0.678	0.536	1.13239e-28
Crlf1	3.60465e-33	0.647002	0.232	0.108	1.1638e-28
Rfwd3	3.72229e-33	0.652582	0.265	0.134	1.20178e-28
Hnrnpf	4.29458e-33	0.4708	0.446	0.273	1.38655e-28
Zfp654	4.44061e-33	0.387585	0.524	0.341	1.4337e-28
Trim16	5.48305e-33	1.4863	0.117	0.033	1.77026e-28
Esrp2	5.95536e-33	0.782472	0.21	0.095	1.92275e-28
Psma3	6.037e-33	0.490421	0.399	0.235	1.94911e-28
Sh3bgrl3	6.08891e-33	0.715988	0.211	0.095	1.96587e-28
Ifitm3	6.56098e-33	1.05148	0.156	0.058	2.11828e-28
Cse1l	6.56591e-33	0.629369	0.265	0.134	2.11987e-28
Ryk	6.90325e-33	0.453156	0.45	0.276	2.22878e-28
Lin9	6.9681e-33	1.2803	0.137	0.045	2.24972e-28
Slc4a4	7.01822e-33	0.570354	0.529	0.362	2.2659e-28
Uqcrq	7.75649e-33	0.386206	0.458	0.284	2.50426e-28
Kras	7.99844e-33	0.400316	0.652	0.47	2.58238e-28
Pank2	8.03098e-33	0.54281	0.33	0.181	2.59288e-28
Itgav	8.05844e-33	0.457079	0.576	0.397	2.60175e-28
Rpa1	8.29978e-33	0.938743	0.197	0.086	2.67967e-28
1500015L24Rik	8.33345e-33	1.25023	0.148	0.053	2.69054e-28
Stx16	8.91033e-33	0.423123	0.469	0.291	2.87679e-28
Ncl	9.43357e-33	0.420703	0.582	0.398	3.04572e-28
Hira	9.45785e-33	0.490628	0.42	0.257	3.05356e-28
Nsun4	9.53951e-33	0.472752	0.396	0.234	3.07993e-28
Gins1	1.00303e-32	2.19961	0.08	0.012	3.23838e-28
Papola	1.01251e-32	0.368078	0.685	0.49	3.26899e-28
Glrx3	1.04374e-32	0.583101	0.28	0.144	3.36982e-28
Naa50	1.06483e-32	0.630821	0.289	0.154	3.43792e-28
Cbfb	1.09554e-32	0.580355	0.371	0.22	3.53707e-28
Gatad2a	1.21151e-32	0.4212	0.434	0.263	3.91148e-28
Smarcc1	1.26186e-32	0.510006	0.45	0.281	4.07403e-28
Vwa5a	1.30021e-32	0.600774	0.323	0.179	4.19786e-28
1110019D14Rik	1.30377e-32	0.867163	0.246	0.124	4.20935e-28
Creb5	1.30586e-32	1.40057	0.122	0.036	4.21609e-28
Lgi3	1.34648e-32	-0.58639	0.556	0.617	4.34725e-28
Taf1d	1.37305e-32	0.483648	0.431	0.269	4.43303e-28
Pde4d	1.45818e-32	-0.272637	0.986	0.966	4.70788e-28
Zfx	1.51465e-32	0.442861	0.447	0.279	4.8902e-28
Aak1	1.59934e-32	0.431651	0.569	0.378	5.16363e-28
Dennd1a	1.65376e-32	0.340287	0.751	0.571	5.33933e-28
Ccn1	1.67012e-32	0.64762	0.312	0.175	5.39216e-28
9530036O11Rik	1.6725e-32	0.47109	0.686	0.535	5.39983e-28
Zzef1	1.78678e-32	0.371574	0.599	0.405	5.76881e-28
Pnn	1.80342e-32	0.413849	0.517	0.331	5.82253e-28
Tram2	1.87278e-32	1.02034	0.166	0.065	6.04646e-28
Zzz3	2.03192e-32	0.399507	0.504	0.325	6.56027e-28
Apex2	2.08869e-32	0.769996	0.222	0.104	6.74354e-28
Ndufa5	2.23766e-32	0.704718	0.219	0.1	7.22452e-28
Alms1	2.28055e-32	0.520504	0.443	0.283	7.36299e-28
Wrn	2.34219e-32	0.456834	0.43	0.264	7.56199e-28
Vars2	2.40871e-32	0.695469	0.257	0.129	7.77677e-28
Mark3	2.46575e-32	0.369542	0.638	0.444	7.96092e-28
Tpi1	2.58997e-32	0.664447	0.272	0.14	8.36198e-28
Cux1	2.61332e-32	0.320452	0.881	0.732	8.43737e-28
Sema3c	2.66427e-32	0.801337	0.278	0.149	8.60185e-28
Atp5g1	2.73735e-32	0.868172	0.215	0.099	8.83781e-28
Eftud2	2.77065e-32	0.656498	0.252	0.125	8.94533e-28
Arih2	2.7828e-32	0.445079	0.453	0.282	8.98455e-28
Swt1	2.89518e-32	-0.473344	0.76	0.773	9.34737e-28
Slc35f3	3.0016e-32	1.01348	0.205	0.095	9.69097e-28
Vrk1	3.11456e-32	0.941409	0.169	0.067	1.00557e-27
Tpm2	3.13049e-32	1.37401	0.1	0.024	1.01071e-27
S100a10	3.19281e-32	0.630497	0.293	0.157	1.03083e-27
Arid1b	3.35992e-32	0.304693	0.888	0.759	1.08478e-27
Ulbp1	3.43058e-32	3.08565	0.069	0.007	1.1076e-27
Srrm2	3.56228e-32	-0.311539	0.932	0.905	1.15012e-27
Trim34a	3.63565e-32	1.06682	0.147	0.053	1.17381e-27
Micos10	3.67964e-32	0.444861	0.41	0.245	1.18801e-27
Zc3h7b	3.68168e-32	0.505454	0.305	0.164	1.18867e-27
Uba3	3.72399e-32	0.571811	0.278	0.144	1.20233e-27
Tmco4	3.86703e-32	0.723361	0.252	0.127	1.24851e-27
Csnk1a1	3.9273e-32	0.316149	0.834	0.669	1.26797e-27
Tspan4	4.06457e-32	1.30691	0.119	0.035	1.31229e-27
Gm4924	4.26948e-32	1.29938	0.141	0.05	1.37844e-27
Psmc6	4.66906e-32	0.51378	0.363	0.212	1.50745e-27
Ints2	4.72461e-32	0.8768	0.189	0.081	1.52539e-27
Commd2	4.82251e-32	0.850515	0.191	0.083	1.557e-27
Tjp2	4.88103e-32	0.377759	0.864	0.729	1.57589e-27
Shcbp1	5.13002e-32	2.3997	0.08	0.013	1.65628e-27
Supt20	5.18918e-32	0.410475	0.472	0.298	1.67538e-27
Dcbld2	5.31915e-32	0.583128	0.318	0.176	1.71734e-27
Cbx6	5.62225e-32	0.487731	0.401	0.241	1.8152e-27
Tgfb2	6.22911e-32	0.784073	0.164	0.064	2.01113e-27
Etfa	6.25541e-32	0.456531	0.395	0.236	2.01962e-27
Cftr	6.61432e-32	-0.876521	0.434	0.519	2.1355e-27
Ddhd1	6.78022e-32	-0.836224	0.448	0.511	2.18906e-27
Eif2a	6.78146e-32	0.663994	0.268	0.137	2.18946e-27
Ncoa3	7.10391e-32	0.70868	0.232	0.112	2.29357e-27
Ntm	7.5997e-32	1.60991	0.15	0.057	2.45364e-27
Ttc39b	7.65216e-32	0.474918	0.398	0.24	2.47058e-27
Inf2	7.68578e-32	1.28498	0.121	0.036	2.48143e-27
Deaf1	7.99789e-32	0.886893	0.188	0.081	2.5822e-27
Tubb4b	8.07688e-32	0.651131	0.284	0.152	2.6077e-27
Ipo7	8.24079e-32	0.515948	0.366	0.213	2.66062e-27
Cyfip1	8.84853e-32	0.403767	0.445	0.275	2.85684e-27
Ift80	8.89443e-32	0.50047	0.403	0.243	2.87165e-27
Psmb8	8.91873e-32	0.639354	0.253	0.126	2.8795e-27
Rras2	8.93964e-32	0.809048	0.22	0.104	2.88625e-27
Mdn1	9.90118e-32	0.709736	0.283	0.151	3.1967e-27
Ndc1	1.02706e-31	1.42273	0.127	0.041	3.31597e-27
Riok3	1.06566e-31	0.480357	0.459	0.291	3.44059e-27
Lmln	1.1212e-31	1.04766	0.133	0.044	3.6199e-27
Mcam	1.1453e-31	2.25355	0.077	0.012	3.69772e-27
Zfp518a	1.15964e-31	0.678136	0.22	0.103	3.744e-27
Arih1	1.1688e-31	0.315518	0.856	0.712	3.77359e-27
Elk4	1.23749e-31	0.559863	0.306	0.166	3.99535e-27
Gm19610	1.23768e-31	3.08666	0.067	0.007	3.99599e-27
Uba2	1.24129e-31	0.719238	0.247	0.124	4.00762e-27
Lrba	1.2879e-31	0.302026	0.841	0.702	4.15812e-27
Shroom2	1.30947e-31	0.501669	0.409	0.252	4.22775e-27
Ccdc58	1.40894e-31	0.760184	0.222	0.105	4.54891e-27
Cbfa2t2	1.43034e-31	0.426136	0.456	0.288	4.61799e-27
Amd1	1.44655e-31	0.597404	0.264	0.135	4.67032e-27
Ewsr1	1.45109e-31	0.390019	0.666	0.47	4.68497e-27
Pan3	1.48677e-31	0.334784	0.804	0.641	4.80019e-27
Egr1	1.4919e-31	-0.872746	0.332	0.442	4.81676e-27
Ncor2	1.58172e-31	0.461217	0.427	0.26	5.10674e-27
Gm49336	1.67136e-31	0.636691	0.273	0.144	5.39616e-27
E2f7	1.73582e-31	2.26797	0.083	0.015	5.60428e-27
Trim59	1.76043e-31	1.29961	0.124	0.039	5.68372e-27
Kirrel	1.76503e-31	1.47925	0.103	0.026	5.69859e-27
Senp1	1.81533e-31	0.551947	0.298	0.161	5.86097e-27
Parva	1.81965e-31	0.359864	0.626	0.43	5.87492e-27
H3f3b	1.87657e-31	0.345375	0.816	0.66	6.0587e-27
Cdc20	1.99356e-31	1.65022	0.11	0.031	6.43641e-27
Dpy19l4	2.08654e-31	0.469554	0.35	0.201	6.73661e-27
Ctbp2	2.18981e-31	0.786095	0.217	0.102	7.07002e-27
Wdr1	2.2077e-31	0.540788	0.333	0.187	7.12777e-27
Rasgef1a	2.22513e-31	0.469066	0.473	0.301	7.18404e-27
Cep295	2.24492e-31	0.647542	0.281	0.15	7.24794e-27
Psmc1	2.3465e-31	0.469059	0.268	0.138	7.5759e-27
Suz12	2.41497e-31	0.447861	0.533	0.365	7.79699e-27
Cct6a	2.45144e-31	0.562947	0.275	0.145	7.91472e-27
Nectin1	2.51435e-31	0.516364	0.439	0.28	8.11784e-27
Rttn	2.66265e-31	0.661989	0.277	0.149	8.59662e-27
Garnl3	2.91664e-31	0.70608	0.298	0.167	9.41668e-27
Immt	2.93772e-31	0.440843	0.372	0.217	9.48474e-27
Aopep	2.94223e-31	0.343913	0.702	0.513	9.49928e-27
Kdm7a	2.97474e-31	0.569806	0.497	0.341	9.60425e-27
Susd1	3.40061e-31	1.21804	0.118	0.035	1.09792e-26
Mfsd2a	3.40096e-31	-1.81773	0.036	0.102	1.09803e-26
Tnpo1	3.57786e-31	0.382663	0.61	0.431	1.15515e-26
Aebp2	3.5936e-31	0.445389	0.343	0.196	1.16023e-26
Tacc1	3.7118e-31	-1.00113	0.323	0.407	1.19839e-26
Gm15564	3.7547e-31	-0.369797	0.903	0.884	1.21224e-26
Usp37	3.83268e-31	0.499746	0.384	0.232	1.23742e-26
Cplane1	3.85259e-31	0.485546	0.351	0.203	1.24385e-26
Snrpe	3.87661e-31	0.565059	0.289	0.153	1.2516e-26
Gng5	4.04403e-31	0.511373	0.31	0.169	1.30566e-26
Pip4p2	4.48391e-31	0.513152	0.342	0.195	1.44768e-26
Anapc1	4.72619e-31	0.408745	0.448	0.28	1.5259e-26
Ppip5k1	4.959e-31	0.539626	0.322	0.181	1.60106e-26
Caprin1	4.97309e-31	0.391911	0.624	0.443	1.60561e-26
Jup	5.02276e-31	0.362824	0.401	0.235	1.62165e-26
Ergic1	5.10015e-31	0.666498	0.213	0.098	1.64664e-26
Pip5k1a	5.13448e-31	0.43038	0.482	0.312	1.65772e-26
Zfp934	5.14237e-31	0.610389	0.303	0.167	1.66027e-26
Agk	5.31497e-31	0.571039	0.282	0.15	1.71599e-26
Eif4g2	5.40178e-31	0.370005	0.687	0.494	1.74402e-26
Ccdc18	5.4312e-31	1.30544	0.135	0.047	1.75352e-26
Rpl22l1	5.5123e-31	0.38499	0.488	0.316	1.7797e-26
Cstb	5.88811e-31	0.578867	0.262	0.133	1.90104e-26
Rab14	6.15521e-31	0.320485	0.692	0.501	1.98727e-26
Ube2c	6.32066e-31	1.70522	0.093	0.021	2.04069e-26
Map4	6.48841e-31	0.53607	0.39	0.24	2.09485e-26
Cdc7	6.52506e-31	2.5262	0.068	0.008	2.10668e-26
Foxn2	6.61082e-31	0.555295	0.285	0.152	2.13437e-26
Tagln2	7.13905e-31	0.37717	0.554	0.371	2.30491e-26
Myl12a	7.23058e-31	0.405483	0.523	0.346	2.33446e-26
Relb	7.30229e-31	0.684988	0.229	0.112	2.35762e-26
Cdk7	7.30597e-31	0.64781	0.28	0.15	2.35881e-26
Mdc1	7.86624e-31	1.09776	0.146	0.054	2.53969e-26
Ppp4r3b	8.18355e-31	0.383389	0.634	0.443	2.64214e-26
Ifnlr1	8.5877e-31	0.830888	0.195	0.088	2.77262e-26
Ide	8.6012e-31	0.517145	0.317	0.175	2.77698e-26
Nusap1	8.75657e-31	1.77021	0.094	0.022	2.82715e-26
Dlk1	9.2466e-31	4.34055	0.06	0.004	2.98536e-26
Glud1	9.51341e-31	0.488643	0.338	0.193	3.0715e-26
Smad5	9.80796e-31	0.472769	0.374	0.221	3.1666e-26
Fosb	9.91398e-31	-0.913838	0.242	0.352	3.20083e-26
Nucks1	1.0117e-30	0.489251	0.486	0.317	3.26637e-26
Atp5o	1.01193e-30	0.430206	0.362	0.209	3.26711e-26
Mbd2	1.03829e-30	0.509578	0.349	0.2	3.35222e-26
Zwint	1.05402e-30	0.520603	0.302	0.162	3.403e-26
Kif18a	1.19213e-30	1.77103	0.096	0.024	3.84892e-26
Ccnt2	1.2055e-30	0.357701	0.701	0.51	3.89209e-26
Ywhah	1.22554e-30	0.541821	0.316	0.176	3.95678e-26
Hacd3	1.23927e-30	-0.812868	0.393	0.469	4.0011e-26
Map2k4	1.3129e-30	0.411029	0.622	0.441	4.23881e-26
A330093E20Rik	1.32793e-30	-2.37394	0.019	0.073	4.28737e-26
Hnrnpab	1.53148e-30	0.412396	0.42	0.258	4.94455e-26
Srp72	1.5464e-30	0.456475	0.392	0.234	4.99269e-26
Sec11a	1.56473e-30	0.620765	0.256	0.131	5.05187e-26
Scnn1a	1.5723e-30	0.376179	0.438	0.274	5.07634e-26
Rheb	1.66761e-30	0.493764	0.342	0.198	5.38405e-26
Xpo6	1.67604e-30	0.44929	0.434	0.269	5.41128e-26
Ube2g1	1.75554e-30	0.403156	0.587	0.411	5.66795e-26
Adar	1.75838e-30	0.820753	0.199	0.091	5.67712e-26
Tns1	1.77997e-30	0.374524	0.771	0.608	5.74682e-26
Npat	1.85891e-30	0.527164	0.28	0.148	6.00168e-26
Eif2s1	1.91085e-30	0.797525	0.188	0.083	6.16937e-26
Gm50397	1.91253e-30	3.14686	0.069	0.009	6.1748e-26
Gm42701	1.93446e-30	1.08982	0.146	0.055	6.24561e-26
Phactr2	1.97028e-30	0.394124	0.484	0.314	6.36126e-26
Ammecr1l	2.20284e-30	0.480605	0.365	0.217	7.11211e-26
Cep152	2.29823e-30	0.758709	0.171	0.071	7.42005e-26
Uck2	2.31217e-30	1.14558	0.146	0.055	7.46507e-26
Arpp19	2.3249e-30	0.479315	0.32	0.177	7.50619e-26
Skp2	2.37855e-30	1.22625	0.132	0.046	7.67939e-26
Sec61a2	2.41045e-30	0.591737	0.274	0.145	7.78238e-26
Unc13d	2.64505e-30	0.723783	0.191	0.085	8.5398e-26
Larp4b	2.83553e-30	0.297641	0.83	0.67	9.15479e-26
Rbbp4	3.04087e-30	0.417949	0.434	0.269	9.81775e-26
Slc37a3	3.10777e-30	0.694419	0.253	0.131	1.00338e-25
Prkdc	3.17074e-30	0.38695	0.451	0.283	1.0237e-25
Senp6	3.6064e-30	0.337692	0.763	0.589	1.16436e-25
Rnf10	3.66611e-30	0.507172	0.372	0.219	1.18364e-25
Pcx	3.69795e-30	0.571435	0.491	0.336	1.19392e-25
Zfp638	3.73922e-30	0.346385	0.77	0.603	1.20724e-25
Pard3	3.75595e-30	-0.35465	0.9	0.872	1.21265e-25
Tomm70a	3.80184e-30	0.540772	0.283	0.152	1.22746e-25
Ssr3	4.11172e-30	0.502609	0.343	0.198	1.32751e-25
Ccna2	4.12442e-30	1.85658	0.089	0.02	1.33161e-25
Ivns1abp	4.35375e-30	0.472209	0.351	0.204	1.40565e-25
Kansl1	4.36813e-30	0.306819	0.843	0.693	1.41029e-25
Abl2	4.38286e-30	0.35623	0.574	0.387	1.41505e-25
Adgra3	4.38794e-30	0.559437	0.235	0.115	1.41669e-25
Zdhhc3	4.68311e-30	-0.726492	0.535	0.573	1.51199e-25
Zfp948	4.77619e-30	0.866652	0.182	0.079	1.54204e-25
Pspc1	4.92846e-30	0.389418	0.547	0.372	1.5912e-25
Uggt1	4.98045e-30	0.423907	0.406	0.245	1.60799e-25
Ang	5.03947e-30	-1.94553	0.039	0.104	1.62704e-25
Bex3	5.05001e-30	0.629952	0.246	0.126	1.63045e-25
Etv5	5.14964e-30	-0.323532	0.831	0.856	1.66261e-25
Stx6	5.20749e-30	0.459097	0.382	0.228	1.68129e-25
Fnbp4	5.36518e-30	0.379906	0.527	0.35	1.7322e-25
Tmem165	5.45248e-30	0.475944	0.379	0.227	1.76039e-25
Aaas	5.52895e-30	1.65721	0.099	0.026	1.78508e-25
Clspn	5.55649e-30	2.2626	0.087	0.019	1.79397e-25
Zfp280c	5.6673e-30	0.705805	0.23	0.114	1.82975e-25
Fbxo5	5.75415e-30	1.44904	0.11	0.032	1.85778e-25
Metap2	5.75457e-30	0.398773	0.494	0.316	1.85792e-25
Ybx3	6.23311e-30	0.589885	0.275	0.147	2.01242e-25
Dph6	6.62384e-30	0.570399	0.338	0.198	2.13857e-25
Naa20	6.66962e-30	0.703081	0.198	0.09	2.15335e-25
E130307A14Rik	6.73975e-30	0.52081	0.318	0.181	2.17599e-25
Ehd2	6.82704e-30	0.390851	0.277	0.145	2.20418e-25
Kazn	7.59977e-30	1.05527	0.129	0.044	2.45366e-25
Hnrnpd	7.89519e-30	0.37596	0.629	0.444	2.54904e-25
Ptbp2	7.92167e-30	0.386937	0.631	0.447	2.55759e-25
Zswim6	9.27338e-30	0.343165	0.699	0.51	2.994e-25
Cox6a1	9.74264e-30	0.367615	0.483	0.311	3.14551e-25
Micu1	1.02001e-29	0.368423	0.407	0.245	3.29321e-25
Psma5	1.024e-29	0.832808	0.183	0.081	3.30609e-25
H2-D1	1.02995e-29	0.266103	0.898	0.794	3.3253e-25
Ubl3	1.03196e-29	0.443637	0.619	0.447	3.3318e-25
Lrch1	1.06571e-29	0.366331	0.687	0.51	3.44075e-25
Gtf2ird1	1.16579e-29	0.522499	0.312	0.174	3.76386e-25
Pbk	1.17776e-29	2.83771	0.07	0.01	3.80252e-25
Eppk1	1.25709e-29	0.921044	0.149	0.058	4.05863e-25
Tmem68	1.34835e-29	0.622117	0.234	0.117	4.35328e-25
Ccnc	1.35133e-29	0.784028	0.206	0.097	4.36291e-25
Ipo9	1.43712e-29	0.561255	0.27	0.143	4.63988e-25
Gdi2	1.44635e-29	0.345049	0.563	0.377	4.66968e-25
Psmd13	1.50374e-29	0.44328	0.389	0.234	4.85497e-25
Pold3	1.51524e-29	0.650187	0.249	0.129	4.8921e-25
Dennd6a	1.51755e-29	0.531576	0.317	0.181	4.89955e-25
Jpt1	1.54847e-29	0.857414	0.184	0.082	4.99939e-25
Ndufa11	1.56067e-29	0.598251	0.262	0.138	5.03877e-25
Rpl12	1.56464e-29	0.355632	0.662	0.482	5.05161e-25
Crip1	1.63895e-29	0.395211	0.401	0.243	5.2915e-25
Ly75	1.66011e-29	0.73264	0.203	0.095	5.35984e-25
Cenpc1	1.66804e-29	0.637979	0.261	0.138	5.38544e-25
Psmb3	1.68616e-29	0.590306	0.261	0.136	5.44393e-25
Ssr4	1.7849e-29	0.598374	0.229	0.111	5.76273e-25
Mthfd1l	1.7998e-29	2.20686	0.078	0.015	5.81085e-25
Pdcd10	1.80898e-29	0.472729	0.322	0.182	5.84047e-25
Psmd7	1.89387e-29	0.640212	0.237	0.119	6.11454e-25
Ror1	1.92281e-29	-0.437509	0.669	0.719	6.20798e-25
Traf7	1.93672e-29	0.594096	0.242	0.123	6.2529e-25
Gpc4	2.01384e-29	0.633823	0.32	0.185	6.5019e-25
Arhgef28	2.05204e-29	0.355885	0.477	0.319	6.62521e-25
Anp32b	2.17635e-29	0.45729	0.338	0.196	7.02657e-25
Slc25a5	2.19314e-29	0.426156	0.313	0.174	7.08077e-25
Rcan1	2.22588e-29	0.769757	0.185	0.083	7.18647e-25
Parg	2.26751e-29	0.473028	0.357	0.212	7.32088e-25
Dock7	2.31173e-29	0.33355	0.741	0.567	7.46365e-25
Micu2	2.44062e-29	0.478759	0.349	0.205	7.87979e-25
Srgap1	2.56719e-29	0.702952	0.236	0.121	8.28844e-25
Hdgf	2.62659e-29	0.35135	0.567	0.389	8.48022e-25
Sh3bp4	2.63734e-29	0.509911	0.272	0.146	8.51491e-25
Nrn1	2.69304e-29	-2.56037	0.021	0.075	8.69474e-25
S1pr2	2.72902e-29	0.764886	0.157	0.063	8.81091e-25
Flrt3	2.74521e-29	0.587238	0.197	0.091	8.86318e-25
Csnk2a2	2.75796e-29	0.426356	0.344	0.199	8.90436e-25
Napepld	2.78056e-29	1.36975	0.113	0.035	8.9773e-25
Lcor	2.8781e-29	0.332874	0.713	0.534	9.29223e-25
Lap3	2.91817e-29	0.649643	0.261	0.139	9.42161e-25
Lrif1	2.96892e-29	0.424412	0.383	0.231	9.58545e-25
Tspan9	3.02001e-29	0.373962	0.688	0.512	9.7504e-25
Ercc6	3.09128e-29	0.499087	0.259	0.134	9.98051e-25
Slc25a13	3.10449e-29	0.555906	0.254	0.132	1.00232e-24
Tbc1d19	3.12456e-29	0.528684	0.317	0.182	1.00879e-24
Parp14	3.17041e-29	0.551879	0.287	0.157	1.0236e-24
Thoc1	3.18208e-29	0.49433	0.331	0.19	1.02737e-24
Nfyc	3.18478e-29	0.420094	0.491	0.324	1.02824e-24
Sytl5	3.18506e-29	0.974172	0.16	0.066	1.02833e-24
Gnai2	3.41408e-29	0.502831	0.328	0.189	1.10227e-24
Zfp160	3.4715e-29	0.643219	0.22	0.107	1.12081e-24
Arfgef3	3.64765e-29	0.33304	0.762	0.597	1.17768e-24
Hmmr	3.72004e-29	1.88063	0.093	0.024	1.20105e-24
Orc2	3.92814e-29	0.643088	0.223	0.11	1.26824e-24
Bex2	3.98289e-29	-3.63522	0.005	0.04	1.28592e-24
Fancd2	4.01794e-29	2.22105	0.076	0.014	1.29723e-24
Atp5g3	4.13422e-29	0.403582	0.37	0.218	1.33477e-24
Uty	4.20158e-29	0.484371	0.362	0.219	1.35652e-24
Ddx42	4.46284e-29	0.348445	0.468	0.298	1.44087e-24
Serinc5	4.565e-29	0.493779	0.287	0.157	1.47386e-24
Arhgap42	4.6923e-29	3.07405	0.062	0.007	1.51496e-24
Fam120a	5.04328e-29	0.350299	0.593	0.408	1.62827e-24
Gm43258	5.15818e-29	0.996568	0.157	0.064	1.66537e-24
Gmeb2	5.36085e-29	0.507859	0.319	0.182	1.7308e-24
Zfp808	5.59313e-29	1.21566	0.138	0.052	1.8058e-24
Slc35a3	5.91239e-29	0.538902	0.272	0.147	1.90887e-24
Ddx58	6.02325e-29	0.458947	0.297	0.161	1.94467e-24
Vkorc1l1	6.05019e-29	0.460774	0.382	0.235	1.95336e-24
Fam222b	6.14421e-29	0.516406	0.303	0.169	1.98372e-24
Srpk2	6.6438e-29	0.420099	0.569	0.396	2.14502e-24
Dars	6.68134e-29	0.553867	0.299	0.167	2.15714e-24
Stam2	6.76186e-29	0.512826	0.321	0.186	2.18313e-24
Gnb2	6.92813e-29	0.383542	0.431	0.269	2.23682e-24
Ablim3	7.31359e-29	1.39801	0.101	0.028	2.36126e-24
Sart3	7.85426e-29	0.902746	0.16	0.066	2.53583e-24
Cpq	7.91025e-29	0.355306	0.592	0.418	2.5539e-24
Hbegf	8.03584e-29	0.399597	0.363	0.217	2.59445e-24
Spata6	8.11091e-29	0.690283	0.256	0.136	2.61869e-24
Dpysl2	8.2606e-29	0.373334	0.376	0.234	2.66702e-24
Ikzf2	8.54114e-29	0.608449	0.257	0.138	2.75759e-24
Hnrnpr	8.67556e-29	0.337475	0.562	0.382	2.80099e-24
Enpep	8.88885e-29	-0.655168	0.543	0.581	2.86986e-24
Ap2m1	8.92647e-29	0.548475	0.269	0.143	2.882e-24
Ppp1r12a	9.41083e-29	0.286129	0.873	0.73	3.03838e-24
Psma7	9.41545e-29	0.481682	0.3	0.166	3.03987e-24
Pml	9.66899e-29	0.823044	0.184	0.083	3.12173e-24
Armc8	9.80773e-29	0.383158	0.42	0.259	3.16652e-24
Bzw2	9.86469e-29	0.783462	0.19	0.087	3.18491e-24
Ptpn2	1.06403e-28	0.422019	0.507	0.343	3.43533e-24
Pkib	1.08927e-28	3.2665	0.062	0.007	3.51681e-24
Ddr1	1.09699e-28	0.626684	0.191	0.086	3.54174e-24
Carnmt1	1.11572e-28	0.610712	0.267	0.144	3.60221e-24
Psmb4	1.13699e-28	0.495095	0.37	0.223	3.67087e-24
Tbcd	1.1459e-28	0.508201	0.335	0.196	3.69967e-24
Stxbp6	1.17763e-28	1.09913	0.131	0.047	3.8021e-24
Cct4	1.18722e-28	0.523696	0.295	0.165	3.83305e-24
Erc1	1.23037e-28	0.343575	0.513	0.336	3.97236e-24
Stard3	1.23708e-28	0.602884	0.26	0.137	3.99405e-24
Mpc1	1.28695e-28	0.3542	0.454	0.287	4.15504e-24
Lsm6	1.29826e-28	0.867622	0.161	0.067	4.19156e-24
Epb41l4a	1.31699e-28	0.444752	0.374	0.23	4.25205e-24
Fancc	1.33107e-28	0.782427	0.193	0.09	4.29748e-24
Immp2l	1.36795e-28	0.652785	0.36	0.229	4.41657e-24
Spc24	1.41905e-28	1.27789	0.112	0.035	4.58153e-24
Cdc42bpg	1.44152e-28	0.508842	0.329	0.19	4.6541e-24
Btbd8	1.47213e-28	1.24627	0.11	0.034	4.75293e-24
Sec14l4	1.48877e-28	-1.14158	0.237	0.325	4.80666e-24
Npc1	1.53834e-28	-0.671538	0.478	0.539	4.96668e-24
Golm1	1.67071e-28	0.661572	0.26	0.139	5.39407e-24
Endod1	1.7438e-28	1.14111	0.114	0.036	5.63004e-24
Uevld	1.76174e-28	0.831326	0.166	0.071	5.68794e-24
Cpne1	1.8267e-28	0.35705	0.435	0.27	5.89768e-24
Sf3b3	1.83422e-28	0.431248	0.347	0.205	5.92195e-24
Cops5	1.86538e-28	0.526377	0.252	0.131	6.02256e-24
Smarcad1	1.91434e-28	0.433125	0.432	0.273	6.18064e-24
Usp6nl	1.94398e-28	0.357409	0.583	0.402	6.27634e-24
Polk	1.94938e-28	0.564143	0.263	0.139	6.29376e-24
Dcp1a	1.97553e-28	0.584747	0.248	0.128	6.37819e-24
9930111J21Rik2	1.98369e-28	0.847274	0.171	0.074	6.40453e-24
Commd10	2.05701e-28	0.414289	0.398	0.247	6.64127e-24
Plxna1	2.0812e-28	0.731358	0.184	0.082	6.71938e-24
Gan	2.10131e-28	0.434575	0.35	0.207	6.78428e-24
Pdk3	2.13833e-28	0.691692	0.239	0.123	6.90382e-24
Snx10	2.141e-28	0.94276	0.144	0.056	6.91244e-24
Exoc6	2.25805e-28	0.57069	0.282	0.157	7.29035e-24
Ywhaq	2.28671e-28	0.416034	0.556	0.381	7.38288e-24
Ccdc34	2.36067e-28	1.26219	0.104	0.03	7.62166e-24
Wee1	2.42723e-28	0.760679	0.223	0.112	7.83654e-24
Ppp2cb	2.54982e-28	0.487951	0.31	0.176	8.23234e-24
Sox4	2.55952e-28	0.44008	0.407	0.258	8.26366e-24
1810019D21Rik	2.67707e-28	0.690436	0.219	0.109	8.64319e-24
Proz	2.94391e-28	-2.78487	0.011	0.054	9.50471e-24
Srrt	2.95333e-28	0.460291	0.344	0.2	9.53512e-24
Snap23	2.96488e-28	0.467338	0.397	0.246	9.57241e-24
Efcab14	2.98728e-28	0.538367	0.302	0.171	9.64473e-24
Sdcbp	3.07555e-28	0.336571	0.607	0.419	9.92972e-24
Rnf38	3.11708e-28	0.349765	0.541	0.367	1.00638e-23
Nasp	3.31296e-28	0.778293	0.25	0.135	1.06962e-23
Inpp5f	3.49307e-28	0.916651	0.157	0.065	1.12777e-23
R3hdm2	3.53874e-28	0.338976	0.532	0.357	1.14252e-23
Arl6ip5	3.85529e-28	0.445754	0.249	0.129	1.24472e-23
Gen1	4.02795e-28	1.87962	0.087	0.021	1.30046e-23
BC002059	4.23416e-28	0.913303	0.154	0.063	1.36704e-23
Bclaf3	4.36314e-28	0.538522	0.277	0.151	1.40868e-23
Exoc5	4.4178e-28	0.364881	0.521	0.351	1.42633e-23
Fam120c	4.47994e-28	0.557027	0.297	0.168	1.44639e-23
Uqcrc1	4.93479e-28	0.597685	0.217	0.107	1.59325e-23
Rreb1	5.05801e-28	0.382968	0.647	0.483	1.63303e-23
Hnrnpc	5.06021e-28	0.272345	0.721	0.525	1.63374e-23
Scfd2	5.10782e-28	0.537055	0.327	0.193	1.64911e-23
Acer3	5.22582e-28	0.401999	0.743	0.586	1.68721e-23
Il13ra1	5.23703e-28	0.653228	0.242	0.128	1.69083e-23
Ablim1	5.29621e-28	0.371987	0.734	0.58	1.70993e-23
Mcm4	5.34079e-28	1.46948	0.096	0.026	1.72433e-23
Gpcpd1	5.59726e-28	0.573854	0.332	0.198	1.80713e-23
Wdr43	5.6301e-28	0.467475	0.32	0.184	1.81773e-23
Wasl	5.87575e-28	0.401851	0.408	0.256	1.89705e-23
Cdk17	5.93359e-28	0.488273	0.418	0.268	1.91572e-23
Farsb	6.20454e-28	0.566884	0.265	0.143	2.0032e-23
Macrod2	6.34938e-28	0.691298	0.284	0.165	2.04996e-23
Tshz1	6.84943e-28	0.65847	0.3	0.172	2.21141e-23
Fer	6.86332e-28	0.389434	0.471	0.31	2.21589e-23
Ilf3	6.88199e-28	0.522593	0.262	0.139	2.22192e-23
Itpr3	6.88769e-28	0.532216	0.288	0.162	2.22376e-23
Rin3	7.26152e-28	0.738523	0.199	0.095	2.34446e-23
H3f3a	7.35128e-28	0.286761	0.669	0.477	2.37343e-23
Vdac2	7.57478e-28	0.496025	0.321	0.185	2.44559e-23
Fbxl17	7.6291e-28	0.296357	0.85	0.706	2.46313e-23
Mir99ahg	7.71763e-28	0.33897	0.739	0.584	2.49171e-23
Mdh2	7.76568e-28	0.546887	0.245	0.128	2.50723e-23
Rpl15	7.93899e-28	0.287722	0.578	0.391	2.56318e-23
Sass6	8.17056e-28	1.49407	0.097	0.027	2.63795e-23
Bpifa1	8.61151e-28	-2.06827	0.038	0.1	2.78031e-23
Tln1	8.76161e-28	0.347082	0.381	0.23	2.82877e-23
Emsy	9.02435e-28	0.380037	0.55	0.376	2.9136e-23
Focad	9.06657e-28	0.816384	0.173	0.077	2.92723e-23
Rbpj	9.21165e-28	0.392935	0.391	0.242	2.97407e-23
Fgd6	9.3891e-28	-0.856535	0.349	0.424	3.03137e-23
Dmkn	9.77143e-28	-1.42553	0.063	0.137	3.1548e-23
1200007C13Rik	1.02102e-27	-2.633	0.014	0.06	3.29648e-23
Ticrr	1.05034e-27	3.10313	0.06	0.007	3.39114e-23
Gm39469	1.05485e-27	1.04871	0.138	0.053	3.40569e-23
Heatr5a	1.16599e-27	0.472428	0.342	0.203	3.76451e-23
Capza2	1.17163e-27	0.345466	0.427	0.269	3.78274e-23
Cttnbp2nl	1.17698e-27	0.593095	0.262	0.144	3.79999e-23
Eya3	1.18693e-27	0.428011	0.418	0.262	3.83212e-23
Trim37	1.21509e-27	0.660674	0.218	0.109	3.92305e-23
Ndufs4	1.25543e-27	0.402828	0.415	0.259	4.05328e-23
Tspan15	1.34134e-27	0.358161	0.357	0.21	4.33065e-23
Lactb2	1.38475e-27	0.435992	0.376	0.229	4.47079e-23
Bnip2	1.42049e-27	0.412123	0.286	0.156	4.5862e-23
Cd2ap	1.50995e-27	0.39389	0.55	0.388	4.87503e-23
Ccne2	1.52319e-27	2.95807	0.063	0.009	4.91778e-23
Psmb7	1.52457e-27	0.440726	0.352	0.21	4.92222e-23
Top3b	1.56867e-27	0.57861	0.242	0.126	5.06461e-23
Ints8	1.59283e-27	0.503566	0.35	0.211	5.14262e-23
Senp5	1.60637e-27	0.414276	0.374	0.228	5.18632e-23
Cald1	1.66033e-27	1.24287	0.127	0.047	5.36054e-23
Dip2b	1.71144e-27	0.362574	0.656	0.483	5.52555e-23
Lrrcc1	1.77768e-27	0.500368	0.317	0.184	5.73942e-23
D5Ertd579e	1.89208e-27	0.42685	0.348	0.208	6.10877e-23
Atp5e	1.92569e-27	0.32423	0.665	0.483	6.21728e-23
Tbrg1	1.99752e-27	0.785408	0.204	0.1	6.4492e-23
Smurf2	2.00342e-27	0.321318	0.719	0.537	6.46824e-23
Dcun1d1	2.09129e-27	0.423352	0.392	0.241	6.75192e-23
Casp8	2.21227e-27	0.477557	0.257	0.135	7.14255e-23
Nbas	2.23194e-27	0.401222	0.467	0.304	7.20603e-23
Vdac1	2.31966e-27	0.631059	0.222	0.112	7.48926e-23
Polr1c	2.57401e-27	0.506573	0.268	0.147	8.31045e-23
Sema5a	2.70778e-27	0.947754	0.199	0.098	8.74235e-23
Nmt2	2.7327e-27	0.379275	0.578	0.413	8.82278e-23
Dcp2	2.80475e-27	0.619209	0.23	0.118	9.05541e-23
Ctr9	2.82226e-27	0.514507	0.286	0.161	9.11196e-23
Cmc1	2.89131e-27	0.74487	0.198	0.096	9.33488e-23
Mpp6	2.93969e-27	0.61627	0.224	0.115	9.49107e-23
Cdca8	3.14729e-27	2.08436	0.076	0.016	1.01614e-22
Gm43256	3.19263e-27	0.880637	0.149	0.061	1.03077e-22
Cdc42ep1	3.22277e-27	0.859213	0.149	0.061	1.0405e-22
Ino80	3.28324e-27	0.379547	0.523	0.36	1.06003e-22
Slc18b1	3.38134e-27	0.576876	0.271	0.15	1.0917e-22
Atp7a	3.44453e-27	0.628001	0.367	0.234	1.1121e-22
Ros1	3.44455e-27	-1.68876	0.06	0.132	1.11211e-22
5730480H06Rik	3.54724e-27	0.854642	0.166	0.073	1.14526e-22
Selenoh	3.57468e-27	0.758617	0.166	0.072	1.15412e-22
Pcmt1	3.71333e-27	0.497776	0.31	0.179	1.19889e-22
Ptcd3	3.78329e-27	0.503299	0.283	0.157	1.22147e-22
Atic	3.78977e-27	1.27493	0.105	0.033	1.22357e-22
Mdm4	3.89212e-27	0.323412	0.603	0.421	1.25661e-22
Exoc2	3.93199e-27	0.447891	0.407	0.259	1.26948e-22
Hsbp1	3.99681e-27	0.530376	0.216	0.106	1.29041e-22
Gspt1	4.12882e-27	0.422579	0.409	0.262	1.33303e-22
Rasl12	4.1612e-27	1.34174	0.109	0.035	1.34348e-22
Wwp2	4.2126e-27	0.421662	0.315	0.181	1.36008e-22
Thoc7	4.4721e-27	0.532573	0.249	0.131	1.44386e-22
Ofd1	4.52335e-27	0.399375	0.382	0.233	1.46041e-22
Cops3	4.66182e-27	0.40388	0.355	0.212	1.50512e-22
Pak1	4.70997e-27	0.612163	0.295	0.17	1.52066e-22
Pex14	4.78044e-27	0.403966	0.45	0.291	1.54341e-22
Atp5g2	4.85385e-27	0.333846	0.493	0.324	1.56711e-22
Itga7	4.85848e-27	0.506698	0.323	0.192	1.56861e-22
Vill	4.96677e-27	0.791648	0.153	0.064	1.60357e-22
Ap1s3	5.10547e-27	0.53109	0.229	0.117	1.64835e-22
Dnaja2	5.25397e-27	0.401061	0.413	0.257	1.6963e-22
Tomm20	5.37704e-27	0.470405	0.276	0.152	1.73603e-22
Phf21a	5.41981e-27	0.301108	0.833	0.688	1.74984e-22
Gadd45b	5.49137e-27	0.840632	0.168	0.075	1.77294e-22
Nuf2	5.53107e-27	2.25343	0.072	0.014	1.78576e-22
E2f8	5.79666e-27	3.32178	0.057	0.006	1.87151e-22
Eva1a	5.80081e-27	1.05797	0.14	0.055	1.87285e-22
Gdpd1	5.9318e-27	0.693359	0.238	0.127	1.91514e-22
Noct	6.16221e-27	0.778889	0.179	0.082	1.98953e-22
Dazap1	6.31607e-27	0.356315	0.411	0.255	2.0392e-22
Ddx47	6.84018e-27	0.681708	0.195	0.094	2.20842e-22
Psmb1	6.94814e-27	0.382078	0.46	0.298	2.24328e-22
Unc13b	7.04537e-27	0.359988	0.698	0.526	2.27467e-22
Klf3	7.13199e-27	0.419234	0.399	0.25	2.30263e-22
Tbc1d31	7.29865e-27	1.18503	0.118	0.041	2.35644e-22
Slc37a1	7.31351e-27	0.361832	0.441	0.281	2.36124e-22
Phip	7.35197e-27	0.300305	0.829	0.698	2.37366e-22
Polh	7.6609e-27	1.12105	0.118	0.041	2.4734e-22
Ecd	7.75563e-27	0.645227	0.224	0.116	2.50398e-22
Mtmr1	7.85971e-27	0.493277	0.287	0.162	2.53759e-22
Nf1	7.92352e-27	0.310387	0.775	0.614	2.55819e-22
Nras	7.96222e-27	0.454091	0.279	0.153	2.57068e-22
Alyref	8.03167e-27	0.771939	0.181	0.084	2.5931e-22
Nsmce2	8.20571e-27	0.360225	0.566	0.397	2.64929e-22
Mapk8	8.30153e-27	0.541425	0.29	0.166	2.68023e-22
Pla2g4a	8.30984e-27	0.768122	0.19	0.091	2.68291e-22
Psmb6	8.35708e-27	0.507054	0.258	0.137	2.69817e-22
Nol11	8.86156e-27	0.703736	0.177	0.081	2.86104e-22
4632427E13Rik	9.61181e-27	0.364366	0.487	0.325	3.10327e-22
Pnpt1	9.72154e-27	0.644335	0.189	0.089	3.1387e-22
Slc6a14	9.84776e-27	0.40465	0.382	0.237	3.17945e-22
Acsl4	1.01194e-26	-0.313973	0.885	0.863	3.26715e-22
Rbms1	1.01615e-26	0.306136	0.892	0.783	3.28073e-22
Ptbp1	1.07604e-26	0.485677	0.273	0.151	3.4741e-22
Appl1	1.08536e-26	0.55567	0.258	0.14	3.50419e-22
Aspm	1.14661e-26	1.51788	0.088	0.023	3.70195e-22
Kansl3	1.20566e-26	0.518925	0.241	0.126	3.89259e-22
Snrnp48	1.25359e-26	0.410313	0.296	0.168	4.04734e-22
Mastl	1.25637e-26	2.07685	0.079	0.018	4.05633e-22
Rai1	1.25889e-26	0.352698	0.595	0.422	4.06446e-22
Gpd2	1.3046e-26	0.60886	0.244	0.131	4.21202e-22
Primpol	1.33407e-26	0.652298	0.211	0.106	4.30718e-22
Nono	1.35329e-26	0.378989	0.336	0.197	4.36922e-22
Dhx15	1.37301e-26	0.341493	0.599	0.422	4.43289e-22
Nol10	1.42562e-26	0.550182	0.226	0.116	4.60275e-22
Cchcr1	1.44125e-26	0.7255	0.168	0.075	4.65322e-22
Psmb2	1.46118e-26	0.439463	0.33	0.195	4.71757e-22
Terf1	1.47065e-26	0.589438	0.269	0.149	4.74816e-22
Dhx36	1.48193e-26	0.378852	0.434	0.279	4.78456e-22
Myl12b	1.48732e-26	0.350001	0.575	0.406	4.80197e-22
Usp47	1.53238e-26	0.329259	0.741	0.575	4.94745e-22
Marf1	1.53563e-26	0.346672	0.478	0.314	4.95792e-22
E330009J07Rik	1.55574e-26	0.933105	0.132	0.05	5.02287e-22
Myof	1.57127e-26	0.366006	0.681	0.516	5.07302e-22
Dna2	1.5881e-26	1.51341	0.096	0.028	5.12734e-22
Radil	1.61987e-26	0.47106	0.355	0.216	5.22991e-22
Spp1	1.63094e-26	1.34213	0.087	0.022	5.26567e-22
Tmem213	1.63171e-26	1.49191	0.095	0.027	5.26815e-22
Fbxl7	1.67864e-26	0.634792	0.309	0.187	5.41966e-22
Eml4	1.68812e-26	0.306369	0.722	0.545	5.45025e-22
Fanci	1.83449e-26	3.09765	0.057	0.007	5.92283e-22
Npr1	1.85968e-26	-1.01944	0.218	0.307	6.00415e-22
Cdk6	1.90426e-26	0.720154	0.157	0.067	6.14809e-22
Ppib	1.97192e-26	0.337691	0.477	0.311	6.36654e-22
Phf20	2.0357e-26	0.386934	0.359	0.219	6.57245e-22
Hipk2	2.15641e-26	0.336463	0.584	0.419	6.96218e-22
Prelid1	2.21632e-26	0.690134	0.178	0.081	7.1556e-22
Gtf2e2	2.2452e-26	0.812461	0.15	0.063	7.24887e-22
Atp5l	2.35398e-26	0.33296	0.547	0.373	7.60007e-22
Nup88	2.49196e-26	0.584409	0.22	0.112	8.04554e-22
Jpt2	2.49306e-26	0.947274	0.138	0.055	8.0491e-22
Nploc4	2.51343e-26	0.458813	0.343	0.207	8.11485e-22
Cd99l2	2.54822e-26	0.611498	0.207	0.103	8.22719e-22
2010300C02Rik	2.6148e-26	0.528396	0.283	0.162	8.44213e-22
Ssr2	2.65039e-26	0.43643	0.276	0.153	8.55705e-22
Ptpn9	2.66173e-26	0.331592	0.437	0.28	8.59367e-22
Plxnd1	2.67209e-26	0.897537	0.137	0.054	8.62713e-22
Rars2	2.74668e-26	0.43089	0.355	0.216	8.86792e-22
Hnrnpa2b1	2.76502e-26	0.229389	0.921	0.814	8.92714e-22
Tbc1d8	2.92171e-26	0.352112	0.673	0.505	9.43305e-22
9330182L06Rik	2.92472e-26	0.407003	0.554	0.393	9.44275e-22
Lgals3	2.98463e-26	0.447647	0.291	0.166	9.63619e-22
Elp4	2.99923e-26	0.372734	0.477	0.319	9.6833e-22
Sbno1	3.00388e-26	0.316166	0.6	0.422	9.69834e-22
Dstn	3.0169e-26	0.310158	0.863	0.704	9.74035e-22
Rmi2	3.11019e-26	1.60827	0.095	0.028	1.00415e-21
Huwe1	3.1641e-26	0.236493	0.888	0.769	1.02156e-21
Actr1a	3.21207e-26	0.566741	0.243	0.13	1.03705e-21
Zc3h7a	3.34326e-26	0.302037	0.73	0.544	1.07941e-21
Scai	3.44273e-26	0.44211	0.373	0.232	1.11152e-21
Usp16	3.52132e-26	0.399499	0.341	0.205	1.13689e-21
Tmem209	3.5625e-26	0.87691	0.139	0.055	1.15019e-21
Tmem178	3.58078e-26	-2.74939	0.01	0.048	1.15609e-21
Ube2m	3.63073e-26	0.639618	0.233	0.122	1.17222e-21
Cop1	3.66765e-26	0.327634	0.637	0.457	1.18414e-21
Zranb2	3.71785e-26	0.301984	0.398	0.245	1.20035e-21
Glis2	3.89183e-26	1.08818	0.102	0.031	1.25652e-21
Ddb1	4.06255e-26	0.400218	0.302	0.173	1.31163e-21
Lmbr1	4.14327e-26	0.446528	0.4	0.255	1.3377e-21
Hmg20b	4.19508e-26	0.608028	0.241	0.129	1.35442e-21
Atp5j2	4.29865e-26	0.318768	0.488	0.32	1.38786e-21
Ube2e2	4.43316e-26	0.355055	0.787	0.653	1.43129e-21
Sorbs1	4.58314e-26	0.444901	0.51	0.351	1.47971e-21
Pdpn	4.6782e-26	0.452034	0.202	0.098	1.5104e-21
Vars	4.83379e-26	0.84169	0.158	0.069	1.56064e-21
Ddx1	4.97757e-26	0.511119	0.24	0.126	1.60706e-21
Gpsm2	5.09022e-26	1.01829	0.129	0.05	1.64343e-21
Agpat4	5.62827e-26	0.949668	0.113	0.038	1.81714e-21
Brd7	5.71514e-26	-0.486002	0.72	0.711	1.84519e-21
Timeless	6.06833e-26	1.94972	0.07	0.014	1.95922e-21
Ston2	6.12736e-26	0.57011	0.209	0.104	1.97828e-21
Ndufa7	6.13463e-26	0.359388	0.377	0.23	1.98063e-21
Dnal1	6.15588e-26	0.635812	0.205	0.102	1.98749e-21
Ankfy1	6.27828e-26	0.371649	0.366	0.224	2.027e-21
Trio	6.46391e-26	0.311914	0.712	0.537	2.08694e-21
Utp11	6.50245e-26	0.609069	0.202	0.099	2.09938e-21
Otud4	6.62486e-26	0.369623	0.465	0.307	2.1389e-21
Chmp4b	6.89339e-26	0.325889	0.409	0.257	2.2256e-21
Maml2	6.89743e-26	0.333005	0.641	0.485	2.2269e-21
Pced1b	6.913e-26	0.492061	0.313	0.188	2.23193e-21
Rnf121	7.04404e-26	0.655915	0.191	0.091	2.27424e-21
Cltc	7.13796e-26	0.292931	0.653	0.468	2.30456e-21
Disp1	7.18497e-26	0.652821	0.208	0.105	2.31974e-21
Orc6	7.22734e-26	1.05547	0.122	0.045	2.33342e-21
Mybbp1a	7.25984e-26	0.896948	0.133	0.052	2.34391e-21
Smim3	7.30336e-26	0.67591	0.188	0.09	2.35796e-21
Cdip1	7.67571e-26	0.42925	0.384	0.241	2.47818e-21
Ptpn11	7.74333e-26	0.41116	0.292	0.164	2.50001e-21
Platr25	7.82737e-26	0.977802	0.16	0.071	2.52714e-21
Zfp804b	7.92747e-26	1.33813	0.125	0.048	2.55946e-21
Pphln1	7.99397e-26	0.472281	0.253	0.137	2.58093e-21
Pros1	8.08374e-26	1.46407	0.086	0.023	2.60992e-21
Cmpk1	8.64413e-26	0.490105	0.266	0.147	2.79084e-21
Gatb	8.69905e-26	0.851187	0.153	0.066	2.80858e-21
Bhlhe40	8.84998e-26	0.504897	0.346	0.215	2.85731e-21
Senp2	9.02366e-26	0.258804	0.545	0.371	2.91338e-21
Hs3st1	9.14188e-26	1.60366	0.088	0.024	2.95155e-21
Galnt1	9.19924e-26	0.391308	0.426	0.278	2.97007e-21
Corin	9.44343e-26	2.69263	0.062	0.01	3.04891e-21
Alkbh1	9.46718e-26	0.579441	0.219	0.113	3.05657e-21
Eif3h	9.59752e-26	0.365159	0.444	0.288	3.09866e-21
Rbm28	9.6623e-26	0.376857	0.346	0.207	3.11957e-21
E230016M11Rik	1.05936e-25	0.906207	0.147	0.062	3.42025e-21
Depdc1a	1.0605e-25	1.75207	0.075	0.017	3.42392e-21
Lrrc8d	1.06783e-25	0.36631	0.571	0.403	3.4476e-21
Atxn1	1.08407e-25	0.294677	0.935	0.841	3.50003e-21
Arntl	1.08797e-25	-0.957609	0.237	0.326	3.51262e-21
Syne2	1.11114e-25	0.321279	0.771	0.627	3.58744e-21
Garem1	1.14277e-25	0.411128	0.457	0.305	3.68954e-21
Fktn	1.17819e-25	0.556893	0.229	0.121	3.8039e-21
Eps15l1	1.22474e-25	0.417379	0.348	0.21	3.95419e-21
Nr1d2	1.23655e-25	0.384238	0.374	0.232	3.99232e-21
Plaat3	1.29924e-25	0.882547	0.148	0.063	4.19471e-21
Cops8	1.3618e-25	0.560992	0.187	0.088	4.39672e-21
Eif2s3y	1.36938e-25	0.502338	0.263	0.145	4.42118e-21
Sema6a	1.37879e-25	1.60369	0.088	0.024	4.45155e-21
Edrf1	1.4901e-25	0.446473	0.372	0.233	4.81094e-21
Parpbp	1.50873e-25	1.8216	0.079	0.019	4.87108e-21
Wipf2	1.52169e-25	0.37846	0.402	0.255	4.91293e-21
Tmx3	1.59601e-25	0.315576	0.408	0.257	5.15287e-21
Trip11	1.63741e-25	0.301456	0.678	0.502	5.28654e-21
Psmd8	1.73597e-25	0.41453	0.309	0.179	5.60476e-21
Ggcx	1.74344e-25	-1.26479	0.152	0.236	5.62887e-21
Cap2	1.74481e-25	0.939998	0.158	0.071	5.63329e-21
Prkn	1.77058e-25	-0.505923	0.583	0.638	5.71648e-21
Sipa1l1	1.7851e-25	0.372543	0.453	0.3	5.76338e-21
Cfl2	1.80075e-25	0.380255	0.406	0.256	5.8139e-21
Setd3	1.80792e-25	0.317659	0.5	0.332	5.83706e-21
Cavin1	1.85899e-25	0.205072	0.419	0.26	6.00192e-21
6720427I07Rik	1.90986e-25	0.427156	0.291	0.167	6.16617e-21
Chm	1.99988e-25	0.419451	0.348	0.212	6.45681e-21
Lockd	2.05397e-25	1.4963	0.093	0.028	6.63145e-21
Nvl	2.09437e-25	0.491946	0.278	0.158	6.7619e-21
Zbtb16	2.13588e-25	0.524582	0.333	0.205	6.89589e-21
Ndufs1	2.15208e-25	0.444623	0.259	0.141	6.94819e-21
Ostf1	2.15777e-25	0.407901	0.306	0.178	6.96659e-21
Impad1	2.19052e-25	0.399087	0.311	0.182	7.07231e-21
Ppp1cb	2.23519e-25	0.297827	0.604	0.421	7.21653e-21
G3bp1	2.32592e-25	0.340309	0.52	0.357	7.50946e-21
Tor1aip2	2.32854e-25	0.321753	0.436	0.281	7.51792e-21
Krt23	2.36934e-25	-1.17978	0.128	0.212	7.64965e-21
Ocrl	2.42146e-25	0.439293	0.443	0.292	7.81792e-21
Shh	2.42953e-25	0.703466	0.168	0.077	7.84398e-21
Map3k15	2.46583e-25	2.87773	0.052	0.005	7.96117e-21
Cyb5r3	2.4706e-25	0.362589	0.291	0.165	7.97659e-21
Chaf1a	2.48285e-25	1.80916	0.077	0.018	8.01611e-21
Rsu1	2.49954e-25	0.409055	0.362	0.226	8.07002e-21
Sdc1	2.54254e-25	0.31481	0.605	0.431	8.20885e-21
Nop56	2.54534e-25	0.737859	0.18	0.086	8.21789e-21
Copa	2.57818e-25	0.360212	0.57	0.396	8.32391e-21
Nfx1	2.65093e-25	0.378882	0.392	0.247	8.55881e-21
Ube2j2	2.69361e-25	0.563908	0.263	0.148	8.6966e-21
Cct3	2.69897e-25	0.602451	0.232	0.124	8.71391e-21
Aldh1a7	2.75114e-25	-1.26603	0.144	0.227	8.88233e-21
Tnpo3	2.79859e-25	0.309643	0.535	0.366	9.03552e-21
Ano9	3.01137e-25	1.49142	0.09	0.026	9.72251e-21
Crk	3.04565e-25	0.386463	0.32	0.19	9.83318e-21
Col4a1	3.0511e-25	0.364896	0.757	0.591	9.85079e-21
Ltn1	3.05654e-25	0.415688	0.3	0.175	9.86835e-21
Kat7	3.10704e-25	0.474149	0.289	0.166	1.00314e-20
Pdgfa	3.20697e-25	0.407588	0.334	0.203	1.0354e-20
Kifc5b	3.23666e-25	2.1039	0.074	0.016	1.04499e-20
Tbk1	3.27243e-25	0.354875	0.356	0.216	1.05654e-20
Prkcz	3.29886e-25	0.331791	0.458	0.304	1.06507e-20
Ambra1	3.59514e-25	0.312619	0.693	0.525	1.16073e-20
Parl	3.65733e-25	0.556449	0.206	0.102	1.1808e-20
Mau2	3.88626e-25	0.428869	0.333	0.2	1.25472e-20
Mapk13	3.92624e-25	0.49529	0.269	0.152	1.26763e-20
Cenpa	3.99011e-25	1.44744	0.089	0.025	1.28825e-20
Eno1	4.00127e-25	1.70487	0.076	0.017	1.29185e-20
BC051142	4.08645e-25	1.08053	0.126	0.049	1.31935e-20
Mtmr12	4.20597e-25	0.465425	0.291	0.169	1.35794e-20
Tcea1	4.49459e-25	0.411228	0.354	0.218	1.45112e-20
Wnk1	4.95823e-25	0.255189	0.891	0.767	1.60081e-20
Mkln1	5.06763e-25	0.255368	0.853	0.7	1.63613e-20
Xrcc4	5.35896e-25	0.368816	0.394	0.253	1.7302e-20
Ppp1r14b	5.46497e-25	0.689991	0.175	0.082	1.76442e-20
Usp43	5.57267e-25	0.660749	0.197	0.098	1.79919e-20
Sgsm2	5.62774e-25	0.488554	0.269	0.152	1.81697e-20
Ro60	5.64131e-25	0.445491	0.294	0.171	1.82135e-20
Cct2	5.947e-25	0.560129	0.215	0.11	1.92005e-20
Eif4g3	5.97995e-25	0.313944	0.626	0.453	1.93069e-20
Slc38a9	6.15442e-25	0.424116	0.328	0.198	1.98702e-20
Tomm40	6.16743e-25	0.812686	0.154	0.068	1.99122e-20
Agfg1	6.31357e-25	0.337958	0.49	0.33	2.0384e-20
Cd47	6.41185e-25	0.367924	0.482	0.326	2.07013e-20
Slc12a7	6.43826e-25	0.685734	0.169	0.078	2.07866e-20
mt-Co3	6.44871e-25	-0.107051	1	1	2.08203e-20
Dnajb6	6.51063e-25	0.292881	0.464	0.299	2.10202e-20
Slf2	6.57011e-25	0.408962	0.348	0.212	2.12123e-20
Tcp1	6.59066e-25	0.398062	0.36	0.221	2.12786e-20
Asxl1	6.66207e-25	0.285509	0.697	0.529	2.15092e-20
Pa2g4	6.90817e-25	0.518535	0.208	0.104	2.23037e-20
Rps17	7.03712e-25	0.260178	0.735	0.563	2.27201e-20
Psma2	7.07695e-25	0.547943	0.254	0.141	2.28486e-20
Ift43	7.0895e-25	0.48275	0.244	0.133	2.28892e-20
Gm20559	7.61594e-25	0.543014	0.207	0.105	2.45888e-20
Fbn2	7.79365e-25	-1.72647	0.049	0.112	2.51626e-20
Uqcr11	7.85822e-25	0.285797	0.504	0.336	2.5371e-20
Prkci	8.24068e-25	0.388184	0.481	0.327	2.66059e-20
Fbxo3	8.285e-25	0.404729	0.336	0.203	2.67489e-20
Parp11	8.3615e-25	0.777445	0.146	0.062	2.69959e-20
Rap1b	8.47575e-25	0.313645	0.591	0.416	2.73648e-20
Immp1l	8.92146e-25	0.441114	0.285	0.164	2.88038e-20
Nr2c2	9.15633e-25	0.327731	0.548	0.385	2.95621e-20
Atg4c	9.20427e-25	0.797237	0.157	0.07	2.97169e-20
Rasa2	9.66944e-25	0.338771	0.454	0.297	3.12187e-20
Akap10	9.99768e-25	0.340631	0.435	0.284	3.22785e-20
Pik3c2b	1.00162e-24	0.428363	0.353	0.218	3.23382e-20
Hmbox1	1.0198e-24	0.336647	0.466	0.311	3.29253e-20
Vps50	1.02927e-24	0.346893	0.338	0.203	3.32311e-20
Cyb561	1.03467e-24	0.538078	0.208	0.106	3.34052e-20
Npm1	1.03855e-24	0.340023	0.462	0.301	3.35305e-20
Cep57l1	1.06469e-24	0.843292	0.16	0.072	3.43747e-20
Chuk	1.08447e-24	0.285786	0.43	0.274	3.5013e-20
Mex3c	1.10658e-24	0.654998	0.254	0.142	3.57272e-20
Dcbld1	1.11212e-24	0.430668	0.31	0.183	3.59058e-20
Slbp	1.11788e-24	0.728973	0.182	0.088	3.60917e-20
Sclt1	1.13625e-24	0.536167	0.255	0.143	3.66851e-20
Cwc27	1.13698e-24	0.36666	0.421	0.272	3.67086e-20
Raf1	1.14273e-24	0.328336	0.583	0.412	3.68942e-20
Fbxo11	1.15207e-24	0.268415	0.69	0.514	3.71958e-20
Phf12	1.15536e-24	0.351497	0.482	0.326	3.73021e-20
Wdr44	1.18458e-24	0.490848	0.29	0.169	3.82452e-20
Erbin	1.18563e-24	0.274149	0.793	0.626	3.82792e-20
Pdap1	1.21503e-24	0.684669	0.168	0.077	3.92284e-20
Ascc3	1.21536e-24	0.314424	0.678	0.505	3.92393e-20
Hp	1.23118e-24	-0.715675	0.336	0.416	3.975e-20
Nktr	1.23878e-24	0.259921	0.838	0.693	3.99954e-20
Hist1h2bc	1.24236e-24	0.668624	0.187	0.091	4.01109e-20
Hist1h2ae	1.24374e-24	1.99928	0.065	0.012	4.01554e-20
Hbs1l	1.25846e-24	0.406527	0.357	0.219	4.06306e-20
Pgk1	1.26138e-24	0.606411	0.19	0.093	4.07249e-20
Tgs1	1.27927e-24	0.468857	0.243	0.131	4.13026e-20
Eloc	1.29576e-24	0.533612	0.233	0.124	4.18348e-20
Nup107	1.30718e-24	0.916809	0.142	0.06	4.22035e-20
Mtmr2	1.30784e-24	0.430003	0.266	0.148	4.22248e-20
Cldn3	1.31382e-24	0.34177	0.434	0.281	4.24179e-20
Cracr2a	1.32398e-24	-0.820838	0.357	0.427	4.27461e-20
Kifc1	1.32984e-24	1.80158	0.072	0.016	4.29352e-20
0610040J01Rik	1.33814e-24	0.354491	0.622	0.461	4.32031e-20
Gnaq	1.457e-24	0.239269	0.855	0.698	4.70406e-20
Recql5	1.53699e-24	0.605846	0.193	0.096	4.96232e-20
Nectin3	1.55021e-24	0.31878	0.527	0.366	5.00499e-20
Plaa	1.58766e-24	0.331117	0.376	0.235	5.12593e-20
4930523C07Rik	1.60196e-24	0.443141	0.403	0.262	5.17208e-20
Klhl22	1.61231e-24	0.63058	0.225	0.121	5.20552e-20
Btaf1	1.61722e-24	0.372866	0.758	0.604	5.22135e-20
Cdca3	1.61797e-24	1.95238	0.072	0.016	5.22377e-20
Rnpc3	1.64263e-24	0.428614	0.31	0.183	5.30341e-20
Cct8	1.65435e-24	0.439186	0.273	0.154	5.34122e-20
Fam53b	1.66233e-24	0.46357	0.267	0.15	5.36699e-20
Sec61g	1.72295e-24	0.351884	0.424	0.275	5.56272e-20
Virma	1.72669e-24	0.435093	0.375	0.238	5.57478e-20
Zfp697	1.73299e-24	1.12162	0.107	0.037	5.59514e-20
Ankib1	1.76192e-24	0.301789	0.449	0.296	5.68855e-20
Arrdc1	1.7806e-24	0.312386	0.562	0.386	5.74883e-20
AU020206	1.80666e-24	1.35224	0.086	0.024	5.833e-20
Gm1976	1.83094e-24	0.563092	0.215	0.112	5.91137e-20
Trim6	1.88584e-24	1.80945	0.07	0.015	6.08863e-20
Gdnf	1.91045e-24	0.701736	0.25	0.142	6.16809e-20
Rps6kb1	1.9292e-24	0.327445	0.551	0.381	6.22862e-20
Epb41	1.93736e-24	0.341455	0.658	0.49	6.25495e-20
Zfp148	1.96929e-24	0.296652	0.662	0.495	6.35805e-20
8030462N17Rik	1.99236e-24	0.439135	0.312	0.187	6.43254e-20
Rps15a	2.01476e-24	0.247325	0.84	0.696	6.50484e-20
Phb2	2.03174e-24	0.733301	0.165	0.076	6.55967e-20
Nav1	2.05893e-24	0.926864	0.141	0.06	6.64747e-20
Knstrn	2.07195e-24	1.7815	0.079	0.02	6.68948e-20
Rac1	2.10923e-24	0.404994	0.351	0.216	6.80985e-20
Cdk4	2.19217e-24	0.602472	0.187	0.091	7.07765e-20
Ccdc68	2.21472e-24	0.430201	0.317	0.189	7.15045e-20
Pbx3	2.21509e-24	0.367653	0.753	0.625	7.15164e-20
Vps13b	2.21577e-24	0.264369	0.873	0.744	7.15383e-20
Tlk1	2.29732e-24	0.316881	0.638	0.471	7.41713e-20
Exoc1	2.31307e-24	0.565765	0.24	0.132	7.46797e-20
Wdr36	2.39609e-24	0.687901	0.188	0.093	7.73603e-20
Ythdf3	2.45488e-24	0.300604	0.727	0.552	7.92583e-20
Ddx3y	2.47635e-24	0.440374	0.292	0.171	7.99516e-20
Tmem184c	2.50397e-24	1.63067	0.08	0.021	8.08432e-20
Ccnt1	2.57485e-24	0.303609	0.487	0.326	8.31315e-20
Tex9	2.63251e-24	1.43382	0.082	0.022	8.49932e-20
Esyt2	2.66897e-24	0.299973	0.737	0.568	8.61702e-20
Kdm2a	2.68446e-24	0.300856	0.666	0.49	8.66704e-20
Wac	2.73123e-24	0.316146	0.738	0.566	8.81806e-20
Abi2	2.73695e-24	0.627906	0.209	0.108	8.83652e-20
1810037I17Rik	2.76215e-24	0.376374	0.287	0.166	8.91787e-20
Atp5md	2.76575e-24	0.422983	0.297	0.174	8.92951e-20
St5	2.83502e-24	0.423763	0.477	0.328	9.15315e-20
Ier3	2.86883e-24	0.591277	0.184	0.09	9.26231e-20
Sri	2.95606e-24	0.57233	0.204	0.104	9.54395e-20
Ap3s2	2.99167e-24	0.552581	0.204	0.104	9.65892e-20
App	3.04295e-24	-0.283193	0.939	0.918	9.82447e-20
Krit1	3.15727e-24	0.345743	0.521	0.361	1.01936e-19
Cyth3	3.22556e-24	0.476894	0.313	0.19	1.04141e-19
Pdgfb	3.23001e-24	0.810035	0.174	0.084	1.04284e-19
Itfg1	3.2823e-24	0.347056	0.44	0.287	1.05972e-19
Mrpl33	3.58541e-24	0.385571	0.363	0.225	1.15759e-19
Tmem176b	3.71093e-24	0.308572	0.413	0.262	1.19811e-19
Psrc1	3.72556e-24	1.65243	0.076	0.019	1.20283e-19
Shmt1	3.76684e-24	0.974956	0.128	0.051	1.21616e-19
Ncaph	4.0051e-24	2.29283	0.057	0.008	1.29309e-19
Yipf1	4.03796e-24	0.377124	0.312	0.184	1.3037e-19
Pafah1b2	4.04393e-24	0.470517	0.242	0.132	1.30562e-19
Smg7	4.17407e-24	0.340685	0.47	0.316	1.34764e-19
Rpp21	4.28164e-24	0.853537	0.149	0.066	1.38237e-19
Ddhd2	4.30722e-24	0.404877	0.23	0.122	1.39063e-19
Psma6	4.45441e-24	0.500125	0.257	0.144	1.43815e-19
Maoa	4.52216e-24	0.656669	0.202	0.103	1.46002e-19
Vta1	4.54058e-24	0.382832	0.289	0.167	1.46597e-19
Itsn1	4.56003e-24	0.336096	0.32	0.191	1.47225e-19
Kifc3	4.62727e-24	0.588793	0.218	0.115	1.49396e-19
Cycs	4.71712e-24	0.753625	0.156	0.07	1.52297e-19
Aen	4.82729e-24	1.00407	0.121	0.047	1.55854e-19
Zfp644	4.87408e-24	0.280281	0.681	0.505	1.57365e-19
Ints10	5.18276e-24	0.915491	0.113	0.041	1.6733e-19
Nedd8	5.21469e-24	0.484297	0.266	0.15	1.68362e-19
Cldn18	5.23956e-24	0.244156	0.852	0.732	1.69165e-19
Fam118b	5.25613e-24	0.5519	0.219	0.116	1.69699e-19
Kif1b	5.2759e-24	0.299282	0.631	0.46	1.70338e-19
Tial1	5.42343e-24	0.300838	0.574	0.407	1.75101e-19
Morf4l2	5.60748e-24	0.402109	0.362	0.229	1.81043e-19
Atp5j	5.67065e-24	0.418312	0.284	0.164	1.83083e-19
Cenpi	5.67826e-24	1.85569	0.069	0.015	1.83328e-19
Rassf8	5.71847e-24	0.492378	0.222	0.118	1.84627e-19
Kif14	5.82707e-24	1.65738	0.074	0.017	1.88133e-19
Cavin3	5.84709e-24	1.45804	0.08	0.021	1.88779e-19
Setdb2	5.91238e-24	0.810617	0.146	0.064	1.90887e-19
Becn1	6.21456e-24	0.51959	0.308	0.186	2.00643e-19
Ctdspl2	6.22412e-24	0.38677	0.472	0.319	2.00952e-19
Lsr	6.34359e-24	0.440152	0.255	0.143	2.04809e-19
Atg16l1	6.55163e-24	0.443368	0.284	0.166	2.11526e-19
Dnajc7	6.6702e-24	0.317737	0.484	0.321	2.15354e-19
Wdr70	6.79373e-24	0.328675	0.418	0.272	2.19342e-19
Adamts1	6.8112e-24	-1.02625	0.077	0.15	2.19906e-19
Slc30a9	6.88255e-24	0.34306	0.394	0.253	2.2221e-19
Cdon	6.91058e-24	0.943049	0.115	0.043	2.23115e-19
Zfp609	7.16758e-24	0.317634	0.695	0.523	2.31413e-19
Matr3	7.21116e-24	0.296286	0.509	0.347	2.32819e-19
Esd	7.30432e-24	0.541066	0.214	0.112	2.35827e-19
Eif3a	7.42454e-24	0.322474	0.686	0.524	2.39709e-19
Slc8a1	7.43495e-24	1.00316	0.16	0.075	2.40045e-19
Trip13	7.43612e-24	2.63652	0.051	0.005	2.40083e-19
Ago2	7.80689e-24	0.394105	0.402	0.26	2.52053e-19
Smc1a	8.24609e-24	0.344957	0.399	0.254	2.66233e-19
Zfp182	8.49596e-24	0.524439	0.233	0.127	2.743e-19
Btbd7	8.55764e-24	0.28251	0.669	0.493	2.76292e-19
Ola1	8.83763e-24	0.45165	0.319	0.196	2.85332e-19
Mlkl	8.85572e-24	1.40893	0.094	0.03	2.85916e-19
Syncrip	8.94231e-24	0.322057	0.597	0.432	2.88711e-19
Dgcr8	8.97631e-24	0.522124	0.201	0.103	2.89809e-19
Bub1b	9.37729e-24	1.31799	0.099	0.033	3.02755e-19
Arhgef18	9.58495e-24	0.375836	0.322	0.195	3.0946e-19
Nhlrc2	9.84967e-24	0.389832	0.358	0.223	3.18007e-19
Limch1	9.97155e-24	0.175141	0.902	0.808	3.21941e-19
Gtf2h2	1.00097e-23	0.603758	0.178	0.088	3.23172e-19
Rif1	1.0042e-23	0.33942	0.59	0.428	3.24215e-19
Supt3	1.01186e-23	0.360099	0.4	0.26	3.26689e-19
Actr2	1.02341e-23	0.302776	0.449	0.295	3.30417e-19
Abhd6	1.04078e-23	0.788924	0.149	0.067	3.36025e-19
Glyr1	1.12062e-23	0.373413	0.523	0.364	3.61805e-19
Snx7	1.13079e-23	0.31933	0.784	0.652	3.65087e-19
Elovl7	1.15186e-23	0.667097	0.192	0.097	3.7189e-19
Timm10b	1.17859e-23	0.514121	0.189	0.093	3.80519e-19
Enox1	1.21063e-23	1.49939	0.092	0.029	3.90865e-19
Armh3	1.21102e-23	0.314039	0.487	0.324	3.90991e-19
Tbce	1.2119e-23	0.373662	0.342	0.212	3.91275e-19
Rogdi	1.23888e-23	0.536812	0.205	0.106	3.99984e-19
Coa3	1.33145e-23	0.458323	0.218	0.115	4.29873e-19
Ccdc14	1.34312e-23	1.05621	0.107	0.038	4.33639e-19
Umad1	1.37156e-23	0.383779	0.41	0.268	4.42822e-19
Mcl1	1.39446e-23	0.309406	0.561	0.395	4.50215e-19
Esf1	1.43758e-23	0.411378	0.291	0.171	4.64136e-19
Atat1	1.45376e-23	0.698336	0.182	0.09	4.69359e-19
Hck	1.50815e-23	0.971807	0.104	0.036	4.86922e-19
Fam162a	1.51343e-23	0.556403	0.228	0.124	4.88627e-19
Mphosph9	1.52859e-23	0.566354	0.186	0.092	4.9352e-19
Zbtb18	1.5389e-23	0.586742	0.147	0.064	4.96849e-19
Ubp1	1.58243e-23	0.355636	0.376	0.238	5.10902e-19
Dync1i2	1.62018e-23	0.335782	0.438	0.29	5.2309e-19
Slc25a40	1.63602e-23	0.714049	0.176	0.086	5.28206e-19
Relch	1.65239e-23	0.257524	0.766	0.589	5.33492e-19
Usp54	1.70347e-23	0.365063	0.401	0.261	5.49982e-19
Rad54l	1.7361e-23	2.0335	0.07	0.016	5.60519e-19
Cntrob	1.74539e-23	0.980034	0.122	0.048	5.63517e-19
Sprr1a	1.80811e-23	1.59275	0.082	0.023	5.83765e-19
Baz1b	1.83581e-23	0.408118	0.534	0.38	5.92711e-19
Gstt2	1.84409e-23	0.595794	0.212	0.112	5.95383e-19
Gm42699	1.86673e-23	0.891632	0.137	0.059	6.02694e-19
Eipr1	1.91045e-23	0.541611	0.194	0.099	6.16807e-19
Add1	1.94034e-23	0.31131	0.39	0.248	6.2646e-19
Mat2a	1.94956e-23	0.30617	0.662	0.496	6.29434e-19
Cth	1.95132e-23	-2.16003	0.015	0.057	6.30002e-19
Caap1	1.95795e-23	0.354847	0.378	0.239	6.32143e-19
Phf14	1.98232e-23	0.288141	0.629	0.463	6.40011e-19
Dgcr2	2.0062e-23	0.366351	0.325	0.197	6.4772e-19
Elavl1	2.04876e-23	0.365558	0.385	0.243	6.61463e-19
Eepd1	2.10762e-23	0.839987	0.155	0.072	6.80467e-19
Slc10a7	2.16057e-23	0.369476	0.472	0.324	6.9756e-19
Plb1	2.16508e-23	1.35268	0.084	0.024	6.99018e-19
Zfp91	2.19673e-23	0.289217	0.537	0.376	7.09236e-19
Atp5a1	2.21956e-23	0.279601	0.609	0.434	7.16606e-19
Map3k9	2.25106e-23	0.381033	0.28	0.164	7.26777e-19
Trpm6	2.25621e-23	-0.470711	0.688	0.697	7.28441e-19
Psmc3	2.27739e-23	0.549164	0.225	0.121	7.3528e-19
Grb2	2.33513e-23	0.317544	0.487	0.325	7.53919e-19
Pold1	2.35875e-23	1.33202	0.086	0.025	7.61546e-19
Sfta3-ps	2.38718e-23	0.215975	0.99	0.984	7.70724e-19
[truncated: 10,531 more rows]

## Sheet: Supplementary Figure 9C
Supplementary Figure 9C: differentially expressed progenitors genes between mutant AT2 and control AT2 14dpi SeV
P values were calculated using two-tailed, non-parametric Wilcoxon rank sum test
gene	p_val	avg_log2FC	pct.1	pct.2	p_val_adj
Foxp2	6.71337e-200	1.05918	0.957	0.857	2.16748e-195
Ano1	1.97434e-159	1.4001	0.573	0.229	6.37434e-155
Clu	1.63725e-154	1.57199	0.688	0.367	5.28603e-150
Epha4	8.18978e-125	1.36371	0.518	0.219	2.64415e-120
Sftpc	1.66584e-113	-0.5556	1	1	5.37833e-109
Lamc2	2.59746e-105	0.963956	0.63	0.34	8.38615e-101
Lama3	3.8071e-105	0.910943	0.636	0.351	1.22916e-100
Tinag	7.74033e-98	-1.41565	0.307	0.503	2.49904e-93
Serpinb6b	5.65214e-76	0.901684	0.443	0.207	1.82485e-71
Thbs1	1.5943e-68	1.00543	0.478	0.255	5.14737e-64
Acaca	8.41134e-64	-0.708124	0.719	0.741	2.71569e-59
Ager	9.72217e-54	0.16697	0.876	0.728	3.1389e-49
Nme1	2.24832e-48	1.06242	0.246	0.098	7.25892e-44
Slc44a2	1.25014e-44	0.429964	0.57	0.355	4.03621e-40
Kif4	1.01648e-42	2.18447	0.11	0.019	3.28181e-38
Capza1	3.04625e-42	0.586066	0.475	0.281	9.83512e-38
Sh3rf3	7.94495e-42	0.639007	0.441	0.261	2.56511e-37
Mical1	4.74814e-35	1.95808	0.095	0.018	1.53298e-30
Slco4c1	9.21462e-35	-0.47097	0.726	0.774	2.97503e-30
Lgi3	1.34648e-32	-0.58639	0.556	0.617	4.34725e-28
Tgfb2	6.22911e-32	0.784073	0.164	0.064	2.01113e-27
Dlk1	9.2466e-31	4.34055	0.06	0.004	2.98536e-26
Etv5	5.14964e-30	-0.323532	0.831	0.856	1.66261e-25
Atic	3.78977e-27	1.27493	0.105	0.033	1.22357e-22
Eva1a	5.80081e-27	1.05797	0.14	0.055	1.87285e-22
Pdpn	4.6782e-26	0.452034	0.202	0.098	1.5104e-21
Sipa1l1	1.7851e-25	0.372543	0.453	0.3	5.76338e-21
Fbn2	7.79365e-25	-1.72647	0.049	0.112	2.51626e-20
Psrc1	3.72556e-24	1.65243	0.076	0.019	1.20283e-19
Cth	1.95132e-23	-2.16003	0.015	0.057	6.30002e-19
Gja1	2.51589e-23	0.378572	0.51	0.352	8.12279e-19
Mapk6	2.61255e-23	0.352737	0.321	0.195	8.43487e-19
Grb10	5.04793e-23	0.477604	0.287	0.171	1.62978e-18
Fancm	1.44397e-22	0.767081	0.133	0.056	4.662e-18
Id2	1.70305e-21	0.399572	0.565	0.418	5.49847e-17
Armc10	6.68309e-21	0.603037	0.196	0.106	2.1577e-16
Lamc1	7.70383e-21	0.338915	0.497	0.349	2.48726e-16
Anxa4	1.1031e-20	0.236983	0.58	0.416	3.56148e-16
Fosl2	1.88139e-19	0.511787	0.224	0.129	6.07426e-15
Dnah11	4.3472e-19	1.70192	0.054	0.011	1.40354e-14
Gtf2h1	5.90696e-19	0.328944	0.283	0.174	1.90712e-14
Bcas2	4.88347e-18	0.429947	0.185	0.102	1.57668e-13
Acot1	1.23356e-17	-1.55266	0.065	0.119	3.98267e-13
Epb41l3	1.36025e-17	0.93072	0.091	0.036	4.3917e-13
Mbip	3.22912e-17	0.224855	0.857	0.748	1.04255e-12
Bspry	9.13251e-17	0.430968	0.225	0.137	2.94852e-12
Aimp2	1.15748e-16	1.25972	0.055	0.015	3.73703e-12
Morc1	2.62429e-16	1.0789	0.079	0.03	8.47278e-12
Sox9	7.02988e-15	3.16598	0.029	0.002	2.26967e-10
Mrps18c	1.61798e-14	0.433225	0.132	0.069	5.22382e-10
Akirin1	1.97806e-14	0.474478	0.158	0.09	6.38636e-10
Nnat	3.45735e-14	0.106808	0.182	0.107	1.11624e-09
Ccnh	3.91474e-14	0.419825	0.163	0.094	1.26391e-09
Tmx2	1.36472e-13	0.304439	0.152	0.086	4.40615e-09
Rrp15	1.8387e-13	0.781245	0.071	0.029	5.93642e-09
Crb3	7.62866e-13	0.167858	0.219	0.139	2.46299e-08
Tgif1	1.20387e-12	0.544828	0.142	0.082	3.88681e-08
Frmd6	6.56254e-12	0.145704	0.404	0.294	2.11878e-07
Atxn7	6.57965e-12	0.139281	0.614	0.469	2.1243e-07
Stk38l	2.16019e-10	0.290984	0.207	0.14	6.97438e-06
Rpf2	6.01526e-10	0.486163	0.077	0.039	1.94209e-05
Arg2	6.95406e-10	0.307639	0.304	0.225	2.24519e-05
Col18a1	8.48853e-10	0.791011	0.055	0.024	2.74061e-05
Trim2	2.13013e-09	0.0925696	0.527	0.412	6.87734e-05
Rab27b	5.83912e-09	-0.317497	0.682	0.662	0.000188522
Rpn2	1.48165e-08	0.0770955	0.438	0.332	0.000478365
Lsm3	1.90354e-08	0.790056	0.04	0.016	0.000614577
Pcsk6	5.13168e-08	0.23117	0.185	0.129	0.00165682
4921524J17Rik	1.24312e-07	0.466288	0.082	0.048	0.00401354
H2-M3	3.16331e-07	0.457463	0.054	0.028	0.0102131
Fam136a	5.05528e-07	0.782744	0.036	0.015	0.0163215
Bmp4	5.44508e-07	0.197995	0.306	0.239	0.01758
Scara3	7.63741e-07	1.36152	0.019	0.005	0.0246582
Sp5	8.73357e-07	0.238836	0.084	0.051	0.0281972
Ccdc80	1.64411e-06	1.44423	0.019	0.005	0.0530817
Gpc1	7.05574e-06	0.654886	0.023	0.009	0.227802
Bsg	1.2583e-05	0.0464441	0.802	0.699	0.406256
Paqr6	8.02268e-05	0.550513	0.033	0.017	1
Stk26	8.63127e-05	0.401501	0.047	0.028	1
Bex4	0.000285184	-0.195411	0.143	0.106	1
Hes6	0.000733755	-0.147081	0.06	0.041	1
Egfl6	0.000738148	0.0742603	0.743	0.658	1
Rai14	0.000915467	0.0380856	0.954	0.897	1
Slc1a4	0.00231538	0.45032	0.025	0.014	1
Trmt10c	0.00356259	0.377464	0.027	0.016	1
Jtb	0.00453841	-0.140407	0.186	0.151	1
Rasl11b	0.0126451	-0.0443848	0.044	0.031	1
Nnt	0.015021	0.0118161	0.038	0.027	1
Slc39a8	0.0232818	-0.134899	0.66	0.619	1
Acss3	0.0784875	-0.0271716	0.292	0.26	1
Slc38a7	0.0884422	-0.280164	0.048	0.039	1
Slc16a1	0.131417	-0.150914	0.125	0.109	1
Mtch1	0.137701	-0.308606	0.483	0.439	1
Pex12	0.178765	-0.373855	0.017	0.012	1
Bex1	0.189937	-0.0180054	0.015	0.012	1
Asns	0.290371	-0.669765	0.028	0.032	1
Afap1l1	0.468326	-0.18913	0.42	0.374	1
Rab3ip	0.487191	-0.419871	0.198	0.191	1
Wnt7b	0.554748	-0.32637	0.045	0.041	1
Cachd1	0.750218	-0.163922	0.634	0.561	1
